# Supplementary material for: Gene expression analysis of Drosophilaa Manf mutants reveals perturbations in membrane traffic and major metabolic changes
Source: BMC Genomics. 2012 Apr 11;13:134. doi: 10.1186/1471-2164-13-134 (PMC3364883; doi:10.1186/1471-2164-13-134)
Supplement: Additional file 1 — Table of all obtained qPCR results. The Excel file contains two separate sheets, one for the data obtained from stage 17 embryos and the other for the data obtained from 29-50 hr AEL larvae. [file 1471-2164-13-134-S1.XLSX]

## Sheet: embryos
		microarray		qPCR				Description
		ManfmzD96vs we		ManfmzD96 vs we		69B>MANF135,133
#	GeneName	logFC	P.Value	log2	C(TT)	log2	C(TT)
1	CG10420-RA	1.97685	0.00010118	5.14561	9.69143e-07	-3.29415	1.74588e-05	Nucleotide exchange factor SIL1 precursor
2	CG14879	-4.08276	7.27e-11	-3.46247	0.000366802			concanavalin A like, galectin-like
3	CG5810	-1.92278	1.79e-06	-3.77505	1.53557e-07			leucine rich repeat
	CG5810
4	Ddc	1.62615	4.59e-05	2.68822	0.000256643	-4.99172	1.5571e-05	DOPA decarboxylase
5	DnaJ-H	1.0965	4.12e-05	2.56319	2.31744e-05			DnaJ homolog CG9828-PB, isoform B
	DnaJ-H	0.706058	0.000515727
6	Hrs	1.56216	0.000121318	1.37537	0.0463144			Hepatocyte growth factor-regulated tyrosine kinase substrate
	Hrs	0.899223	0.000291904
7	Hsp83	2.46191	9.71e-05	4.57334	3.17025e-06			Heat shock protein 83
	Hsp83	1.56375	0.000341206
8	InR	1.21053	0.000688273	1.86589	3.42117e-05			Insulin-like receptor
	InR
9	Pak3	-1.95847	0.000266954	-1.13973	0.000316396			ser/thr kinase involved in actin filament organization
	Pak3	-2.07451	1.67e-05
10	path	5.19464	1.39e-10	2.66418	0.056037			pathetic, amino acid transmembrane transporter involved in growth
	path	2.59469	6.62e-09
	path	2.01991	0.000447145
11	Pi3K92E	1.10685	0.000295285	2.33717	0.0290497			phosphatidylinositol-4-phosphate 3-kinase
12	pip	-1.53501	4.24e-05	-0.254876	0.000121485			pipe, heparan sulfate 2-O-sulfotransferase
	pip	-1.55443	2.64e-07
	pip	-2.43728	1.3e-08
13	ple	2.82871	3.35e-07	4.83303	1.05895e-06			TH, tyrosine 3-hydroxylase
	ple	1.69143	2.66e-09
14	Pu	1.96816	4.28e-06	8.40851	0.000109187	0.692494	0.0242014	punch, GTP cyclohydrolase I
	Pu	1.50147	0.00031223
15	Rala	1.47797	1.71e-07	0.629977	2.11573e-05			Ras-related protein Ral-a
16	sfl	4.20159	1.76e-09	1.61582	4.28052e-05			Sulfateless, heparan sulfate glucosaminyl N-deacetylase/N-sulfotransferase
17	ROP	3.33048	4.15e-10	0.817527	4.28052e-05			ROP, Ras-opposite
18	usnp	-0.431164	4.36e-05	-1.18301	0.00109943			ubisnap, SNAP29 homolog
	usnp	-0.431164	4.36e-05
19	MANF			-5.38606	6.30938e-06	1.8178	1.8427e-06	also known as ARMET
20	Hr38	2.31319	2.15e-07	-4.48919	0.000104018			nuclear hormone receptor HR38, Nurr homolog
	Hr38	0.791769	0.000156313
21	lqf	0.612742	0.000654405					liquid facets, epsin involved in endocytosis; regulation of N signaling
22	Ect3	-1.54643	0.000249063	4.59739	0.000244837	-18.0433	2.06098e-07	Ect3, beta-galactosidase
	Ect3	-3.48041	2.01e-09
23	Rab2	1.29468	2.79e-05	-0.553033	0.0413454			Rab-protein 2
24	Rep	-0.815439	0.000199997	2.50548	0.00100185			Rab proteins geranylgeranyltransferase component A, Rab escort protein homolog
25	Cbl	1.64555	1.33e-05	-1.83222	0.000228743			Cbl protein
26	UbcD2	0.90611	0.000770717	-1.11568	2.40545e-05			Ubiquitin-conjugating enzyme E2-24 kDa
	UbcD2			-0.240449	0.0001605
27	VMAT			-6.0497	9.44858e-05	1.284	4.3976e-05	vesicular monoamine transporter
28	DAT			-1.57013	0.000297895			dopamine transporter
29	sip3			3.30858	0.00230863			septin interacting protein 3
30	Atg8			-1.06759	0.046193			autophagy 8

## Sheet: larvae
		microarray		qPCR		microarray				qPCR
		MANFD96/wL		MANFD96/wL		MANFD96/overxpn		69B-GAL4>UAS-MANF133/wL		69B-GAL4>UAS-MANF135,133
	GeneName	logFC	P,Value	log2	C(TT)	logFC	P,Value	logFC	P,Value	log2	C(TT)	Description
1	Manf			-7.94925	0.000140949	-1.98161	0.000238624			3.2124	5.9929e-07	also known as ARMET
	Manf			-3.37831	0.0180408
2	CG14879	-3.23996	5.51e-06	-11.5271	0.000217485	-2.74459	4.4e-05			-3.93375	1.53399e-06	concanavalin A like, galectin-like
3	cycle	-0.450279	0.000217293	-7.18943	0.000119681	-0.722662	0.000885077	0.533995	3.2e-05	-4.95325	8.9498e-08	transcription factor, circadian regulation of gene expression, response to starvation
						-0.984274	4.65e-09
4	nol	-1.13035	0.000277951	-4.27038	1.6869e-05	-1.90666	3.91e-07	1.11119	6.29e-06	-0.133812	6.64148e-05	no optic lobe, neuroblast proliferation
5	Pak3	-2.7784	3.05e-07	-5.78521	5.20353e-05	-2.74001	3.75e-07					ser/thr kinase involved in actin filament organization
	Pak3	-2.99349	4.46e-06			-2.90708	6.58e-06
6	pip	-0.944434	0.000326679	-1.14935	3.6683e-06	-1.03377	1.83e-05	0.913804	4.08e-05			pipe, heparan sulfate 2-O-sulfotransferase
	pip	-1.05141	1.48e-05			-0.906967	1.26e-05
	pip	-1.05246	8.73e-05			-1.38605	1.37e-05
	pip	-1.44192	5.4e-07			-1.55731	0.000199643
	pip	-1.71022	7.16e-05			-1.35543	1.31e-06
7	Rala	-1.40345	2.44e-08	-1.96207	0.000119306	-1.2058	2.54e-07	0.909724	4.09e-06			Ras-related protein Ral-a
	Rala					1.40832	5.74e-09
8	Rep	-1.98167	0.000136798	-3.25568	4.55957e-07							Rab proteins geranylgeranyltransferase component A, Rab escort protein homolog
9	SIP3	-0.486184	0.000255239	-9.57469	6.40244e-06							septin interacting protein 3
10	Sk2	-0.549248	0.000686383	-8.65136	1.2269e-05	-1.61018	0.000257485	0.606931	0.000257966			sphingosine kinase 2
11	Ubc-E2H	0.705499	0.000135146	0.553033	0.000175762							Ubiquitin-conjugating enzyme E2-24 kDa
				1.23591	9.88184e-05
12	Pi3K	-1.0384	5.51e-05	-9.84639	0.000262254			-1.00461	8.04e-05			Phosphatidylinositol 3-kinase
13	Uch-L3	-0.569433	0.000263905	-0.370292	0.000128109	-0.403603	0.000358227
14	Rab2	0.874272	0.000272945	-3.48651	0.0856							Rab-protein 2
15	Cad99C	2.48081	2.88e-12	-2.47663	0.0554792			2.19643	2.56e-11			cadherin
16	CG1607	2.68628	3.95e-11	-10.3922	0.000950795			2.78326	2.11e-11	-0.0758643	1.08527e-06	amino acid transmembrane transporter
17	dia	2.41684	1.06e-11	-7.89154	8.62942e-07			0.913242	6.05e-05			diaphanous, formin involved in actin filament organisation
18	path	1.93946	0.000209731	-8.14642	0.00140476							pathetic, amino acid transmembrane transporter involved in growth
	path	1.17339	0.000305307
19	Ilp5	-1.0061	1.22e-05	0.14427	0.00740065			1.4535	0.00027704			insulin-like peptide 5
20	InR	0.977762	0.000428805	-1.91878	7.63899e-05			-1.0339	0.0002446			Insulin-like receptor
21	klf	2.00344	1.17e-09	-5.42934	0.00576349			1.26494	1.51e-06			klumpfuss, zinc finger, C2H2-like; larval feeding behavior; cell death
22	Pi3K92E	0.628681	1.1e-05			0.561546	4.39e-05					phosphatidylinositol-4-phosphate 3-kinase
23	ple	2.24772	0.000182714	-3.83276	1.8081e-05					-0.0677343	7.77562e-07	pale, tyrosine-3-hydroxylase
24	ROP	2.2293	2.69e-07	-7.0644	5.39655e-06			1.60949	2.29e-05	-0.0832109	2.22798e-05	ROP, Ras-opposite
25	sfl	3.83334	7.24e-17	-2.57762	2.1841e-05			3.1267	3.48e-15			Sulfateless, heparan sulfate glucosaminyl N-deacetylase/N-sulfotransferase
26	Su(var)2-10	-0.42849	1.08e-05	0.61555	4.43717e-05							transcription factor involved in mitotic cell cycle G2/M transition DNA damage checkpoint
27	VMAT	0.991892	9.56e-05	-11.3107	3.60031e-05					-0.12956	9.68641e-06	vesicular monoamine transporter
28	Syx1A	-0.59505	0.000142048	5.22256	0.0119214			-0.778093	5.63e-06	2.2851	3.33004e-05	syntaxin 1A, involved in vesicle fusion in exocytosis
29	CG10420			0.144307						-10.6908		Bip binding protein homolog, Nucleotide exchange factor SIL1 precursor
