# Supplementary material for: Gene expression analysis of Drosophilaa Manf mutants reveals perturbations in membrane traffic and major metabolic changes
Source: BMC Genomics. 2012 Apr 11;13:134. doi: 10.1186/1471-2164-13-134 (PMC3364883; doi:10.1186/1471-2164-13-134)
Supplement: Additional file 2 — DAVID functional annotation clustering analysis of downregulated genes in embryonic ManfmzΔ96 mutants. An Excel file; 1191 genes were downregulated and grouped into 105 functional clusters. [file 1471-2164-13-134-S2.XLSX]

## Sheet: downreg_embr_mutant
Annotation Cluster 1	Enrichment Score: 2.917556763252454
Category	Term	Count	%	PValue	Genes	List Total	Pop Hits	Pop Total	Fold Enrichment	Bonferroni	Benjamini	FDR
GOTERM_MF_FAT	GO:0015103~inorganic anion transmembrane transporter activity	13	1.09152	0.000119219	FBGN0033048, FBGN0039886, FBGN0010497, FBGN0033234, FBGN0016684, FBGN0038799, FBGN0036240, FBGN0038337, FBGN0034784, FBGN0034783, FBGN0039787, FBGN0259111, FBGN0038354	746	38	7918	3.631085085367575	0.09378669792023864	0.09378669792023864	0.1836122745204838
GOTERM_MF_FAT	GO:0015294~solute:cation symporter activity	19	1.5953	0.000356921	FBGN0031934, FBGN0033048, FBGN0250818, FBGN0034381, FBGN0028563, FBGN0039886, FBGN0010497, FBGN0033234, FBGN0016684, FBGN0030756, FBGN0039872, FBGN0039873, FBGN0038799, FBGN0250757, FBGN0034784, FBGN0034783, FBGN0035968, FBGN0259111, FBGN0029762	746	80	7918	2.5208109919571045	0.25537098607259034	0.13708110814085794	0.5487634323630752
GOTERM_MF_FAT	GO:0015293~symporter activity	19	1.5953	0.000667366	FBGN0031934, FBGN0033048, FBGN0250818, FBGN0034381, FBGN0028563, FBGN0039886, FBGN0010497, FBGN0033234, FBGN0016684, FBGN0030756, FBGN0039872, FBGN0039873, FBGN0038799, FBGN0250757, FBGN0034784, FBGN0034783, FBGN0035968, FBGN0259111, FBGN0029762	746	84	7918	2.4007723732924804	0.42387353904357716	0.16790558417248014	1.0237794714939463
GOTERM_MF_FAT	GO:0005316~high affinity inorganic phosphate:sodium symporter activity	8	0.671704	0.000798967	FBGN0038799, FBGN0034784, FBGN0033048, FBGN0034783, FBGN0039886, FBGN0010497, FBGN0033234, FBGN0016684	746	18	7918	4.717307119451891	0.4832574907734605	0.15215093135052227	1.2245034571003233
GOTERM_MF_FAT	GO:0015370~solute:sodium symporter activity	15	1.25945	0.00151632	FBGN0031934, FBGN0033048, FBGN0034381, FBGN0039886, FBGN0010497, FBGN0033234, FBGN0016684, FBGN0030756, FBGN0039872, FBGN0039873, FBGN0038799, FBGN0250757, FBGN0034784, FBGN0034783, FBGN0029762	746	62	7918	2.567888956153247	0.71447721510954	0.1885281442164758	2.311969168268102
GOTERM_MF_FAT	GO:0015296~anion:cation symporter activity	11	0.923594	0.00169388	FBGN0039872, FBGN0038799, FBGN0250757, FBGN0034784, FBGN0033048, FBGN0034783, FBGN0259111, FBGN0039886, FBGN0010497, FBGN0033234, FBGN0016684	746	37	7918	3.155495978552279	0.7534855904325504	0.1813084082802845	2.5794066462991316
GOTERM_MF_FAT	GO:0005436~sodium:phosphate symporter activity	8	0.671704	0.00227154	FBGN0038799, FBGN0034784, FBGN0033048, FBGN0034783, FBGN0039886, FBGN0010497, FBGN0033234, FBGN0016684	746	21	7918	4.043406102387336	0.84716922271167	0.2092733926205188	3.4447210312928744
GOTERM_MF_FAT	GO:0008509~anion transmembrane transporter activity	18	1.51134	0.00491606	FBGN0033048, FBGN0004244, FBGN0039886, FBGN0010497, FBGN0033234, FBGN0016684, FBGN0039872, FBGN0051792, FBGN0038799, FBGN0036240, FBGN0034784, FBGN0038337, FBGN0250757, FBGN0034783, FBGN0039787, FBGN0259111, FBGN0051634, FBGN0038354	746	92	7918	2.076640634106539	0.9829341564019932	0.36383503007680074	7.315187360801123
GOTERM_MF_FAT	GO:0015114~phosphate transmembrane transporter activity	8	0.671704	0.00848336	FBGN0038799, FBGN0034784, FBGN0033048, FBGN0034783, FBGN0039886, FBGN0010497, FBGN0033234, FBGN0016684	746	26	7918	3.2658280057743867	0.9991213688259802	0.4725707184133141	12.306708736338766
Annotation Cluster 2	Enrichment Score: 2.310330870927875
Category	Term	Count	%	PValue	Genes	List Total	Pop Hits	Pop Total	Fold Enrichment	Bonferroni	Benjamini	FDR
GOTERM_CC_FAT	GO:0016021~integral to membrane	146	12.2586	0.00201985	FBGN0035805, FBGN0003022, FBGN0034884, FBGN0034885, FBGN0051100, FBGN0027338, FBGN0050463, FBGN0035695, FBGN0052091, FBGN0036414, FBGN0029090, FBGN0010407, FBGN0042641, FBGN0032222, FBGN0034883, FBGN0259111, FBGN0004622, FBGN0035287, FBGN0030669, FBGN0039830, FBGN0040030, FBGN0025697, FBGN0000337, FBGN0031934, FBGN0052447, FBGN0029909, FBGN0011823, FBGN0014019, FBGN0052547, FBGN0003429, FBGN00368…	419	1360	4786	1.2262319247508073	0.5219260179155102	0.308571057819757	2.7441868911800227
GOTERM_CC_FAT	GO:0031224~intrinsic to membrane	148	12.4265	0.00204404	FBGN0035805, FBGN0003022, FBGN0034884, FBGN0034885, FBGN0051100, FBGN0027338, FBGN0050463, FBGN0035695, FBGN0052091, FBGN0036414, FBGN0029090, FBGN0010407, FBGN0042641, FBGN0032222, FBGN0034883, FBGN0259111, FBGN0004622, FBGN0035287, FBGN0030669, FBGN0039830, FBGN0040030, FBGN0025697, FBGN0000337, FBGN0031934, FBGN0052447, FBGN0029909, FBGN0011823, FBGN0014019, FBGN0052547, FBGN0003429, FBGN00368…	419	1382	4786	1.2232418859596104	0.5261371345854577	0.22037774952726574	2.776625083017581
SP_PIR_KEYWORDS	transmembrane	117	9.82368	0.00361127	FBGN0039178, FBGN0035805, FBGN0003022, FBGN0034884, FBGN0034885, FBGN0051100, FBGN0050463, FBGN0053958, FBGN0036414, FBGN0029090, FBGN0042641, FBGN0010407, FBGN0034883, FBGN0038407, FBGN0004622, FBGN0039830, FBGN0040030, FBGN0000337, FBGN0031934, FBGN0052447, FBGN0029909, FBGN0014019, FBGN0003429, FBGN0036887, FBGN0037144, FBGN0010473, FBGN0035217, FBGN0259244, FBGN0039360, FBGN0027615, FBGN00367…	1142	1039	12980	1.2799084395105762	0.6753924326246515	0.3127424070913962	4.744768669133636
SP_PIR_KEYWORDS	membrane	118	9.90764	0.0384777	FBGN0035805, FBGN0003022, FBGN0050463, FBGN0053958, FBGN0029090, FBGN0042641, FBGN0010407, FBGN0038387, FBGN0004622, FBGN0039830, FBGN0040030, FBGN0000337, FBGN0013759, FBGN0001263, FBGN0031934, FBGN0052447, FBGN0014019, FBGN0003429, FBGN0036887, FBGN0002174, FBGN0010473, FBGN0259244, FBGN0039360, FBGN0028481, FBGN0000037, FBGN0032219, FBGN0005614, FBGN0039357, FBGN0000038, FBGN0031530, FBGN00416…	1142	1139	12980	1.1775161485249142	0.9999949839321615	0.5567069796097458	40.975059697338835
Annotation Cluster 3	Enrichment Score: 2.116081668125399
Category	Term	Count	%	PValue	Genes	List Total	Pop Hits	Pop Total	Fold Enrichment	Bonferroni	Benjamini	FDR
GOTERM_BP_FAT	GO:0009310~amine catabolic process	11	0.923594	0.000441876	FBGN0037820, FBGN0036565, FBGN0000337, FBGN0020517, FBGN0003965, FBGN0040211, FBGN0037697, FBGN0027945, FBGN0036381, FBGN0042083, FBGN0000024, FBGN0035911	649	36	7937	3.7368173258003767	0.5710351573974577	0.5710351573974577	0.7531905960953211
GOTERM_BP_FAT	GO:0009063~cellular amino acid catabolic process	10	0.839631	0.000984794	FBGN0037820, FBGN0036565, FBGN0000337, FBGN0020517, FBGN0003965, FBGN0040211, FBGN0037697, FBGN0027945, FBGN0036381, FBGN0042083, FBGN0035911	649	33	7937	3.7059345379838446	0.8484455442589804	0.46684162401054663	1.6712966873422053
GOTERM_BP_FAT	GO:0009074~aromatic amino acid family catabolic process	4	0.335852	0.00898116	FBGN0000337, FBGN0003965, FBGN0040211, FBGN0037697	649	6	7937	8.153055983564458	0.9999999686049265	0.6839245485065997	14.3007274775659
GOTERM_BP_FAT	GO:0016054~organic acid catabolic process	10	0.839631	0.00937986	FBGN0037820, FBGN0036565, FBGN0000337, FBGN0020517, FBGN0003965, FBGN0040211, FBGN0037697, FBGN0027945, FBGN0036381, FBGN0042083, FBGN0035911	649	45	7937	2.717685327854819	0.9999999854721732	0.6763038449135829	14.888601018081026
GOTERM_BP_FAT	GO:0046395~carboxylic acid catabolic process	10	0.839631	0.00937986	FBGN0037820, FBGN0036565, FBGN0000337, FBGN0020517, FBGN0003965, FBGN0040211, FBGN0037697, FBGN0027945, FBGN0036381, FBGN0042083, FBGN0035911	649	45	7937	2.717685327854819	0.9999999854721732	0.6763038449135829	14.888601018081026
GOTERM_BP_FAT	GO:0019439~aromatic compound catabolic process	4	0.335852	0.0222176	FBGN0000337, FBGN0003965, FBGN0040211, FBGN0037697	649	8	7937	6.114791987673344	1.0	0.8335021606476329	31.910070223879295
GOTERM_BP_FAT	GO:0046700~heterocycle catabolic process	6	0.503778	0.0242056	FBGN0037820, FBGN0036565, FBGN0000337, FBGN0020517, FBGN0003965, FBGN0038436, FBGN0037933	649	21	7937	3.494166850099054	1.0	0.8241142545610078	34.23971600353073
GOTERM_BP_FAT	GO:0009072~aromatic amino acid family metabolic process	5	0.419815	0.0637327	FBGN0000337, FBGN0003965, FBGN0030558, FBGN0040211, FBGN0037697	649	19	7937	3.2183115724596543	1.0	0.919718821894391	67.58356687886291
Annotation Cluster 4	Enrichment Score: 2.0684530410304927
Category	Term	Count	%	PValue	Genes	List Total	Pop Hits	Pop Total	Fold Enrichment	Bonferroni	Benjamini	FDR
SP_PIR_KEYWORDS	mitochondrion	28	2.35097	0.00604662	FBGN0033989, FBGN0020653, FBGN0039835, FBGN0035805, FBGN0033208, FBGN0038233, FBGN0027945, FBGN0022774, FBGN0031041, FBGN0038387, FBGN0051159, FBGN0042083, FBGN0017482, FBGN0037232, FBGN0027358, FBGN0030480, FBGN0033523, FBGN0039140, FBGN0000337, FBGN0243517, FBGN0035064, FBGN0033816, FBGN0002174, FBGN0039689, FBGN0086907, FBGN0039360, FBGN0001142, FBGN0003388, FBGN0039357	1142	185	12980	1.720263170350736	0.8483541241986224	0.37596686445090544	7.825929107821905
UP_SEQ_FEATURE	transit peptide:Mitochondrion	19	1.5953	0.00990568	FBGN0020653, FBGN0033523, FBGN0039835, FBGN0035805, FBGN0243517, FBGN0033208, FBGN0038233, FBGN0027945, FBGN0035064, FBGN0033816, FBGN0022774, FBGN0002174, FBGN0039689, FBGN0001142, FBGN0051159, FBGN0003388, FBGN0042083, FBGN0017482, FBGN0037232	264	114	2975	1.8781565656565657	0.9997445944807722	0.9997445944807722	14.236247897938103
SP_PIR_KEYWORDS	transit peptide	19	1.5953	0.010405	FBGN0020653, FBGN0033523, FBGN0039835, FBGN0035805, FBGN0243517, FBGN0033208, FBGN0038233, FBGN0027945, FBGN0035064, FBGN0033816, FBGN0022774, FBGN0002174, FBGN0039689, FBGN0001142, FBGN0051159, FBGN0003388, FBGN0042083, FBGN0017482, FBGN0037232	1142	114	12980	1.894337419731465	0.9613389491860092	0.3716784568077439	13.11098929727843
Annotation Cluster 5	Enrichment Score: 1.694468751058694
Category	Term	Count	%	PValue	Genes	List Total	Pop Hits	Pop Total	Fold Enrichment	Bonferroni	Benjamini	FDR
GOTERM_MF_FAT	GO:0016780~phosphotransferase activity, for other substituted phosphate groups	5	0.419815	0.0066598	FBGN0039360, FBGN0031948, FBGN0037010, FBGN0052099, FBGN0038649	746	9	7918	5.896633899314864	0.9959917186532434	0.42416796812237734	9.787393633916563
GOTERM_MF_FAT	GO:0017169~CDP-alcohol phosphatidyltransferase activity	4	0.335852	0.0133528	FBGN0039360, FBGN0031948, FBGN0037010, FBGN0038649	746	6	7918	7.075960679177838	0.9999849430956794	0.5475687971144383	18.715345872747136
GOTERM_BP_FAT	GO:0008654~phospholipid biosynthetic process	8	0.671704	0.092803	FBGN0027579, FBGN0025373, FBGN0026619, FBGN0039360, FBGN0031948, FBGN0037010, FBGN0032052, FBGN0038649	649	48	7937	2.0382639958911146	1.0	0.943268424228821	81.10079791590843
Annotation Cluster 6	Enrichment Score: 1.6741848549620721
Category	Term	Count	%	PValue	Genes	List Total	Pop Hits	Pop Total	Fold Enrichment	Bonferroni	Benjamini	FDR
GOTERM_CC_FAT	GO:0005739~mitochondrion	72	6.04534	0.000888787	FBGN0020653, FBGN0033989, FBGN0027579, FBGN0064115, FBGN0039835, FBGN0026619, FBGN0035805, FBGN0035600, FBGN0032162, FBGN0027945, FBGN0022774, FBGN0031041, FBGN0010340, FBGN0032195, FBGN0039877, FBGN0032222, FBGN0038387, FBGN0017482, FBGN0042083, FBGN0030669, FBGN0039830, FBGN0034938, FBGN0031684, FBGN0030480, FBGN0029155, FBGN0000337, FBGN0029118, FBGN0031934, FBGN0243517, FBGN0038437, FBGN00445…	419	571	4786	1.4403069605306604	0.2771483971018347	0.2771483971018347	1.216243163807973
GOTERM_CC_FAT	GO:0044429~mitochondrial part	51	4.28212	0.00833897	FBGN0033989, FBGN0064115, FBGN0027579, FBGN0039835, FBGN0035805, FBGN0035600, FBGN0022774, FBGN0031041, FBGN0010340, FBGN0032195, FBGN0039877, FBGN0032222, FBGN0038387, FBGN0042083, FBGN0039830, FBGN0030669, FBGN0034938, FBGN0030480, FBGN0031684, FBGN0029118, FBGN0000337, FBGN0044511, FBGN0035064, FBGN0037709, FBGN0035911, FBGN0002174, FBGN0058042, FBGN0086907, FBGN0039765, FBGN0039360, FBGN00276…	419	411	4786	1.4173823667752556	0.9529471959248688	0.3991525094654672	10.885024913740548
GOTERM_CC_FAT	GO:0031967~organelle envelope	44	3.69437	0.00891321	FBGN0033989, FBGN0027579, FBGN0037820, FBGN0035805, FBGN0003022, FBGN0020517, FBGN0035600, FBGN0038233, FBGN0027338, FBGN0000392, FBGN0031041, FBGN0030605, FBGN0010340, FBGN0038925, FBGN0032195, FBGN0014391, FBGN0032222, FBGN0053180, FBGN0038387, FBGN0034410, FBGN0027358, FBGN0030669, FBGN0039830, FBGN0034938, FBGN0032934, FBGN0030480, FBGN0031684, FBGN0039140, FBGN0000337, FBGN0051648, FBGN00382…	419	344	4786	1.4610090470111563	0.9619140109889793	0.37302218094470585	11.592590386947155
GOTERM_CC_FAT	GO:0031975~envelope	44	3.69437	0.00936855	FBGN0033989, FBGN0027579, FBGN0037820, FBGN0035805, FBGN0003022, FBGN0020517, FBGN0035600, FBGN0038233, FBGN0027338, FBGN0000392, FBGN0031041, FBGN0030605, FBGN0010340, FBGN0038925, FBGN0032195, FBGN0014391, FBGN0032222, FBGN0053180, FBGN0038387, FBGN0034410, FBGN0027358, FBGN0030669, FBGN0039830, FBGN0034938, FBGN0032934, FBGN0030480, FBGN0031684, FBGN0039140, FBGN0000337, FBGN0051648, FBGN00382…	419	345	4786	1.4567742381792397	0.9677951367043246	0.34913610251612615	12.14992474295704
GOTERM_CC_FAT	GO:0005740~mitochondrial envelope	33	2.77078	0.0249936	FBGN0033989, FBGN0027579, FBGN0035805, FBGN0035600, FBGN0038233, FBGN0031041, FBGN0030605, FBGN0010340, FBGN0038925, FBGN0032195, FBGN0014391, FBGN0032222, FBGN0038387, FBGN0027358, FBGN0030669, FBGN0039830, FBGN0034938, FBGN0030480, FBGN0031684, FBGN0039140, FBGN0000337, FBGN0051648, FBGN0015031, FBGN0002174, FBGN0039689, FBGN0058042, FBGN0086907, FBGN0034645, FBGN0039360, FBGN0027615, FBGN00033…	419	258	4786	1.461009047011156	0.999902785926871	0.6030160816976787	29.41378305116764
GOTERM_CC_FAT	GO:0031966~mitochondrial membrane	31	2.60285	0.028164	FBGN0033989, FBGN0027579, FBGN0035805, FBGN0035600, FBGN0031041, FBGN0030605, FBGN0010340, FBGN0038925, FBGN0032195, FBGN0014391, FBGN0032222, FBGN0038387, FBGN0027358, FBGN0039830, FBGN0034938, FBGN0030480, FBGN0031684, FBGN0039140, FBGN0000337, FBGN0051648, FBGN0015031, FBGN0002174, FBGN0039689, FBGN0058042, FBGN0086907, FBGN0034645, FBGN0039360, FBGN0027615, FBGN0003388, FBGN0032219, FBGN00393…	419	241	4786	1.4692757900157456	0.9999703896381512	0.6124630963838176	32.5077826298
GOTERM_CC_FAT	GO:0019866~organelle inner membrane	27	2.267	0.0581661	FBGN0037820, FBGN0020517, FBGN0003022, FBGN0035600, FBGN0031041, FBGN0030605, FBGN0010340, FBGN0038925, FBGN0032195, FBGN0014391, FBGN0038387, FBGN0034410, FBGN0027358, FBGN0039830, FBGN0034938, FBGN0030480, FBGN0031684, FBGN0051648, FBGN0038269, FBGN0015031, FBGN0039689, FBGN0058042, FBGN0086907, FBGN0034645, FBGN0039360, FBGN0027615, FBGN0032219, FBGN0039357, FBGN0023536	419	217	4786	1.4212245526434457	0.9999999996833209	0.74514760479367	56.16389427512686
GOTERM_CC_FAT	GO:0005743~mitochondrial inner membrane	23	1.93115	0.151179	FBGN0034938, FBGN0031684, FBGN0030480, FBGN0051648, FBGN0035600, FBGN0015031, FBGN0031041, FBGN0030605, FBGN0058042, FBGN0039689, FBGN0086907, FBGN0010340, FBGN0038925, FBGN0032195, FBGN0014391, FBGN0034645, FBGN0039360, FBGN0027615, FBGN0038387, FBGN0032219, FBGN0027358, FBGN0039357, FBGN0023536, FBGN0039830	419	200	4786	1.313579952267303	1.0	0.8909313570280631	89.51999401060465
GOTERM_CC_FAT	GO:0031090~organelle membrane	44	3.69437	0.223376	FBGN0033989, FBGN0027579, FBGN0037820, FBGN0035805, FBGN0003022, FBGN0020517, FBGN0035600, FBGN0031041, FBGN0030605, FBGN0010340, FBGN0038925, FBGN0032195, FBGN0014391, FBGN0032222, FBGN0039045, FBGN0038387, FBGN0034410, FBGN0027358, FBGN0039830, FBGN0038613, FBGN0053653, FBGN0034938, FBGN0030480, FBGN0031684, FBGN0039140, FBGN0000337, FBGN0011286, FBGN0051648, FBGN0038269, FBGN0015031, FBGN00320…	419	438	4786	1.147459160209675	1.0	0.9283764006834243	96.91630102724864
Annotation Cluster 7	Enrichment Score: 1.6686076284488647
Category	Term	Count	%	PValue	Genes	List Total	Pop Hits	Pop Total	Fold Enrichment	Bonferroni	Benjamini	FDR
GOTERM_BP_FAT	GO:0006260~DNA replication	16	1.34341	0.010586	FBGN0028700, FBGN0064115, FBGN0020633, FBGN0016694, FBGN0030871, FBGN0040268, FBGN0003227, FBGN0032813, FBGN0011764, FBGN0011762, FBGN0042696, FBGN0025815, FBGN0040290, FBGN0037008, FBGN0004924, FBGN0000996	649	96	7937	2.0382639958911146	0.9999999985907644	0.6776877086109077	16.64397003959781
GOTERM_BP_FAT	GO:0006261~DNA-dependent DNA replication	11	0.923594	0.0158741	FBGN0025815, FBGN0064115, FBGN0037008, FBGN0016694, FBGN0020633, FBGN0040268, FBGN0003227, FBGN0004924, FBGN0011764, FBGN0011762, FBGN0000996	649	57	7937	2.36009515313708	0.9999999999999508	0.7675729036592691	23.945560528615495
GOTERM_BP_FAT	GO:0006259~DNA metabolic process	26	2.18304	0.0587161	FBGN0038608, FBGN0028700, FBGN0064115, FBGN0020633, FBGN0016694, FBGN0030871, FBGN0035766, FBGN0042696, FBGN0040290, FBGN0016036, FBGN0031868, FBGN0027864, FBGN0004924, FBGN0028953, FBGN0086683, FBGN0040268, FBGN0003227, FBGN0037301, FBGN0032813, FBGN0011764, FBGN0011762, FBGN0025815, FBGN0037008, FBGN0003087, FBGN0031613, FBGN0000996	649	221	7937	1.4387745853349043	1.0	0.9150318977737548	64.4806552943555
Annotation Cluster 8	Enrichment Score: 1.6005878271264544
Category	Term	Count	%	PValue	Genes	List Total	Pop Hits	Pop Total	Fold Enrichment	Bonferroni	Benjamini	FDR
INTERPRO	IPR013053:Hormone binding	8	0.671704	0.0180211	FBGN0028533, FBGN0038894, FBGN0085345, FBGN0028534, FBGN0028920, FBGN0039299, FBGN0039298, FBGN0027586	951	30	10196	2.859025587101297	0.9999999999032798	0.9439997915174223	25.62239402262181
SMART	SM00700:JHBP	7	0.587741	0.0251876	FBGN0028533, FBGN0038894, FBGN0028534, FBGN0028920, FBGN0039299, FBGN0039298, FBGN0027586	419	27	4824	2.9848846459824983	0.9950389458330434	0.8294475393331433	27.51550900097589
INTERPRO	IPR004272:Odorant binding protein	7	0.587741	0.034775	FBGN0028533, FBGN0038894, FBGN0028534, FBGN0028920, FBGN0039299, FBGN0039298, FBGN0027586	951	27	10196	2.7796082096818164	1.0	0.9830919845126543	43.79297461490525
Annotation Cluster 9	Enrichment Score: 1.5789462519185267
Category	Term	Count	%	PValue	Genes	List Total	Pop Hits	Pop Total	Fold Enrichment	Bonferroni	Benjamini	FDR
INTERPRO	IPR000873:AMP-dependent synthetase and ligase	9	0.755668	0.0031526	FBGN0031703, FBGN0038731, FBGN0038733, FBGN0037996, FBGN0034552, FBGN0050194, FBGN0010609, FBGN0027348, FBGN0027780	951	28	10196	3.4461469130238847	0.9817540306106256	0.7367375124241393	5.009915900592821
GOTERM_MF_FAT	GO:0005324~long-chain fatty acid transporter activity	4	0.335852	0.0324016	FBGN0038731, FBGN0038733, FBGN0037996, FBGN0050194	746	8	7918	5.306970509383378	0.9999999999984718	0.7434276028679061	39.81370921283881
GOTERM_MF_FAT	GO:0015245~fatty acid transporter activity	4	0.335852	0.0324016	FBGN0038731, FBGN0038733, FBGN0037996, FBGN0050194	746	8	7918	5.306970509383378	0.9999999999984718	0.7434276028679061	39.81370921283881
GOTERM_MF_FAT	GO:0005319~lipid transporter activity	6	0.503778	0.146021	FBGN0259221, FBGN0038731, FBGN0038733, FBGN0037996, FBGN0050194, FBGN0030746	746	30	7918	2.1227882037533514	1.0	0.9615949034803172	91.22405135231257
Annotation Cluster 10	Enrichment Score: 1.4763366611262911
Category	Term	Count	%	PValue	Genes	List Total	Pop Hits	Pop Total	Fold Enrichment	Bonferroni	Benjamini	FDR
GOTERM_BP_FAT	GO:0006221~pyrimidine nucleotide biosynthetic process	5	0.419815	0.0227368	FBGN0034299, FBGN0024920, FBGN0036478, FBGN0000150, FBGN0003189	649	14	7937	4.367708562623816	1.0	0.8162148343897357	32.525911261087636
GOTERM_BP_FAT	GO:0006220~pyrimidine nucleotide metabolic process	5	0.419815	0.0290514	FBGN0034299, FBGN0024920, FBGN0036478, FBGN0000150, FBGN0003189	649	15	7937	4.076527991782229	1.0	0.8286933712560213	39.60812981671086
KEGG_PATHWAY	dme00240:Pyrimidine metabolism	15	1.25945	0.0563757	FBGN0020653, FBGN0024920, FBGN0036478, FBGN0003189, FBGN0011762, FBGN0036188, FBGN0003278, FBGN0034299, FBGN0038057, FBGN0038601, FBGN0259101, FBGN0000150, FBGN0032256, FBGN0053051, FBGN0035348	231	80	2054	1.667207792207792	0.9957232404395459	0.4943041910356283	47.08864689835178
Annotation Cluster 11	Enrichment Score: 1.4271124154335095
Category	Term	Count	%	PValue	Genes	List Total	Pop Hits	Pop Total	Fold Enrichment	Bonferroni	Benjamini	FDR
INTERPRO	IPR005829:Sugar transporter, conserved site	12	1.00756	0.00390991	FBGN0031520, FBGN0034247, FBGN0031522, FBGN0034045, FBGN0028563, FBGN0036886, FBGN0051100, FBGN0031517, FBGN0038407, FBGN0037144, FBGN0029932, FBGN0053282	951	48	10196	2.6803364879074656	0.9930393395754015	0.6297201411973694	6.17778170382498
INTERPRO	IPR005828:General substrate transporter	9	0.755668	0.00928293	FBGN0034247, FBGN0039817, FBGN0031522, FBGN0034045, FBGN0038414, FBGN0028563, FBGN0051100, FBGN0029932, FBGN0053282	951	33	10196	2.9240034413535994	0.9999926860737741	0.8153678933322464	14.084774845208548
GOTERM_MF_FAT	GO:0051119~sugar transmembrane transporter activity	8	0.671704	0.0105446	FBGN0034247, FBGN0250818, FBGN0034045, FBGN0028563, FBGN0035968, FBGN0051100, FBGN0031517, FBGN0053282	746	27	7918	3.144871412967928	0.9998425043568192	0.4901033065123933	15.075160737324522
GOTERM_BP_FAT	GO:0008643~carbohydrate transport	6	0.503778	0.0124886	FBGN0250818, FBGN0042641, FBGN0028563, FBGN0038861, FBGN0051100, FBGN0053282	649	18	7937	4.076527991782229	0.9999999999646662	0.7182235018279337	19.343809122818957
GOTERM_MF_FAT	GO:0015145~monosaccharide transmembrane transporter activity	6	0.503778	0.0497154	FBGN0034247, FBGN0034045, FBGN0028563, FBGN0051100, FBGN0031517, FBGN0053282	746	22	7918	2.894711186936388	1.0	0.8398015919751989	54.43567816160755
INTERPRO	IPR003663:Sugar/inositol transporter	4	0.335852	0.135491	FBGN0034247, FBGN0034045, FBGN0028563, FBGN0029932	951	14	10196	3.063241700465675	1.0	0.9982809196146338	90.65110462736475
GOTERM_MF_FAT	GO:0015149~hexose transmembrane transporter activity	4	0.335852	0.262863	FBGN0034247, FBGN0034045, FBGN0028563, FBGN0031517	746	19	7918	2.234513898687738	1.0	0.9712207321350105	99.09152034408004
GOTERM_MF_FAT	GO:0005355~glucose transmembrane transporter activity	3	0.251889	0.452452	FBGN0034247, FBGN0034045, FBGN0028563	746	16	7918	1.9901139410187667	1.0	0.9920146063070474	99.99071252420893
Annotation Cluster 12	Enrichment Score: 1.3847710627293093
Category	Term	Count	%	PValue	Genes	List Total	Pop Hits	Pop Total	Fold Enrichment	Bonferroni	Benjamini	FDR
GOTERM_MF_FAT	GO:0005372~water transporter activity	4	0.335852	0.0217492	FBGN0034884, FBGN0034885, FBGN0034883, FBGN0033635	746	7	7918	6.0651091535810036	0.9999999870612367	0.6786389053618324	28.74836146565404
INTERPRO	IPR000425:Major intrinsic protein	4	0.335852	0.0441733	FBGN0034884, FBGN0034885, FBGN0034883, FBGN0033635	951	9	10196	4.765042645168828	1.0	0.978052464028483	52.068519251620316
GOTERM_MF_FAT	GO:0015250~water channel activity	3	0.251889	0.07296	FBGN0034884, FBGN0034885, FBGN0034883	746	5	7918	6.368364611260054	1.0	0.892994820344907	68.89441206617684
Annotation Cluster 13	Enrichment Score: 1.3831515757772088
Category	Term	Count	%	PValue	Genes	List Total	Pop Hits	Pop Total	Fold Enrichment	Bonferroni	Benjamini	FDR
GOTERM_MF_FAT	GO:0015381~high affinity sulfate transmembrane transporter activity	4	0.335852	0.0324016	FBGN0036240, FBGN0038337, FBGN0039787, FBGN0038354	746	8	7918	5.306970509383378	0.9999999999984718	0.7434276028679061	39.81370921283881
INTERPRO	IPR011547:Sulphate transporter	4	0.335852	0.0441733	FBGN0036240, FBGN0038337, FBGN0039787, FBGN0038354	951	9	10196	4.765042645168828	1.0	0.978052464028483	52.068519251620316
GOTERM_MF_FAT	GO:0015116~sulfate transmembrane transporter activity	4	0.335852	0.0452725	FBGN0036240, FBGN0038337, FBGN0039787, FBGN0038354	746	9	7918	4.717307119451891	1.0	0.8243836572345768	51.03888812411539
GOTERM_MF_FAT	GO:0008271~secondary active sulfate transmembrane transporter activity	4	0.335852	0.0452725	FBGN0036240, FBGN0038337, FBGN0039787, FBGN0038354	746	9	7918	4.717307119451891	1.0	0.8243836572345768	51.03888812411539
Annotation Cluster 14	Enrichment Score: 1.365071469105652
Category	Term	Count	%	PValue	Genes	List Total	Pop Hits	Pop Total	Fold Enrichment	Bonferroni	Benjamini	FDR
GOTERM_BP_FAT	GO:0034660~ncRNA metabolic process	23	1.93115	0.00104664	FBGN0051739, FBGN0036000, FBGN0064115, FBGN0035942, FBGN0026702, FBGN0039828, FBGN0035064, FBGN0038861, FBGN0032051, FBGN0039182, FBGN0038811, FBGN0036569, FBGN0036514, FBGN0033454, FBGN0260468, FBGN0029714, FBGN0032750, FBGN0028481, FBGN0026566, FBGN0036964, FBGN0022246, FBGN0036763, FBGN0020305	649	133	7937	2.1148904619020588	0.8653881253460672	0.39428149314197647	1.7753676693934017
GOTERM_BP_FAT	GO:0034470~ncRNA processing	16	1.34341	0.00717496	FBGN0036000, FBGN0039828, FBGN0026702, FBGN0038861, FBGN0032051, FBGN0032515, FBGN0039182, FBGN0038811, FBGN0036514, FBGN0033454, FBGN0029714, FBGN0260468, FBGN0032750, FBGN0036964, FBGN0022246, FBGN0020305	649	92	7937	2.126884169625511	0.9999989737307023	0.6537994168175887	11.589320219941524
GOTERM_BP_FAT	GO:0006364~rRNA processing	9	0.755668	0.0139887	FBGN0036514, FBGN0033454, FBGN0039828, FBGN0029714, FBGN0038861, FBGN0036964, FBGN0032051, FBGN0039182, FBGN0020305	649	40	7937	2.7516563944530046	0.9999999999980778	0.740468458062202	21.414325829487034
GOTERM_BP_FAT	GO:0016072~rRNA metabolic process	9	0.755668	0.0161758	FBGN0036514, FBGN0033454, FBGN0039828, FBGN0029714, FBGN0038861, FBGN0036964, FBGN0032051, FBGN0039182, FBGN0020305	649	41	7937	2.6845428238565896	0.9999999999999727	0.7581748654462844	24.34339782113494
GOTERM_BP_FAT	GO:0042254~ribosome biogenesis	10	0.839631	0.0742081	FBGN0036514, FBGN0033454, FBGN0039828, FBGN0029714, FBGN0038861, FBGN0021995, FBGN0036964, FBGN0032051, FBGN0039182, FBGN0020305	649	64	7937	1.91087249614792	1.0	0.9284058587156869	73.25900367192244
GOTERM_BP_FAT	GO:0022613~ribonucleoprotein complex biogenesis	11	0.923594	0.235996	FBGN0036514, FBGN0033454, FBGN0039828, FBGN0029714, FBGN0030479, FBGN0038861, FBGN0021995, FBGN0036964, FBGN0032051, FBGN0039182, FBGN0020305	649	94	7937	1.4311215290299315	1.0	0.9903808580212858	98.99946491139434
SP_PIR_KEYWORDS	ribosome biogenesis	3	0.251889	0.612678	FBGN0039828, FBGN0029714, FBGN0036964	1142	23	12980	1.4825249371811469	1.0	0.9737939871581349	99.99970813521773
SP_PIR_KEYWORDS	rrna processing	3	0.251889	0.658539	FBGN0029714, FBGN0038861, FBGN0036964	1142	25	12980	1.363922942206655	1.0	0.980385391620518	99.99994632144175
Annotation Cluster 15	Enrichment Score: 1.324207336156492
Category	Term	Count	%	PValue	Genes	List Total	Pop Hits	Pop Total	Fold Enrichment	Bonferroni	Benjamini	FDR
SMART	SM00389:HOX	20	1.67926	0.00100509	FBGN0001148, FBGN0015561, FBGN0001147, FBGN0008636, FBGN0028993, FBGN0015524, FBGN0000157, FBGN0003145, FBGN0038852, FBGN0000625, FBGN0004862, FBGN0260642, FBGN0004854, FBGN0034821, FBGN0031232, FBGN0025360, FBGN0054031, FBGN0013751, FBGN0015904, FBGN0003896	419	102	4824	2.2574757826758387	0.18873791881157065	0.18873791881157065	1.2604913499751125
SP_PIR_KEYWORDS	Homeobox	20	1.67926	0.00164539	FBGN0001148, FBGN0015561, FBGN0001147, FBGN0008636, FBGN0028993, FBGN0015524, FBGN0000157, FBGN0003145, FBGN0038852, FBGN0000625, FBGN0004862, FBGN0260642, FBGN0004854, FBGN0034821, FBGN0031232, FBGN0025360, FBGN0054031, FBGN0013751, FBGN0015904, FBGN0003896	1142	104	12980	2.1857739458439984	0.40078620234264783	0.2259109885437256	2.1883266949637936
INTERPRO	IPR001356:Homeobox	20	1.67926	0.00251277	FBGN0001148, FBGN0015561, FBGN0001147, FBGN0008636, FBGN0028993, FBGN0015524, FBGN0000157, FBGN0003145, FBGN0038852, FBGN0000625, FBGN0004862, FBGN0260642, FBGN0004854, FBGN0034821, FBGN0031232, FBGN0025360, FBGN0054031, FBGN0013751, FBGN0015904, FBGN0003896	951	102	10196	2.1022246963980122	0.9588364948042549	0.7971120871127483	4.012598752482854
INTERPRO	IPR017970:Homeobox, conserved site	19	1.5953	0.00336315	FBGN0001148, FBGN0015561, FBGN0001147, FBGN0008636, FBGN0015524, FBGN0028993, FBGN0000157, FBGN0003145, FBGN0038852, FBGN0000625, FBGN0004862, FBGN0260642, FBGN0004854, FBGN0034821, FBGN0025360, FBGN0054031, FBGN0013751, FBGN0015904, FBGN0003896	951	97	10196	2.100057454442963	0.9860413882732455	0.656275446277233	5.3359698389716215
INTERPRO	IPR012287:Homeodomain-related	20	1.67926	0.00393183	FBGN0001148, FBGN0015561, FBGN0001147, FBGN0008636, FBGN0028993, FBGN0015524, FBGN0000157, FBGN0003145, FBGN0038852, FBGN0000625, FBGN0004862, FBGN0260642, FBGN0004854, FBGN0034821, FBGN0031232, FBGN0025360, FBGN0054031, FBGN0013751, FBGN0015904, FBGN0003896	951	106	10196	2.022895462571672	0.9932308997232691	0.5650675366333489	6.211386263058016
GOTERM_MF_FAT	GO:0043565~sequence-specific DNA binding	34	2.85474	0.0089958	FBGN0029504, FBGN0004237, FBGN0038391, FBGN0016694, FBGN0028993, FBGN0000157, FBGN0014143, FBGN0015239, FBGN0003145, FBGN0038852, FBGN0039209, FBGN0004862, FBGN0037018, FBGN0034821, FBGN0031232, FBGN0000659, FBGN0001148, FBGN0015561, FBGN0001147, FBGN0008636, FBGN0015524, FBGN0005658, FBGN0035993, FBGN0000411, FBGN0028926, FBGN0000625, FBGN0260642, FBGN0004854, FBGN0025360, FBGN0054031, FBGN00137…	746	230	7918	1.5690173679916075	0.9994267300609432	0.46313725937503825	13.00273215240384
UP_SEQ_FEATURE	DNA-binding region:Homeobox	11	0.923594	0.012041	FBGN0001148, FBGN0015561, FBGN0260642, FBGN0001147, FBGN0004854, FBGN0015524, FBGN0000157, FBGN0025360, FBGN0013751, FBGN0003145, FBGN0004862	264	51	2975	2.4305555555555554	0.999957532267062	0.9934832728353854	17.045637944300964
GOTERM_MF_FAT	GO:0003700~transcription factor activity	49	4.11419	0.0294792	FBGN0029504, FBGN0038391, FBGN0000137, FBGN0039209, FBGN0042696, FBGN0004862, FBGN0032651, FBGN0037018, FBGN0000659, FBGN0002922, FBGN0008636, FBGN0005658, FBGN0035993, FBGN0035956, FBGN0000625, FBGN0260642, FBGN0011723, FBGN0004854, FBGN0042630, FBGN0004652, FBGN0013751, FBGN0086655, FBGN0003896, FBGN0016694, FBGN0028993, FBGN0000157, FBGN0014143, FBGN0002735, FBGN0036478, FBGN0015239, FBGN00031…	746	389	7918	1.3369745756287172	0.9999999999815494	0.7276965808006001	36.949875536497515
SP_PIR_KEYWORDS	dna-binding	49	4.11419	0.03179	FBGN0029504, FBGN0000137, FBGN0004862, FBGN0000659, FBGN0002922, FBGN0008636, FBGN0005658, FBGN0035956, FBGN0003227, FBGN0061209, FBGN0011764, FBGN0000625, FBGN0260642, FBGN0011723, FBGN0004854, FBGN0004652, FBGN0053830, FBGN0013751, FBGN0003896, FBGN0016694, FBGN0020633, FBGN0028993, FBGN0000157, FBGN0014143, FBGN0002735, FBGN0015239, FBGN0003145, FBGN0038852, FBGN0034821, FBGN0004924, FBGN00312…	1142	417	12980	1.3355760225444862	0.9999566955623849	0.5671098537184862	35.21393304836131
GOTERM_BP_FAT	GO:0006350~transcription	45	3.77834	0.145413	FBGN0016694, FBGN0000157, FBGN0002735, FBGN0014143, FBGN0015239, FBGN0003330, FBGN0003145, FBGN0000392, FBGN0030899, FBGN0030505, FBGN0042696, FBGN0003278, FBGN0031868, FBGN0000659, FBGN0038601, FBGN0013263, FBGN0036581, FBGN0034410, FBGN0001148, FBGN0015561, FBGN0002922, FBGN0005630, FBGN0001147, FBGN0035149, FBGN0000541, FBGN0010356, FBGN0028398, FBGN0028530, FBGN0028579, FBGN0028926, FBGN00117…	649	459	7937	1.1989788211124202	1.0	0.9733647387301377	93.1982774070498
SP_PIR_KEYWORDS	nucleus	84	7.0529	0.222722	FBGN0029504, FBGN0037820, FBGN0020517, FBGN0003022, FBGN0003330, FBGN0030899, FBGN0042696, FBGN0004862, FBGN0003278, FBGN0031868, FBGN0000659, FBGN0036581, FBGN0053180, FBGN0033556, FBGN0034410, FBGN0002922, FBGN0008636, FBGN0005658, FBGN0039828, FBGN0011823, FBGN0061209, FBGN0003227, FBGN0035956, FBGN0011764, FBGN0025140, FBGN0000625, FBGN0260642, FBGN0000140, FBGN0011723, FBGN0004854, FBGN00869…	1142	869	12980	1.0986721053448314	1.0	0.8728095114840229	96.61355997735205
GOTERM_MF_FAT	GO:0003677~DNA binding	85	7.13686	0.244811	FBGN0029504, FBGN0038391, FBGN0000137, FBGN0030899, FBGN0042696, FBGN0039209, FBGN0032651, FBGN0004862, FBGN0003278, FBGN0037018, FBGN0000659, FBGN0038601, FBGN0034410, FBGN0002922, FBGN0008636, FBGN0259785, FBGN0005658, FBGN0035993, FBGN0061209, FBGN0003227, FBGN0035956, FBGN0035160, FBGN0011764, FBGN0000625, FBGN0260642, FBGN0011723, FBGN0004854, FBGN0042630, FBGN0004652, FBGN0053830, FBGN00137…	746	830	7918	1.0869698633676799	1.0	0.9653103506579773	98.68088643913416
GOTERM_BP_FAT	GO:0045449~regulation of transcription	70	5.87741	0.322745	FBGN0029504, FBGN0038391, FBGN0003330, FBGN0000137, FBGN0030899, FBGN0039209, FBGN0042696, FBGN0032651, FBGN0004862, FBGN0037018, FBGN0031868, FBGN0000659, FBGN0036581, FBGN0034410, FBGN0002922, FBGN0008636, FBGN0005658, FBGN0035993, FBGN0035956, FBGN0011764, FBGN0038788, FBGN0000625, FBGN0260642, FBGN0011723, FBGN0004854, FBGN0042630, FBGN0004652, FBGN0013751, FBGN0086655, FBGN0003896, FBGN00636…	649	799	7937	1.0714278826962054	1.0	0.9955189522270662	99.87269537690598
GOTERM_BP_FAT	GO:0006355~regulation of transcription, DNA-dependent	54	4.53401	0.350896	FBGN0029504, FBGN0038391, FBGN0003330, FBGN0000137, FBGN0030899, FBGN0039209, FBGN0042696, FBGN0004862, FBGN0037018, FBGN0000659, FBGN0036581, FBGN0002922, FBGN0008636, FBGN0005658, FBGN0035993, FBGN0035956, FBGN0038788, FBGN0000625, FBGN0260642, FBGN0011723, FBGN0004854, FBGN0013751, FBGN0003896, FBGN0016694, FBGN0028993, FBGN0000157, FBGN0014143, FBGN0002735, FBGN0015239, FBGN0000117, FBGN00031…	649	612	7937	1.0790809390011782	1.0	0.9965467055980926	99.93841883126676
SP_PIR_KEYWORDS	Transcription	38	3.1906	0.353559	FBGN0029504, FBGN0000157, FBGN0002735, FBGN0014143, FBGN0015239, FBGN0003330, FBGN0003145, FBGN0000392, FBGN0030899, FBGN0042696, FBGN0003278, FBGN0031868, FBGN0000659, FBGN0013263, FBGN0036581, FBGN0034410, FBGN0001148, FBGN0015561, FBGN0002922, FBGN0005630, FBGN0001147, FBGN0035149, FBGN0000541, FBGN0010356, FBGN0028398, FBGN0028579, FBGN0028926, FBGN0011762, FBGN0000625, FBGN0025815, FBGN00117…	1142	393	12980	1.0990049152640562	1.0	0.9189437404722802	99.71542724089765
GOTERM_MF_FAT	GO:0030528~transcription regulator activity	68	5.70949	0.370346	FBGN0029504, FBGN0038391, FBGN0000137, FBGN0030899, FBGN0039209, FBGN0042696, FBGN0032651, FBGN0004862, FBGN0037018, FBGN0000659, FBGN0036581, FBGN0002922, FBGN0008636, FBGN0005658, FBGN0035993, FBGN0035956, FBGN0011764, FBGN0000625, FBGN0260642, FBGN0011723, FBGN0004854, FBGN0042630, FBGN0004652, FBGN0013751, FBGN0039559, FBGN0086655, FBGN0003896, FBGN0016694, FBGN0028993, FBGN0000157, FBGN00027…	746	682	7918	1.0582815092025506	1.0	0.9842860417475324	99.91997003994206
SP_PIR_KEYWORDS	transcription regulation	37	3.10663	0.391258	FBGN0029504, FBGN0000157, FBGN0002735, FBGN0014143, FBGN0015239, FBGN0003330, FBGN0003145, FBGN0000392, FBGN0030899, FBGN0042696, FBGN0031868, FBGN0000659, FBGN0013263, FBGN0036581, FBGN0034410, FBGN0001148, FBGN0015561, FBGN0002922, FBGN0005630, FBGN0001147, FBGN0035149, FBGN0000541, FBGN0010356, FBGN0028398, FBGN0028579, FBGN0028926, FBGN0000625, FBGN0025815, FBGN0011723, FBGN0260642, FBGN00046…	1142	387	12980	1.0866741787606853	1.0	0.9364913625634614	99.87307174991304
GOTERM_BP_FAT	GO:0051252~regulation of RNA metabolic process	58	4.86986	0.425744	FBGN0029504, FBGN0038391, FBGN0003330, FBGN0000137, FBGN0030899, FBGN0039209, FBGN0042696, FBGN0004862, FBGN0037018, FBGN0000659, FBGN0036581, FBGN0002922, FBGN0008636, FBGN0005658, FBGN0035993, FBGN0035956, FBGN0038788, FBGN0000625, FBGN0260642, FBGN0011723, FBGN0004854, FBGN0017397, FBGN0013751, FBGN0003896, FBGN0004237, FBGN0016694, FBGN0028993, FBGN0000157, FBGN0002735, FBGN0014143, FBGN00152…	649	678	7937	1.046188599660926	1.0	0.9984614172076982	99.992427093884
GOTERM_MF_FAT	GO:0003702~RNA polymerase II transcription factor activity	24	2.01511	0.633386	FBGN0015561, FBGN0005630, FBGN0038391, FBGN0035149, FBGN0015524, FBGN0000157, FBGN0010356, FBGN0028398, FBGN0052971, FBGN0014143, FBGN0003145, FBGN0000137, FBGN0028926, FBGN0030505, FBGN0022764, FBGN0004854, FBGN0004652, FBGN0025360, FBGN0013263, FBGN0036581, FBGN0015904, FBGN0002633, FBGN0015903, FBGN0003896	746	257	7918	0.9911851535035102	1.0	0.9975364026298046	99.99998083595109
Annotation Cluster 16	Enrichment Score: 1.2746480802303162
Category	Term	Count	%	PValue	Genes	List Total	Pop Hits	Pop Total	Fold Enrichment	Bonferroni	Benjamini	FDR
GOTERM_BP_FAT	GO:0019637~organophosphate metabolic process	18	1.51134	0.00199491	FBGN0027579, FBGN0026619, FBGN0035421, FBGN0001128, FBGN0044028, FBGN0031948, FBGN0037010, FBGN0032052, FBGN0038649, FBGN0039924, FBGN0039768, FBGN0039769, FBGN0013810, FBGN0029720, FBGN0025373, FBGN0015277, FBGN0039360, FBGN0026379	649	97	7937	2.2694073356313442	0.9781612622129715	0.5345795017353477	3.358222122133925
GOTERM_BP_FAT	GO:0006644~phospholipid metabolic process	16	1.34341	0.00297674	FBGN0027579, FBGN0035421, FBGN0026619, FBGN0044028, FBGN0031948, FBGN0037010, FBGN0032052, FBGN0038649, FBGN0039924, FBGN0039768, FBGN0039769, FBGN0029720, FBGN0025373, FBGN0015277, FBGN0039360, FBGN0026379	649	84	7937	2.3294445667327026	0.9966838900253173	0.4697089162622913	4.971765444086906
GOTERM_BP_FAT	GO:0046486~glycerolipid metabolic process	10	0.839631	0.0529715	FBGN0004797, FBGN0026619, FBGN0015277, FBGN0001128, FBGN0033983, FBGN0044028, FBGN0037010, FBGN0032052, FBGN0039924, FBGN0026379	649	60	7937	2.0382639958911146	1.0	0.9114211024446293	60.5846240818638
GOTERM_BP_FAT	GO:0006650~glycerophospholipid metabolic process	7	0.587741	0.2767	FBGN0026619, FBGN0015277, FBGN0044028, FBGN0037010, FBGN0032052, FBGN0039924, FBGN0026379	649	54	7937	1.5853164412486447	1.0	0.9935476920431608	99.6078062558764
GOTERM_BP_FAT	GO:0045017~glycerolipid biosynthetic process	5	0.419815	0.33833	FBGN0004797, FBGN0026619, FBGN0033983, FBGN0037010, FBGN0032052	649	36	7937	1.698553329909262	1.0	0.9958811027285639	99.91451478428044
GOTERM_BP_FAT	GO:0046474~glycerophospholipid biosynthetic process	3	0.251889	0.763932	FBGN0026619, FBGN0037010, FBGN0032052	649	33	7937	1.1117803613951533	1.0	0.9999599987763637	99.99999999811564
Annotation Cluster 17	Enrichment Score: 1.2544892142379438
Category	Term	Count	%	PValue	Genes	List Total	Pop Hits	Pop Total	Fold Enrichment	Bonferroni	Benjamini	FDR
GOTERM_MF_FAT	GO:0019205~nucleobase, nucleoside, nucleotide kinase activity	7	0.587741	0.0425377	FBGN0034299, FBGN0013759, FBGN0036099, FBGN0036337, FBGN0042094, FBGN0000150, FBGN0032083	746	28	7918	2.653485254691689	0.9999999999999998	0.8190937285847281	48.83182196919954
GOTERM_MF_FAT	GO:0016776~phosphotransferase activity, phosphate group as acceptor	6	0.503778	0.0497154	FBGN0034299, FBGN0013759, FBGN0036099, FBGN0042094, FBGN0000150, FBGN0032083	746	22	7918	2.894711186936388	1.0	0.8398015919751989	54.43567816160755
GOTERM_MF_FAT	GO:0019201~nucleotide kinase activity	5	0.419815	0.0566681	FBGN0034299, FBGN0013759, FBGN0036099, FBGN0042094, FBGN0032083	746	16	7918	3.316856568364611	1.0	0.8544823720018163	59.31208135669408
GOTERM_BP_FAT	GO:0009132~nucleoside diphosphate metabolic process	3	0.251889	0.0800644	FBGN0034299, FBGN0042094, FBGN0000150	649	6	7937	6.114791987673344	1.0	0.9333728189428722	76.00980756415716
Annotation Cluster 18	Enrichment Score: 1.2064939772036327
Category	Term	Count	%	PValue	Genes	List Total	Pop Hits	Pop Total	Fold Enrichment	Bonferroni	Benjamini	FDR
INTERPRO	IPR000873:AMP-dependent synthetase and ligase	9	0.755668	0.0031526	FBGN0031703, FBGN0038731, FBGN0038733, FBGN0037996, FBGN0034552, FBGN0050194, FBGN0010609, FBGN0027348, FBGN0027780	951	28	10196	3.4461469130238847	0.9817540306106256	0.7367375124241393	5.009915900592821
GOTERM_MF_FAT	GO:0016877~ligase activity, forming carbon-sulfur bonds	5	0.419815	0.164967	FBGN0029118, FBGN0031703, FBGN0010609, FBGN0027348, FBGN0027780	746	23	7918	2.3073784823405994	1.0	0.9579293671645466	93.78995137580523
GOTERM_MF_FAT	GO:0004467~long-chain-fatty-acid-CoA ligase activity	3	0.251889	0.169425	FBGN0031703, FBGN0010609, FBGN0027348	746	8	7918	3.9802278820375334	1.0	0.959013491255982	94.28179206619856
GOTERM_MF_FAT	GO:0015645~fatty-acid ligase activity	3	0.251889	0.169425	FBGN0031703, FBGN0010609, FBGN0027348	746	8	7918	3.9802278820375334	1.0	0.959013491255982	94.28179206619856
Annotation Cluster 19	Enrichment Score: 1.1931202703374673
Category	Term	Count	%	PValue	Genes	List Total	Pop Hits	Pop Total	Fold Enrichment	Bonferroni	Benjamini	FDR
GOTERM_BP_FAT	GO:0032508~DNA duplex unwinding	4	0.335852	0.0222176	FBGN0040268, FBGN0004924, FBGN0011764, FBGN0037232	649	8	7937	6.114791987673344	1.0	0.8335021606476329	31.910070223879295
GOTERM_BP_FAT	GO:0032392~DNA geometric change	4	0.335852	0.0222176	FBGN0040268, FBGN0004924, FBGN0011764, FBGN0037232	649	8	7937	6.114791987673344	1.0	0.8335021606476329	31.910070223879295
GOTERM_BP_FAT	GO:0006268~DNA unwinding during replication	3	0.251889	0.0800644	FBGN0040268, FBGN0004924, FBGN0011764	649	6	7937	6.114791987673344	1.0	0.9333728189428722	76.00980756415716
COG_ONTOLOGY	DNA replication, recombination, and repair	6	0.503778	0.427251	FBGN0040268, FBGN0037250, FBGN0003227, FBGN0004924, FBGN0021995, FBGN0037232	140	38	1237	1.3951127819548872	0.9999999897004449	0.9747324174714667	99.22840939464295
Annotation Cluster 20	Enrichment Score: 1.1855893727151234
Category	Term	Count	%	PValue	Genes	List Total	Pop Hits	Pop Total	Fold Enrichment	Bonferroni	Benjamini	FDR
GOTERM_BP_FAT	GO:0042402~biogenic amine catabolic process	3	0.251889	0.05637	FBGN0000337, FBGN0003965, FBGN0000024	649	5	7937	7.337750385208013	1.0	0.9153408705391128	62.93550109464281
GOTERM_BP_FAT	GO:0006576~biogenic amine metabolic process	7	0.587741	0.0614814	FBGN0037820, FBGN0036565, FBGN0000337, FBGN0036272, FBGN0020517, FBGN0003965, FBGN0019932, FBGN0000024	649	35	7937	2.445916795069338	1.0	0.9204601075129505	66.2240768315459
GOTERM_BP_FAT	GO:0042219~cellular amino acid derivative catabolic process	3	0.251889	0.0800644	FBGN0000337, FBGN0003965, FBGN0000024	649	6	7937	6.114791987673344	1.0	0.9333728189428722	76.00980756415716
Annotation Cluster 21	Enrichment Score: 1.1180882005038837
Category	Term	Count	%	PValue	Genes	List Total	Pop Hits	Pop Total	Fold Enrichment	Bonferroni	Benjamini	FDR
INTERPRO	IPR019900:Sodium/solute symporter, subgroup	5	0.419815	0.0351064	FBGN0039872, FBGN0039873, FBGN0250757, FBGN0053124, FBGN0051262	951	14	10196	3.829052125582094	1.0	0.9770917146611444	44.106283613962624
INTERPRO	IPR001734:Sodium/solute symporter	5	0.419815	0.0444429	FBGN0039872, FBGN0039873, FBGN0250757, FBGN0053124, FBGN0051262	951	15	10196	3.5737819838766214	1.0	0.9727517750939565	52.288148897726174
GOTERM_BP_FAT	GO:0006814~sodium ion transport	11	0.923594	0.0886665	FBGN0030756, FBGN0039872, FBGN0039873, FBGN0003710, FBGN0030844, FBGN0250757, FBGN0053124, FBGN0051262, FBGN0259111, FBGN0029762, FBGN0039677	649	76	7937	1.77007136485281	1.0	0.937845768767492	79.57132430869729
SP_PIR_KEYWORDS	Sodium transport	7	0.587741	0.243612	FBGN0039872, FBGN0039873, FBGN0030844, FBGN0250757, FBGN0053124, FBGN0051262, FBGN0029762	1142	48	12980	1.657545242265032	1.0	0.8920890086075484	97.6516342645029
Annotation Cluster 22	Enrichment Score: 1.0723208144576168
Category	Term	Count	%	PValue	Genes	List Total	Pop Hits	Pop Total	Fold Enrichment	Bonferroni	Benjamini	FDR
GOTERM_BP_FAT	GO:0009583~detection of light stimulus	12	1.00756	0.00228929	FBGN0002937, FBGN0025697, FBGN0000121, FBGN0013995, FBGN0004623, FBGN0001263, FBGN0036260, FBGN0014019, FBGN0004435, FBGN0002940, FBGN0005563, FBGN0005614	649	51	7937	2.877549170669809	0.9875871645146092	0.4658098729782597	3.8446997484211543
GOTERM_BP_FAT	GO:0007602~phototransduction	11	0.923594	0.00283894	FBGN0002937, FBGN0025697, FBGN0000121, FBGN0013995, FBGN0004623, FBGN0001263, FBGN0036260, FBGN0014019, FBGN0004435, FBGN0002940, FBGN0005563	649	45	7937	2.989453860640301	0.9956791817203616	0.4936559042882004	4.746848607194421
GOTERM_CC_FAT	GO:0019897~extrinsic to plasma membrane	10	0.839631	0.00301703	FBGN0004921, FBGN0050054, FBGN0000017, FBGN0004623, FBGN0001263, FBGN0030011, FBGN0004435, FBGN0000117, FBGN0002940, FBGN0005614	419	36	4786	3.172898435428268	0.6680866482567521	0.24097482478743448	4.073070140678848
GOTERM_BP_FAT	GO:0009581~detection of external stimulus	13	1.09152	0.00333945	FBGN0025697, FBGN0001263, FBGN0036260, FBGN0004623, FBGN0014019, FBGN0005563, FBGN0002937, FBGN0013995, FBGN0000121, FBGN0037906, FBGN0004435, FBGN0002940, FBGN0005614	649	61	7937	2.6063047816312612	0.9983479652578019	0.47301055408698034	5.561396617710013
GOTERM_BP_FAT	GO:0009582~detection of abiotic stimulus	12	1.00756	0.00493006	FBGN0002937, FBGN0025697, FBGN0000121, FBGN0013995, FBGN0004623, FBGN0001263, FBGN0036260, FBGN0014019, FBGN0004435, FBGN0002940, FBGN0005563, FBGN0005614	649	56	7937	2.62062513757429	0.9999224363408428	0.5770075928203746	8.10671414554398
GOTERM_CC_FAT	GO:0016028~rhabdomere	7	0.587741	0.0180932	FBGN0000121, FBGN0004623, FBGN0001263, FBGN0014019, FBGN0004435, FBGN0002940, FBGN0005614	419	25	4786	3.1982816229116944	0.9987245796371559	0.5231234933836797	22.219537696017568
SP_PIR_KEYWORDS	vision	11	0.923594	0.0202192	FBGN0004227, FBGN0000313, FBGN0004854, FBGN0000121, FBGN0004623, FBGN0001263, FBGN0014019, FBGN0004435, FBGN0037896, FBGN0002940, FBGN0005614	1142	55	12980	2.273204903677758	0.9982578280006332	0.5063097403443388	24.001565441044658
GOTERM_BP_FAT	GO:0007601~visual perception	12	1.00756	0.0254466	FBGN0004227, FBGN0000313, FBGN0004854, FBGN0000121, FBGN0004623, FBGN0001263, FBGN0036260, FBGN0014019, FBGN0004435, FBGN0037896, FBGN0002940, FBGN0005614	649	70	7937	2.0965001100594325	1.0	0.8284524491361405	35.65588572556433
GOTERM_BP_FAT	GO:0050953~sensory perception of light stimulus	12	1.00756	0.0279808	FBGN0004227, FBGN0000313, FBGN0004854, FBGN0000121, FBGN0004623, FBGN0001263, FBGN0036260, FBGN0014019, FBGN0004435, FBGN0037896, FBGN0002940, FBGN0005614	649	71	7937	2.0669719394952146	1.0	0.8267698662223807	38.45883365154242
GOTERM_CC_FAT	GO:0016027~inaD signaling complex	4	0.335852	0.0373056	FBGN0001263, FBGN0004435, FBGN0002940, FBGN0005614	419	9	4786	5.07663749668523	0.9999990596825997	0.6561209417792846	40.73938033238617
GOTERM_BP_FAT	GO:0051606~detection of stimulus	14	1.17548	0.0623846	FBGN0025697, FBGN0041231, FBGN0001263, FBGN0036260, FBGN0004623, FBGN0014019, FBGN0005563, FBGN0002937, FBGN0000121, FBGN0013995, FBGN0037906, FBGN0004435, FBGN0002940, FBGN0005614	649	100	7937	1.7121417565485364	1.0	0.9193357003974266	66.7757701449045
GOTERM_BP_FAT	GO:0009416~response to light stimulus	14	1.17548	0.0623846	FBGN0025697, FBGN0001263, FBGN0036260, FBGN0004623, FBGN0014019, FBGN0000024, FBGN0005563, FBGN0004227, FBGN0002937, FBGN0000121, FBGN0013995, FBGN0004435, FBGN0002940, FBGN0005614	649	100	7937	1.7121417565485364	1.0	0.9193357003974266	66.7757701449045
GOTERM_BP_FAT	GO:0009314~response to radiation	14	1.17548	0.130327	FBGN0025697, FBGN0001263, FBGN0036260, FBGN0004623, FBGN0014019, FBGN0000024, FBGN0005563, FBGN0004227, FBGN0002937, FBGN0000121, FBGN0013995, FBGN0004435, FBGN0002940, FBGN0005614	649	113	7937	1.5151696960606515	1.0	0.9703562500369279	90.82460996454743
GOTERM_BP_FAT	GO:0009584~detection of visible light	5	0.419815	0.142267	FBGN0002937, FBGN0000121, FBGN0004623, FBGN0001263, FBGN0005614	649	25	7937	2.4459167950693375	1.0	0.9722328799379668	92.75693398851654
GOTERM_BP_FAT	GO:0016056~rhodopsin mediated signaling pathway	4	0.335852	0.156817	FBGN0000121, FBGN0004623, FBGN0001263, FBGN0004435	649	17	7937	2.8775491706698086	1.0	0.9755678342111739	94.5946855563172
GOTERM_BP_FAT	GO:0007603~phototransduction, visible light	4	0.335852	0.198772	FBGN0002937, FBGN0000121, FBGN0004623, FBGN0001263	649	19	7937	2.5746492579677236	1.0	0.9844020889912565	97.74238855899557
GOTERM_BP_FAT	GO:0050908~detection of light stimulus involved in visual perception	4	0.335852	0.243001	FBGN0000121, FBGN0004623, FBGN0001263, FBGN0005614	649	21	7937	2.3294445667327026	1.0	0.9910661978780467	99.14532876336234
GOTERM_BP_FAT	GO:0050962~detection of light stimulus involved in sensory perception	4	0.335852	0.265681	FBGN0000121, FBGN0004623, FBGN0001263, FBGN0005614	649	22	7937	2.2235607227903067	1.0	0.9924589378067752	99.49204748283101
GOTERM_BP_FAT	GO:0016059~deactivation of rhodopsin mediated signaling	3	0.251889	0.318775	FBGN0000121, FBGN0004623, FBGN0001263	649	14	7937	2.62062513757429	1.0	0.9955064835993316	99.85930813979803
GOTERM_BP_FAT	GO:0022400~regulation of rhodopsin mediated signaling pathway	3	0.251889	0.318775	FBGN0000121, FBGN0004623, FBGN0001263	649	14	7937	2.62062513757429	1.0	0.9955064835993316	99.85930813979803
GOTERM_BP_FAT	GO:0009586~rhodopsin mediated phototransduction	3	0.251889	0.380024	FBGN0000121, FBGN0004623, FBGN0001263	649	16	7937	2.2930469953775043	1.0	0.9975778581925617	99.97192201841567
GOTERM_BP_FAT	GO:0007600~sensory perception	25	2.09908	0.403899	FBGN0037589, FBGN0011293, FBGN0004623, FBGN0041626, FBGN0034768, FBGN0045495, FBGN0036414, FBGN0004435, FBGN0037896, FBGN0000313, FBGN0046876, FBGN0036260, FBGN0001263, FBGN0041231, FBGN0046875, FBGN0014019, FBGN0046878, FBGN0045474, FBGN0004227, FBGN0004854, FBGN0000121, FBGN0034770, FBGN0033043, FBGN0002940, FBGN0005614	649	276	7937	1.1077521716799534	1.0	0.9980323501427905	99.98565765721571
SP_PIR_KEYWORDS	sensory transduction	14	1.17548	0.407903	FBGN0000313, FBGN0001263, FBGN0036260, FBGN0004623, FBGN0041626, FBGN0014019, FBGN0004227, FBGN0004854, FBGN0000121, FBGN0004435, FBGN0033043, FBGN0002940, FBGN0037896, FBGN0005614	1142	135	12980	1.1786988389440227	1.0	0.9398060018772884	99.91254604867255
GOTERM_CC_FAT	GO:0044463~cell projection part	6	0.503778	0.410386	FBGN0031702, FBGN0001263, FBGN0004435, FBGN0002940, FBGN0005614, FBGN0013810	419	48	4786	1.4278042959427208	1.0	0.9819964939731305	99.9304128084553
GOTERM_BP_FAT	GO:0009628~response to abiotic stimulus	19	1.5953	0.483723	FBGN0025697, FBGN0001263, FBGN0036260, FBGN0004623, FBGN0014019, FBGN0011823, FBGN0035817, FBGN0005563, FBGN0000024, FBGN0011817, FBGN0002937, FBGN0004227, FBGN0029848, FBGN0000121, FBGN0013995, FBGN0036414, FBGN0004435, FBGN0002940, FBGN0005614	649	214	7937	1.0858041847270423	1.0	0.9991521312714295	99.99877377059538
GOTERM_CC_FAT	GO:0042995~cell projection	11	0.923594	0.508358	FBGN0000121, FBGN0031702, FBGN0004623, FBGN0001263, FBGN0014019, FBGN0004435, FBGN0003429, FBGN0250788, FBGN0002940, FBGN0005614, FBGN0013810	419	111	4786	1.131952955341977	1.0	0.9910118795913893	99.99429255099398
GOTERM_BP_FAT	GO:0008277~regulation of G-protein coupled receptor protein signaling pathway	3	0.251889	0.546438	FBGN0000121, FBGN0004623, FBGN0001263	649	22	7937	1.6676705420927302	1.0	0.999540557988386	99.99986620977765
GOTERM_BP_FAT	GO:0050906~detection of stimulus involved in sensory perception	5	0.419815	0.59189	FBGN0000121, FBGN0004623, FBGN0001263, FBGN0041231, FBGN0005614	649	50	7937	1.2229583975346687	1.0	0.9997177334880973	99.9999780238913
GOTERM_BP_FAT	GO:0050890~cognition	25	2.09908	0.844945	FBGN0037589, FBGN0011293, FBGN0004623, FBGN0041626, FBGN0034768, FBGN0045495, FBGN0036414, FBGN0004435, FBGN0037896, FBGN0000313, FBGN0046876, FBGN0036260, FBGN0001263, FBGN0041231, FBGN0046875, FBGN0014019, FBGN0046878, FBGN0045474, FBGN0004227, FBGN0004854, FBGN0000121, FBGN0034770, FBGN0033043, FBGN0002940, FBGN0005614	649	350	7937	0.8735417125247633	1.0	0.9999934638149371	99.99999999999858
Annotation Cluster 23	Enrichment Score: 1.0617215333927965
Category	Term	Count	%	PValue	Genes	List Total	Pop Hits	Pop Total	Fold Enrichment	Bonferroni	Benjamini	FDR
GOTERM_CC_FAT	GO:0019898~extrinsic to membrane	25	2.09908	0.00341802	FBGN0004623, FBGN0033696, FBGN0000117, FBGN0033121, FBGN0031041, FBGN0033775, FBGN0004921, FBGN0004435, FBGN0038387, FBGN0027358, FBGN0036910, FBGN0013759, FBGN0001263, FBGN0039519, FBGN0001992, FBGN0015032, FBGN0041337, FBGN0030367, FBGN0038007, FBGN0050054, FBGN0038095, FBGN0000017, FBGN0038076, FBGN0030011, FBGN0002940, FBGN0005614	419	154	4786	1.8542912934321047	0.7134132678707112	0.22115467739268924	4.602676661052218
SP_PIR_KEYWORDS	heme	18	1.51134	0.0166969	FBGN0036910, FBGN0033696, FBGN0039519, FBGN0250846, FBGN0001992, FBGN0015032, FBGN0041337, FBGN0011828, FBGN0033121, FBGN0030367, FBGN0038007, FBGN0033775, FBGN0086907, FBGN0038095, FBGN0038076, FBGN0003965, FBGN0038436, FBGN0003388	1142	111	12980	1.8431391110900743	0.9946816273587087	0.48033634272586245	20.247372711596036
UP_SEQ_FEATURE	metal ion-binding site:Iron (heme axial ligand)	16	1.34341	0.0195425	FBGN0036910, FBGN0033696, FBGN0039519, FBGN0001992, FBGN0015032, FBGN0041337, FBGN0011828, FBGN0033121, FBGN0030367, FBGN0038007, FBGN0033775, FBGN0086907, FBGN0038095, FBGN0038076, FBGN0003965, FBGN0003388	264	96	2975	1.8781565656565657	0.9999999246137011	0.9957756086884904	26.247973620454268
SP_PIR_KEYWORDS	Monooxygenase	16	1.34341	0.0237277	FBGN0036910, FBGN0000337, FBGN0033696, FBGN0039519, FBGN0001992, FBGN0015032, FBGN0041337, FBGN0033121, FBGN0030367, FBGN0038007, FBGN0031713, FBGN0033775, FBGN0036565, FBGN0038095, FBGN0038076, FBGN0003388	1142	98	12980	1.855677472390007	0.9994290793504221	0.5261317893467595	27.577794717141344
SP_PIR_KEYWORDS	iron	23	1.93115	0.0613459	FBGN0036910, FBGN0033696, FBGN0039519, FBGN0001992, FBGN0015032, FBGN0010015, FBGN0041337, FBGN0011828, FBGN0033121, FBGN0030367, FBGN0038007, FBGN0036212, FBGN0033775, FBGN0086907, FBGN0038095, FBGN0038076, FBGN0037816, FBGN0053093, FBGN0031845, FBGN0003965, FBGN0040211, FBGN0038436, FBGN0003388	1142	177	12980	1.4769410391126678	0.9999999971865343	0.6452192188548654	57.285557813289714
GOTERM_MF_FAT	GO:0046906~tetrapyrrole binding	20	1.67926	0.0652001	FBGN0036910, FBGN0033696, FBGN0039519, FBGN0250846, FBGN0001992, FBGN0035600, FBGN0015032, FBGN0041337, FBGN0011828, FBGN0033121, FBGN0030367, FBGN0038007, FBGN0033775, FBGN0086907, FBGN0038034, FBGN0038095, FBGN0038076, FBGN0003965, FBGN0038436, FBGN0003388	746	140	7918	1.5162772883952509	1.0	0.8825766211195433	64.62942865938366
GOTERM_MF_FAT	GO:0020037~heme binding	20	1.67926	0.0652001	FBGN0036910, FBGN0033696, FBGN0039519, FBGN0250846, FBGN0001992, FBGN0035600, FBGN0015032, FBGN0041337, FBGN0011828, FBGN0033121, FBGN0030367, FBGN0038007, FBGN0033775, FBGN0086907, FBGN0038034, FBGN0038095, FBGN0038076, FBGN0003965, FBGN0038436, FBGN0003388	746	140	7918	1.5162772883952509	1.0	0.8825766211195433	64.62942865938366
GOTERM_MF_FAT	GO:0005506~iron ion binding	33	2.77078	0.068173	FBGN0042182, FBGN0033696, FBGN0035600, FBGN0034364, FBGN0010015, FBGN0038349, FBGN0039779, FBGN0033121, FBGN0036212, FBGN0033775, FBGN0051015, FBGN0031845, FBGN0036910, FBGN0039519, FBGN0250846, FBGN0001992, FBGN0015032, FBGN0041337, FBGN0011828, FBGN0030367, FBGN0038007, FBGN0086907, FBGN0039782, FBGN0038034, FBGN0038095, FBGN0038076, FBGN0037816, FBGN0003965, FBGN0053093, FBGN0040211, FBGN00384…	746	260	7918	1.3471540523819345	1.0	0.8846844964486531	66.32416949769478
GOTERM_CC_FAT	GO:0005624~membrane fraction	15	1.25945	0.0757271	FBGN0036910, FBGN0034406, FBGN0033696, FBGN0039519, FBGN0001992, FBGN0015032, FBGN0041337, FBGN0034913, FBGN0033121, FBGN0030367, FBGN0038007, FBGN0033775, FBGN0000121, FBGN0038095, FBGN0038076	419	106	4786	1.6163822218219481	0.999999999999671	0.7974629661495974	66.16707647606374
SP_PIR_KEYWORDS	microsome	12	1.00756	0.0784092	FBGN0030367, FBGN0038007, FBGN0036910, FBGN0033775, FBGN0033696, FBGN0038095, FBGN0039519, FBGN0038076, FBGN0001992, FBGN0015032, FBGN0041337, FBGN0033121	1142	78	12980	1.7486191566751987	0.9999999999906383	0.7015810091351443	66.6173625845977
INTERPRO	IPR017972:Cytochrome P450, conserved site	14	1.17548	0.0784364	FBGN0036910, FBGN0033696, FBGN0039519, FBGN0001992, FBGN0015032, FBGN0041337, FBGN0033121, FBGN0030367, FBGN0038007, FBGN0033775, FBGN0038095, FBGN0038076, FBGN0085570, FBGN0003388	951	91	10196	1.6494378387122868	1.0	0.9943648409195017	73.54186844664603
GOTERM_CC_FAT	GO:0042598~vesicular fraction	13	1.09152	0.084532	FBGN0036910, FBGN0034406, FBGN0033696, FBGN0039519, FBGN0001992, FBGN0015032, FBGN0041337, FBGN0033121, FBGN0038007, FBGN0030367, FBGN0033775, FBGN0038095, FBGN0038076	419	89	4786	1.668445469416213	0.99999999999999	0.8004793405209931	70.34281990853933
GOTERM_CC_FAT	GO:0005792~microsome	13	1.09152	0.084532	FBGN0036910, FBGN0034406, FBGN0033696, FBGN0039519, FBGN0001992, FBGN0015032, FBGN0041337, FBGN0033121, FBGN0038007, FBGN0030367, FBGN0033775, FBGN0038095, FBGN0038076	419	89	4786	1.668445469416213	0.99999999999999	0.8004793405209931	70.34281990853933
INTERPRO	IPR017973:Cytochrome P450, C-terminal region	13	1.09152	0.0947286	FBGN0036910, FBGN0033696, FBGN0039519, FBGN0001992, FBGN0015032, FBGN0041337, FBGN0033121, FBGN0038007, FBGN0030367, FBGN0033775, FBGN0038095, FBGN0038076, FBGN0003388	951	85	10196	1.6397352631904496	1.0	0.9935757742984139	80.20914514035267
GOTERM_CC_FAT	GO:0005626~insoluble fraction	15	1.25945	0.0961155	FBGN0036910, FBGN0034406, FBGN0033696, FBGN0039519, FBGN0001992, FBGN0015032, FBGN0041337, FBGN0034913, FBGN0033121, FBGN0030367, FBGN0038007, FBGN0033775, FBGN0000121, FBGN0038095, FBGN0038076	419	110	4786	1.557604686482968	0.9999999999999999	0.8129861624411938	75.11014962169155
INTERPRO	IPR002401:Cytochrome P450, E-class, group I	12	1.00756	0.0999267	FBGN0030367, FBGN0038007, FBGN0036910, FBGN0033775, FBGN0038095, FBGN0039519, FBGN0038076, FBGN0001992, FBGN0015032, FBGN0041337, FBGN0003388, FBGN0033121	951	77	10196	1.6708591093449137	1.0	0.9941092918626955	81.97996145134366
INTERPRO	IPR001128:Cytochrome P450	13	1.09152	0.101275	FBGN0036910, FBGN0033696, FBGN0039519, FBGN0001992, FBGN0015032, FBGN0041337, FBGN0033121, FBGN0038007, FBGN0030367, FBGN0033775, FBGN0038095, FBGN0038076, FBGN0003388	951	86	10196	1.6206685740835842	1.0	0.9933599465224612	82.41445794741256
GOTERM_CC_FAT	GO:0000267~cell fraction	15	1.25945	0.113442	FBGN0036910, FBGN0034406, FBGN0033696, FBGN0039519, FBGN0001992, FBGN0015032, FBGN0041337, FBGN0034913, FBGN0033121, FBGN0030367, FBGN0038007, FBGN0033775, FBGN0000121, FBGN0038095, FBGN0038076	419	113	4786	1.5162523496736857	1.0	0.8520422596145458	80.93032781457656
PIR_SUPERFAMILY	PIRSF000051:cytochrome P450 CYP3A5	7	0.587741	0.193654	FBGN0038007, FBGN0033775, FBGN0033696, FBGN0039519, FBGN0038076, FBGN0041337, FBGN0033121	277	37	2596	1.7730510293687187	1.0	0.9997938073832596	94.15563954935676
KEGG_PATHWAY	dme00903:Limonene and pinene degradation	13	1.09152	0.249169	FBGN0037761, FBGN0033696, FBGN0039519, FBGN0026619, FBGN0001992, FBGN0015032, FBGN0041337, FBGN0053337, FBGN0038007, FBGN0033775, FBGN0038095, FBGN0038076, FBGN0030796	231	86	2054	1.3441055068962047	0.9999999999980004	0.7227303592971923	95.68769286428872
COG_ONTOLOGY	Secondary metabolites biosynthesis, transport, and catabolism	13	1.09152	0.319225	FBGN0036910, FBGN0033696, FBGN0039519, FBGN0001992, FBGN0015032, FBGN0041337, FBGN0033121, FBGN0038007, FBGN0030367, FBGN0033775, FBGN0038095, FBGN0038076, FBGN0003388	140	91	1237	1.2622448979591836	0.999996915986533	0.9854441103234893	96.51366752692583
GOTERM_MF_FAT	GO:0009055~electron carrier activity	22	1.84719	0.347637	FBGN0020653, FBGN0036910, FBGN0033696, FBGN0039519, FBGN0035321, FBGN0001992, FBGN0035600, FBGN0015032, FBGN0038349, FBGN0041337, FBGN0037999, FBGN0035911, FBGN0033121, FBGN0030367, FBGN0038007, FBGN0033775, FBGN0086907, FBGN0038095, FBGN0038034, FBGN0038076, FBGN0038429, FBGN0003388	746	202	7918	1.1559737743211318	1.0	0.9834713903249138	99.8618206437829
GOTERM_CC_FAT	GO:0005783~endoplasmic reticulum	26	2.18304	0.515628	FBGN0042182, FBGN0033696, FBGN0039779, FBGN0033121, FBGN0033775, FBGN0020907, FBGN0051015, FBGN0053080, FBGN0052072, FBGN0035443, FBGN0036910, FBGN0028274, FBGN0039519, FBGN0011286, FBGN0001992, FBGN0015032, FBGN0041337, FBGN0038861, FBGN0032052, FBGN0030367, FBGN0038007, FBGN0039782, FBGN0038095, FBGN0038076, FBGN0002940, FBGN0039780	419	284	4786	1.0457158223805842	1.0	0.990360760674563	99.99535047252225
SP_PIR_KEYWORDS	endoplasmic reticulum	12	1.00756	0.730553	FBGN0030367, FBGN0038007, FBGN0036910, FBGN0033775, FBGN0033696, FBGN0038095, FBGN0039519, FBGN0038076, FBGN0001992, FBGN0015032, FBGN0041337, FBGN0033121	1142	144	12980	0.9471687098657326	1.0	0.9850723021797314	99.99999777348111
Annotation Cluster 24	Enrichment Score: 1.0340840606867567
Category	Term	Count	%	PValue	Genes	List Total	Pop Hits	Pop Total	Fold Enrichment	Bonferroni	Benjamini	FDR
INTERPRO	IPR002198:Short-chain dehydrogenase/reductase SDR	12	1.00756	0.0364705	FBGN0030731, FBGN0036620, FBGN0032614, FBGN0032910, FBGN0036099, FBGN0042137, FBGN0000055, FBGN0026268, FBGN0031775, FBGN0069972, FBGN0029866, FBGN0038878	951	65	10196	1.979325406454744	1.0	0.9733180399236631	45.37873129350318
INTERPRO	IPR002347:Glucose/ribitol dehydrogenase	9	0.755668	0.0738017	FBGN0030731, FBGN0032614, FBGN0032910, FBGN0042137, FBGN0026268, FBGN0031775, FBGN0069972, FBGN0029866, FBGN0038878	951	48	10196	2.010252365930599	1.0	0.9954868543846825	71.29074226655183
INTERPRO	IPR016040:NAD(P)-binding domain	17	1.42737	0.293589	FBGN0032614, FBGN0036620, FBGN0032910, FBGN0029155, FBGN0000055, FBGN0026268, FBGN0033949, FBGN0001128, FBGN0031775, FBGN0029866, FBGN0003429, FBGN0069972, FBGN0036997, FBGN0030731, FBGN0042137, FBGN0037749, FBGN0038878	951	147	10196	1.2398835454265829	1.0	0.9999876280614517	99.65083779532287
Annotation Cluster 25	Enrichment Score: 1.024747936724072
Category	Term	Count	%	PValue	Genes	List Total	Pop Hits	Pop Total	Fold Enrichment	Bonferroni	Benjamini	FDR
KEGG_PATHWAY	dme00040:Pentose and glucuronate interconversions	12	1.00756	0.00328335	FBGN0051002, FBGN0026754, FBGN0036183, FBGN0040252, FBGN0027552, FBGN0033949, FBGN0035978, FBGN0038463, FBGN0035476, FBGN0040250, FBGN0026755, FBGN0031887	231	40	2054	2.6675324675324674	0.26592365139667695	0.09791579793232008	3.543416490250395
KEGG_PATHWAY	dme00830:Retinol metabolism	10	0.839631	0.0147425	FBGN0051002, FBGN0004797, FBGN0026754, FBGN0036620, FBGN0040252, FBGN0042137, FBGN0000055, FBGN0040250, FBGN0026755, FBGN0031887	231	36	2054	2.4699374699374697	0.752443360461919	0.20759763489243377	15.034767197820177
KEGG_PATHWAY	dme00860:Porphyrin and chlorophyll metabolism	10	0.839631	0.0502693	FBGN0034938, FBGN0051002, FBGN0026754, FBGN0040252, FBGN0038925, FBGN0032222, FBGN0037933, FBGN0040250, FBGN0026755, FBGN0031887	231	44	2054	2.020857929948839	0.9921576645997615	0.4997276646014196	43.20896357768931
KEGG_PATHWAY	dme00980:Metabolism of xenobiotics by cytochrome P450	12	1.00756	0.0944533	FBGN0051002, FBGN0026754, FBGN0036620, FBGN0063498, FBGN0040252, FBGN0038029, FBGN0042137, FBGN0000055, FBGN0037697, FBGN0040250, FBGN0026755, FBGN0031887	231	64	2054	1.6672077922077924	0.9999109526679606	0.645221021356495	66.32427597409192
KEGG_PATHWAY	dme00982:Drug metabolism	12	1.00756	0.111938	FBGN0051002, FBGN0026754, FBGN0036620, FBGN0063498, FBGN0040252, FBGN0038029, FBGN0042137, FBGN0000055, FBGN0037697, FBGN0040250, FBGN0026755, FBGN0031887	231	66	2054	1.6166863439590713	0.9999857550789505	0.637403472540303	72.80885108239082
KEGG_PATHWAY	dme00150:Androgen and estrogen metabolism	7	0.587741	0.124775	FBGN0051002, FBGN0026754, FBGN0040252, FBGN0038861, FBGN0040250, FBGN0026755, FBGN0031887	231	31	2054	2.007820136852395	0.9999963753570739	0.6479491187423836	76.82279175735876
GOTERM_MF_FAT	GO:0015020~glucuronosyltransferase activity	6	0.503778	0.211481	FBGN0051002, FBGN0026754, FBGN0040252, FBGN0040250, FBGN0026755, FBGN0031887	746	34	7918	1.8730484150764863	1.0	0.968034447070741	97.43309997400512
KEGG_PATHWAY	dme00500:Starch and sucrose metabolism	10	0.839631	0.22248	FBGN0051002, FBGN0026754, FBGN0040252, FBGN0035978, FBGN0038293, FBGN0040250, FBGN0033294, FBGN0004507, FBGN0026755, FBGN0031887	231	60	2054	1.481962481962482	0.9999999999466773	0.7120539384794995	93.67412055106237
INTERPRO	IPR002213:UDP-glucuronosyl/UDP-glucosyltransferase	6	0.503778	0.223227	FBGN0051002, FBGN0026754, FBGN0040252, FBGN0040250, FBGN0026755, FBGN0031887	951	35	10196	1.8379450202794052	1.0	0.9998939470985535	98.36219977056055
KEGG_PATHWAY	dme00053:Ascorbate and aldarate metabolism	6	0.503778	0.307322	FBGN0051002, FBGN0026754, FBGN0040252, FBGN0040250, FBGN0026755, FBGN0031887	231	33	2054	1.6166863439590713	0.999999999999999	0.7485809224602117	98.21906651474897
KEGG_PATHWAY	dme00983:Drug metabolism	8	0.671704	0.515654	FBGN0051002, FBGN0026754, FBGN0040252, FBGN0015568, FBGN0015570, FBGN0040250, FBGN0026755, FBGN0031887	231	60	2054	1.1855699855699855	1.0	0.8811100888741885	99.96482828098631
Annotation Cluster 26	Enrichment Score: 0.9777590315220824
Category	Term	Count	%	PValue	Genes	List Total	Pop Hits	Pop Total	Fold Enrichment	Bonferroni	Benjamini	FDR
GOTERM_BP_FAT	GO:0006551~leucine metabolic process	3	0.251889	0.0357338	FBGN0039877, FBGN0042083, FBGN0035911	649	4	7937	9.172187981510017	1.0	0.8479155509820268	46.3372866385204
GOTERM_BP_FAT	GO:0009081~branched chain family amino acid metabolic process	3	0.251889	0.106182	FBGN0039877, FBGN0042083, FBGN0035911	649	7	7937	5.24125027514858	1.0	0.9536214247063246	85.34222078458464
KEGG_PATHWAY	dme00280:Valine, leucine and isoleucine degradation	6	0.503778	0.307322	FBGN0039877, FBGN0029969, FBGN0037709, FBGN0037999, FBGN0042083, FBGN0035911	231	33	2054	1.6166863439590713	0.999999999999999	0.7485809224602117	98.21906651474897
Annotation Cluster 27	Enrichment Score: 0.9776754160227681
Category	Term	Count	%	PValue	Genes	List Total	Pop Hits	Pop Total	Fold Enrichment	Bonferroni	Benjamini	FDR
GOTERM_MF_FAT	GO:0051119~sugar transmembrane transporter activity	8	0.671704	0.0105446	FBGN0034247, FBGN0250818, FBGN0034045, FBGN0028563, FBGN0035968, FBGN0051100, FBGN0031517, FBGN0053282	746	27	7918	3.144871412967928	0.9998425043568192	0.4901033065123933	15.075160737324522
GOTERM_MF_FAT	GO:0005351~sugar:hydrogen symporter activity	3	0.251889	0.204898	FBGN0250818, FBGN0028563, FBGN0035968	746	9	7918	3.5379803395889184	1.0	0.9719390524771612	97.08211592703371
GOTERM_MF_FAT	GO:0005402~cation:sugar symporter activity	3	0.251889	0.204898	FBGN0250818, FBGN0028563, FBGN0035968	746	9	7918	3.5379803395889184	1.0	0.9719390524771612	97.08211592703371
GOTERM_MF_FAT	GO:0015295~solute:hydrogen symporter activity	3	0.251889	0.277455	FBGN0250818, FBGN0028563, FBGN0035968	746	11	7918	2.894711186936388	1.0	0.9759638301044529	99.33247575637986
Annotation Cluster 28	Enrichment Score: 0.9440769608481376
Category	Term	Count	%	PValue	Genes	List Total	Pop Hits	Pop Total	Fold Enrichment	Bonferroni	Benjamini	FDR
GOTERM_BP_FAT	GO:0031667~response to nutrient levels	6	0.503778	0.0483187	FBGN0004921, FBGN0016694, FBGN0039298, FBGN0061515, FBGN0033799, FBGN0026379	649	25	7937	2.935100154083205	1.0	0.8954519960138901	57.137681141646524
GOTERM_BP_FAT	GO:0009991~response to extracellular stimulus	6	0.503778	0.0483187	FBGN0004921, FBGN0016694, FBGN0039298, FBGN0061515, FBGN0033799, FBGN0026379	649	25	7937	2.935100154083205	1.0	0.8954519960138901	57.137681141646524
GOTERM_BP_FAT	GO:0042594~response to starvation	3	0.251889	0.224894	FBGN0039298, FBGN0033799, FBGN0026379	649	11	7937	3.3353410841854605	1.0	0.9895316624582627	98.7194009460096
GOTERM_BP_FAT	GO:0007584~response to nutrient	3	0.251889	0.318775	FBGN0004921, FBGN0016694, FBGN0061515	649	14	7937	2.62062513757429	1.0	0.9955064835993316	99.85930813979803
Annotation Cluster 29	Enrichment Score: 0.9296136152277689
Category	Term	Count	%	PValue	Genes	List Total	Pop Hits	Pop Total	Fold Enrichment	Bonferroni	Benjamini	FDR
GOTERM_BP_FAT	GO:0006575~cellular amino acid derivative metabolic process	12	1.00756	0.00955	FBGN0042182, FBGN0000337, FBGN0037820, FBGN0036272, FBGN0020517, FBGN0030407, FBGN0019932, FBGN0000024, FBGN0036565, FBGN0039782, FBGN0051015, FBGN0003965, FBGN0039780	649	61	7937	2.405819798428857	0.9999999895445142	0.660726718077038	15.138316438357736
GOTERM_MF_FAT	GO:0016702~oxidoreductase activity, acting on single donors with incorporation of molecular oxygen, incorporation of two atoms of oxygen	9	0.755668	0.0195052	FBGN0002937, FBGN0042182, FBGN0039782, FBGN0051015, FBGN0003965, FBGN0040211, FBGN0034364, FBGN0039779, FBGN0039780	746	37	7918	2.581769436997319	0.9999999141384134	0.6619974884803509	26.18697809202142
GOTERM_MF_FAT	GO:0016701~oxidoreductase activity, acting on single donors with incorporation of molecular oxygen	9	0.755668	0.0227367	FBGN0002937, FBGN0042182, FBGN0039782, FBGN0051015, FBGN0003965, FBGN0040211, FBGN0034364, FBGN0039779, FBGN0039780	746	38	7918	2.5138281360237054	0.9999999943821982	0.6729001257549363	29.849100161610075
INTERPRO	IPR005123:Oxoglutarate and iron-dependent oxygenase	7	0.587741	0.0292785	FBGN0042182, FBGN0039782, FBGN0051015, FBGN0053093, FBGN0032259, FBGN0039779, FBGN0039780	951	26	10196	2.8865162177465016	1.0	0.9848023063467277	38.35011994689238
GOTERM_CC_FAT	GO:0016222~procollagen-proline 4-dioxygenase complex	5	0.419815	0.0547409	FBGN0042182, FBGN0039782, FBGN0051015, FBGN0039779, FBGN0039780	419	17	4786	3.3595395198652254	0.999999998808559	0.7458608919214349	53.91824067354254
GOTERM_MF_FAT	GO:0019842~vitamin binding	15	1.25945	0.0790959	FBGN0036117, FBGN0042182, FBGN0030558, FBGN0039779, FBGN0029863, FBGN0022774, FBGN0004507, FBGN0039782, FBGN0051015, FBGN0039877, FBGN0036374, FBGN0037845, FBGN0036381, FBGN0039780, FBGN0032449	746	99	7918	1.6081728816313268	1.0	0.8965564473326305	71.92097471371692
GOTERM_MF_FAT	GO:0031406~carboxylic acid binding	11	0.923594	0.0808787	FBGN0042182, FBGN0039782, FBGN0051015, FBGN0039877, FBGN0036374, FBGN0027945, FBGN0037845, FBGN0039779, FBGN0039780, FBGN0003189, FBGN0032449	746	65	7918	1.7962054031759127	1.0	0.8943030282630933	72.74732622118061
GOTERM_BP_FAT	GO:0019471~4-hydroxyproline metabolic process	4	0.335852	0.118116	FBGN0042182, FBGN0039782, FBGN0051015, FBGN0039780	649	15	7937	3.2612223934257836	1.0	0.9613338263611697	88.35327530072867
GOTERM_BP_FAT	GO:0018401~peptidyl-proline hydroxylation to 4-hydroxy-L-proline	4	0.335852	0.118116	FBGN0042182, FBGN0039782, FBGN0051015, FBGN0039780	649	15	7937	3.2612223934257836	1.0	0.9613338263611697	88.35327530072867
GOTERM_BP_FAT	GO:0018208~peptidyl-proline modification	4	0.335852	0.118116	FBGN0042182, FBGN0039782, FBGN0051015, FBGN0039780	649	15	7937	3.2612223934257836	1.0	0.9613338263611697	88.35327530072867
SMART	SM00702:P4Hc	5	0.419815	0.148915	FBGN0042182, FBGN0039782, FBGN0051015, FBGN0039779, FBGN0039780	419	24	4824	2.3985680190930787	0.9999999999999973	0.975923004376371	86.91868082109463
KEGG_PATHWAY	dme00330:Arginine and proline metabolism	10	0.839631	0.154449	FBGN0042182, FBGN0039782, FBGN0039052, FBGN0051015, FBGN0036272, FBGN0019932, FBGN0001142, FBGN0039779, FBGN0039780, FBGN0022774	231	55	2054	1.6166863439590713	0.9999998583665538	0.6758115345024369	84.1242374546322
INTERPRO	IPR013547:Prolyl 4-hydroxylase alpha-subunit, N-terminal	5	0.419815	0.179791	FBGN0042182, FBGN0039782, FBGN0051015, FBGN0039779, FBGN0039780	951	24	10196	2.233613739922888	1.0	0.9995072678260137	96.02899940580485
INTERPRO	IPR006620:Prolyl 4-hydroxylase, alpha subunit	5	0.419815	0.179791	FBGN0042182, FBGN0039782, FBGN0051015, FBGN0039779, FBGN0039780	951	24	10196	2.233613739922888	1.0	0.9995072678260137	96.02899940580485
SP_PIR_KEYWORDS	dioxygenase	3	0.251889	0.217455	FBGN0002937, FBGN0003965, FBGN0040211	1142	10	12980	3.4098073555166373	1.0	0.8797624254730392	96.29188960192224
GOTERM_MF_FAT	GO:0004656~procollagen-proline 4-dioxygenase activity	5	0.419815	0.224651	FBGN0042182, FBGN0039782, FBGN0051015, FBGN0039779, FBGN0039780	746	26	7918	2.0411425036089916	1.0	0.9662851384991507	98.02004210189943
GOTERM_MF_FAT	GO:0019798~procollagen-proline dioxygenase activity	5	0.419815	0.224651	FBGN0042182, FBGN0039782, FBGN0051015, FBGN0039779, FBGN0039780	746	26	7918	2.0411425036089916	1.0	0.9662851384991507	98.02004210189943
GOTERM_MF_FAT	GO:0031545~peptidyl-proline 4-dioxygenase activity	5	0.419815	0.245666	FBGN0042182, FBGN0039782, FBGN0051015, FBGN0039779, FBGN0039780	746	27	7918	1.9655446331049549	1.0	0.9640869226205425	98.70370604886207
GOTERM_MF_FAT	GO:0031543~peptidyl-proline dioxygenase activity	5	0.419815	0.245666	FBGN0042182, FBGN0039782, FBGN0051015, FBGN0039779, FBGN0039780	746	27	7918	1.9655446331049549	1.0	0.9640869226205425	98.70370604886207
GOTERM_MF_FAT	GO:0031418~L-ascorbic acid binding	5	0.419815	0.245666	FBGN0042182, FBGN0039782, FBGN0051015, FBGN0039779, FBGN0039780	746	27	7918	1.9655446331049549	1.0	0.9640869226205425	98.70370604886207
GOTERM_MF_FAT	GO:0016706~oxidoreductase activity, acting on paired donors, with incorporation or reduction of molecular oxygen, 2-oxoglutarate as one donor, and incorporation of one atom each of oxygen into both donors	5	0.419815	0.527198	FBGN0042182, FBGN0039782, FBGN0051015, FBGN0039779, FBGN0039780	746	40	7918	1.3267426273458445	1.0	0.9944806154214858	99.99903320838884
GOTERM_CC_FAT	GO:0044432~endoplasmic reticulum part	9	0.755668	0.774797	FBGN0042182, FBGN0039782, FBGN0011286, FBGN0051015, FBGN0053080, FBGN0002940, FBGN0032052, FBGN0039779, FBGN0039780	419	112	4786	0.9178741902488918	1.0	0.9971223999526809	99.99999987695132
Annotation Cluster 30	Enrichment Score: 0.8925412790417315
Category	Term	Count	%	PValue	Genes	List Total	Pop Hits	Pop Total	Fold Enrichment	Bonferroni	Benjamini	FDR
GOTERM_BP_FAT	GO:0043933~macromolecular complex subunit organization	31	2.60285	0.0766828	FBGN0020633, FBGN0035805, FBGN0000346, FBGN0022344, FBGN0031868, FBGN0038925, FBGN0032195, FBGN0085413, FBGN0032222, FBGN0030479, FBGN0013263, FBGN0053180, FBGN0036581, FBGN0051159, FBGN0034938, FBGN0000541, FBGN0005633, FBGN0051648, FBGN0010356, FBGN0028398, FBGN0011823, FBGN0028530, FBGN0061209, FBGN0030054, FBGN0039689, FBGN0000140, FBGN0025815, FBGN0036974, FBGN0027615, FBGN0053830, FBGN00159…	649	281	7937	1.3491711858923392	1.0	0.9282233310430743	74.45578526495001
GOTERM_BP_FAT	GO:0034621~cellular macromolecular complex subunit organization	23	1.93115	0.103502	FBGN0034938, FBGN0020633, FBGN0000541, FBGN0005633, FBGN0035805, FBGN0051648, FBGN0000346, FBGN0011823, FBGN0061209, FBGN0028530, FBGN0030054, FBGN0025815, FBGN0000140, FBGN0039689, FBGN0031868, FBGN0038925, FBGN0036974, FBGN0027615, FBGN0032222, FBGN0030479, FBGN0053180, FBGN0053830, FBGN0051159	649	203	7937	1.3856178888323833	1.0	0.9517969242511854	84.57198972931917
GOTERM_BP_FAT	GO:0070271~protein complex biogenesis	19	1.5953	0.135902	FBGN0034938, FBGN0035805, FBGN0005633, FBGN0051648, FBGN0028398, FBGN0010356, FBGN0000346, FBGN0011823, FBGN0022344, FBGN0039689, FBGN0038925, FBGN0032195, FBGN0085413, FBGN0027615, FBGN0032222, FBGN0013263, FBGN0053180, FBGN0036581, FBGN0015904	649	167	7937	1.3913897936023176	1.0	0.9722963703195039	91.78053970258281
GOTERM_BP_FAT	GO:0006461~protein complex assembly	19	1.5953	0.135902	FBGN0034938, FBGN0035805, FBGN0005633, FBGN0051648, FBGN0028398, FBGN0010356, FBGN0000346, FBGN0011823, FBGN0022344, FBGN0039689, FBGN0038925, FBGN0032195, FBGN0085413, FBGN0027615, FBGN0032222, FBGN0013263, FBGN0053180, FBGN0036581, FBGN0015904	649	167	7937	1.3913897936023176	1.0	0.9722963703195039	91.78053970258281
GOTERM_BP_FAT	GO:0043623~cellular protein complex assembly	11	0.923594	0.137316	FBGN0039689, FBGN0034938, FBGN0038925, FBGN0005633, FBGN0035805, FBGN0051648, FBGN0000346, FBGN0011823, FBGN0032222, FBGN0027615, FBGN0053180	649	83	7937	1.620788237696549	1.0	0.9708628939077536	92.00762734491548
GOTERM_BP_FAT	GO:0065003~macromolecular complex assembly	26	2.18304	0.148382	FBGN0020633, FBGN0035805, FBGN0000346, FBGN0022344, FBGN0038925, FBGN0032195, FBGN0085413, FBGN0032222, FBGN0030479, FBGN0053180, FBGN0036581, FBGN0013263, FBGN0034938, FBGN0000541, FBGN0005633, FBGN0028398, FBGN0010356, FBGN0051648, FBGN0011823, FBGN0061209, FBGN0039689, FBGN0025815, FBGN0030054, FBGN0027615, FBGN0053830, FBGN0015904	649	246	7937	1.2925576559309506	1.0	0.9720274081251058	93.59131973585347
GOTERM_BP_FAT	GO:0034622~cellular macromolecular complex assembly	18	1.51134	0.189238	FBGN0034938, FBGN0020633, FBGN0000541, FBGN0035805, FBGN0005633, FBGN0051648, FBGN0000346, FBGN0011823, FBGN0061209, FBGN0030054, FBGN0039689, FBGN0025815, FBGN0038925, FBGN0027615, FBGN0032222, FBGN0030479, FBGN0053180, FBGN0053830	649	165	7937	1.334136433674184	1.0	0.9841018113073183	97.2360635204131
Annotation Cluster 31	Enrichment Score: 0.8027340563463878
Category	Term	Count	%	PValue	Genes	List Total	Pop Hits	Pop Total	Fold Enrichment	Bonferroni	Benjamini	FDR
GOTERM_MF_FAT	GO:0031406~carboxylic acid binding	11	0.923594	0.0808787	FBGN0042182, FBGN0039782, FBGN0051015, FBGN0039877, FBGN0036374, FBGN0027945, FBGN0037845, FBGN0039779, FBGN0039780, FBGN0003189, FBGN0032449	746	65	7918	1.7962054031759127	1.0	0.8943030282630933	72.74732622118061
GOTERM_MF_FAT	GO:0043176~amine binding	5	0.419815	0.204134	FBGN0036374, FBGN0037845, FBGN0000037, FBGN0003189, FBGN0032449	746	25	7918	2.1227882037533514	1.0	0.9733999020180352	97.03860006862925
GOTERM_MF_FAT	GO:0016597~amino acid binding	4	0.335852	0.236618	FBGN0036374, FBGN0037845, FBGN0003189, FBGN0032449	746	18	7918	2.3586535597259455	1.0	0.9659204481437066	98.44217826005689
Annotation Cluster 32	Enrichment Score: 0.7951050564831198
Category	Term	Count	%	PValue	Genes	List Total	Pop Hits	Pop Total	Fold Enrichment	Bonferroni	Benjamini	FDR
SMART	SM00425:TBOX	3	0.251889	0.148051	FBGN0011723, FBGN0021767, FBGN0035956	419	8	4824	4.317422434367542	0.9999999999999967	0.9844850847474416	86.75032566442087
INTERPRO	IPR018186:Transcription factor, T-box, conserved site	3	0.251889	0.166777	FBGN0011723, FBGN0021767, FBGN0035956	951	8	10196	4.020504731861199	1.0	0.9992752912681915	94.86918381290297
INTERPRO	IPR001699:Transcription factor, T-box	3	0.251889	0.166777	FBGN0011723, FBGN0021767, FBGN0035956	951	8	10196	4.020504731861199	1.0	0.9992752912681915	94.86918381290297
Annotation Cluster 33	Enrichment Score: 0.7867616045158731
Category	Term	Count	%	PValue	Genes	List Total	Pop Hits	Pop Total	Fold Enrichment	Bonferroni	Benjamini	FDR
GOTERM_BP_FAT	GO:0007449~proximal/distal pattern formation, imaginal disc	5	0.419815	0.0866219	FBGN0003295, FBGN0004854, FBGN0000157, FBGN0000658, FBGN0086655	649	21	7937	2.911805708415878	1.0	0.9391008113106951	78.77299243528746
GOTERM_BP_FAT	GO:0009954~proximal/distal pattern formation	5	0.419815	0.112917	FBGN0003295, FBGN0004854, FBGN0000157, FBGN0000658, FBGN0086655	649	23	7937	2.6586052120318886	1.0	0.9586959540437645	87.1212078690923
GOTERM_BP_FAT	GO:0035223~leg disc pattern formation	4	0.335852	0.136997	FBGN0003295, FBGN0004854, FBGN0000157, FBGN0086655	649	16	7937	3.057395993836672	1.0	0.9718866910687849	91.95678004559349
GOTERM_BP_FAT	GO:0007479~leg disc proximal/distal pattern formation	4	0.335852	0.136997	FBGN0003295, FBGN0004854, FBGN0000157, FBGN0086655	649	16	7937	3.057395993836672	1.0	0.9718866910687849	91.95678004559349
GOTERM_BP_FAT	GO:0007447~imaginal disc pattern formation	11	0.923594	0.256303	FBGN0004197, FBGN0003295, FBGN0004854, FBGN0000157, FBGN0002735, FBGN0000658, FBGN0042641, FBGN0014037, FBGN0044028, FBGN0086655, FBGN0003118	649	96	7937	1.4013064971751412	1.0	0.9918171175721437	99.36890498045528
GOTERM_BP_FAT	GO:0035218~leg disc development	6	0.503778	0.404455	FBGN0003295, FBGN0004854, FBGN0000157, FBGN0000658, FBGN0011764, FBGN0086655	649	51	7937	1.4387745853349045	1.0	0.997976923862956	99.98588468323618
Annotation Cluster 34	Enrichment Score: 0.7818935447197816
Category	Term	Count	%	PValue	Genes	List Total	Pop Hits	Pop Total	Fold Enrichment	Bonferroni	Benjamini	FDR
SP_PIR_KEYWORDS	paired box	4	0.335852	0.0508624	FBGN0001148, FBGN0001147, FBGN0003145, FBGN0000625	1142	10	12980	4.546409807355516	0.9999999110038904	0.6151804575003814	50.410922334112804
SMART	SM00351:PAX	4	0.335852	0.0630816	FBGN0001148, FBGN0001147, FBGN0003145, FBGN0000625	419	11	4824	4.186591451507919	0.9999986999362014	0.9662331019736526	56.0424224963934
INTERPRO	IPR001523:Paired box protein, N-terminal	4	0.335852	0.0754745	FBGN0001148, FBGN0001147, FBGN0003145, FBGN0000625	951	11	10196	3.898671255138132	1.0	0.9946846158161518	72.12319918527493
PIR_SUPERFAMILY	PIRSF038195:paired box protein PAX	3	0.251889	0.0906928	FBGN0001148, FBGN0001147, FBGN0003145	277	5	2596	5.623104693140794	0.9999999999959809	0.9998410071688325	71.47213699112862
UP_SEQ_FEATURE	domain:Paired	3	0.251889	0.092041	FBGN0001148, FBGN0001147, FBGN0003145	264	6	2975	5.634469696969697	1.0	0.9999984434123237	77.45238672166981
INTERPRO	IPR011991:Winged helix repressor DNA-binding	9	0.755668	0.500675	FBGN0001148, FBGN0029504, FBGN0001147, FBGN0014143, FBGN0005658, FBGN0000659, FBGN0003145, FBGN0003118, FBGN0000625	951	82	10196	1.1767330922520582	1.0	0.9999989426401051	99.99876853919339
GOTERM_BP_FAT	GO:0007365~periodic partitioning	5	0.419815	0.653341	FBGN0001148, FBGN0001147, FBGN0042641, FBGN0000117, FBGN0003145	649	54	7937	1.1323688866061747	1.0	0.9998283383806027	99.99999865237743
GOTERM_CC_FAT	GO:0005667~transcription factor complex	6	0.503778	0.84043	FBGN0001148, FBGN0001147, FBGN0010356, FBGN0028398, FBGN0003145, FBGN0000625	419	80	4786	0.8566825775656325	1.0	0.9987675480859719	99.99999999892617
Annotation Cluster 35	Enrichment Score: 0.765734748952139
Category	Term	Count	%	PValue	Genes	List Total	Pop Hits	Pop Total	Fold Enrichment	Bonferroni	Benjamini	FDR
GOTERM_BP_FAT	GO:0034404~nucleobase, nucleoside and nucleotide biosynthetic process	25	2.09908	0.00212591	FBGN0036000, FBGN0042094, FBGN0024920, FBGN0036478, FBGN0051030, FBGN0003189, FBGN0053958, FBGN0034299, FBGN0036337, FBGN0014391, FBGN0022710, FBGN0039790, FBGN0000150, FBGN0030746, FBGN0039830, FBGN0038613, FBGN0000337, FBGN0027582, FBGN0261360, FBGN0028671, FBGN0259221, FBGN0036030, FBGN0027779, FBGN0038436, FBGN0038458	649	158	7937	1.93506075559283	0.9830154256098954	0.4929986550390948	3.574986454261997
GOTERM_BP_FAT	GO:0034654~nucleobase, nucleoside, nucleotide and nucleic acid biosynthetic process	25	2.09908	0.00212591	FBGN0036000, FBGN0042094, FBGN0024920, FBGN0036478, FBGN0051030, FBGN0003189, FBGN0053958, FBGN0034299, FBGN0036337, FBGN0014391, FBGN0022710, FBGN0039790, FBGN0000150, FBGN0030746, FBGN0039830, FBGN0038613, FBGN0000337, FBGN0027582, FBGN0261360, FBGN0028671, FBGN0259221, FBGN0036030, FBGN0027779, FBGN0038436, FBGN0038458	649	158	7937	1.93506075559283	0.9830154256098954	0.4929986550390948	3.574986454261997
GOTERM_BP_FAT	GO:0009165~nucleotide biosynthetic process	23	1.93115	0.00534099	FBGN0038613, FBGN0000337, FBGN0042094, FBGN0027582, FBGN0024920, FBGN0036478, FBGN0261360, FBGN0051030, FBGN0028671, FBGN0003189, FBGN0053958, FBGN0259221, FBGN0034299, FBGN0027779, FBGN0036030, FBGN0014391, FBGN0038436, FBGN0022710, FBGN0038458, FBGN0000150, FBGN0039790, FBGN0030746, FBGN0039830	649	151	7937	1.8627843141256546	0.999964833437402	0.5745542790404184	8.753720724055125
GOTERM_BP_FAT	GO:0044271~nitrogen compound biosynthetic process	31	2.60285	0.00809097	FBGN0036000, FBGN0036272, FBGN0042094, FBGN0024920, FBGN0036478, FBGN0030407, FBGN0051030, FBGN0003189, FBGN0053958, FBGN0034299, FBGN0036337, FBGN0014391, FBGN0032222, FBGN0022710, FBGN0039790, FBGN0000150, FBGN0030746, FBGN0039830, FBGN0038613, FBGN0000337, FBGN0027582, FBGN0261360, FBGN0019932, FBGN0028671, FBGN0259221, FBGN0036030, FBGN0027779, FBGN0038436, FBGN0001142, FBGN0038458, FBGN00235…	649	233	7937	1.6271120310547096	0.9999998247823447	0.6708465443873755	12.97434780311163
SMART	SM00382:AAA	19	1.5953	0.0211351	FBGN0028700, FBGN0020633, FBGN0030871, FBGN0004513, FBGN0000346, FBGN0003515, FBGN0032908, FBGN0035695, FBGN0013810, FBGN0051792, FBGN0052091, FBGN0083956, FBGN0032195, FBGN0051453, FBGN0033661, FBGN0038745, FBGN0031362, FBGN0023536, FBGN0035443	419	125	4824	1.7499952267303103	0.9882420879258116	0.8915660935214984	23.621227949233347
GOTERM_BP_FAT	GO:0055085~transmembrane transport	16	1.34341	0.0381649	FBGN0038613, FBGN0030480, FBGN0034247, FBGN0034045, FBGN0028563, FBGN0051030, FBGN0028671, FBGN0031041, FBGN0250757, FBGN0027779, FBGN0014391, FBGN0053180, FBGN0038387, FBGN0038458, FBGN0029932, FBGN0027358, FBGN0039830	649	112	7937	1.7470834250495266	1.0	0.8592783632813366	48.60519577603202
INTERPRO	IPR003593:ATPase, AAA+ type, core	19	1.5953	0.0410761	FBGN0028700, FBGN0020633, FBGN0030871, FBGN0004513, FBGN0000346, FBGN0003515, FBGN0032908, FBGN0035695, FBGN0013810, FBGN0051792, FBGN0052091, FBGN0083956, FBGN0032195, FBGN0051453, FBGN0033661, FBGN0038745, FBGN0031362, FBGN0023536, FBGN0035443	951	125	10196	1.6296445846477392	1.0	0.977604250145192	49.47681652919002
GOTERM_BP_FAT	GO:0009199~ribonucleoside triphosphate metabolic process	13	1.09152	0.0531125	FBGN0038613, FBGN0027582, FBGN0036478, FBGN0051030, FBGN0028671, FBGN0259221, FBGN0027779, FBGN0014391, FBGN0038436, FBGN0038458, FBGN0000150, FBGN0030746, FBGN0039830	649	88	7937	1.8066430872671242	1.0	0.9070087786721498	60.68482558256917
GOTERM_BP_FAT	GO:0009141~nucleoside triphosphate metabolic process	13	1.09152	0.057055	FBGN0038613, FBGN0027582, FBGN0036478, FBGN0051030, FBGN0028671, FBGN0259221, FBGN0027779, FBGN0014391, FBGN0038436, FBGN0038458, FBGN0000150, FBGN0030746, FBGN0039830	649	89	7937	1.786343726736033	1.0	0.9133323881597769	63.393041329144936
GOTERM_BP_FAT	GO:0009259~ribonucleotide metabolic process	15	1.25945	0.0711656	FBGN0038613, FBGN0042094, FBGN0027582, FBGN0036478, FBGN0051030, FBGN0028671, FBGN0259221, FBGN0036030, FBGN0027779, FBGN0014391, FBGN0038436, FBGN0038458, FBGN0000150, FBGN0030746, FBGN0039830	649	112	7937	1.6378907109839311	1.0	0.9305705295886819	71.71527527329897
GOTERM_BP_FAT	GO:0009142~nucleoside triphosphate biosynthetic process	12	1.00756	0.0735642	FBGN0038613, FBGN0259221, FBGN0027582, FBGN0027779, FBGN0014391, FBGN0036478, FBGN0051030, FBGN0000150, FBGN0028671, FBGN0038458, FBGN0030746, FBGN0039830	649	83	7937	1.7681326229416898	1.0	0.9300850191058757	72.939073870779
GOTERM_BP_FAT	GO:0009201~ribonucleoside triphosphate biosynthetic process	12	1.00756	0.0735642	FBGN0038613, FBGN0259221, FBGN0027582, FBGN0027779, FBGN0014391, FBGN0036478, FBGN0051030, FBGN0000150, FBGN0028671, FBGN0038458, FBGN0030746, FBGN0039830	649	83	7937	1.7681326229416898	1.0	0.9300850191058757	72.939073870779
INTERPRO	IPR017871:ABC transporter, conserved site	10	0.839631	0.0867221	FBGN0052091, FBGN0051792, FBGN0053087, FBGN0004513, FBGN0031362, FBGN0003515, FBGN0032908, FBGN0023536, FBGN0035695, FBGN0031887	951	58	10196	1.848507922694804	1.0	0.995820085570062	77.15916257164339
GOTERM_BP_FAT	GO:0009260~ribonucleotide biosynthetic process	14	1.17548	0.0951534	FBGN0038613, FBGN0042094, FBGN0027582, FBGN0036478, FBGN0051030, FBGN0028671, FBGN0259221, FBGN0036030, FBGN0027779, FBGN0014391, FBGN0038458, FBGN0000150, FBGN0030746, FBGN0039830	649	107	7937	1.6001324827556413	1.0	0.9426118756033323	81.92114416697852
GOTERM_BP_FAT	GO:0009144~purine nucleoside triphosphate metabolic process	12	1.00756	0.095619	FBGN0038613, FBGN0259221, FBGN0027582, FBGN0027779, FBGN0014391, FBGN0038436, FBGN0051030, FBGN0000150, FBGN0028671, FBGN0038458, FBGN0030746, FBGN0039830	649	87	7937	1.6868391690133362	1.0	0.9410099184200691	82.07963552747314
GOTERM_BP_FAT	GO:0009205~purine ribonucleoside triphosphate metabolic process	12	1.00756	0.095619	FBGN0038613, FBGN0259221, FBGN0027582, FBGN0027779, FBGN0014391, FBGN0038436, FBGN0051030, FBGN0000150, FBGN0028671, FBGN0038458, FBGN0030746, FBGN0039830	649	87	7937	1.6868391690133362	1.0	0.9410099184200691	82.07963552747314
GOTERM_BP_FAT	GO:0006163~purine nucleotide metabolic process	16	1.34341	0.10812	FBGN0038613, FBGN0042094, FBGN0027582, FBGN0051030, FBGN0261360, FBGN0028671, FBGN0259221, FBGN0036099, FBGN0027779, FBGN0014391, FBGN0038436, FBGN0022710, FBGN0038458, FBGN0000150, FBGN0030746, FBGN0039830	649	130	7937	1.5051795661965153	1.0	0.9543256363319637	85.87655795936874
GOTERM_BP_FAT	GO:0009145~purine nucleoside triphosphate biosynthetic process	11	0.923594	0.129635	FBGN0038613, FBGN0259221, FBGN0027582, FBGN0027779, FBGN0014391, FBGN0051030, FBGN0000150, FBGN0028671, FBGN0038458, FBGN0030746, FBGN0039830	649	82	7937	1.6405539479123603	1.0	0.9711350306095394	90.6990300175685
GOTERM_BP_FAT	GO:0009206~purine ribonucleoside triphosphate biosynthetic process	11	0.923594	0.129635	FBGN0038613, FBGN0259221, FBGN0027582, FBGN0027779, FBGN0014391, FBGN0051030, FBGN0000150, FBGN0028671, FBGN0038458, FBGN0030746, FBGN0039830	649	82	7937	1.6405539479123603	1.0	0.9711350306095394	90.6990300175685
GOTERM_MF_FAT	GO:0042626~ATPase activity, coupled to transmembrane movement of substances	18	1.51134	0.137284	FBGN0038613, FBGN0004513, FBGN0027582, FBGN0051030, FBGN0028671, FBGN0032908, FBGN0003515, FBGN0035695, FBGN0259221, FBGN0051792, FBGN0052091, FBGN0083956, FBGN0027779, FBGN0014391, FBGN0031362, FBGN0030746, FBGN0023536, FBGN0039830	746	136	7918	1.4047863113073646	1.0	0.9596386432711002	89.73330943922852
GOTERM_MF_FAT	GO:0043492~ATPase activity, coupled to movement of substances	18	1.51134	0.137284	FBGN0038613, FBGN0004513, FBGN0027582, FBGN0051030, FBGN0028671, FBGN0032908, FBGN0003515, FBGN0035695, FBGN0259221, FBGN0051792, FBGN0052091, FBGN0083956, FBGN0027779, FBGN0014391, FBGN0031362, FBGN0030746, FBGN0023536, FBGN0039830	746	136	7918	1.4047863113073646	1.0	0.9596386432711002	89.73330943922852
GOTERM_BP_FAT	GO:0006164~purine nucleotide biosynthetic process	15	1.25945	0.139882	FBGN0038613, FBGN0042094, FBGN0027582, FBGN0051030, FBGN0261360, FBGN0028671, FBGN0259221, FBGN0027779, FBGN0014391, FBGN0038436, FBGN0022710, FBGN0038458, FBGN0000150, FBGN0030746, FBGN0039830	649	125	7937	1.4675500770416023	1.0	0.9716327203211574	92.40469399157969
INTERPRO	IPR003439:ABC transporter-like	9	0.755668	0.146389	FBGN0052091, FBGN0051792, FBGN0083956, FBGN0004513, FBGN0031362, FBGN0003515, FBGN0032908, FBGN0023536, FBGN0035695	951	56	10196	1.7230734565119423	1.0	0.9984571976209797	92.39533505030384
GOTERM_BP_FAT	GO:0006818~hydrogen transport	9	0.755668	0.148305	FBGN0038613, FBGN0027779, FBGN0014391, FBGN0259111, FBGN0051030, FBGN0017482, FBGN0028671, FBGN0038458, FBGN0039830	649	64	7937	1.719785246533128	1.0	0.973125621487032	93.58145852858608
GOTERM_MF_FAT	GO:0016820~hydrolase activity, acting on acid anhydrides, catalyzing transmembrane movement of substances	18	1.51134	0.150584	FBGN0038613, FBGN0004513, FBGN0027582, FBGN0051030, FBGN0028671, FBGN0032908, FBGN0003515, FBGN0035695, FBGN0259221, FBGN0051792, FBGN0052091, FBGN0083956, FBGN0027779, FBGN0014391, FBGN0031362, FBGN0030746, FBGN0023536, FBGN0039830	746	138	7918	1.3844270894043593	1.0	0.9596320699288203	91.91972846515856
GOTERM_MF_FAT	GO:0015399~primary active transmembrane transporter activity	20	1.67926	0.151663	FBGN0038613, FBGN0030480, FBGN0004513, FBGN0027582, FBGN0051030, FBGN0028671, FBGN0003515, FBGN0032908, FBGN0035695, FBGN0031041, FBGN0259221, FBGN0051792, FBGN0052091, FBGN0083956, FBGN0027779, FBGN0014391, FBGN0031362, FBGN0030746, FBGN0027358, FBGN0023536, FBGN0039830	746	157	7918	1.3520943972951283	1.0	0.9575523416440507	92.07645422259503
GOTERM_MF_FAT	GO:0015405~P-P-bond-hydrolysis-driven transmembrane transporter activity	20	1.67926	0.151663	FBGN0038613, FBGN0030480, FBGN0004513, FBGN0027582, FBGN0051030, FBGN0028671, FBGN0003515, FBGN0032908, FBGN0035695, FBGN0031041, FBGN0259221, FBGN0051792, FBGN0052091, FBGN0083956, FBGN0027779, FBGN0014391, FBGN0031362, FBGN0030746, FBGN0027358, FBGN0023536, FBGN0039830	746	157	7918	1.3520943972951283	1.0	0.9575523416440507	92.07645422259503
GOTERM_BP_FAT	GO:0009150~purine ribonucleotide metabolic process	13	1.09152	0.161738	FBGN0038613, FBGN0027582, FBGN0042094, FBGN0051030, FBGN0028671, FBGN0259221, FBGN0027779, FBGN0014391, FBGN0038436, FBGN0038458, FBGN0000150, FBGN0030746, FBGN0039830	649	107	7937	1.4858373054159526	1.0	0.9765742487605904	95.10970849452823
GOTERM_BP_FAT	GO:0006754~ATP biosynthetic process	10	0.839631	0.183822	FBGN0038613, FBGN0259221, FBGN0027582, FBGN0027779, FBGN0014391, FBGN0051030, FBGN0028671, FBGN0038458, FBGN0030746, FBGN0039830	649	78	7937	1.5678953814547036	1.0	0.9833363047052662	96.90263027493474
GOTERM_BP_FAT	GO:0046034~ATP metabolic process	10	0.839631	0.203525	FBGN0038613, FBGN0259221, FBGN0027582, FBGN0027779, FBGN0014391, FBGN0051030, FBGN0028671, FBGN0038458, FBGN0030746, FBGN0039830	649	80	7937	1.5286979969183359	1.0	0.9854599534871814	97.96086484903556
GOTERM_BP_FAT	GO:0009152~purine ribonucleotide biosynthetic process	12	1.00756	0.20886	FBGN0038613, FBGN0259221, FBGN0042094, FBGN0027582, FBGN0027779, FBGN0014391, FBGN0051030, FBGN0000150, FBGN0028671, FBGN0038458, FBGN0030746, FBGN0039830	649	102	7937	1.4387745853349045	1.0	0.986057531514836	98.18228858384084
GOTERM_MF_FAT	GO:0016887~ATPase activity	39	3.27456	0.210142	FBGN0028700, FBGN0030871, FBGN0001330, FBGN0000346, FBGN0051030, FBGN0003515, FBGN0032908, FBGN0013810, FBGN0035695, FBGN0052091, FBGN0040290, FBGN0053087, FBGN0032195, FBGN0014391, FBGN0000171, FBGN0037232, FBGN0030746, FBGN0039830, FBGN0035443, FBGN0038613, FBGN0033687, FBGN0004513, FBGN0035256, FBGN0027582, FBGN0003227, FBGN0034496, FBGN0021995, FBGN0028671, FBGN0025140, FBGN0051792, FBGN00861…	746	353	7918	1.1726450417334375	1.0	0.9710683170882621	97.36507848780988
GOTERM_BP_FAT	GO:0015992~proton transport	8	0.671704	0.252819	FBGN0038613, FBGN0027779, FBGN0014391, FBGN0259111, FBGN0051030, FBGN0028671, FBGN0038458, FBGN0039830	649	63	7937	1.5529630444884681	1.0	0.9925221271041097	99.31636750869444
GOTERM_BP_FAT	GO:0006119~oxidative phosphorylation	14	1.17548	0.280187	FBGN0038613, FBGN0033523, FBGN0035600, FBGN0015031, FBGN0051030, FBGN0028671, FBGN0039689, FBGN0030605, FBGN0086907, FBGN0027779, FBGN0014391, FBGN0034645, FBGN0038458, FBGN0039830	649	132	7937	1.2970770882943456	1.0	0.9937631067455421	99.63892169778666
GOTERM_CC_FAT	GO:0043190~ATP-binding cassette (ABC) transporter complex	6	0.503778	0.303144	FBGN0052091, FBGN0051792, FBGN0083956, FBGN0031362, FBGN0003515, FBGN0032908	419	42	4786	1.6317763382202524	1.0	0.9533832218322146	99.3060560525914
GOTERM_BP_FAT	GO:0015985~energy coupled proton transport, down electrochemical gradient	7	0.587741	0.305776	FBGN0038613, FBGN0027779, FBGN0014391, FBGN0051030, FBGN0028671, FBGN0038458, FBGN0039830	649	56	7937	1.5286979969183359	1.0	0.99556318085925	99.80560069650106
GOTERM_BP_FAT	GO:0015986~ATP synthesis coupled proton transport	7	0.587741	0.305776	FBGN0038613, FBGN0027779, FBGN0014391, FBGN0051030, FBGN0028671, FBGN0038458, FBGN0039830	649	56	7937	1.5286979969183359	1.0	0.99556318085925	99.80560069650106
GOTERM_BP_FAT	GO:0006091~generation of precursor metabolites and energy	21	1.76322	0.31753	FBGN0038613, FBGN0033523, FBGN0029118, FBGN0037115, FBGN0001128, FBGN0035600, FBGN0015031, FBGN0038293, FBGN0036723, FBGN0051030, FBGN0028671, FBGN0004507, FBGN0039689, FBGN0030605, FBGN0086907, FBGN0027779, FBGN0014391, FBGN0034645, FBGN0038458, FBGN0039358, FBGN0039830	649	217	7937	1.1835081266464536	1.0	0.9957451804048163	99.85484509986681
GOTERM_BP_FAT	GO:0034220~ion transmembrane transport	7	0.587741	0.335354	FBGN0038613, FBGN0027779, FBGN0014391, FBGN0051030, FBGN0028671, FBGN0038458, FBGN0039830	649	58	7937	1.4759842728866692	1.0	0.9959498497146507	99.90769364548484
GOTERM_CC_FAT	GO:0033176~proton-transporting V-type ATPase complex	5	0.419815	0.345357	FBGN0038613, FBGN0027779, FBGN0051030, FBGN0028671, FBGN0038458	419	34	4786	1.6797697599326127	1.0	0.9653236052461963	99.70634713783
GOTERM_MF_FAT	GO:0042624~ATPase activity, uncoupled	21	1.76322	0.349401	FBGN0028700, FBGN0033687, FBGN0035256, FBGN0034496, FBGN0021995, FBGN0032908, FBGN0035695, FBGN0013810, FBGN0052091, FBGN0086130, FBGN0051792, FBGN0040290, FBGN0083956, FBGN0053087, FBGN0032195, FBGN0033661, FBGN0038745, FBGN0031362, FBGN0023536, FBGN0035443, FBGN0031887	746	192	7918	1.160899798927614	1.0	0.9831131996273176	99.86747140827376
GOTERM_MF_FAT	GO:0042623~ATPase activity, coupled	32	2.68682	0.365782	FBGN0028700, FBGN0030871, FBGN0001330, FBGN0051030, FBGN0003515, FBGN0032908, FBGN0013810, FBGN0035695, FBGN0052091, FBGN0040290, FBGN0014391, FBGN0000171, FBGN0037232, FBGN0030746, FBGN0039830, FBGN0038613, FBGN0033687, FBGN0004513, FBGN0035256, FBGN0027582, FBGN0003227, FBGN0034496, FBGN0021995, FBGN0025140, FBGN0028671, FBGN0051792, FBGN0086130, FBGN0259221, FBGN0083956, FBGN0027779, FBGN00313…	746	307	7918	1.1063391289919746	1.0	0.9846895598905021	99.91054640785563
GOTERM_CC_FAT	GO:0016469~proton-transporting two-sector ATPase complex	7	0.587741	0.428141	FBGN0038613, FBGN0027779, FBGN0014391, FBGN0051030, FBGN0028671, FBGN0038458, FBGN0039830	419	60	4786	1.3326173428798727	1.0	0.9830874005729805	99.95431322121746
GOTERM_MF_FAT	GO:0042625~ATPase activity, coupled to transmembrane movement of ions	9	0.755668	0.468909	FBGN0038613, FBGN0259221, FBGN0027582, FBGN0027779, FBGN0014391, FBGN0051030, FBGN0028671, FBGN0030746, FBGN0039830	746	79	7918	1.2091831540367188	1.0	0.992092228427952	99.99419750787669
GOTERM_CC_FAT	GO:0033179~proton-transporting V-type ATPase, V0 domain	3	0.251889	0.47484	FBGN0038613, FBGN0028671, FBGN0038458	419	18	4786	1.9037390612569611	1.0	0.9891192077330682	99.98585429989201
INTERPRO	IPR013525:ABC-2 type transporter	3	0.251889	0.479281	FBGN0052091, FBGN0031362, FBGN0003515	951	17	10196	1.8920022267582113	1.0	0.9999987145323432	99.99756223776336
GOTERM_CC_FAT	GO:0033177~proton-transporting two-sector ATPase complex, proton-transporting domain	4	0.335852	0.538593	FBGN0038613, FBGN0028671, FBGN0038458, FBGN0039830	419	32	4786	1.4278042959427208	1.0	0.9909528394633316	99.99761715062007
GOTERM_CC_FAT	GO:0005774~vacuolar membrane	4	0.335852	0.55997	FBGN0038613, FBGN0027779, FBGN0039045, FBGN0028671	419	33	4786	1.3845374990959718	1.0	0.9907373135503366	99.99875955944387
GOTERM_CC_FAT	GO:0044437~vacuolar part	4	0.335852	0.55997	FBGN0038613, FBGN0027779, FBGN0039045, FBGN0028671	419	33	4786	1.3845374990959718	1.0	0.9907373135503366	99.99875955944387
GOTERM_MF_FAT	GO:0015662~ATPase activity, coupled to transmembrane movement of ions, phosphorylative mechanism	8	0.671704	0.567181	FBGN0038613, FBGN0259221, FBGN0027582, FBGN0027779, FBGN0014391, FBGN0028671, FBGN0030746, FBGN0039830	746	75	7918	1.132153708668454	1.0	0.9951118095204985	99.99975235017888
GOTERM_CC_FAT	GO:0005773~vacuole	6	0.503778	0.596091	FBGN0038613, FBGN0001089, FBGN0027779, FBGN0039045, FBGN0002940, FBGN0028671	419	59	4786	1.1616034950042473	1.0	0.9911477903259903	99.99961836933068
GOTERM_MF_FAT	GO:0046961~proton-transporting ATPase activity, rotational mechanism	3	0.251889	0.651255	FBGN0027779, FBGN0014391, FBGN0051030	746	23	7918	1.3844270894043595	1.0	0.9980010789846245	99.99999112899724
GOTERM_MF_FAT	GO:0008553~hydrogen-exporting ATPase activity, phosphorylative mechanism	5	0.419815	0.719889	FBGN0038613, FBGN0027779, FBGN0014391, FBGN0028671, FBGN0039830	746	51	7918	1.0405824528202703	1.0	0.9989617467452554	99.99999969741346
GOTERM_CC_FAT	GO:0016471~vacuolar proton-transporting V-type ATPase complex	3	0.251889	0.73427	FBGN0038613, FBGN0027779, FBGN0028671	419	29	4786	1.181631141469838	1.0	0.9968445762422212	99.99999880022294
GOTERM_CC_FAT	GO:0033178~proton-transporting two-sector ATPase complex, catalytic domain	3	0.251889	0.73427	FBGN0027779, FBGN0014391, FBGN0051030	419	29	4786	1.181631141469838	1.0	0.9968445762422212	99.99999880022294
KEGG_PATHWAY	dme00190:Oxidative phosphorylation	14	1.17548	0.765527	FBGN0034938, FBGN0038613, FBGN0031684, FBGN0051648, FBGN0035600, FBGN0015031, FBGN0028671, FBGN0030605, FBGN0027779, FBGN0014391, FBGN0034645, FBGN0032222, FBGN0038458, FBGN0039830	231	135	2054	0.9221099887766554	1.0	0.9669085182875361	99.99998769789407
GOTERM_MF_FAT	GO:0019829~cation-transporting ATPase activity	3	0.251889	0.772075	FBGN0027779, FBGN0014391, FBGN0051030	746	29	7918	1.0979938984931126	1.0	0.9994684674896179	99.99999998739159
GOTERM_MF_FAT	GO:0015078~hydrogen ion transmembrane transporter activity	8	0.671704	0.802594	FBGN0038613, FBGN0027779, FBGN0014391, FBGN0015031, FBGN0051030, FBGN0028671, FBGN0038458, FBGN0039830	746	95	7918	0.8938055594750952	1.0	0.9996568218420171	99.99999999862499
GOTERM_MF_FAT	GO:0015077~monovalent inorganic cation transmembrane transporter activity	8	0.671704	0.81953	FBGN0038613, FBGN0027779, FBGN0014391, FBGN0015031, FBGN0051030, FBGN0028671, FBGN0038458, FBGN0039830	746	97	7918	0.8753765788673613	1.0	0.9997048393175899	99.999999999655
GOTERM_MF_FAT	GO:0022890~inorganic cation transmembrane transporter activity	10	0.839631	0.862572	FBGN0038613, FBGN0028699, FBGN0027779, FBGN0014391, FBGN0015031, FBGN0051030, FBGN0062412, FBGN0028671, FBGN0038458, FBGN0039830	746	128	7918	0.8292141420911527	1.0	0.9998999365884373	99.99999999999483
Annotation Cluster 36	Enrichment Score: 0.7541552168395477
Category	Term	Count	%	PValue	Genes	List Total	Pop Hits	Pop Total	Fold Enrichment	Bonferroni	Benjamini	FDR
GOTERM_MF_FAT	GO:0004767~sphingomyelin phosphodiesterase activity	3	0.251889	0.07296	FBGN0035421, FBGN0039768, FBGN0039769	746	5	7918	6.368364611260054	1.0	0.892994820344907	68.89441206617684
GOTERM_BP_FAT	GO:0006684~sphingomyelin metabolic process	3	0.251889	0.0800644	FBGN0035421, FBGN0039768, FBGN0039769	649	6	7937	6.114791987673344	1.0	0.9333728189428722	76.00980756415716
GOTERM_BP_FAT	GO:0006643~membrane lipid metabolic process	5	0.419815	0.112917	FBGN0035421, FBGN0032078, FBGN0039768, FBGN0028916, FBGN0039769	649	23	7937	2.6586052120318886	1.0	0.9586959540437645	87.1212078690923
GOTERM_BP_FAT	GO:0046466~membrane lipid catabolic process	3	0.251889	0.13417	FBGN0039768, FBGN0028916, FBGN0039769	649	8	7937	4.586093990755009	1.0	0.9722064873250319	91.49404345728134
GOTERM_BP_FAT	GO:0030149~sphingolipid catabolic process	3	0.251889	0.13417	FBGN0039768, FBGN0028916, FBGN0039769	649	8	7937	4.586093990755009	1.0	0.9722064873250319	91.49404345728134
GOTERM_BP_FAT	GO:0044242~cellular lipid catabolic process	5	0.419815	0.157958	FBGN0034406, FBGN0042083, FBGN0039768, FBGN0028916, FBGN0039769	649	26	7937	2.351843072182055	1.0	0.9752589233748101	94.71847609971765
GOTERM_BP_FAT	GO:0006665~sphingolipid metabolic process	4	0.335852	0.220661	FBGN0035421, FBGN0039768, FBGN0028916, FBGN0039769	649	20	7937	2.4459167950693375	1.0	0.9889357801461087	98.59438513852899
GOTERM_MF_FAT	GO:0004620~phospholipase activity	7	0.587741	0.295196	FBGN0029720, FBGN0035421, FBGN0051683, FBGN0038398, FBGN0039473, FBGN0039768, FBGN0039769	746	48	7918	1.5478663985701517	1.0	0.979857296152067	99.54495939457468
GOTERM_BP_FAT	GO:0016042~lipid catabolic process	6	0.503778	0.304661	FBGN0029720, FBGN0034406, FBGN0042083, FBGN0039768, FBGN0028916, FBGN0039769	649	45	7937	1.6306111967128916	1.0	0.9956437379770974	99.8001915382778
GOTERM_MF_FAT	GO:0008081~phosphoric diester hydrolase activity	3	0.251889	0.772075	FBGN0035421, FBGN0039768, FBGN0039769	746	29	7918	1.0979938984931126	1.0	0.9994684674896179	99.99999998739159
Annotation Cluster 37	Enrichment Score: 0.748350694876217
Category	Term	Count	%	PValue	Genes	List Total	Pop Hits	Pop Total	Fold Enrichment	Bonferroni	Benjamini	FDR
SP_PIR_KEYWORDS	FAD	7	0.587741	0.0434244	FBGN0020653, FBGN0031713, FBGN0000337, FBGN0033983, FBGN0037896, FBGN0037999, FBGN0035911	1142	30	12980	2.652072387624051	0.9999989914532476	0.5780791355949014	44.927235366736994
SP_PIR_KEYWORDS	Flavoprotein	7	0.587741	0.172651	FBGN0020653, FBGN0031713, FBGN0000337, FBGN0033983, FBGN0037896, FBGN0037999, FBGN0035911	1142	43	12980	1.850283061133059	1.0	0.8689958494029657	92.16502844557175
GOTERM_MF_FAT	GO:0048037~cofactor binding	22	1.84719	0.211513	FBGN0036117, FBGN0020653, FBGN0029155, FBGN0000055, FBGN0001128, FBGN0033983, FBGN0030558, FBGN0038349, FBGN0027945, FBGN0037999, FBGN0038788, FBGN0022774, FBGN0035109, FBGN0004507, FBGN0035911, FBGN0036997, FBGN0031713, FBGN0037749, FBGN0032750, FBGN0037896, FBGN0036381, FBGN0039358	746	185	7918	1.2621983914209116	1.0	0.9660992662793985	97.43472736523023
GOTERM_MF_FAT	GO:0050662~coenzyme binding	16	1.34341	0.327052	FBGN0020653, FBGN0029155, FBGN0000055, FBGN0001128, FBGN0033983, FBGN0038349, FBGN0027945, FBGN0037999, FBGN0038788, FBGN0035911, FBGN0036997, FBGN0031713, FBGN0037749, FBGN0032750, FBGN0037896, FBGN0039358	746	139	7918	1.2217486064767489	1.0	0.9823868065168889	99.77694130283
GOTERM_MF_FAT	GO:0050660~FAD binding	8	0.671704	0.349454	FBGN0020653, FBGN0031713, FBGN0033983, FBGN0038349, FBGN0032750, FBGN0037896, FBGN0037999, FBGN0035911	746	61	7918	1.391992264756296	1.0	0.9823249959204934	99.86763635757092
Annotation Cluster 38	Enrichment Score: 0.7482987259031427
Category	Term	Count	%	PValue	Genes	List Total	Pop Hits	Pop Total	Fold Enrichment	Bonferroni	Benjamini	FDR
INTERPRO	IPR001760:Opsin	3	0.251889	0.132981	FBGN0036260, FBGN0014019, FBGN0002940	951	7	10196	4.594862550698513	1.0	0.9984383902462038	90.19936729706016
SP_PIR_KEYWORDS	photoreceptor protein	3	0.251889	0.151669	FBGN0036260, FBGN0014019, FBGN0002940	1142	8	12980	4.262259194395797	1.0	0.8496236911906497	89.03073222252955
SP_PIR_KEYWORDS	chromophore	3	0.251889	0.151669	FBGN0036260, FBGN0014019, FBGN0002940	1142	8	12980	4.262259194395797	1.0	0.8496236911906497	89.03073222252955
GOTERM_BP_FAT	GO:0018298~protein-chromophore linkage	3	0.251889	0.16355	FBGN0036260, FBGN0014019, FBGN0002940	649	9	7937	4.076527991782229	1.0	0.9766746142560415	95.28744917860004
PIR_SUPERFAMILY	PIRSF038544:animal opsin	3	0.251889	0.165395	FBGN0036260, FBGN0014019, FBGN0002940	277	7	2596	4.016503352243424	1.0	0.9997555853688276	90.79340373726271
GOTERM_MF_FAT	GO:0008020~G-protein coupled photoreceptor activity	3	0.251889	0.169425	FBGN0036260, FBGN0014019, FBGN0002940	746	8	7918	3.9802278820375334	1.0	0.959013491255982	94.28179206619856
GOTERM_MF_FAT	GO:0009881~photoreceptor activity	3	0.251889	0.204898	FBGN0036260, FBGN0014019, FBGN0002940	746	9	7918	3.5379803395889184	1.0	0.9719390524771612	97.08211592703371
PIR_SUPERFAMILY	PIRSF800006:rhodopsin-like G protein-coupled receptors	4	0.335852	0.359201	FBGN0036260, FBGN0014019, FBGN0002940, FBGN0000037	277	20	2596	1.8743682310469314	1.0	0.9999953706889801	99.71811110290989
Annotation Cluster 39	Enrichment Score: 0.7383681503128475
Category	Term	Count	%	PValue	Genes	List Total	Pop Hits	Pop Total	Fold Enrichment	Bonferroni	Benjamini	FDR
SMART	SM00263:LYZ1	4	0.335852	0.0788824	FBGN0034092, FBGN0035813, FBGN0029765, FBGN0050062	419	12	4824	3.837708830548926	0.9999999621957183	0.9672276036808277	64.53047738002707
INTERPRO	IPR019799:Glycoside hydrolase, family 22, conserved site	4	0.335852	0.0939123	FBGN0034092, FBGN0035813, FBGN0029765, FBGN0050062	951	12	10196	3.573781983876621	1.0	0.9945403958981309	79.91664500244642
INTERPRO	IPR001916:Glycoside hydrolase, family 22	4	0.335852	0.0939123	FBGN0034092, FBGN0035813, FBGN0029765, FBGN0050062	951	12	10196	3.573781983876621	1.0	0.9945403958981309	79.91664500244642
SP_PIR_KEYWORDS	glycosidase	12	1.00756	0.13224	FBGN0034092, FBGN0260746, FBGN0001089, FBGN0027864, FBGN0038490, FBGN0035813, FBGN0034117, FBGN0033294, FBGN0029765, FBGN0050062, FBGN0028916, FBGN0250907	1142	86	12980	1.585956909542622	1.0	0.8287269067837211	85.12998319923042
GOTERM_MF_FAT	GO:0003796~lysozyme activity	4	0.335852	0.210871	FBGN0034092, FBGN0035813, FBGN0029765, FBGN0050062	746	17	7918	2.4973978867686486	1.0	0.9695961002356861	97.40234720486576
GOTERM_BP_FAT	GO:0019730~antimicrobial humoral response	7	0.587741	0.513127	FBGN0041182, FBGN0005630, FBGN0034092, FBGN0035813, FBGN0000279, FBGN0029765, FBGN0000996	649	70	7937	1.222958397534669	1.0	0.999345424890056	99.99955030013227
GOTERM_BP_FAT	GO:0006959~humoral immune response	7	0.587741	0.681383	FBGN0041182, FBGN0005630, FBGN0034092, FBGN0035813, FBGN0000279, FBGN0029765, FBGN0000996	649	83	7937	1.0314106967159857	1.0	0.9998782600633952	99.99999968164339
Annotation Cluster 40	Enrichment Score: 0.7175039556507355
Category	Term	Count	%	PValue	Genes	List Total	Pop Hits	Pop Total	Fold Enrichment	Bonferroni	Benjamini	FDR
INTERPRO	IPR005821:Ion transport	7	0.587741	0.0912481	FBGN0011286, FBGN0029090, FBGN0036414, FBGN0003353, FBGN0003429, FBGN0005563, FBGN0005614	951	34	10196	2.207335931217913	1.0	0.9959733788004733	78.93352805638006
GOTERM_BP_FAT	GO:0006816~calcium ion transport	6	0.503778	0.0930481	FBGN0013995, FBGN0011286, FBGN0036414, FBGN0038181, FBGN0005563, FBGN0005614	649	30	7937	2.445916795069338	1.0	0.9412103767414507	81.18796944825573
SP_PIR_KEYWORDS	calcium channel	3	0.251889	0.184136	FBGN0011286, FBGN0005563, FBGN0005614	1142	9	12980	3.7886748394629306	1.0	0.8445605383622192	93.50677064990755
GOTERM_BP_FAT	GO:0015674~di-, tri-valent inorganic cation transport	6	0.503778	0.194931	FBGN0013995, FBGN0011286, FBGN0036414, FBGN0038181, FBGN0005563, FBGN0005614	649	38	7937	1.9309869434757927	1.0	0.9836109685637656	97.54994821441151
SP_PIR_KEYWORDS	calcium transport	3	0.251889	0.384875	FBGN0011286, FBGN0005563, FBGN0005614	1142	15	12980	2.273204903677758	1.0	0.9359256479155409	99.85397330216898
GOTERM_MF_FAT	GO:0005262~calcium channel activity	4	0.335852	0.422381	FBGN0011286, FBGN0036414, FBGN0005563, FBGN0005614	746	25	7918	1.698230563002681	1.0	0.9902055577721541	99.97882522882334
Annotation Cluster 41	Enrichment Score: 0.7135926640901553
Category	Term	Count	%	PValue	Genes	List Total	Pop Hits	Pop Total	Fold Enrichment	Bonferroni	Benjamini	FDR
INTERPRO	IPR017871:ABC transporter, conserved site	10	0.839631	0.0867221	FBGN0052091, FBGN0051792, FBGN0053087, FBGN0004513, FBGN0031362, FBGN0003515, FBGN0032908, FBGN0023536, FBGN0035695, FBGN0031887	951	58	10196	1.848507922694804	1.0	0.995820085570062	77.15916257164339
GOTERM_MF_FAT	GO:0015239~multidrug transporter activity	4	0.335852	0.0960665	FBGN0004513, FBGN0032908, FBGN0023536, FBGN0035695	746	12	7918	3.537980339588919	1.0	0.920185314072286	78.92029389425095
INTERPRO	IPR001140:ABC transporter, transmembrane region	5	0.419815	0.142814	FBGN0051792, FBGN0004513, FBGN0032908, FBGN0023536, FBGN0035695	951	22	10196	2.4366695344613327	1.0	0.9985164321951912	91.85996649783723
INTERPRO	IPR003439:ABC transporter-like	9	0.755668	0.146389	FBGN0052091, FBGN0051792, FBGN0083956, FBGN0004513, FBGN0031362, FBGN0003515, FBGN0032908, FBGN0023536, FBGN0035695	951	56	10196	1.7230734565119423	1.0	0.9984571976209797	92.39533505030384
INTERPRO	IPR017940:ABC transporter integral membrane type 1	5	0.419815	0.179791	FBGN0051792, FBGN0004513, FBGN0032908, FBGN0023536, FBGN0035695	951	24	10196	2.233613739922888	1.0	0.9995072678260137	96.02899940580485
GOTERM_MF_FAT	GO:0015238~drug transporter activity	4	0.335852	0.210871	FBGN0004513, FBGN0032908, FBGN0023536, FBGN0035695	746	17	7918	2.4973978867686486	1.0	0.9695961002356861	97.40234720486576
GOTERM_MF_FAT	GO:0042910~xenobiotic transporter activity	3	0.251889	0.241055	FBGN0004513, FBGN0032908, FBGN0023536	746	10	7918	3.184182305630027	1.0	0.9649322928123466	98.57603863426738
GOTERM_MF_FAT	GO:0008559~xenobiotic-transporting ATPase activity	3	0.251889	0.241055	FBGN0004513, FBGN0032908, FBGN0023536	746	10	7918	3.184182305630027	1.0	0.9649322928123466	98.57603863426738
COG_ONTOLOGY	Defense mechanisms	5	0.419815	0.253654	FBGN0052091, FBGN0051792, FBGN0004513, FBGN0031362, FBGN0032908	140	23	1237	1.920807453416149	0.9999358752943583	0.9919922096904534	92.22041645222087
GOTERM_CC_FAT	GO:0043190~ATP-binding cassette (ABC) transporter complex	6	0.503778	0.303144	FBGN0052091, FBGN0051792, FBGN0083956, FBGN0031362, FBGN0003515, FBGN0032908	419	42	4786	1.6317763382202524	1.0	0.9533832218322146	99.3060560525914
INTERPRO	IPR013525:ABC-2 type transporter	3	0.251889	0.479281	FBGN0052091, FBGN0031362, FBGN0003515	951	17	10196	1.8920022267582113	1.0	0.9999987145323432	99.99756223776336
Annotation Cluster 42	Enrichment Score: 0.7028122038199515
Category	Term	Count	%	PValue	Genes	List Total	Pop Hits	Pop Total	Fold Enrichment	Bonferroni	Benjamini	FDR
GOTERM_BP_FAT	GO:0006721~terpenoid metabolic process	4	0.335852	0.0421118	FBGN0002937, FBGN0025697, FBGN0034406, FBGN0037896	649	10	7937	4.891833590138675	1.0	0.8725182536389152	52.09603943315221
GOTERM_BP_FAT	GO:0046154~rhodopsin metabolic process	4	0.335852	0.0683715	FBGN0002937, FBGN0086130, FBGN0025697, FBGN0037896	649	12	7937	4.076527991782229	1.0	0.9300003734249493	70.22400955635113
GOTERM_BP_FAT	GO:0042441~eye pigment metabolic process	7	0.587741	0.0689243	FBGN0002937, FBGN0086130, FBGN0025697, FBGN0000337, FBGN0003965, FBGN0037896, FBGN0003515	649	36	7937	2.377974661872967	1.0	0.9279203233889491	70.52478839618881
GOTERM_BP_FAT	GO:0006720~isoprenoid metabolic process	5	0.419815	0.074733	FBGN0002937, FBGN0025697, FBGN0034406, FBGN0025373, FBGN0037896	649	20	7937	3.0573959938366717	1.0	0.9264316112308708	73.51721131758042
GOTERM_BP_FAT	GO:0042440~pigment metabolic process	10	0.839631	0.0865427	FBGN0002937, FBGN0086130, FBGN0025697, FBGN0000337, FBGN0003965, FBGN0032222, FBGN0037933, FBGN0037896, FBGN0003515, FBGN0023536	649	66	7937	1.8529672689919223	1.0	0.9416730955861315	78.74149403246872
GOTERM_BP_FAT	GO:0048069~eye pigmentation	7	0.587741	0.113504	FBGN0002937, FBGN0086130, FBGN0025697, FBGN0000337, FBGN0003965, FBGN0037896, FBGN0003515	649	41	7937	2.0879777518884586	1.0	0.9575953860852274	87.2661592567342
GOTERM_BP_FAT	GO:0006726~eye pigment biosynthetic process	6	0.503778	0.152949	FBGN0002937, FBGN0086130, FBGN0025697, FBGN0000337, FBGN0003965, FBGN0003515	649	35	7937	2.0965001100594325	1.0	0.9741067416838516	94.1544702121977
GOTERM_BP_FAT	GO:0046148~pigment biosynthetic process	8	0.671704	0.169387	FBGN0002937, FBGN0086130, FBGN0025697, FBGN0000337, FBGN0003965, FBGN0032222, FBGN0003515, FBGN0023536	649	56	7937	1.7470834250495266	1.0	0.9789976505224675	95.81944151667973
GOTERM_BP_FAT	GO:0016063~rhodopsin biosynthetic process	3	0.251889	0.224894	FBGN0002937, FBGN0086130, FBGN0025697	649	11	7937	3.3353410841854605	1.0	0.9895316624582627	98.7194009460096
GOTERM_BP_FAT	GO:0019748~secondary metabolic process	9	0.755668	0.232032	FBGN0002937, FBGN0025697, FBGN0000337, FBGN0034406, FBGN0038095, FBGN0003965, FBGN0037896, FBGN0003515, FBGN0052072	649	72	7937	1.5286979969183359	1.0	0.9899091807459246	98.90685844768718
GOTERM_BP_FAT	GO:0043473~pigmentation	8	0.671704	0.265654	FBGN0002937, FBGN0086130, FBGN0004854, FBGN0025697, FBGN0000337, FBGN0003965, FBGN0037896, FBGN0003515	649	64	7937	1.528697996918336	1.0	0.992755615666598	99.49172514674999
GOTERM_BP_FAT	GO:0018130~heterocycle biosynthetic process	7	0.587741	0.380238	FBGN0000337, FBGN0036337, FBGN0003965, FBGN0032222, FBGN0030407, FBGN0003515, FBGN0023536	649	61	7937	1.403394882416833	1.0	0.997491509102527	99.97208797503147
GOTERM_BP_FAT	GO:0048066~pigmentation during development	7	0.587741	0.380238	FBGN0002937, FBGN0086130, FBGN0025697, FBGN0000337, FBGN0003965, FBGN0037896, FBGN0003515	649	61	7937	1.403394882416833	1.0	0.997491509102527	99.97208797503147
GOTERM_BP_FAT	GO:0033060~ocellus pigmentation	3	0.251889	0.494447	FBGN0000337, FBGN0003965, FBGN0003515	649	20	7937	1.8344375963020032	1.0	0.9992360880828987	99.99914368203586
GOTERM_BP_FAT	GO:0046152~ommochrome metabolic process	3	0.251889	0.494447	FBGN0000337, FBGN0003965, FBGN0003515	649	20	7937	1.8344375963020032	1.0	0.9992360880828987	99.99914368203586
GOTERM_BP_FAT	GO:0046158~ocellus pigment metabolic process	3	0.251889	0.494447	FBGN0000337, FBGN0003965, FBGN0003515	649	20	7937	1.8344375963020032	1.0	0.9992360880828987	99.99914368203586
GOTERM_BP_FAT	GO:0008055~ocellus pigment biosynthetic process	3	0.251889	0.494447	FBGN0000337, FBGN0003965, FBGN0003515	649	20	7937	1.8344375963020032	1.0	0.9992360880828987	99.99914368203586
GOTERM_BP_FAT	GO:0006727~ommochrome biosynthetic process	3	0.251889	0.494447	FBGN0000337, FBGN0003965, FBGN0003515	649	20	7937	1.8344375963020032	1.0	0.9992360880828987	99.99914368203586
Annotation Cluster 43	Enrichment Score: 0.6978295659381968
Category	Term	Count	%	PValue	Genes	List Total	Pop Hits	Pop Total	Fold Enrichment	Bonferroni	Benjamini	FDR
GOTERM_CC_FAT	GO:0044459~plasma membrane part	43	3.61041	0.130828	FBGN0003710, FBGN0029105, FBGN0004623, FBGN0034381, FBGN0037998, FBGN0000117, FBGN0005563, FBGN0035091, FBGN0000024, FBGN0003515, FBGN0035090, FBGN0016123, FBGN0037963, FBGN0003295, FBGN0038837, FBGN0004921, FBGN0034135, FBGN0038839, FBGN0037906, FBGN0003353, FBGN0004435, FBGN0250788, FBGN0029762, FBGN0004622, FBGN0053653, FBGN0004873, FBGN0000313, FBGN0025697, FBGN0001263, FBGN0004513, FBGN00319…	419	405	4786	1.2127522908748047	1.0	0.8814513232414313	85.48005737170155
GOTERM_CC_FAT	GO:0031226~intrinsic to plasma membrane	22	1.84719	0.221835	FBGN0025697, FBGN0003710, FBGN0004513, FBGN0031934, FBGN0034381, FBGN0003429, FBGN0035091, FBGN0035090, FBGN0003515, FBGN0037963, FBGN0016123, FBGN0003295, FBGN0004197, FBGN0038839, FBGN0037906, FBGN0003353, FBGN0025936, FBGN0029762, FBGN0000037, FBGN0004622, FBGN0005614, FBGN0000038	419	201	4786	1.2502166969448698	1.0	0.9322948568395024	96.83103377525364
GOTERM_CC_FAT	GO:0005887~integral to plasma membrane	21	1.76322	0.27783	FBGN0025697, FBGN0003710, FBGN0004513, FBGN0031934, FBGN0034381, FBGN0003429, FBGN0035091, FBGN0035090, FBGN0003515, FBGN0037963, FBGN0003295, FBGN0004197, FBGN0038839, FBGN0037906, FBGN0003353, FBGN0025936, FBGN0029762, FBGN0000037, FBGN0004622, FBGN0005614, FBGN0000038	419	198	4786	1.2114703117089751	1.0	0.948703760277632	98.86607542675956
Annotation Cluster 44	Enrichment Score: 0.6962960136430226
Category	Term	Count	%	PValue	Genes	List Total	Pop Hits	Pop Total	Fold Enrichment	Bonferroni	Benjamini	FDR
SP_PIR_KEYWORDS	carboxypeptidase	9	0.755668	0.0358249	FBGN0035779, FBGN0051823, FBGN0036235, FBGN0039073, FBGN0052379, FBGN0031930, FBGN0035726, FBGN0035718, FBGN0052483	1142	44	12980	2.3248686514886168	0.9999881833556485	0.5822070669928019	38.749023080934876
GOTERM_MF_FAT	GO:0004180~carboxypeptidase activity	9	0.755668	0.0562558	FBGN0035779, FBGN0051823, FBGN0036235, FBGN0039073, FBGN0052379, FBGN0031930, FBGN0035726, FBGN0035718, FBGN0052483	746	45	7918	2.122788203753351	1.0	0.8636771795259439	59.03709119374504
SMART	SM00631:Zn_pept	5	0.419815	0.165926	FBGN0035779, FBGN0039073, FBGN0052379, FBGN0031930, FBGN0035718	419	25	4824	2.302625298329356	1.0	0.9770355172330575	89.85991600338235
INTERPRO	IPR000834:Peptidase M14, carboxypeptidase A	5	0.419815	0.19936	FBGN0035779, FBGN0039073, FBGN0052379, FBGN0031930, FBGN0035718	951	25	10196	2.1442691903259727	1.0	0.9997495157881683	97.3196235668071
GOTERM_MF_FAT	GO:0008235~metalloexopeptidase activity	7	0.587741	0.213844	FBGN0035779, FBGN0039073, FBGN0052379, FBGN0031093, FBGN0031930, FBGN0035718, FBGN0000455	746	43	7918	1.7278508635201695	1.0	0.9635659950449433	97.54913038554754
GOTERM_MF_FAT	GO:0004181~metallocarboxypeptidase activity	5	0.419815	0.224651	FBGN0035779, FBGN0039073, FBGN0052379, FBGN0031930, FBGN0035718	746	26	7918	2.0411425036089916	1.0	0.9662851384991507	98.02004210189943
GOTERM_MF_FAT	GO:0004185~serine-type carboxypeptidase activity	3	0.251889	0.277455	FBGN0051823, FBGN0035726, FBGN0052483	746	11	7918	2.894711186936388	1.0	0.9759638301044529	99.33247575637986
GOTERM_MF_FAT	GO:0070008~serine-type exopeptidase activity	3	0.251889	0.277455	FBGN0051823, FBGN0035726, FBGN0052483	746	11	7918	2.894711186936388	1.0	0.9759638301044529	99.33247575637986
GOTERM_MF_FAT	GO:0008238~exopeptidase activity	11	0.923594	0.545603	FBGN0035779, FBGN0051823, FBGN0036235, FBGN0039073, FBGN0052379, FBGN0031093, FBGN0031930, FBGN0035726, FBGN0035718, FBGN0052483, FBGN0000455	746	106	7918	1.1014467094946632	1.0	0.994550773236517	99.99947575714613
GOTERM_MF_FAT	GO:0008237~metallopeptidase activity	14	1.17548	0.809599	FBGN0035779, FBGN0036154, FBGN0034903, FBGN0031930, FBGN0029843, FBGN0000455, FBGN0038341, FBGN0039052, FBGN0031093, FBGN0039073, FBGN0052379, FBGN0031808, FBGN0032442, FBGN0035718	746	168	7918	0.8844950848972296	1.0	0.9996526752528693	99.99999999921216
Annotation Cluster 45	Enrichment Score: 0.6892267073113569
Category	Term	Count	%	PValue	Genes	List Total	Pop Hits	Pop Total	Fold Enrichment	Bonferroni	Benjamini	FDR
GOTERM_MF_FAT	GO:0004032~aldehyde reductase activity	3	0.251889	0.102764	FBGN0036183, FBGN0027552, FBGN0035476	746	6	7918	5.306970509383378	1.0	0.9282348126106224	81.20330269718994
GOTERM_MF_FAT	GO:0004033~aldo-keto reductase activity	3	0.251889	0.135169	FBGN0036183, FBGN0027552, FBGN0035476	746	7	7918	4.548831865185752	1.0	0.964279501996368	89.33841946742464
KEGG_PATHWAY	dme00620:Pyruvate metabolism	9	0.755668	0.147542	FBGN0037115, FBGN0037057, FBGN0029155, FBGN0036183, FBGN0027552, FBGN0036723, FBGN0035476, FBGN0029969, FBGN0038363	231	47	2054	1.7026802984249791	0.9999996957392523	0.6847092531658939	82.64244076897738
INTERPRO	IPR018170:Aldo/keto reductase, conserved site	3	0.251889	0.166777	FBGN0036183, FBGN0027552, FBGN0035476	951	8	10196	4.020504731861199	1.0	0.9992752912681915	94.86918381290297
INTERPRO	IPR001395:Aldo/keto reductase	3	0.251889	0.309494	FBGN0036183, FBGN0027552, FBGN0035476	951	12	10196	2.6803364879074656	1.0	0.9999920273687426	99.75898949235469
KEGG_PATHWAY	dme00051:Fructose and mannose metabolism	4	0.335852	0.692175	FBGN0036183, FBGN0027552, FBGN0027621, FBGN0035476	231	31	2054	1.1473257924870828	1.0	0.9498796894027564	99.9997563625533
Annotation Cluster 46	Enrichment Score: 0.6687834277579795
Category	Term	Count	%	PValue	Genes	List Total	Pop Hits	Pop Total	Fold Enrichment	Bonferroni	Benjamini	FDR
GOTERM_MF_FAT	GO:0008374~O-acyltransferase activity	5	0.419815	0.146503	FBGN0004797, FBGN0027579, FBGN0026619, FBGN0051683, FBGN0036622	746	22	7918	2.41225932244699	1.0	0.9588879488867069	91.30020287053226
SMART	SM00563:PlsC	3	0.251889	0.245891	FBGN0027579, FBGN0026619, FBGN0036622	419	11	4824	3.1399435886309397	1.0	0.9924920696558193	97.15620674577885
INTERPRO	IPR002123:Phospholipid/glycerol acyltransferase	3	0.251889	0.273564	FBGN0027579, FBGN0026619, FBGN0036622	951	11	10196	2.9240034413535994	1.0	0.999982493630859	99.44965830809585
Annotation Cluster 47	Enrichment Score: 0.6524443859185184
Category	Term	Count	%	PValue	Genes	List Total	Pop Hits	Pop Total	Fold Enrichment	Bonferroni	Benjamini	FDR
GOTERM_CC_FAT	GO:0005741~mitochondrial outer membrane	5	0.419815	0.205758	FBGN0033989, FBGN0027579, FBGN0039140, FBGN0000337, FBGN0002174	419	27	4786	2.1152656236188454	1.0	0.9277501003453807	95.80103604738848
SP_PIR_KEYWORDS	mitochondrion outer membrane	3	0.251889	0.217455	FBGN0033989, FBGN0039140, FBGN0002174	1142	10	12980	3.4098073555166373	1.0	0.8797624254730392	96.29188960192224
GOTERM_CC_FAT	GO:0031968~organelle outer membrane	5	0.419815	0.224769	FBGN0033989, FBGN0027579, FBGN0039140, FBGN0000337, FBGN0002174	419	28	4786	2.039720422775315	1.0	0.9243245358516456	96.99155546147796
GOTERM_CC_FAT	GO:0019867~outer membrane	5	0.419815	0.244208	FBGN0033989, FBGN0027579, FBGN0039140, FBGN0000337, FBGN0002174	419	29	4786	1.9693852357830632	1.0	0.9368384967497709	97.87891657646189
Annotation Cluster 48	Enrichment Score: 0.6337233337916853
Category	Term	Count	%	PValue	Genes	List Total	Pop Hits	Pop Total	Fold Enrichment	Bonferroni	Benjamini	FDR
INTERPRO	IPR018488:Cyclic nucleotide-binding, conserved site	4	0.335852	0.0939123	FBGN0029090, FBGN0000442, FBGN0032187, FBGN0031808	951	12	10196	3.573781983876621	1.0	0.9945403958981309	79.91664500244642
SMART	SM00100:cNMP	4	0.335852	0.296497	FBGN0029090, FBGN0000442, FBGN0032187, FBGN0003353	419	22	4824	2.0932957257539595	1.0	0.9964003701381979	98.81600702706734
INTERPRO	IPR014710:RmlC-like jelly roll fold	4	0.335852	0.310743	FBGN0029090, FBGN0000442, FBGN0032187, FBGN0003353	951	21	10196	2.0421611336437837	1.0	0.9999899621986396	99.76598764810166
INTERPRO	IPR000595:Cyclic nucleotide-binding	4	0.335852	0.337258	FBGN0029090, FBGN0000442, FBGN0032187, FBGN0003353	951	22	10196	1.949335627569066	1.0	0.999995960772202	99.87642760458002
Annotation Cluster 49	Enrichment Score: 0.6219118230935203
Category	Term	Count	%	PValue	Genes	List Total	Pop Hits	Pop Total	Fold Enrichment	Bonferroni	Benjamini	FDR
SMART	SM00185:ARM	4	0.335852	0.114917	FBGN0011823, FBGN0000117, FBGN0027338, FBGN0031905	419	14	4824	3.28946471189908	0.999999999990611	0.9854754155998556	78.55972400867518
INTERPRO	IPR000225:Armadillo	4	0.335852	0.135491	FBGN0011823, FBGN0000117, FBGN0027338, FBGN0031905	951	14	10196	3.063241700465675	1.0	0.9982809196146338	90.65110462736475
INTERPRO	IPR011989:Armadillo-like helical	5	0.419815	0.874918	FBGN0027779, FBGN0011823, FBGN0000117, FBGN0027338, FBGN0031905	951	66	10196	0.8122231781537775	1.0	0.9999999997600019	99.9999999999998
Annotation Cluster 50	Enrichment Score: 0.617654498214803
Category	Term	Count	%	PValue	Genes	List Total	Pop Hits	Pop Total	Fold Enrichment	Bonferroni	Benjamini	FDR
GOTERM_CC_FAT	GO:0030017~sarcomere	5	0.419815	0.0360439	FBGN0035917, FBGN0086906, FBGN0005633, FBGN0035499, FBGN0004169	419	15	4786	3.807478122513922	0.9999984833208215	0.6726031647321151	39.661523711388355
GOTERM_CC_FAT	GO:0030016~myofibril	5	0.419815	0.0448468	FBGN0035917, FBGN0086906, FBGN0005633, FBGN0035499, FBGN0004169	419	16	4786	3.569510739856802	0.9999999467094429	0.6976743337594968	46.81820104185851
GOTERM_CC_FAT	GO:0044449~contractile fiber part	5	0.419815	0.0657121	FBGN0035917, FBGN0086906, FBGN0005633, FBGN0035499, FBGN0004169	419	18	4786	3.172898435428268	0.9999999999831938	0.7676171520977614	60.75780944163001
GOTERM_CC_FAT	GO:0043292~contractile fiber	5	0.419815	0.090771	FBGN0035917, FBGN0086906, FBGN0005633, FBGN0035499, FBGN0004169	419	20	4786	2.8556085918854412	0.9999999999999992	0.8087056098242762	73.0065785810999
GOTERM_BP_FAT	GO:0030239~myofibril assembly	3	0.251889	0.318775	FBGN0086906, FBGN0005633, FBGN0004169	649	14	7937	2.62062513757429	1.0	0.9955064835993316	99.85930813979803
GOTERM_BP_FAT	GO:0055001~muscle cell development	5	0.419815	0.506784	FBGN0086906, FBGN0030897, FBGN0005633, FBGN0004169, FBGN0003118	649	45	7937	1.3588426639274096	1.0	0.9993088014114953	99.9994388366132
GOTERM_BP_FAT	GO:0055002~striated muscle cell development	5	0.419815	0.506784	FBGN0086906, FBGN0030897, FBGN0005633, FBGN0004169, FBGN0003118	649	45	7937	1.3588426639274096	1.0	0.9993088014114953	99.9994388366132
GOTERM_BP_FAT	GO:0042692~muscle cell differentiation	7	0.587741	0.568835	FBGN0086906, FBGN0030897, FBGN0005633, FBGN0024189, FBGN0017397, FBGN0004169, FBGN0003118	649	74	7937	1.1568525382084704	1.0	0.9996282002563157	99.99994373820135
GOTERM_BP_FAT	GO:0031032~actomyosin structure organization	4	0.335852	0.61009	FBGN0086906, FBGN0005633, FBGN0003041, FBGN0004169	649	38	7937	1.2873246289838618	1.0	0.9997726334126399	99.99998993007341
GOTERM_BP_FAT	GO:0051146~striated muscle cell differentiation	6	0.503778	0.621613	FBGN0086906, FBGN0030897, FBGN0005633, FBGN0024189, FBGN0004169, FBGN0003118	649	65	7937	1.1288846746473864	1.0	0.9997881012624826	99.99999397197813
GOTERM_BP_FAT	GO:0010927~cellular component assembly involved in morphogenesis	5	0.419815	0.943223	FBGN0025815, FBGN0086906, FBGN0005633, FBGN0004169, FBGN0000996	649	90	7937	0.6794213319637048	1.0	0.999999709149618	100.0
Annotation Cluster 51	Enrichment Score: 0.6102448050789558
Category	Term	Count	%	PValue	Genes	List Total	Pop Hits	Pop Total	Fold Enrichment	Bonferroni	Benjamini	FDR
GOTERM_BP_FAT	GO:0042168~heme metabolic process	3	0.251889	0.13417	FBGN0032222, FBGN0037933, FBGN0023536	649	8	7937	4.586093990755009	1.0	0.9722064873250319	91.49404345728134
GOTERM_BP_FAT	GO:0006778~porphyrin metabolic process	3	0.251889	0.16355	FBGN0032222, FBGN0037933, FBGN0023536	649	9	7937	4.076527991782229	1.0	0.9766746142560415	95.28744917860004
GOTERM_BP_FAT	GO:0033013~tetrapyrrole metabolic process	3	0.251889	0.256198	FBGN0032222, FBGN0037933, FBGN0023536	649	12	7937	3.057395993836672	1.0	0.9921281837336211	99.36737371100644
GOTERM_BP_FAT	GO:0051186~cofactor metabolic process	9	0.755668	0.644376	FBGN0031713, FBGN0029118, FBGN0000337, FBGN0032222, FBGN0030407, FBGN0037933, FBGN0037709, FBGN0039358, FBGN0023536	649	106	7937	1.0383609035671717	1.0	0.9998173937750662	99.99999791429231
Annotation Cluster 52	Enrichment Score: 0.6072626730019312
Category	Term	Count	%	PValue	Genes	List Total	Pop Hits	Pop Total	Fold Enrichment	Bonferroni	Benjamini	FDR
SMART	SM00350:MCM	3	0.251889	0.11754	FBGN0025815, FBGN0020633, FBGN0003227	419	7	4824	4.934197067848619	0.999999999994935	0.9756573639687482	79.34742589051133
INTERPRO	IPR018525:DNA-dependent ATPase MCM, conserved site	3	0.251889	0.132981	FBGN0025815, FBGN0020633, FBGN0003227	951	7	10196	4.594862550698513	1.0	0.9984383902462038	90.19936729706016
INTERPRO	IPR001208:DNA-dependent ATPase MCM	3	0.251889	0.132981	FBGN0025815, FBGN0020633, FBGN0003227	951	7	10196	4.594862550698513	1.0	0.9984383902462038	90.19936729706016
GOTERM_CC_FAT	GO:0005656~pre-replicative complex	3	0.251889	0.182189	FBGN0025815, FBGN0020633, FBGN0003227	419	9	4786	3.8074781225139223	1.0	0.9134480005551799	93.72055163987858
GOTERM_CC_FAT	GO:0032993~protein-DNA complex	6	0.503778	0.251119	FBGN0025815, FBGN0020633, FBGN0003227, FBGN0061209, FBGN0053830, FBGN0011762	419	39	4786	1.7572975950064256	1.0	0.9332220553915738	98.13078936937961
GOTERM_BP_FAT	GO:0006270~DNA replication initiation	3	0.251889	0.349645	FBGN0025815, FBGN0020633, FBGN0003227	649	15	7937	2.445916795069338	1.0	0.9965936022983252	99.93635759462035
GOTERM_MF_FAT	GO:0003678~DNA helicase activity	5	0.419815	0.527198	FBGN0025815, FBGN0040290, FBGN0020633, FBGN0003227, FBGN0037232	746	40	7918	1.3267426273458445	1.0	0.9944806154214858	99.99903320838884
INTERPRO	IPR012340:Nucleic acid-binding, OB-fold	4	0.335852	0.790912	FBGN0025815, FBGN0051739, FBGN0020633, FBGN0003227	951	44	10196	0.974667813784533	1.0	0.999999991177606	99.99999999913578
Annotation Cluster 53	Enrichment Score: 0.6063853463077457
Category	Term	Count	%	PValue	Genes	List Total	Pop Hits	Pop Total	Fold Enrichment	Bonferroni	Benjamini	FDR
GOTERM_BP_FAT	GO:0001522~pseudouridine synthesis	3	0.251889	0.19391	FBGN0032256, FBGN0038811, FBGN0033060	649	10	7937	3.6688751926040064	1.0	0.9845425206993101	97.49621039069359
GOTERM_BP_FAT	GO:0009451~RNA modification	6	0.503778	0.194931	FBGN0036000, FBGN0037816, FBGN0038861, FBGN0032256, FBGN0038811, FBGN0033060	649	38	7937	1.9309869434757927	1.0	0.9836109685637656	97.54994821441151
GOTERM_MF_FAT	GO:0009982~pseudouridine synthase activity	3	0.251889	0.204898	FBGN0032256, FBGN0038811, FBGN0033060	746	9	7918	3.5379803395889184	1.0	0.9719390524771612	97.08211592703371
GOTERM_MF_FAT	GO:0016866~intramolecular transferase activity	3	0.251889	0.484663	FBGN0032256, FBGN0038811, FBGN0033060	746	17	7918	1.8730484150764863	1.0	0.9924721169377431	99.99635227302787
Annotation Cluster 54	Enrichment Score: 0.6039710483472339
Category	Term	Count	%	PValue	Genes	List Total	Pop Hits	Pop Total	Fold Enrichment	Bonferroni	Benjamini	FDR
SP_PIR_KEYWORDS	atp-binding	63	5.28967	0.0693694	FBGN0035942, FBGN0001330, FBGN0000346, FBGN0003189, FBGN0032908, FBGN0035695, FBGN0052091, FBGN0032195, FBGN0010407, FBGN0000442, FBGN0261270, FBGN0000171, FBGN0042083, FBGN0027780, FBGN0035443, FBGN0051739, FBGN0013759, FBGN0002924, FBGN0004513, FBGN0003227, FBGN0035064, FBGN0034496, FBGN0021995, FBGN0025140, FBGN0011829, FBGN0086130, FBGN0025936, FBGN0046689, FBGN0038745, FBGN0035950, FBGN00287…	1142	585	12980	1.224033409672639	0.9999999998051274	0.6730453370538476	61.93898859005883
GOTERM_MF_FAT	GO:0030554~adenyl nucleotide binding	86	7.22082	0.143034	FBGN0020653, FBGN0035942, FBGN0064115, FBGN0001330, FBGN0033983, FBGN0000346, FBGN0038349, FBGN0032908, FBGN0003189, FBGN0032083, FBGN0035695, FBGN0052091, FBGN0034299, FBGN0032195, FBGN0039877, FBGN0000442, FBGN0010407, FBGN0032752, FBGN0000171, FBGN0261270, FBGN0032750, FBGN0042083, FBGN0027780, FBGN0035443, FBGN0051739, FBGN0029118, FBGN0013759, FBGN0002924, FBGN0004513, FBGN0003227, FBGN00344…	746	812	7918	1.1241366103619963	1.0	0.9619636144278447	90.738901634971
GOTERM_MF_FAT	GO:0001882~nucleoside binding	87	7.30479	0.158041	FBGN0020653, FBGN0035942, FBGN0064115, FBGN0001330, FBGN0033983, FBGN0000346, FBGN0038349, FBGN0032908, FBGN0003189, FBGN0032083, FBGN0035695, FBGN0052091, FBGN0003278, FBGN0034299, FBGN0032195, FBGN0039877, FBGN0000442, FBGN0010407, FBGN0032752, FBGN0000171, FBGN0261270, FBGN0032750, FBGN0042083, FBGN0027780, FBGN0035443, FBGN0051739, FBGN0029118, FBGN0013759, FBGN0002924, FBGN0004513, FBGN00032…	746	824	7918	1.1206466852338686	1.0	0.9604173749991883	92.9466899321164
GOTERM_MF_FAT	GO:0001883~purine nucleoside binding	86	7.22082	0.16217	FBGN0020653, FBGN0035942, FBGN0064115, FBGN0001330, FBGN0033983, FBGN0000346, FBGN0038349, FBGN0032908, FBGN0003189, FBGN0032083, FBGN0035695, FBGN0052091, FBGN0034299, FBGN0032195, FBGN0039877, FBGN0000442, FBGN0010407, FBGN0032752, FBGN0000171, FBGN0261270, FBGN0032750, FBGN0042083, FBGN0027780, FBGN0035443, FBGN0051739, FBGN0029118, FBGN0013759, FBGN0002924, FBGN0004513, FBGN0003227, FBGN00344…	746	817	7918	1.1172569493438689	1.0	0.9582991291955628	93.4614318569351
GOTERM_MF_FAT	GO:0005524~ATP binding	78	6.54912	0.207531	FBGN0064115, FBGN0035942, FBGN0001330, FBGN0000346, FBGN0032908, FBGN0003189, FBGN0032083, FBGN0035695, FBGN0052091, FBGN0034299, FBGN0032195, FBGN0039877, FBGN0000442, FBGN0010407, FBGN0032752, FBGN0000171, FBGN0261270, FBGN0042083, FBGN0027780, FBGN0035443, FBGN0051739, FBGN0029118, FBGN0013759, FBGN0002924, FBGN0004513, FBGN0003227, FBGN0034496, FBGN0035064, FBGN0261360, FBGN0021995, FBGN00251…	746	748	7918	1.10680133618156	1.0	0.9715025608629704	97.22755863201046
GOTERM_MF_FAT	GO:0032559~adenyl ribonucleotide binding	78	6.54912	0.212734	FBGN0064115, FBGN0035942, FBGN0001330, FBGN0000346, FBGN0032908, FBGN0003189, FBGN0032083, FBGN0035695, FBGN0052091, FBGN0034299, FBGN0032195, FBGN0039877, FBGN0000442, FBGN0010407, FBGN0032752, FBGN0000171, FBGN0261270, FBGN0042083, FBGN0027780, FBGN0035443, FBGN0051739, FBGN0029118, FBGN0013759, FBGN0002924, FBGN0004513, FBGN0003227, FBGN0034496, FBGN0035064, FBGN0261360, FBGN0021995, FBGN00251…	746	750	7918	1.1038498659517426	1.0	0.9648678880272401	97.49524327135954
SP_PIR_KEYWORDS	nucleotide-binding	72	6.04534	0.2453	FBGN0020653, FBGN0035942, FBGN0001330, FBGN0000346, FBGN0003189, FBGN0032908, FBGN0053958, FBGN0035695, FBGN0052091, FBGN0032195, FBGN0000442, FBGN0010407, FBGN0000171, FBGN0261270, FBGN0042083, FBGN0027780, FBGN0035443, FBGN0051739, FBGN0028274, FBGN0013759, FBGN0002924, FBGN0004513, FBGN0243517, FBGN0003227, FBGN0035064, FBGN0261360, FBGN0021995, FBGN0025140, FBGN0011829, FBGN0025936, FBGN00466…	1142	743	12980	1.1014182575020095	1.0	0.8878768635996133	97.7210809588928
GOTERM_MF_FAT	GO:0017076~purine nucleotide binding	95	7.97649	0.454782	FBGN0020653, FBGN0035942, FBGN0064115, FBGN0001330, FBGN0020655, FBGN0033983, FBGN0000346, FBGN0038349, FBGN0032908, FBGN0003189, FBGN0032083, FBGN0035695, FBGN0052091, FBGN0034299, FBGN0039877, FBGN0032195, FBGN0000442, FBGN0010407, FBGN0032752, FBGN0000171, FBGN0261270, FBGN0032750, FBGN0042083, FBGN0027780, FBGN0035443, FBGN0051739, FBGN0028274, FBGN0029118, FBGN0013759, FBGN0002924, FBGN00045…	746	989	7918	1.0195393294063113	1.0	0.9915338350061387	99.99130326447218
GOTERM_MF_FAT	GO:0032553~ribonucleotide binding	87	7.30479	0.559257	FBGN0035942, FBGN0064115, FBGN0001330, FBGN0020655, FBGN0000346, FBGN0032908, FBGN0003189, FBGN0032083, FBGN0035695, FBGN0052091, FBGN0034299, FBGN0032195, FBGN0039877, FBGN0000442, FBGN0010407, FBGN0032752, FBGN0000171, FBGN0261270, FBGN0042083, FBGN0027780, FBGN0035443, FBGN0051739, FBGN0028274, FBGN0029118, FBGN0013759, FBGN0002924, FBGN0004513, FBGN0243517, FBGN0003227, FBGN0034496, FBGN00350…	746	923	7918	1.000447311628069	1.0	0.9947315527176628	99.99967244485059
GOTERM_MF_FAT	GO:0032555~purine ribonucleotide binding	87	7.30479	0.559257	FBGN0035942, FBGN0064115, FBGN0001330, FBGN0020655, FBGN0000346, FBGN0032908, FBGN0003189, FBGN0032083, FBGN0035695, FBGN0052091, FBGN0034299, FBGN0032195, FBGN0039877, FBGN0000442, FBGN0010407, FBGN0032752, FBGN0000171, FBGN0261270, FBGN0042083, FBGN0027780, FBGN0035443, FBGN0051739, FBGN0028274, FBGN0029118, FBGN0013759, FBGN0002924, FBGN0004513, FBGN0243517, FBGN0003227, FBGN0034496, FBGN00350…	746	923	7918	1.000447311628069	1.0	0.9947315527176628	99.99967244485059
GOTERM_MF_FAT	GO:0000166~nucleotide binding	113	9.48783	0.579864	FBGN0035942, FBGN0000346, FBGN0003189, FBGN0053958, FBGN0035695, FBGN0052091, FBGN0034299, FBGN0032195, FBGN0010407, FBGN0000442, FBGN0261270, FBGN0042083, FBGN0027780, FBGN0028274, FBGN0013759, FBGN0029118, FBGN0002924, FBGN0243517, FBGN0032620, FBGN0036018, FBGN0003227, FBGN0038989, FBGN0035064, FBGN0034496, FBGN0011829, FBGN0038788, FBGN0025140, FBGN0086130, FBGN0004227, FBGN0046689, FBGN02591…	746	1206	7918	0.9945069113769844	1.0	0.995601224571749	99.99984342290273
Annotation Cluster 55	Enrichment Score: 0.6035554851472901
Category	Term	Count	%	PValue	Genes	List Total	Pop Hits	Pop Total	Fold Enrichment	Bonferroni	Benjamini	FDR
INTERPRO	IPR001753:Crotonase, core	4	0.335852	0.135491	FBGN0035169, FBGN0027793, FBGN0031092, FBGN0032162	951	14	10196	3.063241700465675	1.0	0.9982809196146338	90.65110462736475
GOTERM_MF_FAT	GO:0016863~intramolecular oxidoreductase activity, transposing C=C bonds	3	0.251889	0.241055	FBGN0035169, FBGN0031092, FBGN0032162	746	10	7918	3.184182305630027	1.0	0.9649322928123466	98.57603863426738
GOTERM_MF_FAT	GO:0016860~intramolecular oxidoreductase activity	4	0.335852	0.473485	FBGN0010482, FBGN0035169, FBGN0031092, FBGN0032162	746	27	7918	1.572435706483964	1.0	0.9919081320891097	99.9949221501333
Annotation Cluster 56	Enrichment Score: 0.6001244496132572
Category	Term	Count	%	PValue	Genes	List Total	Pop Hits	Pop Total	Fold Enrichment	Bonferroni	Benjamini	FDR
GOTERM_BP_FAT	GO:0016545~male courtship behavior, veined wing vibration	4	0.335852	0.0683715	FBGN0004227, FBGN0004652, FBGN0003429, FBGN0005563	649	12	7937	4.076527991782229	1.0	0.9300003734249493	70.22400955635113
GOTERM_BP_FAT	GO:0045433~male courtship behavior, veined wing generated song production	4	0.335852	0.0683715	FBGN0004227, FBGN0004652, FBGN0003429, FBGN0005563	649	12	7937	4.076527991782229	1.0	0.9300003734249493	70.22400955635113
GOTERM_BP_FAT	GO:0048065~male courtship behavior, veined wing extension	4	0.335852	0.083682	FBGN0004227, FBGN0004652, FBGN0003429, FBGN0005563	649	13	7937	3.7629489154912883	1.0	0.9385331270620112	77.57348734393068
GOTERM_BP_FAT	GO:0060179~male mating behavior	7	0.587741	0.145809	FBGN0004227, FBGN0039487, FBGN0041231, FBGN0004652, FBGN0003429, FBGN0039298, FBGN0005563	649	44	7937	1.9456156324415186	1.0	0.9724819161755385	93.2519258135667
GOTERM_BP_FAT	GO:0008049~male courtship behavior	7	0.587741	0.145809	FBGN0004227, FBGN0039487, FBGN0041231, FBGN0004652, FBGN0003429, FBGN0039298, FBGN0005563	649	44	7937	1.9456156324415186	1.0	0.9724819161755385	93.2519258135667
GOTERM_BP_FAT	GO:0007619~courtship behavior	7	0.587741	0.380238	FBGN0004227, FBGN0039487, FBGN0041231, FBGN0004652, FBGN0003429, FBGN0039298, FBGN0005563	649	61	7937	1.403394882416833	1.0	0.997491509102527	99.97208797503147
GOTERM_BP_FAT	GO:0033057~reproductive behavior in a multicellular organism	7	0.587741	0.484279	FBGN0004227, FBGN0039487, FBGN0041231, FBGN0004652, FBGN0003429, FBGN0039298, FBGN0005563	649	68	7937	1.2589277621680413	1.0	0.9991282020686401	99.99879616123634
GOTERM_BP_FAT	GO:0007617~mating behavior	7	0.587741	0.555189	FBGN0004227, FBGN0039487, FBGN0041231, FBGN0004652, FBGN0003429, FBGN0039298, FBGN0005563	649	73	7937	1.1726998332524223	1.0	0.9995553258201095	99.99990412871954
GOTERM_BP_FAT	GO:0051705~behavioral interaction between organisms	7	0.587741	0.568835	FBGN0004227, FBGN0039487, FBGN0041231, FBGN0004652, FBGN0003429, FBGN0039298, FBGN0005563	649	74	7937	1.1568525382084704	1.0	0.9996282002563157	99.99994373820135
GOTERM_BP_FAT	GO:0007618~mating	7	0.587741	0.714329	FBGN0004227, FBGN0039487, FBGN0041231, FBGN0004652, FBGN0003429, FBGN0039298, FBGN0005563	649	86	7937	0.9954312538072886	1.0	0.9999180298318932	99.99999995079307
GOTERM_BP_FAT	GO:0019098~reproductive behavior	7	0.587741	0.724776	FBGN0004227, FBGN0039487, FBGN0041231, FBGN0004652, FBGN0003429, FBGN0039298, FBGN0005563	649	87	7937	0.9839895152577794	1.0	0.9999253418816638	99.99999997398203
Annotation Cluster 57	Enrichment Score: 0.5998236719080641
Category	Term	Count	%	PValue	Genes	List Total	Pop Hits	Pop Total	Fold Enrichment	Bonferroni	Benjamini	FDR
GOTERM_BP_FAT	GO:0006399~tRNA metabolic process	14	1.17548	0.0411364	FBGN0051739, FBGN0036000, FBGN0035942, FBGN0064115, FBGN0026702, FBGN0035064, FBGN0038811, FBGN0036569, FBGN0260468, FBGN0032750, FBGN0028481, FBGN0026566, FBGN0022246, FBGN0036763	649	94	7937	1.8214274005835493	1.0	0.8728798112528013	51.25473608780212
GOTERM_BP_FAT	GO:0006418~tRNA aminoacylation for protein translation	7	0.587741	0.181778	FBGN0051739, FBGN0064115, FBGN0035942, FBGN0035064, FBGN0028481, FBGN0036763, FBGN0036569	649	47	7937	1.8214274005835493	1.0	0.9832127721037289	96.7672604775335
GOTERM_BP_FAT	GO:0043039~tRNA aminoacylation	7	0.587741	0.181778	FBGN0051739, FBGN0064115, FBGN0035942, FBGN0035064, FBGN0028481, FBGN0036763, FBGN0036569	649	47	7937	1.8214274005835493	1.0	0.9832127721037289	96.7672604775335
GOTERM_BP_FAT	GO:0043038~amino acid activation	7	0.587741	0.194489	FBGN0051739, FBGN0064115, FBGN0035942, FBGN0035064, FBGN0028481, FBGN0036763, FBGN0036569	649	48	7937	1.7834809964047253	1.0	0.9841046921194512	97.52680937125386
SP_PIR_KEYWORDS	Aminoacyl-tRNA synthetase	5	0.419815	0.268068	FBGN0051739, FBGN0035942, FBGN0035064, FBGN0036763, FBGN0036569	1142	30	12980	1.894337419731465	1.0	0.9008171157478428	98.49000812574003
GOTERM_MF_FAT	GO:0004812~aminoacyl-tRNA ligase activity	7	0.587741	0.295196	FBGN0051739, FBGN0064115, FBGN0035942, FBGN0035064, FBGN0028481, FBGN0036763, FBGN0036569	746	48	7918	1.5478663985701517	1.0	0.979857296152067	99.54495939457468
GOTERM_MF_FAT	GO:0016875~ligase activity, forming carbon-oxygen bonds	7	0.587741	0.295196	FBGN0051739, FBGN0064115, FBGN0035942, FBGN0035064, FBGN0028481, FBGN0036763, FBGN0036569	746	48	7918	1.5478663985701517	1.0	0.979857296152067	99.54495939457468
GOTERM_MF_FAT	GO:0016876~ligase activity, forming aminoacyl-tRNA and related compounds	7	0.587741	0.295196	FBGN0051739, FBGN0064115, FBGN0035942, FBGN0035064, FBGN0028481, FBGN0036763, FBGN0036569	746	48	7918	1.5478663985701517	1.0	0.979857296152067	99.54495939457468
SP_PIR_KEYWORDS	protein biosynthesis	11	0.923594	0.299888	FBGN0051739, FBGN0035942, FBGN0243517, FBGN0036974, FBGN0002593, FBGN0035064, FBGN0033069, FBGN0051159, FBGN0036763, FBGN0035860, FBGN0036569	1142	93	12980	1.3443684914223302	1.0	0.9102160202599632	99.16897566198935
INTERPRO	IPR001412:Aminoacyl-tRNA synthetase, class I, conserved site	5	0.419815	0.370164	FBGN0035942, FBGN0035064, FBGN0028481, FBGN0036763, FBGN0036569	951	33	10196	1.624446356307555	1.0	0.9999977987017332	99.9460594213607
KEGG_PATHWAY	dme00970:Aminoacyl-tRNA biosynthesis	6	0.503778	0.4471	FBGN0051739, FBGN0035942, FBGN0035064, FBGN0036763, FBGN0027358, FBGN0031041, FBGN0036569	231	39	2054	1.367965367965368	1.0	0.8535056401842138	99.84973256298225
INTERPRO	IPR014729:Rossmann-like alpha/beta/alpha sandwich fold	4	0.335852	0.700776	FBGN0035942, FBGN0035064, FBGN0036763, FBGN0036569	951	38	10196	1.1285627317505118	1.0	0.9999999145884475	99.999999704545
Annotation Cluster 58	Enrichment Score: 0.5992794521373664
Category	Term	Count	%	PValue	Genes	List Total	Pop Hits	Pop Total	Fold Enrichment	Bonferroni	Benjamini	FDR
GOTERM_BP_FAT	GO:0032984~macromolecular complex disassembly	4	0.335852	0.156817	FBGN0031868, FBGN0036974, FBGN0028530, FBGN0051159	649	17	7937	2.8775491706698086	1.0	0.9755678342111739	94.5946855563172
GOTERM_BP_FAT	GO:0034623~cellular macromolecular complex disassembly	4	0.335852	0.156817	FBGN0031868, FBGN0036974, FBGN0028530, FBGN0051159	649	17	7937	2.8775491706698086	1.0	0.9755678342111739	94.5946855563172
GOTERM_BP_FAT	GO:0043624~cellular protein complex disassembly	3	0.251889	0.318775	FBGN0031868, FBGN0036974, FBGN0028530	649	14	7937	2.62062513757429	1.0	0.9955064835993316	99.85930813979803
GOTERM_BP_FAT	GO:0043241~protein complex disassembly	3	0.251889	0.318775	FBGN0031868, FBGN0036974, FBGN0028530	649	14	7937	2.62062513757429	1.0	0.9955064835993316	99.85930813979803
GOTERM_BP_FAT	GO:0022411~cellular component disassembly	4	0.335852	0.403506	FBGN0031868, FBGN0036974, FBGN0028530, FBGN0051159	649	28	7937	1.7470834250495266	1.0	0.9980932864442422	99.98549526445063
Annotation Cluster 59	Enrichment Score: 0.5604937547220641
Category	Term	Count	%	PValue	Genes	List Total	Pop Hits	Pop Total	Fold Enrichment	Bonferroni	Benjamini	FDR
GOTERM_BP_FAT	GO:0006812~cation transport	31	2.60285	0.0226237	FBGN0003710, FBGN0039081, FBGN0051030, FBGN0005563, FBGN0039872, FBGN0039873, FBGN0038839, FBGN0013995, FBGN0053124, FBGN0036414, FBGN0038181, FBGN0014391, FBGN0003353, FBGN0051262, FBGN0259111, FBGN0029762, FBGN0039677, FBGN0030745, FBGN0039830, FBGN0038613, FBGN0030844, FBGN0011286, FBGN0027582, FBGN0003429, FBGN0062412, FBGN0028671, FBGN0030756, FBGN0250757, FBGN0027779, FBGN0038458, FBGN00056…	649	252	7937	1.5044329493482036	1.0	0.8267257775354375	32.392163627875846
GOTERM_BP_FAT	GO:0030001~metal ion transport	22	1.84719	0.0270816	FBGN0003710, FBGN0030844, FBGN0011286, FBGN0003429, FBGN0039081, FBGN0005563, FBGN0062412, FBGN0030756, FBGN0039872, FBGN0039873, FBGN0038839, FBGN0013995, FBGN0053124, FBGN0250757, FBGN0036414, FBGN0038181, FBGN0003353, FBGN0259111, FBGN0051262, FBGN0029762, FBGN0039677, FBGN0005614	649	165	7937	1.6306111967128916	1.0	0.8368332564263586	37.47771434402147
GOTERM_BP_FAT	GO:0015672~monovalent inorganic cation transport	23	1.93115	0.0272687	FBGN0038613, FBGN0003710, FBGN0030844, FBGN0003429, FBGN0039081, FBGN0051030, FBGN0028671, FBGN0030756, FBGN0039872, FBGN0039873, FBGN0038839, FBGN0053124, FBGN0250757, FBGN0027779, FBGN0014391, FBGN0003353, FBGN0259111, FBGN0051262, FBGN0029762, FBGN0039677, FBGN0038458, FBGN0039830, FBGN0030745	649	175	7937	1.6073167510455646	1.0	0.8287836814806571	37.683083923765295
GOTERM_BP_FAT	GO:0006811~ion transport	39	3.27456	0.035611	FBGN0003710, FBGN0039081, FBGN0051030, FBGN0005563, FBGN0039872, FBGN0039873, FBGN0038837, FBGN0013995, FBGN0038839, FBGN0053124, FBGN0036414, FBGN0029090, FBGN0038181, FBGN0003353, FBGN0014391, FBGN0051262, FBGN0259111, FBGN0029762, FBGN0051634, FBGN0039677, FBGN0039830, FBGN0030745, FBGN0038613, FBGN0030844, FBGN0011286, FBGN0027582, FBGN0004244, FBGN0003429, FBGN0028671, FBGN0062412, FBGN00166…	649	346	7937	1.3784791186084417	1.0	0.854685938218236	46.220231615059625
INTERPRO	IPR005821:Ion transport	7	0.587741	0.0912481	FBGN0011286, FBGN0029090, FBGN0036414, FBGN0003353, FBGN0003429, FBGN0005563, FBGN0005614	951	34	10196	2.207335931217913	1.0	0.9959733788004733	78.93352805638006
GOTERM_MF_FAT	GO:0022843~voltage-gated cation channel activity	7	0.587741	0.183744	FBGN0003710, FBGN0038839, FBGN0003353, FBGN0003429, FBGN0039081, FBGN0005563, FBGN0005614	746	41	7918	1.8121362714967633	1.0	0.9673676308920962	95.62630138026023
SP_PIR_KEYWORDS	ion transport	20	1.67926	0.248426	FBGN0030844, FBGN0011286, FBGN0004244, FBGN0003429, FBGN0039081, FBGN0005563, FBGN0039872, FBGN0039873, FBGN0038837, FBGN0053124, FBGN0250757, FBGN0029090, FBGN0027779, FBGN0036414, FBGN0003353, FBGN0051262, FBGN0029762, FBGN0005614, FBGN0000038, FBGN0039830	1142	182	12980	1.2490136833394276	1.0	0.8853957174378205	97.84468904903429
GOTERM_MF_FAT	GO:0005261~cation channel activity	14	1.17548	0.316605	FBGN0003710, FBGN0030844, FBGN0011286, FBGN0003429, FBGN0039081, FBGN0005563, FBGN0038839, FBGN0029090, FBGN0036414, FBGN0003353, FBGN0039677, FBGN0005614, FBGN0000038, FBGN0030745	746	118	7918	1.2592811378197846	1.0	0.9813200152740771	99.71716000087562
GOTERM_MF_FAT	GO:0022832~voltage-gated channel activity	7	0.587741	0.32936	FBGN0003710, FBGN0038839, FBGN0003353, FBGN0003429, FBGN0039081, FBGN0005563, FBGN0005614	746	50	7918	1.4859517426273459	1.0	0.9821269236797594	99.78844764484417
GOTERM_MF_FAT	GO:0005244~voltage-gated ion channel activity	7	0.587741	0.32936	FBGN0003710, FBGN0038839, FBGN0003353, FBGN0003429, FBGN0039081, FBGN0005563, FBGN0005614	746	50	7918	1.4859517426273459	1.0	0.9821269236797594	99.78844764484417
GOTERM_MF_FAT	GO:0022838~substrate specific channel activity	20	1.67926	0.333019	FBGN0030844, FBGN0003710, FBGN0011286, FBGN0034884, FBGN0004244, FBGN0034885, FBGN0003429, FBGN0039081, FBGN0005563, FBGN0051792, FBGN0038837, FBGN0038839, FBGN0029090, FBGN0036414, FBGN0003353, FBGN0034883, FBGN0039677, FBGN0005614, FBGN0030745, FBGN0000038	746	180	7918	1.1793267798629727	1.0	0.9822331223889476	99.8055570943202
SP_PIR_KEYWORDS	voltage-gated channel	3	0.251889	0.384875	FBGN0003429, FBGN0039081, FBGN0005563	1142	15	12980	2.273204903677758	1.0	0.9359256479155409	99.85397330216898
GOTERM_MF_FAT	GO:0022803~passive transmembrane transporter activity	20	1.67926	0.3973	FBGN0030844, FBGN0003710, FBGN0011286, FBGN0034884, FBGN0004244, FBGN0034885, FBGN0003429, FBGN0039081, FBGN0005563, FBGN0051792, FBGN0038837, FBGN0038839, FBGN0029090, FBGN0036414, FBGN0003353, FBGN0034883, FBGN0039677, FBGN0005614, FBGN0030745, FBGN0000038	746	187	7918	1.135180857622113	1.0	0.987752757464804	99.95922774521311
GOTERM_MF_FAT	GO:0015267~channel activity	20	1.67926	0.3973	FBGN0030844, FBGN0003710, FBGN0011286, FBGN0034884, FBGN0004244, FBGN0034885, FBGN0003429, FBGN0039081, FBGN0005563, FBGN0051792, FBGN0038837, FBGN0038839, FBGN0029090, FBGN0036414, FBGN0003353, FBGN0034883, FBGN0039677, FBGN0005614, FBGN0030745, FBGN0000038	746	187	7918	1.135180857622113	1.0	0.987752757464804	99.95922774521311
GOTERM_CC_FAT	GO:0034703~cation channel complex	4	0.335852	0.447645	FBGN0038839, FBGN0003353, FBGN0003429, FBGN0005563	419	28	4786	1.6317763382202524	1.0	0.9857079619304941	99.97166066942663
SP_PIR_KEYWORDS	ionic channel	12	1.00756	0.454248	FBGN0038837, FBGN0030844, FBGN0011286, FBGN0029090, FBGN0036414, FBGN0003353, FBGN0004244, FBGN0003429, FBGN0039081, FBGN0005563, FBGN0005614, FBGN0000038	1142	117	12980	1.1657461044501325	1.0	0.9543849946018281	99.97074704022184
GOTERM_CC_FAT	GO:0034702~ion channel complex	6	0.503778	0.480918	FBGN0038839, FBGN0003353, FBGN0004244, FBGN0003429, FBGN0005563, FBGN0000038	419	52	4786	1.3179731962548193	1.0	0.9890632270707213	99.98794820802644
GOTERM_CC_FAT	GO:0008076~voltage-gated potassium channel complex	3	0.251889	0.503941	FBGN0038839, FBGN0003353, FBGN0003429	419	19	4786	1.8035422685592264	1.0	0.991249567891542	99.99354495244035
GOTERM_CC_FAT	GO:0034705~potassium channel complex	3	0.251889	0.503941	FBGN0038839, FBGN0003353, FBGN0003429	419	19	4786	1.8035422685592264	1.0	0.991249567891542	99.99354495244035
GOTERM_MF_FAT	GO:0005249~voltage-gated potassium channel activity	4	0.335852	0.522417	FBGN0038839, FBGN0003353, FBGN0003429, FBGN0039081	746	29	7918	1.4639918646574834	1.0	0.994333141549418	99.99887100905157
GOTERM_MF_FAT	GO:0022836~gated channel activity	12	1.00756	0.536082	FBGN0038837, FBGN0003710, FBGN0038839, FBGN0011286, FBGN0029090, FBGN0003353, FBGN0004244, FBGN0003429, FBGN0039081, FBGN0005563, FBGN0005614, FBGN0000038	746	116	7918	1.0979938984931126	1.0	0.9944837935257038	99.9992783224597
GOTERM_MF_FAT	GO:0046873~metal ion transmembrane transporter activity	15	1.25945	0.554431	FBGN0003710, FBGN0030844, FBGN0011286, FBGN0003429, FBGN0039081, FBGN0005563, FBGN0062412, FBGN0038839, FBGN0029090, FBGN0036414, FBGN0003353, FBGN0039677, FBGN0005614, FBGN0000038, FBGN0030745	746	150	7918	1.0613941018766757	1.0	0.994574949548248	99.99961257423651
GOTERM_MF_FAT	GO:0005216~ion channel activity	17	1.42737	0.587248	FBGN0003710, FBGN0030844, FBGN0011286, FBGN0004244, FBGN0003429, FBGN0039081, FBGN0005563, FBGN0051792, FBGN0038837, FBGN0038839, FBGN0029090, FBGN0036414, FBGN0003353, FBGN0039677, FBGN0005614, FBGN0000038, FBGN0030745	746	175	7918	1.0310685561087707	1.0	0.9958958376469569	99.999880869577
GOTERM_MF_FAT	GO:0005267~potassium channel activity	4	0.335852	0.632807	FBGN0038839, FBGN0003353, FBGN0003429, FBGN0039081	746	34	7918	1.2486989433843243	1.0	0.9976195424994967	99.99998036426851
GOTERM_MF_FAT	GO:0022834~ligand-gated channel activity	7	0.587741	0.655581	FBGN0038837, FBGN0011286, FBGN0029090, FBGN0004244, FBGN0039081, FBGN0005614, FBGN0000038	746	70	7918	1.0613941018766755	1.0	0.9979710135382326	99.99999268169522
GOTERM_MF_FAT	GO:0015276~ligand-gated ion channel activity	7	0.587741	0.655581	FBGN0038837, FBGN0011286, FBGN0029090, FBGN0004244, FBGN0039081, FBGN0005614, FBGN0000038	746	70	7918	1.0613941018766755	1.0	0.9979710135382326	99.99999268169522
GOTERM_BP_FAT	GO:0006813~potassium ion transport	4	0.335852	0.693687	FBGN0038839, FBGN0003353, FBGN0003429, FBGN0039081	649	43	7937	1.1376357186369013	1.0	0.9998999933564272	99.9999998376913
Annotation Cluster 60	Enrichment Score: 0.5272651052616938
Category	Term	Count	%	PValue	Genes	List Total	Pop Hits	Pop Total	Fold Enrichment	Bonferroni	Benjamini	FDR
PIR_SUPERFAMILY	PIRSF005676:esterase, acetylcholinesterase type	4	0.335852	0.152854	FBGN0015568, FBGN0039084, FBGN0000024, FBGN0029690	277	13	2596	2.8836434323798947	1.0	0.9998944921619289	88.79142070932892
INTERPRO	IPR002018:Carboxylesterase, type B	5	0.419815	0.413852	FBGN0015568, FBGN0039084, FBGN0000024, FBGN0015570, FBGN0029690	951	35	10196	1.5316208502328377	1.0	0.999997797352789	99.98326119248443
INTERPRO	IPR019826:Carboxylesterase type B, active site	3	0.251889	0.414077	FBGN0039084, FBGN0000024, FBGN0029690	951	15	10196	2.1442691903259727	1.0	0.9999972094673065	99.98336561970224
Annotation Cluster 61	Enrichment Score: 0.510114016962778
Category	Term	Count	%	PValue	Genes	List Total	Pop Hits	Pop Total	Fold Enrichment	Bonferroni	Benjamini	FDR
INTERPRO	IPR017452:GPCR, rhodopsin-like superfamily	12	1.00756	0.0930509	FBGN0035538, FBGN0036260, FBGN0029909, FBGN0014019, FBGN0036742, FBGN0002940, FBGN0039354, FBGN0039595, FBGN0016650, FBGN0000037, FBGN0004622, FBGN0031770	951	76	10196	1.6928440976257677	1.0	0.995413005387618	79.60359014448102
INTERPRO	IPR000276:7TM GPCR, rhodopsin-like	13	1.09152	0.101275	FBGN0029105, FBGN0036260, FBGN0029909, FBGN0014019, FBGN0016650, FBGN0039595, FBGN0035538, FBGN0036742, FBGN0039354, FBGN0002940, FBGN0000037, FBGN0031770, FBGN0004622	951	86	10196	1.6206685740835842	1.0	0.9933599465224612	82.41445794741256
GOTERM_BP_FAT	GO:0007186~G-protein coupled receptor protein signaling pathway	31	2.60285	0.205802	FBGN0004623, FBGN0041626, FBGN0016650, FBGN0035538, FBGN0045495, FBGN0004921, FBGN0085413, FBGN0004435, FBGN0004622, FBGN0031770, FBGN0051140, FBGN0036260, FBGN0001263, FBGN0041231, FBGN0052447, FBGN0029909, FBGN0052547, FBGN0014019, FBGN0039595, FBGN0045474, FBGN0050054, FBGN0037976, FBGN0000121, FBGN0030011, FBGN0000564, FBGN0036742, FBGN0027343, FBGN0033043, FBGN0002940, FBGN0039354, FBGN00000…	649	314	7937	1.2073793096679852	1.0	0.9856338510185336	98.05831637739453
GOTERM_BP_FAT	GO:0007166~cell surface receptor linked signal transduction	56	4.70193	0.306198	FBGN0004623, FBGN0045495, FBGN0002629, FBGN0037351, FBGN0000658, FBGN0010407, FBGN0042641, FBGN0032752, FBGN0002592, FBGN0004622, FBGN0041231, FBGN0001263, FBGN0036260, FBGN0029909, FBGN0052447, FBGN0052547, FBGN0014019, FBGN0039595, FBGN0002174, FBGN0004854, FBGN0037976, FBGN0036974, FBGN0030011, FBGN0000564, FBGN0003089, FBGN0025936, FBGN0036742, FBGN0039354, FBGN0000037, FBGN0053198, FBGN00440…	649	628	7937	1.0905361506678577	1.0	0.9954156377616584	99.80761338356385
SP_PIR_KEYWORDS	transducer	20	1.67926	0.676501	FBGN0041231, FBGN0036260, FBGN0004623, FBGN0041626, FBGN0052447, FBGN0029909, FBGN0014019, FBGN0039595, FBGN0045474, FBGN0016650, FBGN0045495, FBGN0004921, FBGN0027343, FBGN0036742, FBGN0004435, FBGN0033043, FBGN0039354, FBGN0002940, FBGN0000037, FBGN0004622	1142	234	12980	0.9714550870417771	1.0	0.9823014278121427	99.99997403001444
SP_PIR_KEYWORDS	g-protein coupled receptor	17	1.42737	0.804222	FBGN0041231, FBGN0036260, FBGN0041626, FBGN0052447, FBGN0029909, FBGN0014019, FBGN0039595, FBGN0016650, FBGN0045474, FBGN0045495, FBGN0027343, FBGN0036742, FBGN0033043, FBGN0039354, FBGN0002940, FBGN0000037, FBGN0004622	1142	217	12980	0.8904258839290758	1.0	0.9930725275973317	99.99999996953005
SP_PIR_KEYWORDS	receptor	27	2.267	0.831537	FBGN0041626, FBGN0015239, FBGN0016650, FBGN0035538, FBGN0038837, FBGN0045495, FBGN0010407, FBGN0004622, FBGN0031770, FBGN0025697, FBGN0036260, FBGN0041231, FBGN0011286, FBGN0052447, FBGN0029909, FBGN0014019, FBGN0261360, FBGN0039595, FBGN0045474, FBGN0036742, FBGN0027343, FBGN0025936, FBGN0033043, FBGN0002940, FBGN0039354, FBGN0000037, FBGN0000038	1142	347	12980	0.8843880749178599	1.0	0.9946223409849255	99.99999999595407
Annotation Cluster 62	Enrichment Score: 0.5065354847649032
Category	Term	Count	%	PValue	Genes	List Total	Pop Hits	Pop Total	Fold Enrichment	Bonferroni	Benjamini	FDR
INTERPRO	IPR017452:GPCR, rhodopsin-like superfamily	12	1.00756	0.0930509	FBGN0035538, FBGN0036260, FBGN0029909, FBGN0014019, FBGN0036742, FBGN0002940, FBGN0039354, FBGN0039595, FBGN0016650, FBGN0000037, FBGN0004622, FBGN0031770	951	76	10196	1.6928440976257677	1.0	0.995413005387618	79.60359014448102
INTERPRO	IPR000276:7TM GPCR, rhodopsin-like	13	1.09152	0.101275	FBGN0029105, FBGN0036260, FBGN0029909, FBGN0014019, FBGN0016650, FBGN0039595, FBGN0035538, FBGN0036742, FBGN0039354, FBGN0002940, FBGN0000037, FBGN0031770, FBGN0004622	951	86	10196	1.6206685740835842	1.0	0.9933599465224612	82.41445794741256
GOTERM_MF_FAT	GO:0042165~neurotransmitter binding	9	0.755668	0.336337	FBGN0052547, FBGN0004244, FBGN0039354, FBGN0039595, FBGN0016650, FBGN0000037, FBGN0004622, FBGN0031770, FBGN0000038	746	70	7918	1.3646495595557258	1.0	0.9822519433976759	99.81994491887724
GOTERM_MF_FAT	GO:0030594~neurotransmitter receptor activity	9	0.755668	0.336337	FBGN0052547, FBGN0004244, FBGN0039354, FBGN0039595, FBGN0016650, FBGN0000037, FBGN0004622, FBGN0031770, FBGN0000038	746	70	7918	1.3646495595557258	1.0	0.9822519433976759	99.81994491887724
GOTERM_MF_FAT	GO:0042923~neuropeptide binding	6	0.503778	0.419013	FBGN0052547, FBGN0039354, FBGN0039595, FBGN0016650, FBGN0004622, FBGN0031770	746	45	7918	1.4151921358355675	1.0	0.9906492583630062	99.97684033897622
GOTERM_MF_FAT	GO:0008188~neuropeptide receptor activity	6	0.503778	0.419013	FBGN0052547, FBGN0039354, FBGN0039595, FBGN0016650, FBGN0004622, FBGN0031770	746	45	7918	1.4151921358355675	1.0	0.9906492583630062	99.97684033897622
GOTERM_MF_FAT	GO:0008528~peptide receptor activity, G-protein coupled	6	0.503778	0.45721	FBGN0052547, FBGN0039354, FBGN0039595, FBGN0016650, FBGN0004622, FBGN0031770	746	47	7918	1.3549711938851179	1.0	0.9914467008815392	99.99188141952466
GOTERM_MF_FAT	GO:0001653~peptide receptor activity	6	0.503778	0.45721	FBGN0052547, FBGN0039354, FBGN0039595, FBGN0016650, FBGN0004622, FBGN0031770	746	47	7918	1.3549711938851179	1.0	0.9914467008815392	99.99188141952466
GOTERM_MF_FAT	GO:0042277~peptide binding	6	0.503778	0.705863	FBGN0052547, FBGN0039354, FBGN0039595, FBGN0016650, FBGN0004622, FBGN0031770	746	62	7918	1.027155582461299	1.0	0.9988156584125122	99.99999935740831
Annotation Cluster 63	Enrichment Score: 0.5023174810710015
Category	Term	Count	%	PValue	Genes	List Total	Pop Hits	Pop Total	Fold Enrichment	Bonferroni	Benjamini	FDR
INTERPRO	IPR018299:Alkaline phosphatase, active site	3	0.251889	0.166777	FBGN0033423, FBGN0043791, FBGN0016123	951	8	10196	4.020504731861199	1.0	0.9992752912681915	94.86918381290297
INTERPRO	IPR017849:Alkaline phosphatase-like, alpha/beta/alpha	5	0.419815	0.28274	FBGN0036768, FBGN0052191, FBGN0033423, FBGN0043791, FBGN0016123	951	29	10196	1.848507922694804	1.0	0.9999847188440288	99.5525258019415
SMART	SM00098:alkPPc	3	0.251889	0.312582	FBGN0033423, FBGN0043791, FBGN0016123	419	13	4824	2.65687534422618	1.0	0.9961843175932245	99.11562117856542
INTERPRO	IPR001952:Alkaline phosphatase	3	0.251889	0.345042	FBGN0033423, FBGN0043791, FBGN0016123	951	13	10196	2.4741567580684296	1.0	0.999996194367415	99.89804689397367
GOTERM_MF_FAT	GO:0004035~alkaline phosphatase activity	3	0.251889	0.419121	FBGN0033423, FBGN0043791, FBGN0016123	746	15	7918	2.1227882037533514	1.0	0.990203242677909	99.97690615903518
KEGG_PATHWAY	dme00790:Folate biosynthesis	4	0.335852	0.454357	FBGN0033423, FBGN0030407, FBGN0043791, FBGN0016123	231	22	2054	1.6166863439590713	1.0	0.8501530143893276	99.870006879074
Annotation Cluster 64	Enrichment Score: 0.492100242212349
Category	Term	Count	%	PValue	Genes	List Total	Pop Hits	Pop Total	Fold Enrichment	Bonferroni	Benjamini	FDR
UP_SEQ_FEATURE	repeat:TPR 1	4	0.335852	0.208761	FBGN0036359, FBGN0038286, FBGN0086906, FBGN0028481	264	18	2975	2.5042087542087543	1.0	0.9999999995922253	97.3008601081509
UP_SEQ_FEATURE	repeat:TPR 2	4	0.335852	0.208761	FBGN0036359, FBGN0038286, FBGN0086906, FBGN0028481	264	18	2975	2.5042087542087543	1.0	0.9999999995922253	97.3008601081509
UP_SEQ_FEATURE	repeat:TPR 3	3	0.251889	0.354893	FBGN0036359, FBGN0086906, FBGN0028481	264	14	2975	2.4147727272727275	1.0	0.9999999983732484	99.88432401266427
SP_PIR_KEYWORDS	tpr repeat	4	0.335852	0.69535	FBGN0036359, FBGN0038286, FBGN0086906, FBGN0028481	1142	40	12980	1.136602451838879	1.0	0.9842889382576603	99.99998840793297
Annotation Cluster 65	Enrichment Score: 0.4860454957065755
Category	Term	Count	%	PValue	Genes	List Total	Pop Hits	Pop Total	Fold Enrichment	Bonferroni	Benjamini	FDR
GOTERM_CC_FAT	GO:0031965~nuclear membrane	5	0.419815	0.152033	FBGN0037820, FBGN0020517, FBGN0003022, FBGN0038269, FBGN0027790, FBGN0034410	419	24	4786	2.379673826571201	1.0	0.8834880077514048	89.66413250602518
GOTERM_CC_FAT	GO:0005637~nuclear inner membrane	4	0.335852	0.180817	FBGN0037820, FBGN0020517, FBGN0003022, FBGN0038269, FBGN0034410	419	17	4786	2.6876316158921805	1.0	0.918755686579067	93.574026911336
GOTERM_CC_FAT	GO:0005635~nuclear envelope	11	0.923594	0.215141	FBGN0032934, FBGN0036059, FBGN0037820, FBGN0020517, FBGN0003022, FBGN0011823, FBGN0038269, FBGN0053180, FBGN0027338, FBGN0000392, FBGN0027790, FBGN0034410	419	86	4786	1.4610090470111563	1.0	0.9313988354287934	96.43456366122615
GOTERM_CC_FAT	GO:0005652~nuclear lamina	3	0.251889	0.248796	FBGN0037820, FBGN0020517, FBGN0038269, FBGN0034410	419	11	4786	3.115209372965936	1.0	0.9359349627572489	98.0494019987527
GOTERM_CC_FAT	GO:0034399~nuclear periphery	3	0.251889	0.349185	FBGN0037820, FBGN0020517, FBGN0038269, FBGN0034410	419	14	4786	2.4476645073303787	1.0	0.9644108904680404	99.72911675722592
GOTERM_BP_FAT	GO:0006997~nucleus organization	3	0.251889	0.839444	FBGN0037820, FBGN0020517, FBGN0003022, FBGN0034410	649	39	7937	0.9407372288728222	1.0	0.9999924484947418	99.99999999999743
GOTERM_CC_FAT	GO:0012505~endomembrane system	15	1.25945	0.9181	FBGN0053653, FBGN0032934, FBGN0037820, FBGN0011286, FBGN0020517, FBGN0003022, FBGN0011823, FBGN0038269, FBGN0032052, FBGN0000392, FBGN0027338, FBGN0036059, FBGN0003089, FBGN0053180, FBGN0027790, FBGN0034410	419	218	4786	0.7859473188675528	1.0	0.9995649469109006	99.99999999999989
Annotation Cluster 66	Enrichment Score: 0.48275436374373093
Category	Term	Count	%	PValue	Genes	List Total	Pop Hits	Pop Total	Fold Enrichment	Bonferroni	Benjamini	FDR
SP_PIR_KEYWORDS	nucleotidyltransferase	10	0.839631	0.178987	FBGN0052220, FBGN0003278, FBGN0064115, FBGN0038057, FBGN0037369, FBGN0031845, FBGN0038601, FBGN0021995, FBGN0011762, FBGN0036188	1142	72	12980	1.5786145164428877	1.0	0.8529087348838336	92.93404500630574
GOTERM_MF_FAT	GO:0016779~nucleotidyltransferase activity	12	1.00756	0.223497	FBGN0052220, FBGN0003278, FBGN0064115, FBGN0038057, FBGN0035766, FBGN0037369, FBGN0031845, FBGN0038601, FBGN0035978, FBGN0021995, FBGN0011762, FBGN0036188	746	90	7918	1.4151921358355675	1.0	0.9674591197294626	97.9741490040188
GOTERM_MF_FAT	GO:0003899~DNA-directed RNA polymerase activity	5	0.419815	0.355103	FBGN0003278, FBGN0038057, FBGN0038601, FBGN0011762, FBGN0036188	746	32	7918	1.6584282841823055	1.0	0.9829431664153345	99.88428694156846
GOTERM_MF_FAT	GO:0034062~RNA polymerase activity	5	0.419815	0.355103	FBGN0003278, FBGN0038057, FBGN0038601, FBGN0011762, FBGN0036188	746	32	7918	1.6584282841823055	1.0	0.9829431664153345	99.88428694156846
KEGG_PATHWAY	dme03020:RNA polymerase	5	0.419815	0.35792	FBGN0003278, FBGN0038057, FBGN0038601, FBGN0053051, FBGN0036188	231	27	2054	1.646624979958313	1.0	0.7984604437368849	99.22505128143298
GOTERM_CC_FAT	GO:0030880~RNA polymerase complex	4	0.335852	0.423765	FBGN0003278, FBGN0038057, FBGN0004924, FBGN0036188	419	27	4786	1.6922124988950764	1.0	0.9835293240961442	99.94926002151956
GOTERM_CC_FAT	GO:0000428~DNA-directed RNA polymerase complex	4	0.335852	0.423765	FBGN0003278, FBGN0038057, FBGN0004924, FBGN0036188	419	27	4786	1.6922124988950764	1.0	0.9835293240961442	99.94926002151956
GOTERM_CC_FAT	GO:0055029~nuclear DNA-directed RNA polymerase complex	4	0.335852	0.423765	FBGN0003278, FBGN0038057, FBGN0004924, FBGN0036188	419	27	4786	1.6922124988950764	1.0	0.9835293240961442	99.94926002151956
Annotation Cluster 67	Enrichment Score: 0.48117951910133916
Category	Term	Count	%	PValue	Genes	List Total	Pop Hits	Pop Total	Fold Enrichment	Bonferroni	Benjamini	FDR
GOTERM_BP_FAT	GO:0006796~phosphate metabolic process	52	4.36608	0.186218	FBGN0035600, FBGN0051030, FBGN0025642, FBGN0034742, FBGN0036212, FBGN0010407, FBGN0000442, FBGN0032752, FBGN0039830, FBGN0013759, FBGN0001128, FBGN0261360, FBGN0011829, FBGN0039924, FBGN0086907, FBGN0025936, FBGN0025742, FBGN0046689, FBGN0036742, FBGN0035950, FBGN0038279, FBGN0010015, FBGN0036273, FBGN0039083, FBGN0011817, FBGN0013810, FBGN0030605, FBGN0260798, FBGN0015277, FBGN0259178, FBGN00854…	649	551	7937	1.1541531156407037	1.0	0.9836008943935112	97.05457535352956
GOTERM_BP_FAT	GO:0006793~phosphorus metabolic process	52	4.36608	0.186218	FBGN0035600, FBGN0051030, FBGN0025642, FBGN0034742, FBGN0036212, FBGN0010407, FBGN0000442, FBGN0032752, FBGN0039830, FBGN0013759, FBGN0001128, FBGN0261360, FBGN0011829, FBGN0039924, FBGN0086907, FBGN0025936, FBGN0025742, FBGN0046689, FBGN0036742, FBGN0035950, FBGN0038279, FBGN0010015, FBGN0036273, FBGN0039083, FBGN0011817, FBGN0013810, FBGN0030605, FBGN0260798, FBGN0015277, FBGN0259178, FBGN00854…	649	551	7937	1.1541531156407037	1.0	0.9836008943935112	97.05457535352956
GOTERM_BP_FAT	GO:0016310~phosphorylation	40	3.35852	0.240941	FBGN0038279, FBGN0035600, FBGN0051030, FBGN0039083, FBGN0011817, FBGN0030605, FBGN0260798, FBGN0015277, FBGN0010407, FBGN0000442, FBGN0085413, FBGN0014391, FBGN0032752, FBGN0038167, FBGN0000150, FBGN0039830, FBGN0038613, FBGN0051140, FBGN0033523, FBGN0013759, FBGN0053519, FBGN0044826, FBGN0015031, FBGN0010314, FBGN0261360, FBGN0028671, FBGN0011829, FBGN0039924, FBGN0039689, FBGN0039015, FBGN00869…	649	425	7937	1.1510196682679235	1.0	0.9910272050845692	99.10464754945048
GOTERM_BP_FAT	GO:0006468~protein amino acid phosphorylation	21	1.76322	0.638088	FBGN0013759, FBGN0044826, FBGN0053519, FBGN0038279, FBGN0261360, FBGN0010314, FBGN0039083, FBGN0011829, FBGN0011817, FBGN0260798, FBGN0039015, FBGN0000017, FBGN0010407, FBGN0000442, FBGN0032187, FBGN0032752, FBGN0025936, FBGN0046689, FBGN0036742, FBGN0038167, FBGN0000150	649	259	7937	0.9915878898929745	1.0	0.9998110631820917	99.99999718518879
GOTERM_MF_FAT	GO:0004672~protein kinase activity	25	2.09908	0.73666	FBGN0038279, FBGN0039083, FBGN0011817, FBGN0260798, FBGN0000442, FBGN0000658, FBGN0010407, FBGN0032752, FBGN0038167, FBGN0013759, FBGN0044826, FBGN0053519, FBGN0261360, FBGN0010314, FBGN0011829, FBGN0000140, FBGN0038961, FBGN0039015, FBGN0000017, FBGN0086906, FBGN0032187, FBGN0036742, FBGN0046689, FBGN0025936, FBGN0085409	746	283	7918	0.9376272984776286	1.0	0.9991835711868897	99.99999988317153
Annotation Cluster 68	Enrichment Score: 0.48069530949303513
Category	Term	Count	%	PValue	Genes	List Total	Pop Hits	Pop Total	Fold Enrichment	Bonferroni	Benjamini	FDR
GOTERM_BP_FAT	GO:0007162~negative regulation of cell adhesion	3	0.251889	0.13417	FBGN0000117, FBGN0038167, FBGN0026379	649	8	7937	4.586093990755009	1.0	0.9722064873250319	91.49404345728134
GOTERM_BP_FAT	GO:0030155~regulation of cell adhesion	3	0.251889	0.380024	FBGN0000117, FBGN0038167, FBGN0026379	649	16	7937	2.2930469953775043	1.0	0.9975778581925617	99.97192201841567
GOTERM_BP_FAT	GO:0010627~regulation of protein kinase cascade	4	0.335852	0.708677	FBGN0001332, FBGN0000117, FBGN0038167, FBGN0026379	649	44	7937	1.1117803613951533	1.0	0.999911741225552	99.99999993120143
Annotation Cluster 69	Enrichment Score: 0.4589676634266089
Category	Term	Count	%	PValue	Genes	List Total	Pop Hits	Pop Total	Fold Enrichment	Bonferroni	Benjamini	FDR
GOTERM_CC_FAT	GO:0005834~heterotrimeric G-protein complex	5	0.419815	0.090771	FBGN0004921, FBGN0050054, FBGN0004623, FBGN0030011, FBGN0004435	419	20	4786	2.8556085918854412	0.9999999999999992	0.8087056098242762	73.0065785810999
SP_PIR_KEYWORDS	GTP binding	3	0.251889	0.478145	FBGN0004921, FBGN0004623, FBGN0004435	1142	18	12980	1.8943374197314653	1.0	0.9617005535827272	99.98397164620324
GOTERM_MF_FAT	GO:0003924~GTPase activity	8	0.671704	0.967364	FBGN0004921, FBGN0020907, FBGN0004623, FBGN0030011, FBGN0243517, FBGN0004435, FBGN0051159, FBGN0035733	746	130	7918	0.6531656011548773	1.0	0.9999981671149304	100.0
Annotation Cluster 70	Enrichment Score: 0.4580475461086198
Category	Term	Count	%	PValue	Genes	List Total	Pop Hits	Pop Total	Fold Enrichment	Bonferroni	Benjamini	FDR
GOTERM_MF_FAT	GO:0004091~carboxylesterase activity	14	1.17548	0.204117	FBGN0032271, FBGN0031533, FBGN0032029, FBGN0039084, FBGN0038398, FBGN0000024, FBGN0029690, FBGN0015570, FBGN0039473, FBGN0029720, FBGN0036996, FBGN0015568, FBGN0026566, FBGN0085476	746	107	7918	1.3887399463806969	1.0	0.9752173506818022	97.03763203332426
GOTERM_MF_FAT	GO:0016298~lipase activity	12	1.00756	0.234322	FBGN0029720, FBGN0036996, FBGN0032271, FBGN0035421, FBGN0051683, FBGN0031533, FBGN0032029, FBGN0038398, FBGN0039473, FBGN0085476, FBGN0039768, FBGN0039769	746	91	7918	1.3996405739033086	1.0	0.9663882003801328	98.36836410772402
GOTERM_MF_FAT	GO:0004806~triacylglycerol lipase activity	6	0.503778	0.303291	FBGN0036996, FBGN0032271, FBGN0031533, FBGN0032029, FBGN0039473, FBGN0085476	746	39	7918	1.6329140028871933	1.0	0.9803112961467046	99.61918655624491
INTERPRO	IPR000734:Lipase	4	0.335852	0.583848	FBGN0032029, FBGN0038398, FBGN0039473, FBGN0085476	951	32	10196	1.3401682439537328	1.0	0.9999993537406754	99.99993656105151
INTERPRO	IPR013818:Lipase, N-terminal	4	0.335852	0.605216	FBGN0032029, FBGN0038398, FBGN0039473, FBGN0085476	951	33	10196	1.299557085046044	1.0	0.9999996678677415	99.9999731022451
Annotation Cluster 71	Enrichment Score: 0.45449539486003976
Category	Term	Count	%	PValue	Genes	List Total	Pop Hits	Pop Total	Fold Enrichment	Bonferroni	Benjamini	FDR
GOTERM_MF_FAT	GO:0015171~amino acid transmembrane transporter activity	8	0.671704	0.160695	FBGN0039487, FBGN0031934, FBGN0034381, FBGN0037203, FBGN0030817, FBGN0039045, FBGN0029762, FBGN0039357	746	48	7918	1.7689901697944594	1.0	0.959866581816871	93.28168991231094
GOTERM_BP_FAT	GO:0006865~amino acid transport	6	0.503778	0.2249	FBGN0039487, FBGN0037203, FBGN0030817, FBGN0039045, FBGN0029762, FBGN0039357	649	40	7937	1.8344375963020032	1.0	0.9890818731830872	98.71958313091123
GOTERM_BP_FAT	GO:0015837~amine transport	6	0.503778	0.25612	FBGN0039487, FBGN0037203, FBGN0030817, FBGN0039045, FBGN0029762, FBGN0039357	649	42	7937	1.747083425049527	1.0	0.9924370647600121	99.3662365469422
GOTERM_BP_FAT	GO:0015849~organic acid transport	7	0.587741	0.262413	FBGN0039487, FBGN0037203, FBGN0030817, FBGN0050194, FBGN0039045, FBGN0029762, FBGN0039357	649	53	7937	1.6152280722156003	1.0	0.9925390484689507	99.45195912613421
GOTERM_BP_FAT	GO:0046942~carboxylic acid transport	7	0.587741	0.262413	FBGN0039487, FBGN0037203, FBGN0030817, FBGN0050194, FBGN0039045, FBGN0029762, FBGN0039357	649	53	7937	1.6152280722156003	1.0	0.9925390484689507	99.45195912613421
GOTERM_MF_FAT	GO:0005275~amine transmembrane transporter activity	8	0.671704	0.302427	FBGN0039487, FBGN0031934, FBGN0034381, FBGN0037203, FBGN0030817, FBGN0039045, FBGN0029762, FBGN0039357	746	58	7918	1.4639918646574834	1.0	0.9810592315508176	99.61184607569582
GOTERM_MF_FAT	GO:0005326~neurotransmitter transporter activity	4	0.335852	0.522417	FBGN0037976, FBGN0031934, FBGN0034381, FBGN0029762	746	29	7918	1.4639918646574834	1.0	0.994333141549418	99.99887100905157
INTERPRO	IPR000175:Sodium:neurotransmitter symporter	3	0.251889	0.621141	FBGN0031934, FBGN0034381, FBGN0029762	951	22	10196	1.4620017206767997	1.0	0.999999748027651	99.99998623913459
GOTERM_MF_FAT	GO:0005328~neurotransmitter:sodium symporter activity	3	0.251889	0.651255	FBGN0031934, FBGN0034381, FBGN0029762	746	23	7918	1.3844270894043595	1.0	0.9980010789846245	99.99999112899724
SP_PIR_KEYWORDS	Symport	3	0.251889	0.69994	FBGN0031934, FBGN0034381, FBGN0029762	1142	27	12980	1.2628916131543102	1.0	0.9843877534933071	99.99999054687234
Annotation Cluster 72	Enrichment Score: 0.4398950560889576
Category	Term	Count	%	PValue	Genes	List Total	Pop Hits	Pop Total	Fold Enrichment	Bonferroni	Benjamini	FDR
GOTERM_MF_FAT	GO:0004437~inositol or phosphatidylinositol phosphatase activity	4	0.335852	0.262863	FBGN0036552, FBGN0259178, FBGN0036273, FBGN0026379	746	19	7918	2.234513898687738	1.0	0.9712207321350105	99.09152034408004
GOTERM_BP_FAT	GO:0006650~glycerophospholipid metabolic process	7	0.587741	0.2767	FBGN0026619, FBGN0015277, FBGN0044028, FBGN0037010, FBGN0032052, FBGN0039924, FBGN0026379	649	54	7937	1.5853164412486447	1.0	0.9935476920431608	99.6078062558764
KEGG_PATHWAY	dme04070:Phosphatidylinositol signaling system	7	0.587741	0.307199	FBGN0051140, FBGN0036552, FBGN0015277, FBGN0085413, FBGN0036273, FBGN0039924, FBGN0026379	231	41	2054	1.518107908351811	0.999999999999999	0.7624715340292463	98.21560784168564
GOTERM_BP_FAT	GO:0030384~phosphoinositide metabolic process	5	0.419815	0.524463	FBGN0015277, FBGN0044028, FBGN0032052, FBGN0039924, FBGN0026379	649	46	7937	1.3293026060159443	1.0	0.9994640275530042	99.99969945444475
KEGG_PATHWAY	dme00562:Inositol phosphate metabolism	5	0.419815	0.539077	FBGN0036552, FBGN0015277, FBGN0036273, FBGN0039924, FBGN0026379	231	34	2054	1.3076139546727783	1.0	0.889883673859372	99.97958048965071
Annotation Cluster 73	Enrichment Score: 0.43445857759222656
Category	Term	Count	%	PValue	Genes	List Total	Pop Hits	Pop Total	Fold Enrichment	Bonferroni	Benjamini	FDR
GOTERM_MF_FAT	GO:0004714~transmembrane receptor protein tyrosine kinase activity	5	0.419815	0.164967	FBGN0038279, FBGN0010407, FBGN0032752, FBGN0025936, FBGN0011829	746	23	7918	2.3073784823405994	1.0	0.9579293671645466	93.78995137580523
GOTERM_BP_FAT	GO:0007169~transmembrane receptor protein tyrosine kinase signaling pathway	11	0.923594	0.398463	FBGN0003295, FBGN0038279, FBGN0010407, FBGN0032752, FBGN0025936, FBGN0038755, FBGN0015905, FBGN0044047, FBGN0003896, FBGN0026379, FBGN0003118	649	109	7937	1.2341781993469134	1.0	0.9980487921453545	99.98324831803085
GOTERM_BP_FAT	GO:0007167~enzyme linked receptor protein signaling pathway	11	0.923594	0.756551	FBGN0003295, FBGN0038279, FBGN0010407, FBGN0032752, FBGN0025936, FBGN0038755, FBGN0015905, FBGN0044047, FBGN0003896, FBGN0026379, FBGN0003118	649	145	7937	0.9277615429573349	1.0	0.9999538570251504	99.99999999680921
Annotation Cluster 74	Enrichment Score: 0.4313056971980959
Category	Term	Count	%	PValue	Genes	List Total	Pop Hits	Pop Total	Fold Enrichment	Bonferroni	Benjamini	FDR
GOTERM_MF_FAT	GO:0005319~lipid transporter activity	6	0.503778	0.146021	FBGN0259221, FBGN0038731, FBGN0038733, FBGN0037996, FBGN0050194, FBGN0030746	746	30	7918	2.1227882037533514	1.0	0.9615949034803172	91.22405135231257
GOTERM_BP_FAT	GO:0010876~lipid localization	4	0.335852	0.512544	FBGN0259221, FBGN0050194, FBGN0030746, FBGN0026379	649	33	7937	1.482373815193538	1.0	0.9993628210438884	99.99954098786897
GOTERM_BP_FAT	GO:0006869~lipid transport	3	0.251889	0.679107	FBGN0259221, FBGN0050194, FBGN0030746	649	28	7937	1.310312568787145	1.0	0.9998759139979481	99.99999964041531
Annotation Cluster 75	Enrichment Score: 0.42693386307391124
Category	Term	Count	%	PValue	Genes	List Total	Pop Hits	Pop Total	Fold Enrichment	Bonferroni	Benjamini	FDR
SP_PIR_KEYWORDS	golgi apparatus	11	0.923594	0.221963	FBGN0035217, FBGN0031530, FBGN0000658, FBGN0042641, FBGN0003089, FBGN0037998, FBGN0051956, FBGN0033315, FBGN0031842, FBGN0040373, FBGN0050463	1142	86	12980	1.4537938337474035	1.0	0.878713377578561	96.56886581880384
SP_PIR_KEYWORDS	Signal-anchor	7	0.587741	0.274116	FBGN0031530, FBGN0259244, FBGN0000658, FBGN0003089, FBGN0051956, FBGN0032078, FBGN0050463	1142	50	12980	1.591243432574431	1.0	0.9014373061084212	98.64930901172907
GOTERM_CC_FAT	GO:0005794~Golgi apparatus	12	1.00756	0.86096	FBGN0035217, FBGN0031530, FBGN0000658, FBGN0042641, FBGN0003089, FBGN0037998, FBGN0051956, FBGN0033315, FBGN0031842, FBGN0040373, FBGN0050463, FBGN0035287	419	164	4786	0.8357878805518366	1.0	0.9990804912780028	99.99999999983864
Annotation Cluster 76	Enrichment Score: 0.4125222941596376
Category	Term	Count	%	PValue	Genes	List Total	Pop Hits	Pop Total	Fold Enrichment	Bonferroni	Benjamini	FDR
GOTERM_MF_FAT	GO:0005214~structural constituent of chitin-based cuticle	14	1.17548	0.23295	FBGN0039805, FBGN0014454, FBGN0037114, FBGN0086519, FBGN0042118, FBGN0002440, FBGN0035543, FBGN0030398, FBGN0033729, FBGN0033728, FBGN0033726, FBGN0039480, FBGN0036618, FBGN0036680	746	110	7918	1.3508652205703144	1.0	0.9673784926734839	98.32270482645751
GOTERM_MF_FAT	GO:0042302~structural constituent of cuticle	14	1.17548	0.338661	FBGN0039805, FBGN0014454, FBGN0037114, FBGN0086519, FBGN0042118, FBGN0002440, FBGN0035543, FBGN0030398, FBGN0033729, FBGN0033728, FBGN0033726, FBGN0039480, FBGN0036618, FBGN0036680	746	120	7918	1.2382931188561215	1.0	0.9820136784756968	99.82942380405827
INTERPRO	IPR000618:Insect cuticle protein	12	1.00756	0.400478	FBGN0033729, FBGN0039805, FBGN0037114, FBGN0033728, FBGN0086519, FBGN0033726, FBGN0042118, FBGN0039480, FBGN0002440, FBGN0036618, FBGN0036680, FBGN0030398	951	106	10196	1.2137372775430033	1.0	0.9999970103330394	99.97583376751365
GOTERM_MF_FAT	GO:0005198~structural molecule activity	41	3.44249	0.70844	FBGN0014454, FBGN0037114, FBGN0029105, FBGN0037820, FBGN0039835, FBGN0033208, FBGN0020517, FBGN0037941, FBGN0027494, FBGN0030398, FBGN0034579, FBGN0034135, FBGN0037351, FBGN0034822, FBGN0036234, FBGN0002593, FBGN0250788, FBGN0036618, FBGN0036680, FBGN0039805, FBGN0086519, FBGN0001263, FBGN0020910, FBGN0042118, FBGN0044511, FBGN0036361, FBGN0002440, FBGN0035543, FBGN0036557, FBGN0017545, FBGN00362…	746	456	7918	0.9543236442312215	1.0	0.9988198032663924	99.99999943891214
Annotation Cluster 77	Enrichment Score: 0.40796782705867357
Category	Term	Count	%	PValue	Genes	List Total	Pop Hits	Pop Total	Fold Enrichment	Bonferroni	Benjamini	FDR
GOTERM_MF_FAT	GO:0004540~ribonuclease activity	7	0.587741	0.229493	FBGN0031868, FBGN0023171, FBGN0026702, FBGN0030789, FBGN0260468, FBGN0022246, FBGN0036916	746	44	7918	1.6885815257128929	1.0	0.9672273132226166	98.20232667184084
GOTERM_CC_FAT	GO:0000176~nuclear exosome (RNase complex)	3	0.251889	0.282476	FBGN0030789, FBGN0038269, FBGN0036916	419	12	4786	2.8556085918854417	1.0	0.9479296492697707	98.96246042866579
GOTERM_CC_FAT	GO:0000178~exosome (RNase complex)	3	0.251889	0.282476	FBGN0030789, FBGN0038269, FBGN0036916	419	12	4786	2.8556085918854417	1.0	0.9479296492697707	98.96246042866579
GOTERM_MF_FAT	GO:0016896~exoribonuclease activity, producing 5'-phosphomonoesters	3	0.251889	0.419121	FBGN0031868, FBGN0030789, FBGN0036916	746	15	7918	2.1227882037533514	1.0	0.990203242677909	99.97690615903518
GOTERM_MF_FAT	GO:0004532~exoribonuclease activity	3	0.251889	0.419121	FBGN0031868, FBGN0030789, FBGN0036916	746	15	7918	2.1227882037533514	1.0	0.990203242677909	99.97690615903518
GOTERM_MF_FAT	GO:0008408~3'-5' exonuclease activity	4	0.335852	0.422381	FBGN0038608, FBGN0030789, FBGN0038269, FBGN0036916	746	25	7918	1.698230563002681	1.0	0.9902055577721541	99.97882522882334
GOTERM_MF_FAT	GO:0004527~exonuclease activity	5	0.419815	0.443129	FBGN0038608, FBGN0031868, FBGN0030789, FBGN0038269, FBGN0036916	746	36	7918	1.474158474828716	1.0	0.9920579297585179	99.9879516229927
GOTERM_MF_FAT	GO:0004518~nuclease activity	10	0.839631	0.543115	FBGN0038608, FBGN0031868, FBGN0027864, FBGN0023171, FBGN0026702, FBGN0030789, FBGN0038269, FBGN0260468, FBGN0022246, FBGN0036916	746	95	7918	1.117256949343869	1.0	0.9948065757134662	99.99942971766838
GOTERM_MF_FAT	GO:0016796~exonuclease activity, active with either ribo- or deoxyribonucleic acids and producing 5'-phosphomonoesters	3	0.251889	0.651255	FBGN0031868, FBGN0030789, FBGN0036916	746	23	7918	1.3844270894043595	1.0	0.9980010789846245	99.99999112899724
Annotation Cluster 78	Enrichment Score: 0.3893985608170661
Category	Term	Count	%	PValue	Genes	List Total	Pop Hits	Pop Total	Fold Enrichment	Bonferroni	Benjamini	FDR
GOTERM_BP_FAT	GO:0035023~regulation of Rho protein signal transduction	6	0.503778	0.0732228	FBGN0053519, FBGN0086906, FBGN0035574, FBGN0025836, FBGN0050440, FBGN0003041	649	28	7937	2.62062513757429	1.0	0.9325708435377525	72.76798725536972
GOTERM_MF_FAT	GO:0005089~Rho guanyl-nucleotide exchange factor activity	6	0.503778	0.0912912	FBGN0053519, FBGN0086906, FBGN0035574, FBGN0025836, FBGN0050440, FBGN0003041	746	26	7918	2.4493710043307897	1.0	0.91550350547998	77.1367982182625
SMART	SM00325:RhoGEF	5	0.419815	0.148915	FBGN0053519, FBGN0035574, FBGN0025836, FBGN0050440, FBGN0003041	419	24	4824	2.3985680190930787	0.9999999999999973	0.975923004376371	86.91868082109463
INTERPRO	IPR000219:Dbl homology (DH) domain	5	0.419815	0.179791	FBGN0053519, FBGN0035574, FBGN0025836, FBGN0050440, FBGN0003041	951	24	10196	2.233613739922888	1.0	0.9995072678260137	96.02899940580485
GOTERM_MF_FAT	GO:0005088~Ras guanyl-nucleotide exchange factor activity	6	0.503778	0.211481	FBGN0053519, FBGN0086906, FBGN0035574, FBGN0025836, FBGN0050440, FBGN0003041	746	34	7918	1.8730484150764863	1.0	0.968034447070741	97.43309997400512
GOTERM_BP_FAT	GO:0046578~regulation of Ras protein signal transduction	9	0.755668	0.315855	FBGN0053519, FBGN0086906, FBGN0038129, FBGN0020655, FBGN0035574, FBGN0025836, FBGN0050440, FBGN0003041, FBGN0031690	649	79	7937	1.3932437440268377	1.0	0.9957695693145224	99.84862783023453
GOTERM_BP_FAT	GO:0051056~regulation of small GTPase mediated signal transduction	9	0.755668	0.505436	FBGN0053519, FBGN0086906, FBGN0038129, FBGN0020655, FBGN0035574, FBGN0025836, FBGN0050440, FBGN0003041, FBGN0031690	649	94	7937	1.170917614660853	1.0	0.9993164174920984	99.99941201239014
GOTERM_BP_FAT	GO:0051336~regulation of hydrolase activity	7	0.587741	0.527323	FBGN0086907, FBGN0004623, FBGN0038129, FBGN0020655, FBGN0004435, FBGN0026378, FBGN0031690	649	71	7937	1.2057336313722087	1.0	0.9994752505270541	99.99972892164281
GOTERM_MF_FAT	GO:0005083~small GTPase regulator activity	11	0.923594	0.570187	FBGN0053519, FBGN0086906, FBGN0038129, FBGN0020655, FBGN0035574, FBGN0259216, FBGN0025836, FBGN0050440, FBGN0003041, FBGN0026378, FBGN0031690	746	108	7918	1.0810495482077251	1.0	0.9951280823124999	99.99977758024059
GOTERM_MF_FAT	GO:0008047~enzyme activator activity	9	0.755668	0.633489	FBGN0030897, FBGN0037943, FBGN0038129, FBGN0020655, FBGN0016698, FBGN0259216, FBGN0025836, FBGN0026378, FBGN0031690	746	91	7918	1.0497304304274815	1.0	0.9974319200111057	99.99998091897106
GOTERM_BP_FAT	GO:0043087~regulation of GTPase activity	4	0.335852	0.645258	FBGN0038129, FBGN0020655, FBGN0026378, FBGN0031690	649	40	7937	1.2229583975346687	1.0	0.9998143249034462	99.99999800108539
GOTERM_MF_FAT	GO:0005085~guanyl-nucleotide exchange factor activity	6	0.503778	0.677795	FBGN0053519, FBGN0086906, FBGN0035574, FBGN0025836, FBGN0050440, FBGN0003041	746	60	7918	1.0613941018766757	1.0	0.9983509258535911	99.99999738128858
GOTERM_BP_FAT	GO:0032318~regulation of Ras GTPase activity	3	0.251889	0.792009	FBGN0038129, FBGN0020655, FBGN0031690	649	35	7937	1.0482500550297162	1.0	0.9999757144271241	99.99999999978401
GOTERM_MF_FAT	GO:0005096~GTPase activator activity	6	0.503778	0.829424	FBGN0038129, FBGN0020655, FBGN0259216, FBGN0025836, FBGN0026378, FBGN0031690	746	73	7918	0.8723787138712401	1.0	0.9997630534916794	99.99999999985533
GOTERM_MF_FAT	GO:0030695~GTPase regulator activity	11	0.923594	0.87145	FBGN0053519, FBGN0086906, FBGN0038129, FBGN0020655, FBGN0035574, FBGN0259216, FBGN0025836, FBGN0050440, FBGN0003041, FBGN0026378, FBGN0031690	746	142	7918	0.8222066986368614	1.0	0.9999184124327757	99.99999999999815
GOTERM_MF_FAT	GO:0060589~nucleoside-triphosphatase regulator activity	11	0.923594	0.886856	FBGN0053519, FBGN0086906, FBGN0038129, FBGN0020655, FBGN0035574, FBGN0259216, FBGN0025836, FBGN0050440, FBGN0003041, FBGN0026378, FBGN0031690	746	145	7918	0.8051955255616159	1.0	0.999940490204605	99.99999999999974
GOTERM_MF_FAT	GO:0005099~Ras GTPase activator activity	3	0.251889	0.939184	FBGN0038129, FBGN0259216, FBGN0031690	746	46	7918	0.6922135447021798	1.0	0.9999899312513184	100.0
Annotation Cluster 79	Enrichment Score: 0.38508511726214983
Category	Term	Count	%	PValue	Genes	List Total	Pop Hits	Pop Total	Fold Enrichment	Bonferroni	Benjamini	FDR
GOTERM_CC_FAT	GO:0031974~membrane-enclosed lumen	57	4.78589	0.185611	FBGN0037820, FBGN0064115, FBGN0039835, FBGN0020517, FBGN0003330, FBGN0022774, FBGN0031041, FBGN0003278, FBGN0031868, FBGN0039877, FBGN0036581, FBGN0042083, FBGN0034410, FBGN0030480, FBGN0029118, FBGN0028274, FBGN0039828, FBGN0038269, FBGN0061209, FBGN0003227, FBGN0044511, FBGN0035064, FBGN0037709, FBGN0025140, FBGN0035911, FBGN0000625, FBGN0086907, FBGN0039765, FBGN0029714, FBGN0040389, FBGN00393…	419	571	4786	1.1402430104201062	1.0	0.9108508377867796	94.07265452926458
GOTERM_CC_FAT	GO:0043233~organelle lumen	53	4.45004	0.31636	FBGN0037820, FBGN0064115, FBGN0039835, FBGN0020517, FBGN0003330, FBGN0022774, FBGN0003278, FBGN0031868, FBGN0039877, FBGN0036581, FBGN0042083, FBGN0034410, FBGN0029118, FBGN0028274, FBGN0039828, FBGN0038269, FBGN0003227, FBGN0061209, FBGN0044511, FBGN0035064, FBGN0037709, FBGN0025140, FBGN0035911, FBGN0000625, FBGN0086907, FBGN0039765, FBGN0029714, FBGN0040389, FBGN0039358, FBGN0004237, FBGN00206…	419	556	4786	1.0888291753232258	1.0	0.9542630332415982	99.46681135410488
GOTERM_CC_FAT	GO:0070013~intracellular organelle lumen	53	4.45004	0.31636	FBGN0037820, FBGN0064115, FBGN0039835, FBGN0020517, FBGN0003330, FBGN0022774, FBGN0003278, FBGN0031868, FBGN0039877, FBGN0036581, FBGN0042083, FBGN0034410, FBGN0029118, FBGN0028274, FBGN0039828, FBGN0038269, FBGN0003227, FBGN0061209, FBGN0044511, FBGN0035064, FBGN0037709, FBGN0025140, FBGN0035911, FBGN0000625, FBGN0086907, FBGN0039765, FBGN0029714, FBGN0040389, FBGN0039358, FBGN0004237, FBGN00206…	419	556	4786	1.0888291753232258	1.0	0.9542630332415982	99.46681135410488
GOTERM_CC_FAT	GO:0031981~nuclear lumen	34	2.85474	0.588418	FBGN0004237, FBGN0037820, FBGN0020633, FBGN0020517, FBGN0003330, FBGN0003145, FBGN0003278, FBGN0031868, FBGN0004924, FBGN0036581, FBGN0036964, FBGN0034410, FBGN0020305, FBGN0001148, FBGN0001147, FBGN0028274, FBGN0035149, FBGN0010356, FBGN0028398, FBGN0039828, FBGN0038269, FBGN0061209, FBGN0003227, FBGN0025140, FBGN0028926, FBGN0039182, FBGN0036188, FBGN0000625, FBGN0025815, FBGN0022764, FBGN00380…	419	387	4786	1.0035213656238244	1.0	0.9914780556976001	99.99950555744695
GOTERM_CC_FAT	GO:0044451~nucleoplasm part	21	1.76322	0.624223	FBGN0001148, FBGN0001147, FBGN0004237, FBGN0020633, FBGN0028274, FBGN0035149, FBGN0010356, FBGN0028398, FBGN0061209, FBGN0003227, FBGN0003145, FBGN0028926, FBGN0036188, FBGN0000625, FBGN0025815, FBGN0022764, FBGN0038057, FBGN0014037, FBGN0004924, FBGN0036581, FBGN0036964	419	240	4786	0.9994630071599045	1.0	0.992999486846971	99.99985869923124
GOTERM_CC_FAT	GO:0005654~nucleoplasm	22	1.84719	0.716963	FBGN0001148, FBGN0001147, FBGN0004237, FBGN0020633, FBGN0028274, FBGN0035149, FBGN0010356, FBGN0028398, FBGN0061209, FBGN0003227, FBGN0003145, FBGN0028926, FBGN0036188, FBGN0000625, FBGN0025815, FBGN0022764, FBGN0038057, FBGN0014037, FBGN0004924, FBGN0036581, FBGN0036964, FBGN0020305	419	265	4786	0.9482775701355428	1.0	0.9966122363814115	99.99999714093603
Annotation Cluster 80	Enrichment Score: 0.38432394587080254
Category	Term	Count	%	PValue	Genes	List Total	Pop Hits	Pop Total	Fold Enrichment	Bonferroni	Benjamini	FDR
GOTERM_BP_FAT	GO:0016198~axon choice point recognition	5	0.419815	0.074733	FBGN0038498, FBGN0005630, FBGN0004435, FBGN0250788, FBGN0028645	649	20	7937	3.0573959938366717	1.0	0.9264316112308708	73.51721131758042
GOTERM_BP_FAT	GO:0016199~axon midline choice point recognition	3	0.251889	0.349645	FBGN0005630, FBGN0004435, FBGN0250788	649	15	7937	2.445916795069338	1.0	0.9965936022983252	99.93635759462035
GOTERM_BP_FAT	GO:0008037~cell recognition	6	0.503778	0.387789	FBGN0038498, FBGN0005630, FBGN0243514, FBGN0004435, FBGN0250788, FBGN0028645	649	50	7937	1.4675500770416026	1.0	0.9976708527690542	99.97736780409939
GOTERM_BP_FAT	GO:0008038~neuron recognition	5	0.419815	0.575562	FBGN0038498, FBGN0005630, FBGN0004435, FBGN0250788, FBGN0028645	649	49	7937	1.2479167321782334	1.0	0.9996531681887421	99.99995700801131
GOTERM_BP_FAT	GO:0007411~axon guidance	9	0.755668	0.876187	FBGN0038498, FBGN0005630, FBGN0000017, FBGN0035574, FBGN0004435, FBGN0250788, FBGN0028645, FBGN0086655, FBGN0003896	649	136	7937	0.8093107042508837	1.0	0.9999969479683206	99.99999999999997
GOTERM_BP_FAT	GO:0007409~axonogenesis	11	0.923594	0.967456	FBGN0038498, FBGN0005630, FBGN0000017, FBGN0004055, FBGN0035574, FBGN0025936, FBGN0004435, FBGN0250788, FBGN0028645, FBGN0086655, FBGN0003896	649	198	7937	0.6794213319637048	1.0	0.9999999332246667	100.0
Annotation Cluster 81	Enrichment Score: 0.3665392963184572
Category	Term	Count	%	PValue	Genes	List Total	Pop Hits	Pop Total	Fold Enrichment	Bonferroni	Benjamini	FDR
UP_SEQ_FEATURE	domain:Helix-loop-helix motif	5	0.419815	0.312195	FBGN0002922, FBGN0002735, FBGN0028579, FBGN0000137, FBGN0002633	264	32	2975	1.7607717803030303	1.0	0.9999999997748847	99.6890956975141
INTERPRO	IPR003650:Orange	3	0.251889	0.345042	FBGN0002735, FBGN0002633, FBGN0030899	951	13	10196	2.4741567580684296	1.0	0.999996194367415	99.89804689397367
SMART	SM00353:HLH	7	0.587741	0.404568	FBGN0002922, FBGN0002735, FBGN0000137, FBGN0002633, FBGN0030899, FBGN0037475, FBGN0032651	419	59	4824	1.365964160025889	1.0	0.9941147724167411	99.85557832124891
UP_SEQ_FEATURE	DNA-binding region:Basic motif	5	0.419815	0.416189	FBGN0002922, FBGN0002735, FBGN0028579, FBGN0000137, FBGN0002633	264	37	2975	1.522829647829648	1.0	0.9999999994362784	99.97520549966292
INTERPRO	IPR001092:Basic helix-loop-helix dimerisation region bHLH	7	0.587741	0.474963	FBGN0002922, FBGN0002735, FBGN0000137, FBGN0002633, FBGN0030899, FBGN0037475, FBGN0032651	951	59	10196	1.2720240959560856	1.0	0.9999990307037347	99.9972114559086
INTERPRO	IPR011598:Helix-loop-helix DNA-binding	4	0.335852	0.733709	FBGN0002922, FBGN0000137, FBGN0002633, FBGN0037475	951	40	10196	1.0721345951629864	1.0	0.9999999563561405	99.99999995571942
Annotation Cluster 82	Enrichment Score: 0.3633637352511783
Category	Term	Count	%	PValue	Genes	List Total	Pop Hits	Pop Total	Fold Enrichment	Bonferroni	Benjamini	FDR
GOTERM_MF_FAT	GO:0016769~transferase activity, transferring nitrogenous groups	4	0.335852	0.316196	FBGN0036117, FBGN0030558, FBGN0036381, FBGN0022774	746	21	7918	2.021703051193668	1.0	0.9821364970335776	99.71453912695543
SP_PIR_KEYWORDS	Aminotransferase	3	0.251889	0.318826	FBGN0030558, FBGN0036381, FBGN0022774	1142	13	12980	2.622928735012798	1.0	0.9125621411850788	99.42509982814668
SP_PIR_KEYWORDS	pyridoxal phosphate	4	0.335852	0.403574	FBGN0030558, FBGN0036381, FBGN0022774, FBGN0004507	1142	26	12980	1.7486191566751987	1.0	0.9403780746104978	99.90355173288307
GOTERM_MF_FAT	GO:0008483~transaminase activity	3	0.251889	0.452452	FBGN0030558, FBGN0036381, FBGN0022774	746	16	7918	1.9901139410187667	1.0	0.9920146063070474	99.99071252420893
GOTERM_MF_FAT	GO:0070279~vitamin B6 binding	5	0.419815	0.506721	FBGN0036117, FBGN0030558, FBGN0036381, FBGN0022774, FBGN0004507	746	39	7918	1.360761669072661	1.0	0.9934745554133056	99.99814145690507
GOTERM_MF_FAT	GO:0030170~pyridoxal phosphate binding	5	0.419815	0.506721	FBGN0036117, FBGN0030558, FBGN0036381, FBGN0022774, FBGN0004507	746	39	7918	1.360761669072661	1.0	0.9934745554133056	99.99814145690507
INTERPRO	IPR015421:Pyridoxal phosphate-dependent transferase, major region, subdomain 1	4	0.335852	0.605216	FBGN0036117, FBGN0030558, FBGN0036381, FBGN0022774	951	33	10196	1.299557085046044	1.0	0.9999996678677415	99.9999731022451
Annotation Cluster 83	Enrichment Score: 0.36200275574608154
Category	Term	Count	%	PValue	Genes	List Total	Pop Hits	Pop Total	Fold Enrichment	Bonferroni	Benjamini	FDR
INTERPRO	IPR018297:Adenylyl cyclase class-3/4/guanylyl cyclase, conserved site	4	0.335852	0.310743	FBGN0038436, FBGN0022710, FBGN0261360, FBGN0053958	951	21	10196	2.0421611336437837	1.0	0.9999899621986396	99.76598764810166
SMART	SM00044:CYCc	4	0.335852	0.370183	FBGN0038436, FBGN0022710, FBGN0261360, FBGN0053958	419	25	4824	1.8421002386634846	1.0	0.9952157992400399	99.70677395005933
GOTERM_BP_FAT	GO:0009190~cyclic nucleotide biosynthetic process	4	0.335852	0.380747	FBGN0038436, FBGN0022710, FBGN0261360, FBGN0053958	649	27	7937	1.8117902185698798	1.0	0.9974185577240955	99.97247751598555
GOTERM_BP_FAT	GO:0009124~nucleoside monophosphate biosynthetic process	6	0.503778	0.387789	FBGN0036030, FBGN0024920, FBGN0038436, FBGN0022710, FBGN0261360, FBGN0053958	649	50	7937	1.4675500770416026	1.0	0.9976708527690542	99.97736780409939
INTERPRO	IPR001054:Adenylyl cyclase class-3/4/guanylyl cyclase	4	0.335852	0.415979	FBGN0038436, FBGN0022710, FBGN0261360, FBGN0053958	951	25	10196	1.715415352260778	1.0	0.9999967235580003	99.98422272015284
GOTERM_MF_FAT	GO:0004383~guanylate cyclase activity	3	0.251889	0.419121	FBGN0038436, FBGN0261360, FBGN0053958	746	15	7918	2.1227882037533514	1.0	0.990203242677909	99.97690615903518
GOTERM_BP_FAT	GO:0009123~nucleoside monophosphate metabolic process	6	0.503778	0.454008	FBGN0036030, FBGN0024920, FBGN0038436, FBGN0022710, FBGN0261360, FBGN0053958	649	54	7937	1.3588426639274098	1.0	0.9989048208719752	99.99680617031422
GOTERM_BP_FAT	GO:0009187~cyclic nucleotide metabolic process	4	0.335852	0.470075	FBGN0038436, FBGN0022710, FBGN0261360, FBGN0053958	649	31	7937	1.5780108355286049	1.0	0.999001689253858	99.99808393762973
SP_PIR_KEYWORDS	lyase	12	1.00756	0.511282	FBGN0030883, FBGN0037646, FBGN0038925, FBGN0027864, FBGN0030558, FBGN0038436, FBGN0019932, FBGN0022710, FBGN0261360, FBGN0038811, FBGN0053958, FBGN0038956	1142	122	12980	1.1179696247595532	1.0	0.9639693153539604	99.99336156991919
GOTERM_MF_FAT	GO:0016849~phosphorus-oxygen lyase activity	4	0.335852	0.54593	FBGN0038436, FBGN0022710, FBGN0261360, FBGN0053958	746	30	7918	1.4151921358355675	1.0	0.9943473999648587	99.99948154986397
GOTERM_MF_FAT	GO:0009975~cyclase activity	4	0.335852	0.590855	FBGN0038436, FBGN0022710, FBGN0261360, FBGN0053958	746	32	7918	1.3267426273458445	1.0	0.9959491841396068	99.9998959426735
Annotation Cluster 84	Enrichment Score: 0.3553964001392872
Category	Term	Count	%	PValue	Genes	List Total	Pop Hits	Pop Total	Fold Enrichment	Bonferroni	Benjamini	FDR
GOTERM_BP_FAT	GO:0005976~polysaccharide metabolic process	16	1.34341	0.266155	FBGN0052220, FBGN0033315, FBGN0053986, FBGN0053258, FBGN0038293, FBGN0036361, FBGN0040601, FBGN0004507, FBGN0036227, FBGN0036226, FBGN0250907, FBGN0038632, FBGN0038643, FBGN0036220, FBGN0037906, FBGN0036234	649	153	7937	1.2789107425199149	1.0	0.9922299061312434	99.49763042227839
GOTERM_MF_FAT	GO:0016490~structural constituent of peritrophic membrane	4	0.335852	0.369693	FBGN0036220, FBGN0036234, FBGN0036361, FBGN0036226	746	23	7918	1.8459027858724795	1.0	0.9848452587943582	99.91868174767762
SMART	SM00494:ChtBD2	10	0.839631	0.403073	FBGN0038632, FBGN0036220, FBGN0036234, FBGN0053986, FBGN0053258, FBGN0036361, FBGN0040601, FBGN0036227, FBGN0250907, FBGN0036226	419	92	4824	1.251426792570302	1.0	0.9953271730439023	99.85093600856608
GOTERM_BP_FAT	GO:0006030~chitin metabolic process	11	0.923594	0.454907	FBGN0038632, FBGN0038643, FBGN0036220, FBGN0036234, FBGN0053986, FBGN0053258, FBGN0036361, FBGN0040601, FBGN0036227, FBGN0250907, FBGN0036226	649	114	7937	1.18004757656854	1.0	0.9988811429721123	99.99689504024653
GOTERM_MF_FAT	GO:0008061~chitin binding	11	0.923594	0.469184	FBGN0038632, FBGN0038643, FBGN0036220, FBGN0036234, FBGN0053986, FBGN0053258, FBGN0036361, FBGN0040601, FBGN0036227, FBGN0250907, FBGN0036226	746	100	7918	1.167533512064343	1.0	0.9917656793407389	99.99424380218976
INTERPRO	IPR002557:Chitin binding protein, peritrophin-A	10	0.839631	0.490901	FBGN0038632, FBGN0036220, FBGN0036234, FBGN0053986, FBGN0053258, FBGN0036361, FBGN0040601, FBGN0036227, FBGN0250907, FBGN0036226	951	92	10196	1.1653636903945503	1.0	0.9999989916056508	99.9983116778507
GOTERM_BP_FAT	GO:0006022~aminoglycan metabolic process	13	1.09152	0.494724	FBGN0033315, FBGN0053986, FBGN0053258, FBGN0036361, FBGN0040601, FBGN0036227, FBGN0036226, FBGN0250907, FBGN0038632, FBGN0038643, FBGN0036220, FBGN0036234, FBGN0037906	649	142	7937	1.119609800559908	1.0	0.9992100858102593	99.99915168911495
GOTERM_MF_FAT	GO:0001871~pattern binding	13	1.09152	0.504268	FBGN0053986, FBGN0053258, FBGN0036361, FBGN0040601, FBGN0036227, FBGN0036226, FBGN0250907, FBGN0038632, FBGN0038643, FBGN0036220, FBGN0034709, FBGN0036234, FBGN0037906	746	124	7918	1.1127518809997405	1.0	0.9938073454623083	99.99799379527816
GOTERM_MF_FAT	GO:0030247~polysaccharide binding	13	1.09152	0.504268	FBGN0053986, FBGN0053258, FBGN0036361, FBGN0040601, FBGN0036227, FBGN0036226, FBGN0250907, FBGN0038632, FBGN0038643, FBGN0036220, FBGN0034709, FBGN0036234, FBGN0037906	746	124	7918	1.1127518809997405	1.0	0.9938073454623083	99.99799379527816
GOTERM_MF_FAT	GO:0030246~carbohydrate binding	19	1.5953	0.534231	FBGN0031530, FBGN0043783, FBGN0053258, FBGN0053532, FBGN0053986, FBGN0036361, FBGN0040601, FBGN0050463, FBGN0036227, FBGN0036226, FBGN0250907, FBGN0038632, FBGN0038643, FBGN0036220, FBGN0034709, FBGN0037906, FBGN0036234, FBGN0051956, FBGN0038419	746	191	7918	1.0558370646940751	1.0	0.9945701642721293	99.99923261806411
Annotation Cluster 85	Enrichment Score: 0.35395223361052813
Category	Term	Count	%	PValue	Genes	List Total	Pop Hits	Pop Total	Fold Enrichment	Bonferroni	Benjamini	FDR
SMART	SM00325:RhoGEF	5	0.419815	0.148915	FBGN0053519, FBGN0035574, FBGN0025836, FBGN0050440, FBGN0003041	419	24	4824	2.3985680190930787	0.9999999999999973	0.975923004376371	86.91868082109463
INTERPRO	IPR000219:Dbl homology (DH) domain	5	0.419815	0.179791	FBGN0053519, FBGN0035574, FBGN0025836, FBGN0050440, FBGN0003041	951	24	10196	2.233613739922888	1.0	0.9995072678260137	96.02899940580485
UP_SEQ_FEATURE	domain:PH	4	0.335852	0.282273	FBGN0053653, FBGN0260798, FBGN0085413, FBGN0250788	264	21	2975	2.1464646464646466	1.0	0.9999999993798773	99.40030760374407
SMART	SM00233:PH	7	0.587741	0.642384	FBGN0053653, FBGN0260798, FBGN0085413, FBGN0035574, FBGN0025836, FBGN0050440, FBGN0250788	419	75	4824	1.0745584725536992	1.0	0.9984682895816398	99.99976739675508
INTERPRO	IPR001849:Pleckstrin homology	7	0.587741	0.711176	FBGN0053653, FBGN0260798, FBGN0085413, FBGN0035574, FBGN0025836, FBGN0050440, FBGN0250788	951	75	10196	1.000658955485454	1.0	0.9999999367762865	99.99999983387453
INTERPRO	IPR011993:Pleckstrin homology-type	6	0.503778	0.972641	FBGN0053653, FBGN0260798, FBGN0053519, FBGN0085413, FBGN0050440, FBGN0250788	951	105	10196	0.6126483400931351	1.0	0.9999999999999966	100.0
GOTERM_MF_FAT	GO:0008289~lipid binding	6	0.503778	0.99137	FBGN0053653, FBGN0051140, FBGN0085413, FBGN0039900, FBGN0250788, FBGN0039830	746	121	7918	0.5263111248975251	1.0	0.999999969126227	100.0
Annotation Cluster 86	Enrichment Score: 0.3522561573960135
Category	Term	Count	%	PValue	Genes	List Total	Pop Hits	Pop Total	Fold Enrichment	Bonferroni	Benjamini	FDR
INTERPRO	IPR018303:ATPase, P-type phosphorylation site	3	0.251889	0.379968	FBGN0259221, FBGN0027582, FBGN0030746	951	14	10196	2.2974312753492563	1.0	0.9999974903903603	99.95821558180204
INTERPRO	IPR001757:ATPase, P-type, K/Mg/Cd/Cu/Zn/Na/Ca/Na/H-transporter	3	0.251889	0.414077	FBGN0259221, FBGN0027582, FBGN0030746	951	15	10196	2.1442691903259727	1.0	0.9999972094673065	99.98336561970224
INTERPRO	IPR008250:ATPase, P-type, ATPase-associated region	3	0.251889	0.414077	FBGN0259221, FBGN0027582, FBGN0030746	951	15	10196	2.1442691903259727	1.0	0.9999972094673065	99.98336561970224
GOTERM_MF_FAT	GO:0042625~ATPase activity, coupled to transmembrane movement of ions	9	0.755668	0.468909	FBGN0038613, FBGN0259221, FBGN0027582, FBGN0027779, FBGN0014391, FBGN0051030, FBGN0028671, FBGN0030746, FBGN0039830	746	79	7918	1.2091831540367188	1.0	0.992092228427952	99.99419750787669
GOTERM_MF_FAT	GO:0015662~ATPase activity, coupled to transmembrane movement of ions, phosphorylative mechanism	8	0.671704	0.567181	FBGN0038613, FBGN0259221, FBGN0027582, FBGN0027779, FBGN0014391, FBGN0028671, FBGN0030746, FBGN0039830	746	75	7918	1.132153708668454	1.0	0.9951118095204985	99.99975235017888
Annotation Cluster 87	Enrichment Score: 0.35057683862782796
Category	Term	Count	%	PValue	Genes	List Total	Pop Hits	Pop Total	Fold Enrichment	Bonferroni	Benjamini	FDR
KEGG_PATHWAY	dme00512:O-Glycan biosynthesis	4	0.335852	0.263018	FBGN0031530, FBGN0051956, FBGN0032078, FBGN0050463	231	16	2054	2.222943722943723	0.9999999999996525	0.7285572036041091	96.48428246990044
SP_PIR_KEYWORDS	Signal-anchor	7	0.587741	0.274116	FBGN0031530, FBGN0259244, FBGN0000658, FBGN0003089, FBGN0051956, FBGN0032078, FBGN0050463	1142	50	12980	1.591243432574431	1.0	0.9014373061084212	98.64930901172907
UP_SEQ_FEATURE	region of interest:Catalytic subdomain B	3	0.251889	0.354893	FBGN0031530, FBGN0051956, FBGN0050463	264	14	2975	2.4147727272727275	1.0	0.9999999983732484	99.88432401266427
UP_SEQ_FEATURE	region of interest:Catalytic subdomain A	3	0.251889	0.354893	FBGN0031530, FBGN0051956, FBGN0050463	264	14	2975	2.4147727272727275	1.0	0.9999999983732484	99.88432401266427
UP_SEQ_FEATURE	domain:Ricin B-type lectin	3	0.251889	0.354893	FBGN0031530, FBGN0051956, FBGN0050463	264	14	2975	2.4147727272727275	1.0	0.9999999983732484	99.88432401266427
SMART	SM00458:RICIN	3	0.251889	0.377935	FBGN0031530, FBGN0051956, FBGN0050463	419	15	4824	2.302625298329356	1.0	0.9944659647582429	99.74918521587463
GOTERM_MF_FAT	GO:0004653~polypeptide N-acetylgalactosaminyltransferase activity	3	0.251889	0.384783	FBGN0031530, FBGN0051956, FBGN0050463	746	14	7918	2.274415932592876	1.0	0.9866275865823203	99.94402767239623
INTERPRO	IPR000772:Ricin B lectin	3	0.251889	0.414077	FBGN0031530, FBGN0051956, FBGN0050463	951	15	10196	2.1442691903259727	1.0	0.9999972094673065	99.98336561970224
INTERPRO	IPR001173:Glycosyl transferase, family 2	3	0.251889	0.447221	FBGN0031530, FBGN0051956, FBGN0050463	951	16	10196	2.0102523659305995	1.0	0.9999985187235656	99.99355278767156
GOTERM_MF_FAT	GO:0030145~manganese ion binding	7	0.587741	0.450711	FBGN0000017, FBGN0031530, FBGN0031093, FBGN0051956, FBGN0038436, FBGN0050463, FBGN0000455	746	57	7918	1.3034664409011805	1.0	0.9921855101240156	99.99024651750035
UP_SEQ_FEATURE	topological domain:Lumenal	7	0.587741	0.472361	FBGN0031530, FBGN0003089, FBGN0051956, FBGN0032078, FBGN0039045, FBGN0053198, FBGN0050463	264	62	2975	1.2722996089931573	1.0	0.9999999994105008	99.99479311420512
GOTERM_MF_FAT	GO:0008376~acetylgalactosaminyltransferase activity	3	0.251889	0.515669	FBGN0031530, FBGN0051956, FBGN0050463	746	18	7918	1.7689901697944592	1.0	0.994013675827086	99.99859840974517
SP_PIR_KEYWORDS	Lectin	4	0.335852	0.542751	FBGN0031530, FBGN0051956, FBGN0038419, FBGN0050463	1142	32	12980	1.4207530647985989	1.0	0.9643418092518177	99.99728551232825
GOTERM_MF_FAT	GO:0005529~sugar binding	5	0.419815	0.657318	FBGN0031530, FBGN0051956, FBGN0053532, FBGN0038419, FBGN0050463	746	47	7918	1.1291426615709315	1.0	0.9979420930263342	99.99999323040394
SP_PIR_KEYWORDS	manganese	4	0.335852	0.726839	FBGN0031530, FBGN0051956, FBGN0038436, FBGN0050463	1142	42	12980	1.0824785255608373	1.0	0.985710617445463	99.99999732385841
GOTERM_CC_FAT	GO:0044431~Golgi apparatus part	3	0.251889	0.99532	FBGN0031530, FBGN0003089, FBGN0051956	419	82	4786	0.4178939402759183	1.0	0.9999995960631862	100.0
Annotation Cluster 88	Enrichment Score: 0.35023536729126065
Category	Term	Count	%	PValue	Genes	List Total	Pop Hits	Pop Total	Fold Enrichment	Bonferroni	Benjamini	FDR
UP_SEQ_FEATURE	repeat:LRR 6	3	0.251889	0.321352	FBGN0000313, FBGN0001189, FBGN0011828	264	13	2975	2.600524475524476	1.0	0.9999999981968306	99.74716858039342
UP_SEQ_FEATURE	repeat:LRR 5	3	0.251889	0.321352	FBGN0000313, FBGN0001189, FBGN0011828	264	13	2975	2.600524475524476	1.0	0.9999999981968306	99.74716858039342
UP_SEQ_FEATURE	repeat:LRR 4	3	0.251889	0.420009	FBGN0000313, FBGN0001189, FBGN0011828	264	16	2975	2.1129261363636362	1.0	0.9999999988418311	99.97759369677115
UP_SEQ_FEATURE	repeat:LRR 3	3	0.251889	0.510891	FBGN0000313, FBGN0001189, FBGN0011828	264	19	2975	1.779306220095694	1.0	0.9999999987414832	99.9983835877996
UP_SEQ_FEATURE	repeat:LRR 2	3	0.251889	0.539057	FBGN0000313, FBGN0001189, FBGN0011828	264	20	2975	1.690340909090909	1.0	0.9999999939864467	99.99935258761703
UP_SEQ_FEATURE	repeat:LRR 1	3	0.251889	0.539057	FBGN0000313, FBGN0001189, FBGN0011828	264	20	2975	1.690340909090909	1.0	0.9999999939864467	99.99935258761703
SP_PIR_KEYWORDS	leucine-rich repeat	8	0.671704	0.54895	FBGN0000313, FBGN0036978, FBGN0038866, FBGN0001189, FBGN0034602, FBGN0037553, FBGN0039354, FBGN0011828	1142	79	12980	1.1509898246469663	1.0	0.9647783821295	99.99774040159856
Annotation Cluster 89	Enrichment Score: 0.33126340363367435
Category	Term	Count	%	PValue	Genes	List Total	Pop Hits	Pop Total	Fold Enrichment	Bonferroni	Benjamini	FDR
GOTERM_MF_FAT	GO:0004714~transmembrane receptor protein tyrosine kinase activity	5	0.419815	0.164967	FBGN0038279, FBGN0010407, FBGN0032752, FBGN0025936, FBGN0011829	746	23	7918	2.3073784823405994	1.0	0.9579293671645466	93.78995137580523
GOTERM_MF_FAT	GO:0004713~protein tyrosine kinase activity	9	0.755668	0.237975	FBGN0000017, FBGN0038279, FBGN0010407, FBGN0046689, FBGN0032752, FBGN0025936, FBGN0261360, FBGN0011829, FBGN0085409	746	63	7918	1.5162772883952507	1.0	0.9649347003608377	98.48429262715561
SMART	SM00219:TyrKc	6	0.503778	0.33252	FBGN0000017, FBGN0010407, FBGN0046689, FBGN0025936, FBGN0261360, FBGN0011829	419	44	4824	1.5699717943154698	1.0	0.9928887256202676	99.38992165398017
INTERPRO	IPR001245:Tyrosine protein kinase	6	0.503778	0.391448	FBGN0000017, FBGN0010407, FBGN0046689, FBGN0025936, FBGN0261360, FBGN0011829	951	44	10196	1.4620017206767997	1.0	0.9999973809046975	99.96917571338322
SP_PIR_KEYWORDS	tyrosine-protein kinase	5	0.419815	0.411684	FBGN0000017, FBGN0010407, FBGN0046689, FBGN0025936, FBGN0011829	1142	37	12980	1.5359492592417285	1.0	0.9360534683673183	99.91975733885567
INTERPRO	IPR008266:Tyrosine protein kinase, active site	4	0.335852	0.645718	FBGN0000017, FBGN0010407, FBGN0025936, FBGN0011829	951	35	10196	1.2252966801862701	1.0	0.999999810612432	99.9999953814258
UP_SEQ_FEATURE	domain:Protein kinase	6	0.503778	0.877724	FBGN0260798, FBGN0013759, FBGN0000017, FBGN0010407, FBGN0000442, FBGN0046689	264	84	2975	0.8049242424242424	1.0	0.9999999999999714	99.99999999999916
INTERPRO	IPR000719:Protein kinase, core	16	1.34341	0.913109	FBGN0013759, FBGN0044826, FBGN0053519, FBGN0261360, FBGN0039083, FBGN0011829, FBGN0011817, FBGN0260798, FBGN0039015, FBGN0000017, FBGN0010407, FBGN0000442, FBGN0032187, FBGN0046689, FBGN0025936, FBGN0038167	951	216	10196	0.7941737741948046	1.0	0.9999999999789912	100.0
INTERPRO	IPR017441:Protein kinase, ATP binding site	12	1.00756	0.958786	FBGN0260798, FBGN0039015, FBGN0013759, FBGN0000017, FBGN0044826, FBGN0010407, FBGN0000442, FBGN0046689, FBGN0025936, FBGN0038167, FBGN0011829, FBGN0011817	951	182	10196	0.7069019308766943	1.0	0.9999999999999215	100.0
Annotation Cluster 90	Enrichment Score: 0.3299277756313305
Category	Term	Count	%	PValue	Genes	List Total	Pop Hits	Pop Total	Fold Enrichment	Bonferroni	Benjamini	FDR
KEGG_PATHWAY	dme03030:DNA replication	7	0.587741	0.172924	FBGN0028700, FBGN0025815, FBGN0020633, FBGN0030871, FBGN0023171, FBGN0032813, FBGN0011762	231	34	2054	1.8306595365418896	0.9999999822472035	0.6957122621043754	87.54103042415747
KEGG_PATHWAY	dme03430:Mismatch repair	3	0.251889	0.645624	FBGN0028700, FBGN0030871, FBGN0032813	231	19	2054	1.4039644565960356	1.0	0.933380406115	99.99885797209755
KEGG_PATHWAY	dme03420:Nucleotide excision repair	3	0.251889	0.917026	FBGN0028700, FBGN0030871, FBGN0032813	231	35	2054	0.7621521335807051	1.0	0.9938215571745558	99.99999999986167
Annotation Cluster 91	Enrichment Score: 0.32548060150356795
Category	Term	Count	%	PValue	Genes	List Total	Pop Hits	Pop Total	Fold Enrichment	Bonferroni	Benjamini	FDR
GOTERM_MF_FAT	GO:0004806~triacylglycerol lipase activity	6	0.503778	0.303291	FBGN0036996, FBGN0032271, FBGN0031533, FBGN0032029, FBGN0039473, FBGN0085476	746	39	7918	1.6329140028871933	1.0	0.9803112961467046	99.61918655624491
INTERPRO	IPR000073:Alpha/beta hydrolase fold-1	5	0.419815	0.539133	FBGN0036996, FBGN0034406, FBGN0032271, FBGN0031533, FBGN0035312	951	41	10196	1.3074812136133982	1.0	0.9999990188353827	99.99966593506532
INTERPRO	IPR006693:AB-hydrolase associated lipase region	3	0.251889	0.645658	FBGN0036996, FBGN0032271, FBGN0031533	951	23	10196	1.3984364284734603	1.0	0.9999998420851776	99.99999536876017
Annotation Cluster 92	Enrichment Score: 0.31758014572663973
Category	Term	Count	%	PValue	Genes	List Total	Pop Hits	Pop Total	Fold Enrichment	Bonferroni	Benjamini	FDR
SMART	SM00587:CHK	6	0.503778	0.438943	FBGN0042110, FBGN0051087, FBGN0053301, FBGN0039325, FBGN0039308, FBGN0032913	419	50	4824	1.3815751789976134	1.0	0.9933207367713922	99.93178683667536
INTERPRO	IPR004119:Protein of unknown function DUF227	6	0.503778	0.503995	FBGN0042110, FBGN0051087, FBGN0053301, FBGN0039325, FBGN0039308, FBGN0032913	951	50	10196	1.2865615141955835	1.0	0.9999988527877327	99.99889524934771
INTERPRO	IPR015897:CHK kinase-like	6	0.503778	0.503995	FBGN0042110, FBGN0051087, FBGN0053301, FBGN0039325, FBGN0039308, FBGN0032913	951	50	10196	1.2865615141955835	1.0	0.9999988527877327	99.99889524934771
Annotation Cluster 93	Enrichment Score: 0.3112670429937063
Category	Term	Count	%	PValue	Genes	List Total	Pop Hits	Pop Total	Fold Enrichment	Bonferroni	Benjamini	FDR
GOTERM_MF_FAT	GO:0004004~ATP-dependent RNA helicase activity	6	0.503778	0.322423	FBGN0086130, FBGN0034496, FBGN0000171, FBGN0021995, FBGN0025140, FBGN0037232	746	40	7918	1.5920911528150135	1.0	0.9820258581014927	99.75208228983053
GOTERM_MF_FAT	GO:0008186~RNA-dependent ATPase activity	6	0.503778	0.322423	FBGN0086130, FBGN0034496, FBGN0000171, FBGN0021995, FBGN0025140, FBGN0037232	746	40	7918	1.5920911528150135	1.0	0.9820258581014927	99.75208228983053
INTERPRO	IPR014014:RNA helicase, DEAD-box type, Q motif	5	0.419815	0.348209	FBGN0086130, FBGN0034496, FBGN0000171, FBGN0021995, FBGN0025140	951	32	10196	1.6752103049421663	1.0	0.9999956051696556	99.9057808318891
INTERPRO	IPR011545:DNA/RNA helicase, DEAD/DEAH box type, N-terminal	6	0.503778	0.372298	FBGN0086130, FBGN0040290, FBGN0034496, FBGN0000171, FBGN0021995, FBGN0025140	951	43	10196	1.496001760692539	1.0	0.9999973390477164	99.94895832751337
GOTERM_MF_FAT	GO:0004386~helicase activity	12	1.00756	0.450584	FBGN0025815, FBGN0086130, FBGN0040290, FBGN0020633, FBGN0001330, FBGN0036018, FBGN0003227, FBGN0034496, FBGN0000171, FBGN0021995, FBGN0025140, FBGN0037232	746	109	7918	1.1685072681211108	1.0	0.9925379822935563	99.99021182960567
GOTERM_MF_FAT	GO:0070035~purine NTP-dependent helicase activity	9	0.755668	0.454269	FBGN0086130, FBGN0040290, FBGN0001330, FBGN0003227, FBGN0034496, FBGN0000171, FBGN0021995, FBGN0025140, FBGN0037232	746	78	7918	1.2246855021653948	1.0	0.9918529124278782	99.99117635792848
GOTERM_MF_FAT	GO:0008026~ATP-dependent helicase activity	9	0.755668	0.454269	FBGN0086130, FBGN0040290, FBGN0001330, FBGN0003227, FBGN0034496, FBGN0000171, FBGN0021995, FBGN0025140, FBGN0037232	746	78	7918	1.2246855021653948	1.0	0.9918529124278782	99.99117635792848
SMART	SM00490:HELICc	8	0.671704	0.491668	FBGN0086130, FBGN0040290, FBGN0001330, FBGN0034496, FBGN0000171, FBGN0021995, FBGN0025140, FBGN0037232	419	76	4824	1.2119080517522924	1.0	0.9934370681927942	99.98035636090356
GOTERM_MF_FAT	GO:0003724~RNA helicase activity	6	0.503778	0.494667	FBGN0086130, FBGN0034496, FBGN0000171, FBGN0021995, FBGN0025140, FBGN0037232	746	49	7918	1.2996662471959293	1.0	0.993188727075002	99.99730360807311
UP_SEQ_FEATURE	domain:Helicase ATP-binding	4	0.335852	0.502798	FBGN0001330, FBGN0000171, FBGN0025140, FBGN0037232	264	30	2975	1.5025252525252524	1.0	0.9999999990147722	99.99791786491356
UP_SEQ_FEATURE	domain:Helicase C-terminal	4	0.335852	0.502798	FBGN0001330, FBGN0000171, FBGN0025140, FBGN0037232	264	30	2975	1.5025252525252524	1.0	0.9999999990147722	99.99791786491356
SP_PIR_KEYWORDS	helicase	8	0.671704	0.521048	FBGN0086130, FBGN0040290, FBGN0001330, FBGN0034496, FBGN0000171, FBGN0021995, FBGN0025140, FBGN0037232	1142	77	12980	1.1808856642481862	1.0	0.9637760165194625	99.99493851456465
INTERPRO	IPR001650:DNA/RNA helicase, C-terminal	8	0.671704	0.570725	FBGN0086130, FBGN0040290, FBGN0001330, FBGN0034496, FBGN0000171, FBGN0021995, FBGN0025140, FBGN0037232	951	76	10196	1.1285627317505118	1.0	0.9999995824904964	99.9998948444339
SMART	SM00487:DEXDc	7	0.587741	0.642384	FBGN0086130, FBGN0040290, FBGN0001330, FBGN0034496, FBGN0000171, FBGN0021995, FBGN0025140	419	75	4824	1.0745584725536992	1.0	0.9984682895816398	99.99976739675508
INTERPRO	IPR014021:Helicase, superfamily 1 and 2, ATP-binding	7	0.587741	0.686041	FBGN0086130, FBGN0040290, FBGN0001330, FBGN0034496, FBGN0000171, FBGN0021995, FBGN0025140	951	73	10196	1.0280742693343705	1.0	0.9999999024116913	99.9999993538616
INTERPRO	IPR014001:DEAD-like helicase, N-terminal	7	0.587741	0.711176	FBGN0086130, FBGN0040290, FBGN0001330, FBGN0034496, FBGN0000171, FBGN0021995, FBGN0025140	951	75	10196	1.000658955485454	1.0	0.9999999367762865	99.99999983387453
INTERPRO	IPR000629:RNA helicase, ATP-dependent, DEAD-box, conserved site	3	0.251889	0.711669	FBGN0000171, FBGN0021995, FBGN0025140	951	26	10196	1.2370783790342148	1.0	0.9999999265375374	99.9999998384331
Annotation Cluster 94	Enrichment Score: 0.3110704625730797
Category	Term	Count	%	PValue	Genes	List Total	Pop Hits	Pop Total	Fold Enrichment	Bonferroni	Benjamini	FDR
GOTERM_BP_FAT	GO:0031497~chromatin assembly	5	0.419815	0.33833	FBGN0030054, FBGN0000541, FBGN0061209, FBGN0013263, FBGN0053830	649	36	7937	1.698553329909262	1.0	0.9958811027285639	99.91451478428044
GOTERM_BP_FAT	GO:0065004~protein-DNA complex assembly	6	0.503778	0.354405	FBGN0030054, FBGN0025815, FBGN0020633, FBGN0000541, FBGN0061209, FBGN0053830	649	48	7937	1.528697996918336	1.0	0.9966556411598141	99.94387213198202
GOTERM_BP_FAT	GO:0006334~nucleosome assembly	4	0.335852	0.426017	FBGN0030054, FBGN0000541, FBGN0061209, FBGN0053830	649	29	7937	1.6868391690133362	1.0	0.9984086486275837	99.99248858941588
GOTERM_BP_FAT	GO:0006323~DNA packaging	7	0.587741	0.440096	FBGN0030054, FBGN0086906, FBGN0000541, FBGN0061209, FBGN0004924, FBGN0013263, FBGN0053830	649	65	7937	1.3170321204219508	1.0	0.998706981773316	99.99508830052892
GOTERM_BP_FAT	GO:0006333~chromatin assembly or disassembly	6	0.503778	0.502374	FBGN0030054, FBGN0000541, FBGN0061209, FBGN0013263, FBGN0053830, FBGN0031613	649	57	7937	1.287324628983862	1.0	0.9992993696878364	99.9993465307857
GOTERM_BP_FAT	GO:0034728~nucleosome organization	4	0.335852	0.708677	FBGN0030054, FBGN0000541, FBGN0061209, FBGN0053830	649	44	7937	1.1117803613951533	1.0	0.999911741225552	99.99999993120143
GOTERM_BP_FAT	GO:0006325~chromatin organization	12	1.00756	0.830266	FBGN0030054, FBGN0259785, FBGN0000541, FBGN0260468, FBGN0061209, FBGN0013263, FBGN0053830, FBGN0033636, FBGN0031613, FBGN0039559, FBGN0034410, FBGN0086655	649	170	7937	0.8632647512009427	1.0	0.9999896027531034	99.99999999999332
Annotation Cluster 95	Enrichment Score: 0.2972477498958479
Category	Term	Count	%	PValue	Genes	List Total	Pop Hits	Pop Total	Fold Enrichment	Bonferroni	Benjamini	FDR
INTERPRO	IPR018122:Transcription factor, fork head, conserved site	3	0.251889	0.479281	FBGN0029504, FBGN0014143, FBGN0000659	951	17	10196	1.8920022267582113	1.0	0.9999987145323432	99.99756223776336
SMART	SM00339:FH	3	0.251889	0.499575	FBGN0029504, FBGN0014143, FBGN0000659	419	19	4824	1.8178620776284387	1.0	0.9917697124212228	99.98388133155542
INTERPRO	IPR011991:Winged helix repressor DNA-binding	9	0.755668	0.500675	FBGN0001148, FBGN0029504, FBGN0001147, FBGN0014143, FBGN0005658, FBGN0000659, FBGN0003145, FBGN0003118, FBGN0000625	951	82	10196	1.1767330922520582	1.0	0.9999989426401051	99.99876853919339
INTERPRO	IPR001766:Transcription factor, fork head	3	0.251889	0.539836	FBGN0029504, FBGN0014143, FBGN0000659	951	19	10196	1.6928440976257677	1.0	0.9999988425033448	99.99967412996891
Annotation Cluster 96	Enrichment Score: 0.28673485381903313
Category	Term	Count	%	PValue	Genes	List Total	Pop Hits	Pop Total	Fold Enrichment	Bonferroni	Benjamini	FDR
GOTERM_BP_FAT	GO:0046903~secretion	13	1.09152	0.321887	FBGN0053653, FBGN0013759, FBGN0030897, FBGN0000346, FBGN0010015, FBGN0034913, FBGN0039487, FBGN0039900, FBGN0037084, FBGN0250788, FBGN0031842, FBGN0026378, FBGN0005614	649	125	7937	1.2718767334360555	1.0	0.9956155136022772	99.8699094817502
GOTERM_BP_FAT	GO:0003001~generation of a signal involved in cell-cell signaling	11	0.923594	0.331278	FBGN0053653, FBGN0039487, FBGN0013759, FBGN0030897, FBGN0000346, FBGN0039900, FBGN0010015, FBGN0034913, FBGN0037084, FBGN0250788, FBGN0026378	649	103	7937	1.306072075037025	1.0	0.9959298371955785	99.89751699759874
GOTERM_BP_FAT	GO:0006836~neurotransmitter transport	13	1.09152	0.331829	FBGN0053653, FBGN0013759, FBGN0030897, FBGN0031934, FBGN0034381, FBGN0000346, FBGN0010015, FBGN0034913, FBGN0039900, FBGN0037084, FBGN0250788, FBGN0029762, FBGN0026378	649	126	7937	1.2617824736468803	1.0	0.9958149212228732	99.89895168405204
GOTERM_BP_FAT	GO:0007267~cell-cell signaling	20	1.67926	0.361513	FBGN0053653, FBGN0013759, FBGN0039140, FBGN0030897, FBGN0000363, FBGN0000346, FBGN0010015, FBGN0034913, FBGN0005563, FBGN0000024, FBGN0039487, FBGN0004197, FBGN0031702, FBGN0000017, FBGN0000658, FBGN0039900, FBGN0037084, FBGN0250788, FBGN0026378, FBGN0015903	649	211	7937	1.1592022725447098	1.0	0.9969882324780641	99.95355670460172
GOTERM_BP_FAT	GO:0032940~secretion by cell	12	1.00756	0.368763	FBGN0053653, FBGN0039487, FBGN0013759, FBGN0030897, FBGN0000346, FBGN0039900, FBGN0010015, FBGN0034913, FBGN0037084, FBGN0250788, FBGN0031842, FBGN0026378	649	118	7937	1.2436865059674598	1.0	0.9971872816497719	99.96179739739476
GOTERM_BP_FAT	GO:0001505~regulation of neurotransmitter levels	11	0.923594	0.409763	FBGN0053653, FBGN0013759, FBGN0030897, FBGN0000346, FBGN0039900, FBGN0010015, FBGN0034913, FBGN0037084, FBGN0250788, FBGN0000024, FBGN0026378	649	110	7937	1.2229583975346687	1.0	0.9981098429169231	99.9878890002603
GOTERM_BP_FAT	GO:0007269~neurotransmitter secretion	10	0.839631	0.455203	FBGN0053653, FBGN0013759, FBGN0030897, FBGN0000346, FBGN0039900, FBGN0010015, FBGN0034913, FBGN0037084, FBGN0250788, FBGN0026378	649	102	7937	1.1989788211124204	1.0	0.9987969369003831	99.99692368168229
GOTERM_BP_FAT	GO:0007268~synaptic transmission	17	1.42737	0.478213	FBGN0053653, FBGN0013759, FBGN0039140, FBGN0000363, FBGN0030897, FBGN0000346, FBGN0010015, FBGN0034913, FBGN0005563, FBGN0000024, FBGN0000017, FBGN0031702, FBGN0039900, FBGN0037084, FBGN0250788, FBGN0026378, FBGN0015903	649	189	7937	1.1000154898459984	1.0	0.9990865769444247	99.99852959779393
GOTERM_BP_FAT	GO:0019226~transmission of nerve impulse	17	1.42737	0.538909	FBGN0053653, FBGN0013759, FBGN0039140, FBGN0000363, FBGN0030897, FBGN0000346, FBGN0010015, FBGN0034913, FBGN0005563, FBGN0000024, FBGN0000017, FBGN0031702, FBGN0039900, FBGN0037084, FBGN0250788, FBGN0026378, FBGN0015903	649	196	7937	1.0607292223514984	1.0	0.9995386903190832	99.99982269448343
GOTERM_BP_FAT	GO:0050877~neurological system process	44	3.69437	0.6251	FBGN0037589, FBGN0011293, FBGN0030897, FBGN0004623, FBGN0041626, FBGN0000346, FBGN0010015, FBGN0034768, FBGN0000024, FBGN0005563, FBGN0045495, FBGN0031702, FBGN0036414, FBGN0039900, FBGN0004435, FBGN0037084, FBGN0250788, FBGN0037896, FBGN0026378, FBGN0053653, FBGN0000313, FBGN0046876, FBGN0005630, FBGN0039140, FBGN0013759, FBGN0046875, FBGN0036260, FBGN0000363, FBGN0001263, FBGN0041231, FBGN00468…	649	546	7937	0.985534239771528	1.0	0.9997888760403677	99.99999485500068
GOTERM_BP_FAT	GO:0006887~exocytosis	6	0.503778	0.648632	FBGN0053653, FBGN0013759, FBGN0000346, FBGN0039900, FBGN0037084, FBGN0031842	649	67	7937	1.0951866246579125	1.0	0.9998219361027952	99.99999830256485
GOTERM_BP_FAT	GO:0016079~synaptic vesicle exocytosis	5	0.419815	0.653341	FBGN0053653, FBGN0013759, FBGN0000346, FBGN0039900, FBGN0037084	649	54	7937	1.1323688866061747	1.0	0.9998283383806027	99.99999865237743
GOTERM_CC_FAT	GO:0008021~synaptic vesicle	5	0.419815	0.706632	FBGN0053653, FBGN0039900, FBGN0010015, FBGN0053555, FBGN0026378	419	54	4786	1.0576328118094227	1.0	0.9962840356681446	99.99999531738173
GOTERM_CC_FAT	GO:0030136~clathrin-coated vesicle	5	0.419815	0.770421	FBGN0053653, FBGN0039900, FBGN0010015, FBGN0053555, FBGN0026378	419	59	4786	0.9680029125035394	1.0	0.9970854590257479	99.99999983963897
GOTERM_BP_FAT	GO:0048489~synaptic vesicle transport	6	0.503778	0.868851	FBGN0053653, FBGN0013759, FBGN0000346, FBGN0039900, FBGN0037084, FBGN0053555	649	90	7937	0.8153055983564458	1.0	0.9999961541491659	99.99999999999993
GOTERM_CC_FAT	GO:0030135~coated vesicle	5	0.419815	0.909351	FBGN0053653, FBGN0039900, FBGN0010015, FBGN0053555, FBGN0026378	419	76	4786	0.751475945233011	1.0	0.9995093559393907	99.99999999999956
Annotation Cluster 97	Enrichment Score: 0.28175626255437347
Category	Term	Count	%	PValue	Genes	List Total	Pop Hits	Pop Total	Fold Enrichment	Bonferroni	Benjamini	FDR
GOTERM_MF_FAT	GO:0008378~galactosyltransferase activity	4	0.335852	0.396191	FBGN0085481, FBGN0033315, FBGN0032078, FBGN0040373	746	24	7918	1.7689901697944594	1.0	0.9881228375943438	99.95805604779079
GOTERM_BP_FAT	GO:0009100~glycoprotein metabolic process	7	0.587741	0.454922	FBGN0035217, FBGN0044028, FBGN0085481, FBGN0033315, FBGN0032078, FBGN0038755, FBGN0040373	649	66	7937	1.2970770882943456	1.0	0.9988364067325154	99.99689648636601
GOTERM_BP_FAT	GO:0006486~protein amino acid glycosylation	5	0.419815	0.575562	FBGN0035217, FBGN0085481, FBGN0033315, FBGN0032078, FBGN0040373	649	49	7937	1.2479167321782334	1.0	0.9996531681887421	99.99995700801131
GOTERM_BP_FAT	GO:0043413~biopolymer glycosylation	5	0.419815	0.575562	FBGN0035217, FBGN0085481, FBGN0033315, FBGN0032078, FBGN0040373	649	49	7937	1.2479167321782334	1.0	0.9996531681887421	99.99995700801131
GOTERM_BP_FAT	GO:0070085~glycosylation	5	0.419815	0.575562	FBGN0035217, FBGN0085481, FBGN0033315, FBGN0032078, FBGN0040373	649	49	7937	1.2479167321782334	1.0	0.9996531681887421	99.99995700801131
GOTERM_BP_FAT	GO:0009101~glycoprotein biosynthetic process	6	0.503778	0.593396	FBGN0035217, FBGN0085481, FBGN0033315, FBGN0032078, FBGN0038755, FBGN0040373	649	63	7937	1.1647222833663513	1.0	0.9997162653491645	99.99997937033082
Annotation Cluster 98	Enrichment Score: 0.28136046590564334
Category	Term	Count	%	PValue	Genes	List Total	Pop Hits	Pop Total	Fold Enrichment	Bonferroni	Benjamini	FDR
GOTERM_BP_FAT	GO:0035239~tube morphogenesis	9	0.755668	0.378942	FBGN0011723, FBGN0015561, FBGN0003087, FBGN0000659, FBGN0000117, FBGN0038755, FBGN0003041, FBGN0015903, FBGN0003118	649	84	7937	1.310312568787145	1.0	0.9976205330295626	99.97107195449641
GOTERM_BP_FAT	GO:0007443~Malpighian tubule morphogenesis	4	0.335852	0.380747	FBGN0011723, FBGN0003087, FBGN0000659, FBGN0003041	649	27	7937	1.8117902185698798	1.0	0.9974185577240955	99.97247751598555
GOTERM_BP_FAT	GO:0035295~tube development	10	0.839631	0.419406	FBGN0011723, FBGN0015561, FBGN0004921, FBGN0003087, FBGN0000659, FBGN0000117, FBGN0038755, FBGN0003041, FBGN0015903, FBGN0003118	649	99	7937	1.2353115126612815	1.0	0.9983178339940348	99.99086293122986
GOTERM_BP_FAT	GO:0001704~formation of primary germ layer	4	0.335852	0.448223	FBGN0011723, FBGN0000659, FBGN0003041, FBGN0004862	649	30	7937	1.6306111967128918	1.0	0.998861300347055	99.996175278412
GOTERM_BP_FAT	GO:0007442~hindgut morphogenesis	5	0.419815	0.452125	FBGN0011723, FBGN0003087, FBGN0000411, FBGN0000659, FBGN0003041	649	42	7937	1.455902854207939	1.0	0.9989062903638078	99.99661252038351
GOTERM_BP_FAT	GO:0007498~mesoderm development	9	0.755668	0.467983	FBGN0011723, FBGN0035917, FBGN0086906, FBGN0033215, FBGN0017397, FBGN0039800, FBGN0003041, FBGN0004169, FBGN0004862	649	91	7937	1.209519294265057	1.0	0.9989980597047391	99.99795035849269
GOTERM_BP_FAT	GO:0048619~embryonic hindgut morphogenesis	4	0.335852	0.491528	FBGN0011723, FBGN0003087, FBGN0000659, FBGN0003041	649	32	7937	1.528697996918336	1.0	0.9992196756278285	99.99905506069818
GOTERM_BP_FAT	GO:0048567~ectodermal gut morphogenesis	5	0.419815	0.524463	FBGN0011723, FBGN0003087, FBGN0000411, FBGN0000659, FBGN0003041	649	46	7937	1.3293026060159443	1.0	0.9994640275530042	99.99969945444475
GOTERM_BP_FAT	GO:0007439~ectodermal gut development	5	0.419815	0.524463	FBGN0011723, FBGN0003087, FBGN0000411, FBGN0000659, FBGN0003041	649	46	7937	1.3293026060159443	1.0	0.9994640275530042	99.99969945444475
GOTERM_BP_FAT	GO:0007369~gastrulation	7	0.587741	0.541348	FBGN0011723, FBGN0000017, FBGN0000659, FBGN0000117, FBGN0003041, FBGN0053555, FBGN0004862	649	72	7937	1.1889873309364836	1.0	0.9995445312736282	99.99983806794766
GOTERM_BP_FAT	GO:0048547~gut morphogenesis	5	0.419815	0.541832	FBGN0011723, FBGN0003087, FBGN0000411, FBGN0000659, FBGN0003041	649	47	7937	1.3010195718453923	1.0	0.9995310899000424	99.99984096761679
GOTERM_BP_FAT	GO:0048565~gut development	7	0.587741	0.555189	FBGN0011723, FBGN0003087, FBGN0000411, FBGN0000659, FBGN0003388, FBGN0003041, FBGN0004862	649	73	7937	1.1726998332524223	1.0	0.9995553258201095	99.99990412871954
GOTERM_BP_FAT	GO:0055123~digestive system development	5	0.419815	0.558871	FBGN0011723, FBGN0003087, FBGN0000411, FBGN0000659, FBGN0003041	649	48	7937	1.2739149974319466	1.0	0.9995730141568212	99.99991683548998
GOTERM_BP_FAT	GO:0048546~digestive tract morphogenesis	5	0.419815	0.558871	FBGN0011723, FBGN0003087, FBGN0000411, FBGN0000659, FBGN0003041	649	48	7937	1.2739149974319466	1.0	0.9995730141568212	99.99991683548998
GOTERM_BP_FAT	GO:0001707~mesoderm formation	3	0.251889	0.638778	FBGN0011723, FBGN0003041, FBGN0004862	649	26	7937	1.4111058433092332	1.0	0.9997995957713258	99.99999727559636
GOTERM_BP_FAT	GO:0048332~mesoderm morphogenesis	3	0.251889	0.659421	FBGN0011723, FBGN0003041, FBGN0004862	649	27	7937	1.3588426639274098	1.0	0.9998399606174001	99.99999900432964
GOTERM_BP_FAT	GO:0048598~embryonic morphogenesis	11	0.923594	0.991174	FBGN0011723, FBGN0000017, FBGN0003087, FBGN0000659, FBGN0000117, FBGN0038167, FBGN0003388, FBGN0003041, FBGN0053555, FBGN0003896, FBGN0004862	649	226	7937	0.5952452377381131	1.0	0.9999999977395279	100.0
Annotation Cluster 99	Enrichment Score: 0.2798657892106371
Category	Term	Count	%	PValue	Genes	List Total	Pop Hits	Pop Total	Fold Enrichment	Bonferroni	Benjamini	FDR
SMART	SM00369:LRR_TYP	7	0.587741	0.452287	FBGN0000313, FBGN0036978, FBGN0038866, FBGN0034602, FBGN0037553, FBGN0039354, FBGN0011828	419	62	4824	1.2998691200246362	1.0	0.9933202183174039	99.94965027071807
INTERPRO	IPR003591:Leucine-rich repeat, typical subtype	7	0.587741	0.524527	FBGN0000313, FBGN0036978, FBGN0038866, FBGN0034602, FBGN0037553, FBGN0039354, FBGN0011828	951	62	10196	1.2104745429259522	1.0	0.9999988342448766	99.99944486008864
SP_PIR_KEYWORDS	leucine-rich repeat	8	0.671704	0.54895	FBGN0000313, FBGN0036978, FBGN0038866, FBGN0001189, FBGN0034602, FBGN0037553, FBGN0039354, FBGN0011828	1142	79	12980	1.1509898246469663	1.0	0.9647783821295	99.99774040159856
INTERPRO	IPR001611:Leucine-rich repeat	9	0.755668	0.583207	FBGN0000313, FBGN0036978, FBGN0038866, FBGN0034602, FBGN0037553, FBGN0037291, FBGN0039354, FBGN0011828, FBGN0051076	951	88	10196	1.0965012905075997	1.0	0.9999994491507932	99.99993495121495
Annotation Cluster 100	Enrichment Score: 0.27423849952386675
Category	Term	Count	%	PValue	Genes	List Total	Pop Hits	Pop Total	Fold Enrichment	Bonferroni	Benjamini	FDR
SMART	SM00060:FN3	8	0.671704	0.317108	FBGN0010473, FBGN0036454, FBGN0053519, FBGN0086906, FBGN0024189, FBGN0038279, FBGN0032752, FBGN0025936	419	64	4824	1.4391408114558473	1.0	0.9949531694524469	99.1863289675593
SMART	SM00409:IG	11	0.923594	0.330141	FBGN0010473, FBGN0036454, FBGN0038498, FBGN0053519, FBGN0086906, FBGN0024189, FBGN0038092, FBGN0034286, FBGN0051646, FBGN0031837, FBGN0011828	419	97	4824	1.3056122825578822	1.0	0.9945325903183053	99.36191681724378
INTERPRO	IPR003961:Fibronectin, type III	8	0.671704	0.387279	FBGN0010473, FBGN0036454, FBGN0053519, FBGN0086906, FBGN0024189, FBGN0038279, FBGN0032752, FBGN0025936	951	64	10196	1.3401682439537328	1.0	0.9999976000890051	99.9655522979401
INTERPRO	IPR003599:Immunoglobulin subtype	11	0.923594	0.417687	FBGN0010473, FBGN0036454, FBGN0038498, FBGN0053519, FBGN0086906, FBGN0024189, FBGN0038092, FBGN0034286, FBGN0051646, FBGN0031837, FBGN0011828	951	97	10196	1.2158227367827679	1.0	0.9999961471581221	99.98495764365418
INTERPRO	IPR008957:Fibronectin, type III-like fold	6	0.503778	0.448457	FBGN0010473, FBGN0036454, FBGN0053519, FBGN0086906, FBGN0024189, FBGN0025936	951	47	10196	1.3686824619101952	1.0	0.9999982165111131	99.99378357018068
SMART	SM00408:IGc2	9	0.755668	0.575751	FBGN0010473, FBGN0036146, FBGN0053519, FBGN0086906, FBGN0024189, FBGN0034286, FBGN0051646, FBGN0031837, FBGN0011828	419	94	4824	1.1023206215406487	1.0	0.9968271046737963	99.99799253120901
INTERPRO	IPR007110:Immunoglobulin-like	13	1.09152	0.580177	FBGN0036146, FBGN0036454, FBGN0053519, FBGN0024189, FBGN0051646, FBGN0011828, FBGN0028645, FBGN0032797, FBGN0010473, FBGN0086906, FBGN0034286, FBGN0038092, FBGN0031837	951	132	10196	1.0558901315999107	1.0	0.9999994857598291	99.99992681063733
INTERPRO	IPR013098:Immunoglobulin I-set	6	0.503778	0.623401	FBGN0010473, FBGN0053519, FBGN0086906, FBGN0024189, FBGN0051646, FBGN0011828	951	57	10196	1.1285627317505118	1.0	0.9999997235300955	99.9999875159886
INTERPRO	IPR013106:Immunoglobulin V-set	5	0.419815	0.632229	FBGN0010473, FBGN0024189, FBGN0034286, FBGN0051646, FBGN0031837	951	46	10196	1.1653636903945503	1.0	0.9999997691759234	99.99999151475039
INTERPRO	IPR003598:Immunoglobulin subtype 2	9	0.755668	0.658713	FBGN0010473, FBGN0036146, FBGN0053519, FBGN0086906, FBGN0024189, FBGN0034286, FBGN0051646, FBGN0031837, FBGN0011828	951	94	10196	1.0265118464326464	1.0	0.9999998693145188	99.99999748621998
INTERPRO	IPR013783:Immunoglobulin-like fold	11	0.923594	0.660238	FBGN0010473, FBGN0036146, FBGN0036454, FBGN0053519, FBGN0086906, FBGN0024189, FBGN0034286, FBGN0051646, FBGN0031837, FBGN0011828, FBGN0030505	951	117	10196	1.0079897903241752	1.0	0.9999998531051055	99.99999766293296
INTERPRO	IPR013151:Immunoglobulin	7	0.587741	0.788035	FBGN0036146, FBGN0036454, FBGN0086906, FBGN0024189, FBGN0034286, FBGN0051646, FBGN0031837	951	82	10196	0.9152368495293787	1.0	0.9999999912785751	99.99999999892052
SP_PIR_KEYWORDS	Immunoglobulin domain	4	0.335852	0.794361	FBGN0010473, FBGN0086906, FBGN0024189, FBGN0011828	1142	47	12980	0.9673212356075568	1.0	0.9923279558150285	99.99999994102986
Annotation Cluster 101	Enrichment Score: 0.2698740605029134
Category	Term	Count	%	PValue	Genes	List Total	Pop Hits	Pop Total	Fold Enrichment	Bonferroni	Benjamini	FDR
GOTERM_BP_FAT	GO:0045893~positive regulation of transcription, DNA-dependent	10	0.839631	0.289758	FBGN0021767, FBGN0005630, FBGN0016694, FBGN0010356, FBGN0000411, FBGN0013263, FBGN0000117, FBGN0028926, FBGN0015904, FBGN0004862	649	88	7937	1.3897254517439417	1.0	0.9942536120698613	99.71281943641327
GOTERM_BP_FAT	GO:0051254~positive regulation of RNA metabolic process	10	0.839631	0.312728	FBGN0021767, FBGN0005630, FBGN0016694, FBGN0010356, FBGN0000411, FBGN0013263, FBGN0000117, FBGN0028926, FBGN0015904, FBGN0004862	649	90	7937	1.3588426639274096	1.0	0.995663608320675	99.83634964608349
GOTERM_BP_FAT	GO:0045944~positive regulation of transcription from RNA polymerase II promoter	6	0.503778	0.387789	FBGN0021767, FBGN0010356, FBGN0000117, FBGN0028926, FBGN0015904, FBGN0004862	649	50	7937	1.4675500770416026	1.0	0.9976708527690542	99.97736780409939
GOTERM_BP_FAT	GO:0006357~regulation of transcription from RNA polymerase II promoter	18	1.51134	0.399894	FBGN0005630, FBGN0035149, FBGN0010356, FBGN0052971, FBGN0002735, FBGN0000411, FBGN0000117, FBGN0028926, FBGN0030899, FBGN0004862, FBGN0021767, FBGN0000659, FBGN0013263, FBGN0036581, FBGN0002633, FBGN0015904, FBGN0015903, FBGN0003896	649	192	7937	1.146523497688752	1.0	0.9980278301675461	99.98391718723563
GOTERM_BP_FAT	GO:0045935~positive regulation of nucleobase, nucleoside, nucleotide and nucleic acid metabolic process	11	0.923594	0.532385	FBGN0021767, FBGN0040290, FBGN0005630, FBGN0016694, FBGN0010356, FBGN0000411, FBGN0013263, FBGN0000117, FBGN0028926, FBGN0015904, FBGN0004862	649	121	7937	1.1117803613951533	1.0	0.9995099444673713	99.99977451810337
GOTERM_BP_FAT	GO:0051173~positive regulation of nitrogen compound metabolic process	11	0.923594	0.532385	FBGN0021767, FBGN0040290, FBGN0005630, FBGN0016694, FBGN0010356, FBGN0000411, FBGN0013263, FBGN0000117, FBGN0028926, FBGN0015904, FBGN0004862	649	121	7937	1.1117803613951533	1.0	0.9995099444673713	99.99977451810337
GOTERM_BP_FAT	GO:0045941~positive regulation of transcription	10	0.839631	0.613667	FBGN0021767, FBGN0005630, FBGN0016694, FBGN0010356, FBGN0000411, FBGN0013263, FBGN0000117, FBGN0028926, FBGN0015904, FBGN0004862	649	116	7937	1.054274480633335	1.0	0.9997821750467496	99.99999139882539
GOTERM_BP_FAT	GO:0010557~positive regulation of macromolecule biosynthetic process	11	0.923594	0.615772	FBGN0021767, FBGN0040290, FBGN0005630, FBGN0016694, FBGN0010356, FBGN0000411, FBGN0013263, FBGN0000117, FBGN0028926, FBGN0015904, FBGN0004862	649	129	7937	1.0428327420838261	1.0	0.9997842036722308	99.99999216623378
GOTERM_BP_FAT	GO:0010628~positive regulation of gene expression	10	0.839631	0.624101	FBGN0021767, FBGN0005630, FBGN0016694, FBGN0010356, FBGN0000411, FBGN0013263, FBGN0000117, FBGN0028926, FBGN0015904, FBGN0004862	649	117	7937	1.045263587636469	1.0	0.9997920661907452	99.99999461527833
GOTERM_BP_FAT	GO:0009891~positive regulation of biosynthetic process	12	1.00756	0.714627	FBGN0021767, FBGN0036978, FBGN0040290, FBGN0005630, FBGN0016694, FBGN0010356, FBGN0000411, FBGN0013263, FBGN0000117, FBGN0028926, FBGN0015904, FBGN0004862	649	153	7937	0.9591830568899363	1.0	0.9999156214477395	99.9999999516626
GOTERM_BP_FAT	GO:0031328~positive regulation of cellular biosynthetic process	12	1.00756	0.714627	FBGN0021767, FBGN0036978, FBGN0040290, FBGN0005630, FBGN0016694, FBGN0010356, FBGN0000411, FBGN0013263, FBGN0000117, FBGN0028926, FBGN0015904, FBGN0004862	649	153	7937	0.9591830568899363	1.0	0.9999156214477395	99.9999999516626
GOTERM_BP_FAT	GO:0010604~positive regulation of macromolecule metabolic process	11	0.923594	0.733171	FBGN0021767, FBGN0040290, FBGN0005630, FBGN0016694, FBGN0010356, FBGN0000411, FBGN0013263, FBGN0000117, FBGN0028926, FBGN0015904, FBGN0004862	649	142	7937	0.9473621389353067	1.0	0.9999335972263659	99.99999998468479
GOTERM_MF_FAT	GO:0016563~transcription activator activity	7	0.587741	0.882004	FBGN0005630, FBGN0000411, FBGN0013263, FBGN0000117, FBGN0036581, FBGN0028926, FBGN0015904	746	93	7918	0.7988987863587881	1.0	0.9999353257783581	99.99999999999952
Annotation Cluster 102	Enrichment Score: 0.2588054439437442
Category	Term	Count	%	PValue	Genes	List Total	Pop Hits	Pop Total	Fold Enrichment	Bonferroni	Benjamini	FDR
SMART	SM00093:SERPIN	6	0.503778	0.197293	FBGN0041182, FBGN0058006, FBGN0039795, FBGN0033115, FBGN0032178, FBGN0026379	419	36	4824	1.918854415274463	1.0	0.9843232435439419	93.74771615863675
INTERPRO	IPR000215:Protease inhibitor I4, serpin	6	0.503778	0.240974	FBGN0041182, FBGN0058006, FBGN0039795, FBGN0033115, FBGN0032178, FBGN0026379	951	36	10196	1.7868909919383107	1.0	0.9999394137660258	98.87572795154546
GOTERM_MF_FAT	GO:0030414~peptidase inhibitor activity	7	0.587741	0.805638	FBGN0032797, FBGN0041182, FBGN0039795, FBGN0038654, FBGN0033115, FBGN0032178, FBGN0051778	746	83	7918	0.8951516521851481	1.0	0.9996504690716529	99.99999999891789
GOTERM_MF_FAT	GO:0004867~serine-type endopeptidase inhibitor activity	5	0.419815	0.87255	FBGN0039795, FBGN0038654, FBGN0033115, FBGN0032178, FBGN0051778	746	65	7918	0.8164570014435967	1.0	0.9999173602799155	99.99999999999838
GOTERM_MF_FAT	GO:0004866~endopeptidase inhibitor activity	6	0.503778	0.883401	FBGN0041182, FBGN0039795, FBGN0038654, FBGN0033115, FBGN0032178, FBGN0051778	746	80	7918	0.7960455764075067	1.0	0.9999353943096165	99.99999999999959
GOTERM_MF_FAT	GO:0004857~enzyme inhibitor activity	7	0.587741	0.948411	FBGN0032797, FBGN0041182, FBGN0039795, FBGN0038654, FBGN0033115, FBGN0032178, FBGN0051778	746	108	7918	0.6879406215867342	1.0	0.9999927107680312	100.0
Annotation Cluster 103	Enrichment Score: 0.2513709317890638
Category	Term	Count	%	PValue	Genes	List Total	Pop Hits	Pop Total	Fold Enrichment	Bonferroni	Benjamini	FDR
GOTERM_MF_FAT	GO:0016765~transferase activity, transferring alkyl or aryl (other than methyl) groups	10	0.839631	0.10691	FBGN0063498, FBGN0025373, FBGN0038029, FBGN0036272, FBGN0033983, FBGN0037697, FBGN0032222, FBGN0010044, FBGN0027296, FBGN0026378	746	60	7918	1.7689901697944594	1.0	0.9306376999007246	82.49868914891084
GOTERM_MF_FAT	GO:0004364~glutathione transferase activity	4	0.335852	0.689944	FBGN0063498, FBGN0038029, FBGN0037697, FBGN0010044	746	37	7918	1.1474530831099197	1.0	0.9985489266819256	99.99999855189982
INTERPRO	IPR010987:Glutathione S-transferase, C-terminal-like	4	0.335852	0.717615	FBGN0063498, FBGN0038029, FBGN0037697, FBGN0010044	951	39	10196	1.099625225808191	1.0	0.9999999337308083	99.99999988490804
INTERPRO	IPR004045:Glutathione S-transferase, N-terminal	4	0.335852	0.717615	FBGN0063498, FBGN0038029, FBGN0037697, FBGN0010044	951	39	10196	1.099625225808191	1.0	0.9999999337308083	99.99999988490804
INTERPRO	IPR004046:Glutathione S-transferase, C-terminal	4	0.335852	0.717615	FBGN0063498, FBGN0038029, FBGN0037697, FBGN0010044	951	39	10196	1.099625225808191	1.0	0.9999999337308083	99.99999988490804
INTERPRO	IPR017933:Glutathione S-transferase/chloride channel, C-terminal	4	0.335852	0.74907	FBGN0063498, FBGN0038029, FBGN0037697, FBGN0010044	951	41	10196	1.0459849708907185	1.0	0.999999971046011	99.99999998316619
KEGG_PATHWAY	dme00480:Glutathione metabolism	6	0.503778	0.85187	FBGN0063498, FBGN0038029, FBGN0036272, FBGN0037697, FBGN0030796, FBGN0010044	231	63	2054	0.8468357039785612	1.0	0.9830880986406866	99.99999992019151
Annotation Cluster 104	Enrichment Score: 0.2438871746963581
Category	Term	Count	%	PValue	Genes	List Total	Pop Hits	Pop Total	Fold Enrichment	Bonferroni	Benjamini	FDR
UP_SEQ_FEATURE	domain:SH3	4	0.335852	0.232845	FBGN0013759, FBGN0000017, FBGN0086906, FBGN0031842	264	19	2975	2.3724082934609254	1.0	0.99999999972849	98.3245685151261
INTERPRO	IPR011511:Variant SH3	3	0.251889	0.447221	FBGN0013759, FBGN0053519, FBGN0034020	951	16	10196	2.0102523659305995	1.0	0.9999985187235656	99.99355278767156
SMART	SM00326:SH3	6	0.503778	0.760147	FBGN0013759, FBGN0053519, FBGN0000017, FBGN0086906, FBGN0031842, FBGN0034020	419	72	4824	0.9594272076372315	1.0	0.9991503220984574	99.99999849211902
INTERPRO	IPR001452:Src homology-3 domain	6	0.503778	0.813196	FBGN0013759, FBGN0053519, FBGN0000017, FBGN0086906, FBGN0031842, FBGN0034020	951	72	10196	0.8934454959691553	1.0	0.9999999952496578	99.99999999986198
SP_PIR_KEYWORDS	sh3 domain	3	0.251889	0.937308	FBGN0013759, FBGN0000017, FBGN0034020	1142	49	12980	0.6958790521462526	1.0	0.9993240102340052	99.99999999999999
Annotation Cluster 105	Enrichment Score: 0.2395724268500761
Category	Term	Count	%	PValue	Genes	List Total	Pop Hits	Pop Total	Fold Enrichment	Bonferroni	Benjamini	FDR
GOTERM_BP_FAT	GO:0046669~regulation of compound eye retinal cell programmed cell death	3	0.251889	0.287565	FBGN0086907, FBGN0004435, FBGN0002940	649	13	7937	2.8222116866184663	1.0	0.9942195003228906	99.69726499936246
GOTERM_BP_FAT	GO:0046668~regulation of retinal cell programmed cell death	3	0.251889	0.409785	FBGN0086907, FBGN0004435, FBGN0002940	649	17	7937	2.1581618780023564	1.0	0.998036104575654	99.98789671683465
GOTERM_BP_FAT	GO:0043069~negative regulation of programmed cell death	5	0.419815	0.59189	FBGN0001332, FBGN0000659, FBGN0004435, FBGN0002940, FBGN0003118	649	50	7937	1.2229583975346687	1.0	0.9997177334880973	99.9999780238913
GOTERM_BP_FAT	GO:0060548~negative regulation of cell death	5	0.419815	0.65334
