# Supplementary material for: Gene expression analysis of Drosophilaa Manf mutants reveals perturbations in membrane traffic and major metabolic changes
Source: BMC Genomics. 2012 Apr 11;13:134. doi: 10.1186/1471-2164-13-134 (PMC3364883; doi:10.1186/1471-2164-13-134)
Supplement: Additional file 3 — DAVID functional annotation clustering analysis of upregulated genes in embryonic ManfmzΔ96 mutants. An Excel file; 1243 genes were upregulated and grouped into 230 functional clusters. [file 1471-2164-13-134-S3.XLSX]

## Sheet: upreg_embr_mutant
Annotation Cluster 1	Enrichment Score: 9.40301014485112	64
Category	Term	Count	%	PValue	Genes	List Total	Pop Hits	Pop Total	Fold Enrichment	Bonferroni	Benjamini	FDR
GOTERM_BP_FAT	GO:0006952~defense response	54	4.3443282381335475	1.3979540714856558E-17	FBGN0035806, FBGN0040736, FBGN0000278, FBGN0000277, FBGN0000276, FBGN0040321, FBGN0010441, FBGN0010381, FBGN0034511, FBGN0040322, FBGN0040323, FBGN0034328, FBGN0034329, FBGN0014018, FBGN0029114, FBGN0039102, FBGN0037515, FBGN0031114, FBGN0030051, FBGN0030926, FBGN0035290, FBGN0086657, FBGN0041205, FBGN0015286, FBGN0003495, FBGN0044810, FBGN0004956, FBGN0044812, FBGN0052283, FBGN0041181, FBGN00291…	673	173	7937	3.6811962655352195	2.8406426732588524E-14	2.8406426732588524E-14	2.407986332325937E-14
GOTERM_BP_FAT	GO:0006955~immune response	49	3.9420756234915526	1.6284520836801994E-14	FBGN0035806, FBGN0040736, FBGN0000278, FBGN0000277, FBGN0000276, FBGN0040321, FBGN0010441, FBGN0010381, FBGN0040322, FBGN0040323, FBGN0034328, FBGN0034329, FBGN0032006, FBGN0014018, FBGN0029114, FBGN0039102, FBGN0037515, FBGN0030051, FBGN0030926, FBGN0000281, FBGN0053542, FBGN0041205, FBGN0004606, FBGN0015286, FBGN0003495, FBGN0044810, FBGN0044812, FBGN0029167, FBGN0028430, FBGN0041180, FBGN00379…	673	169	7937	3.419406173892401	3.3162805834763276E-11	1.6581402917381638E-11	2.8110846983508964E-11
GOTERM_BP_FAT	GO:0045087~innate immune response	34	2.7353177795655674	1.6373960293268383E-13	FBGN0041205, FBGN0035806, FBGN0040736, FBGN0015286, FBGN0003495, FBGN0044810, FBGN0000278, FBGN0044812, FBGN0029167, FBGN0000277, FBGN0028430, FBGN0000276, FBGN0037906, FBGN0040321, FBGN0010381, FBGN0010441, FBGN0040653, FBGN0030310, FBGN0040322, FBGN0040323, FBGN0034328, FBGN0034329, FBGN0033835, FBGN0012042, FBGN0014018, FBGN0029114, FBGN0014865, FBGN0039102, FBGN0028396, FBGN0037515, FBGN00300…	673	92	7937	4.358453388461787	3.327560449406519E-10	1.1091871865431813E-10	2.820743638665135E-10
GOTERM_BP_FAT	GO:0009617~response to bacterium	30	2.413515687851971	3.6586184933125105E-12	FBGN0041205, FBGN0035806, FBGN0040736, FBGN0003495, FBGN0044810, FBGN0000278, FBGN0034094, FBGN0041181, FBGN0000277, FBGN0041180, FBGN0000276, FBGN0037906, FBGN0041183, FBGN0010381, FBGN0004431, FBGN0030310, FBGN0034511, FBGN0040323, FBGN0034328, FBGN0035089, FBGN0033835, FBGN0012042, FBGN0014018, FBGN0014865, FBGN0039102, FBGN0028396, FBGN0034647, FBGN0014033, FBGN0030051, FBGN0035976, FBGN00359…	673	80	7937	4.422548291233284	7.4343340372706734E-9	1.8585835093176684E-9	6.302014465831007E-9
SP_PIR_KEYWORDS	innate immunity	24	1.9308125502815767	3.856757152512787E-11	FBGN0041205, FBGN0035806, FBGN0040736, FBGN0000278, FBGN0044810, FBGN0044812, FBGN0000277, FBGN0000276, FBGN0037906, FBGN0040321, FBGN0040653, FBGN0030310, FBGN0040322, FBGN0040323, FBGN0034328, FBGN0034329, FBGN0033835, FBGN0012042, FBGN0014018, FBGN0014865, FBGN0028396, FBGN0030926, FBGN0035977, FBGN0035976, FBGN0035975	1180	53	12980	4.981132075471698	1.1068899241628571E-8	1.1068899241628571E-8	5.118967472128588E-8
SP_PIR_KEYWORDS	immune response	24	1.9308125502815767	9.662761919519125E-11	FBGN0041205, FBGN0035806, FBGN0040736, FBGN0000278, FBGN0044810, FBGN0044812, FBGN0000277, FBGN0000276, FBGN0037906, FBGN0040321, FBGN0040653, FBGN0030310, FBGN0040322, FBGN0040323, FBGN0034328, FBGN0034329, FBGN0033835, FBGN0012042, FBGN0014018, FBGN0014865, FBGN0028396, FBGN0030926, FBGN0035977, FBGN0035976, FBGN0035975	1180	55	12980	2011-08-04	2.7732119378676146E-8	1.3866059744849224E-8	1.2825107642555622E-7
GOTERM_BP_FAT	GO:0042742~defense response to bacterium	25	2.011263073209976	7.302561117450312E-10	FBGN0041205, FBGN0035806, FBGN0040736, FBGN0003495, FBGN0000278, FBGN0041181, FBGN0000277, FBGN0000276, FBGN0041180, FBGN0037906, FBGN0041183, FBGN0010381, FBGN0004431, FBGN0030310, FBGN0034511, FBGN0040323, FBGN0034328, FBGN0033835, FBGN0012042, FBGN0014018, FBGN0014865, FBGN0039102, FBGN0028396, FBGN0014033, FBGN0030051, FBGN0035976	673	69	7937	4.272993518099791	1.4838792496973952E-6	2.967760260874641E-7	1.2578715402611351E-6
GOTERM_BP_FAT	GO:0019730~antimicrobial humoral response	22	1.7699115044247788	1.6069246339468904E-7	FBGN0015790, FBGN0034328, FBGN0041205, FBGN0004606, FBGN0033835, FBGN0012042, FBGN0032006, FBGN0014018, FBGN0040736, FBGN0014865, FBGN0003495, FBGN0000278, FBGN0000277, FBGN0041180, FBGN0000276, FBGN0041183, FBGN0053542, FBGN0001297, FBGN0010441, FBGN0010381, FBGN0034539, FBGN0004431, FBGN0035976	673	70	7937	3.706516663128848	3.2647380778350055E-4	3.628013207779279E-5	2.767936079894895E-4
GOTERM_BP_FAT	GO:0006959~humoral immune response	24	1.9308125502815767	2.0882388825168878E-7	FBGN0004606, FBGN0041205, FBGN0040736, FBGN0003495, FBGN0000278, FBGN0029167, FBGN0000277, FBGN0000276, FBGN0041180, FBGN0041183, FBGN0001297, FBGN0010381, FBGN0010441, FBGN0034539, FBGN0004431, FBGN0015790, FBGN0034328, FBGN0033835, FBGN0012042, FBGN0032006, FBGN0014018, FBGN0014865, FBGN0000281, FBGN0053542, FBGN0035976	673	83	7937	3.410157718541327	4.242401699948717E-4	4.243211826371329E-5	3.597000983512899E-4
GOTERM_BP_FAT	GO:0050829~defense response to Gram-negative bacterium	13	1.0458567980691875	2.5539189965558676E-6	FBGN0041205, FBGN0012042, FBGN0014018, FBGN0014865, FBGN0039102, FBGN0000278, FBGN0014033, FBGN0000277, FBGN0030051, FBGN0000276, FBGN0010381, FBGN0034511, FBGN0035976, FBGN0040323	673	30	7937	5.110500247647351	0.005176127472983683	4.716678231765359E-4	0.00439905340829938
GOTERM_BP_FAT	GO:0050830~defense response to Gram-positive bacterium	11	0.8849557522123894	1.1609138749137905E-5	FBGN0041181, FBGN0000277, FBGN0000276, FBGN0030051, FBGN0037906, FBGN0035806, FBGN0014865, FBGN0039102, FBGN0003495, FBGN0000278, FBGN0030310, FBGN0040323	673	24	7937	5.405336800396236	0.02331384007200643	0.001963894602739158	0.01999494504605348
GOTERM_BP_FAT	GO:0019731~antibacterial humoral response	11	0.8849557522123894	3.949643853275546E-5	FBGN0034328, FBGN0000277, FBGN0000276, FBGN0041180, FBGN0033835, FBGN0012042, FBGN0040736, FBGN0041183, FBGN0014865, FBGN0010381, FBGN0000278, FBGN0035976	673	27	7937	4.804743822574432	0.07712210813491449	0.005716338354132766	0.0680111159658825
Annotation Cluster 2	Enrichment Score: 7.129009000871399
Category	Term	Count	%	PValue	Genes	List Total	Pop Hits	Pop Total	Fold Enrichment	Bonferroni	Benjamini	FDR
GOTERM_BP_FAT	GO:0009620~response to fungus	16	1.2872083668543846	9.33516925846157E-10	FBGN0014865, FBGN0020240, FBGN0052279, FBGN0039102, FBGN0003495, FBGN0000278, FBGN0052274, FBGN0052283, FBGN0000277, FBGN0030051, FBGN0000276, FBGN0030926, FBGN0035434, FBGN0040321, FBGN0010381, FBGN0010441, FBGN0040323	673	28	7937	6.739121205688813	1.896904604392624E-6	3.161510172544624E-7	1.607989874585769E-6
GOTERM_BP_FAT	GO:0050832~defense response to fungus	14	1.1263073209975865	3.784868533019583E-8	FBGN0014865, FBGN0052279, FBGN0039102, FBGN0003495, FBGN0000278, FBGN0052274, FBGN0052283, FBGN0000277, FBGN0030051, FBGN0000276, FBGN0030926, FBGN0035434, FBGN0010381, FBGN0010441, FBGN0040323	673	26	7937	6.350325751514458	7.690557259376618E-5	9.613520037143886E-6	6.51946231777778E-5
GOTERM_BP_FAT	GO:0050830~defense response to Gram-positive bacterium	11	0.8849557522123894	1.1609138749137905E-5	FBGN0041181, FBGN0000277, FBGN0000276, FBGN0030051, FBGN0037906, FBGN0035806, FBGN0014865, FBGN0039102, FBGN0003495, FBGN0000278, FBGN0030310, FBGN0040323	673	24	7937	5.405336800396236	0.02331384007200643	0.001963894602739158	0.01999494504605348
Annotation Cluster 3	Enrichment Score: 6.344935307488166
Category	Term	Count	%	PValue	Genes	List Total	Pop Hits	Pop Total	Fold Enrichment	Bonferroni	Benjamini	FDR
GOTERM_MF_FAT	GO:0004175~endopeptidase activity	83	6.6773934030571205	3.838955611144497E-10	FBGN0039630, FBGN0028864, FBGN0042187, FBGN0034052, FBGN0050287, FBGN0038114, FBGN0259716, FBGN0038211, FBGN0050187, FBGN0003719, FBGN0038113, FBGN0042106, FBGN0019929, FBGN0038014, FBGN0053459, FBGN0025866, FBGN0037396, FBGN0033656, FBGN0085438, FBGN0033365, FBGN0050088, FBGN0033659, FBGN0027563, FBGN0031389, FBGN0019972, FBGN0039102, FBGN0003464, FBGN0036702, FBGN0037515, FBGN0051219, FBGN00512…	713	457	7918	2.016916226012073	2.7333361707349013E-7	2.7333361707349013E-7	5.802553659783882E-7
GOTERM_BP_FAT	GO:0006508~proteolysis	107	8.608205953338697	8.400030182971933E-9	FBGN0039630, FBGN0028864, FBGN0039172, FBGN0038211, FBGN0020224, FBGN0259716, FBGN0019929, FBGN0038014, FBGN0053459, FBGN0039025, FBGN0028476, FBGN0052627, FBGN0025866, FBGN0033656, FBGN0033365, FBGN0033659, FBGN0051219, FBGN0051217, FBGN0029791, FBGN0023174, FBGN0028517, FBGN0085465, FBGN0032412, FBGN0015541, FBGN0039629, FBGN0051220, FBGN0023479, FBGN0032639, FBGN0032638, FBGN0004509, FBGN00289…	673	731	7937	1.7262659996788376	1.7068715820633962E-5	2.4384058118220864E-6	1.4469113840398506E-5
GOTERM_MF_FAT	GO:0070011~peptidase activity, acting on L-amino acid peptides	98	7.884151246983105	8.711220503047663E-9	FBGN0039630, FBGN0028864, FBGN0259716, FBGN0038211, FBGN0019929, FBGN0038014, FBGN0053459, FBGN0052627, FBGN0025866, FBGN0033656, FBGN0033365, FBGN0033659, FBGN0051219, FBGN0051217, FBGN0029791, FBGN0023174, FBGN0028517, FBGN0085465, FBGN0015541, FBGN0039629, FBGN0032412, FBGN0025879, FBGN0051220, FBGN0023479, FBGN0032639, FBGN0032638, FBGN0004509, FBGN0028917, FBGN0033438, FBGN0039759, FBGN00303…	713	612	7918	1.7782819532675156	6.202369804420016E-6	3.1011897109189945E-6	1.316694541175778E-5
GOTERM_MF_FAT	GO:0008233~peptidase activity	102	8.205953338696702	1.0207359488294114E-8	FBGN0039630, FBGN0028864, FBGN0259716, FBGN0039172, FBGN0038211, FBGN0019929, FBGN0038014, FBGN0053459, FBGN0052627, FBGN0025866, FBGN0033656, FBGN0033365, FBGN0033659, FBGN0051219, FBGN0051217, FBGN0029791, FBGN0023174, FBGN0028517, FBGN0085465, FBGN0015541, FBGN0039629, FBGN0032412, FBGN0025879, FBGN0051220, FBGN0023479, FBGN0032639, FBGN0032638, FBGN0004509, FBGN0028917, FBGN0036564, FBGN00334…	713	648	7918	1.748039062905823	7.2676136012583825E-6	2.422543735836058E-6	1.542834827672479E-5
GOTERM_MF_FAT	GO:0004252~serine-type endopeptidase activity	56	4.505229283990346	1.5212313701828347E-8	FBGN0039630, FBGN0028864, FBGN0034052, FBGN0042187, FBGN0050287, FBGN0038114, FBGN0038211, FBGN0050187, FBGN0038113, FBGN0042106, FBGN0019929, FBGN0038014, FBGN0053459, FBGN0085438, FBGN0033365, FBGN0050088, FBGN0027563, FBGN0031389, FBGN0039102, FBGN0037515, FBGN0051219, FBGN0051217, FBGN0039108, FBGN0030051, FBGN0030926, FBGN0051326, FBGN0030927, FBGN0028517, FBGN0085465, FBGN0039629, FBGN00324…	713	280	7918	2.2210378681626928	1.0831108809838952E-5	2.707788200662087E-6	2.2993298687268293E-5
GOTERM_MF_FAT	GO:0008236~serine-type peptidase activity	57	4.585679806918745	1.788104844298868E-7	FBGN0039630, FBGN0028864, FBGN0034052, FBGN0042187, FBGN0050287, FBGN0038114, FBGN0038211, FBGN0050187, FBGN0038113, FBGN0042106, FBGN0019929, FBGN0038014, FBGN0053459, FBGN0085438, FBGN0033365, FBGN0050088, FBGN0027563, FBGN0031389, FBGN0039102, FBGN0037515, FBGN0051219, FBGN0051217, FBGN0039108, FBGN0030051, FBGN0030926, FBGN0030927, FBGN0051326, FBGN0028517, FBGN0085465, FBGN0039629, FBGN00324…	713	308	7918	2.0551811442414527	1.2730497232316118E-4	2.5462291088129696E-5	2.7027040068183794E-4
GOTERM_MF_FAT	GO:0017171~serine hydrolase activity	57	4.585679806918745	2.238763254696772E-7	FBGN0039630, FBGN0028864, FBGN0034052, FBGN0042187, FBGN0050287, FBGN0038114, FBGN0038211, FBGN0050187, FBGN0038113, FBGN0042106, FBGN0019929, FBGN0038014, FBGN0053459, FBGN0085438, FBGN0033365, FBGN0050088, FBGN0027563, FBGN0031389, FBGN0039102, FBGN0037515, FBGN0051219, FBGN0051217, FBGN0039108, FBGN0030051, FBGN0030926, FBGN0030927, FBGN0051326, FBGN0028517, FBGN0085465, FBGN0039629, FBGN00324…	713	310	7918	2.0419219110527984	1.5938725808439802E-4	2.6566307373299125E-5	3.3838689684762E-4
INTERPRO	IPR001254:Peptidase S1 and S6, chymotrypsin/Hap	51	4.102976669348351	3.027867659163008E-7	FBGN0039630, FBGN0028864, FBGN0034052, FBGN0042187, FBGN0050287, FBGN0038114, FBGN0038211, FBGN0050187, FBGN0038113, FBGN0042106, FBGN0019929, FBGN0038014, FBGN0053459, FBGN0033365, FBGN0085438, FBGN0027563, FBGN0031389, FBGN0039102, FBGN0037515, FBGN0051219, FBGN0051217, FBGN0039108, FBGN0030051, FBGN0030926, FBGN0051326, FBGN0030927, FBGN0028517, FBGN0085465, FBGN0039629, FBGN0032412, FBGN00512…	984	248	10196	2.130851691581432	3.563165815603231E-4	3.563165815603231E-4	4.883256806920144E-4
SMART	SM00020:Tryp_SPc	51	4.102976669348351	4.062541255917952E-6	FBGN0039630, FBGN0028864, FBGN0034052, FBGN0042187, FBGN0050287, FBGN0038114, FBGN0038211, FBGN0050187, FBGN0038113, FBGN0042106, FBGN0019929, FBGN0038014, FBGN0053459, FBGN0033365, FBGN0085438, FBGN0027563, FBGN0031389, FBGN0039102, FBGN0037515, FBGN0051219, FBGN0051217, FBGN0039108, FBGN0030051, FBGN0030926, FBGN0051326, FBGN0030927, FBGN0028517, FBGN0085465, FBGN0039629, FBGN0032412, FBGN00512…	515	248	4824	1.9262762292514877	9.826538601358514E-4	9.826538601358514E-4	0.005250491494923626
INTERPRO	IPR018114:Peptidase S1/S6, chymotrypsin/Hap, active site	40	3.2180209171359615	4.40103038718696E-6	FBGN0039630, FBGN0051220, FBGN0023479, FBGN0034052, FBGN0042187, FBGN0053329, FBGN0050287, FBGN0038114, FBGN0038211, FBGN0050187, FBGN0028917, FBGN0038113, FBGN0034139, FBGN0042106, FBGN0019929, FBGN0039759, FBGN0038014, FBGN0053459, FBGN0035661, FBGN0085438, FBGN0033365, FBGN0050088, FBGN0039495, FBGN0050091, FBGN0069056, FBGN0053462, FBGN0027563, FBGN0036891, FBGN0038144, FBGN0039102, FBGN00375…	984	191	10196	2.17000808751543	0.0051666309749949235	0.0025866608947897607	0.00709763365795979
SP_PIR_KEYWORDS	Protease	47	3.781174577634755	1.1738471529990621E-5	FBGN0039630, FBGN0051220, FBGN0042187, FBGN0034052, FBGN0050287, FBGN0038114, FBGN0039172, FBGN0003719, FBGN0004509, FBGN0028917, FBGN0004648, FBGN0031060, FBGN0038113, FBGN0034139, FBGN0053128, FBGN0019929, FBGN0039759, FBGN0033438, FBGN0004066, FBGN0035661, FBGN0051314, FBGN0025866, FBGN0085438, FBGN0030310, FBGN0033365, FBGN0050088, FBGN0036913, FBGN0019972, FBGN0005632, FBGN0036891, FBGN00381…	1180	264	12980	1.9583333333333333	0.003363292520457639	8.41885690810007E-4	0.015579020057743254
INTERPRO	IPR001314:Peptidase S1A, chymotrypsin	41	3.2984714400643607	1.9130725660103846E-5	FBGN0039630, FBGN0051220, FBGN0034052, FBGN0042187, FBGN0053329, FBGN0050287, FBGN0038114, FBGN0038211, FBGN0032638, FBGN0028917, FBGN0038113, FBGN0034139, FBGN0042106, FBGN0019929, FBGN0039759, FBGN0038014, FBGN0053459, FBGN0035661, FBGN0031470, FBGN0085438, FBGN0033365, FBGN0050088, FBGN0039495, FBGN0050091, FBGN0053461, FBGN0053462, FBGN0053460, FBGN0036891, FBGN0038144, FBGN0039102, FBGN00375…	984	210	10196	2.023015873015873	0.02226546215322789	0.0056134552209053945	0.0308490838555997
SP_PIR_KEYWORDS	hydrolase	176	14.15929203539823	6.759957598406535E-5	FBGN0039630, FBGN0028864, FBGN0003162, FBGN0036028, FBGN0024947, FBGN0036545, FBGN0036876, FBGN0036877, FBGN0038211, FBGN0039172, FBGN0039207, FBGN0033226, FBGN0019929, FBGN0038014, FBGN0053459, FBGN0027605, FBGN0028476, FBGN0052627, FBGN0023495, FBGN0025866, FBGN0033656, FBGN0031294, FBGN0033365, FBGN0011826, FBGN0034491, FBGN0051219, FBGN0051217, FBGN0029791, FBGN0030013, FBGN0004366, FBGN00231…	1180	1470	12980	1.3170068027210884	0.01921473178891986	0.003228399822213235	0.08968580205710452
SP_PIR_KEYWORDS	Serine protease	25	2.011263073209976	0.0010328729666712558	FBGN0039630, FBGN0051220, FBGN0042187, FBGN0034052, FBGN0050287, FBGN0038114, FBGN0028917, FBGN0004509, FBGN0038113, FBGN0034139, FBGN0039759, FBGN0019929, FBGN0035661, FBGN0033365, FBGN0085438, FBGN0050088, FBGN0036891, FBGN0039102, FBGN0038144, FBGN0037515, FBGN0004635, FBGN0039108, FBGN0030051, FBGN0030926, FBGN0039629	1180	135	12980	2.0370370370370368	0.25664959459200243	0.03241711930796232	1.3622479045767522
Annotation Cluster 4	Enrichment Score: 4.047140004921996
Category	Term	Count	%	PValue	Genes	List Total	Pop Hits	Pop Total	Fold Enrichment	Bonferroni	Benjamini	FDR
GOTERM_MF_FAT	GO:0004866~endopeptidase inhibitor activity	21	1.6894609814963797	1.808903230775696E-5	FBGN0031973, FBGN0031558, FBGN0085483, FBGN0033355, FBGN0036463, FBGN0033574, FBGN0038243, FBGN0038299, FBGN0020240, FBGN0051704, FBGN0031559, FBGN0041181, FBGN0041180, FBGN0259225, FBGN0031560, FBGN0041183, FBGN0028984, FBGN0028985, FBGN0039527, FBGN0033710, FBGN0025879	713	80	7918	2.915112201963534	0.01279692157127632	0.0018382380088759476	0.02733795006443218
GOTERM_MF_FAT	GO:0030414~peptidase inhibitor activity	21	1.6894609814963797	3.2306304034192826E-5	FBGN0031973, FBGN0031558, FBGN0085483, FBGN0033355, FBGN0036463, FBGN0033574, FBGN0038243, FBGN0038299, FBGN0020240, FBGN0051704, FBGN0031559, FBGN0041181, FBGN0041180, FBGN0259225, FBGN0031560, FBGN0041183, FBGN0028984, FBGN0028985, FBGN0039527, FBGN0033710, FBGN0025879	713	83	7918	2.809746700687744	0.022739920325207108	0.00287117776698409	0.04881961082379149
GOTERM_MF_FAT	GO:0004857~enzyme inhibitor activity	24	1.9308125502815767	6.972442269531558E-5	FBGN0031973, FBGN0033988, FBGN0031558, FBGN0085483, FBGN0033355, FBGN0036463, FBGN0033574, FBGN0038243, FBGN0038299, FBGN0020240, FBGN0051704, FBGN0031559, FBGN0041181, FBGN0041180, FBGN0259225, FBGN0031560, FBGN0041183, FBGN0085452, FBGN0028984, FBGN0028985, FBGN0028515, FBGN0039527, FBGN0033710, FBGN0025879	713	108	7918	2.4678198535141034	0.04843332366668407	0.005500982735546223	0.10533611262005804
GOTERM_MF_FAT	GO:0004867~serine-type endopeptidase inhibitor activity	15	1.2067578439259854	0.00158983642483139	FBGN0031973, FBGN0031558, FBGN0033355, FBGN0036463, FBGN0033574, FBGN0085483, FBGN0038299, FBGN0051704, FBGN0031559, FBGN0259225, FBGN0031560, FBGN0028984, FBGN0028985, FBGN0039527, FBGN0033710	713	65	7918	2.562736001726184	0.677890686380029	0.08345435403500834	2.3762501803183844
Annotation Cluster 5	Enrichment Score: 3.7593620775945245	76
Category	Term	Count	%	PValue	Genes	List Total	Pop Hits	Pop Total	Fold Enrichment	Bonferroni	Benjamini	FDR
SP_PIR_KEYWORDS	signal	66	5.3097345132743365	1.8663900864281116E-5	FBGN0043534, FBGN0043535, FBGN0035806, FBGN0001137, FBGN0040736, FBGN0250832, FBGN0003719, FBGN0000278, FBGN0004009, FBGN0000277, FBGN0000276, FBGN0023495, FBGN0040321, FBGN0010381, FBGN0034880, FBGN0040322, FBGN0040323, FBGN0034328, FBGN0034329, FBGN0030964, FBGN0020506, FBGN0046685, FBGN0015585, FBGN0034626, FBGN0011260, FBGN0259685, FBGN0003328, FBGN0030926, FBGN0011577, FBGN0000079, FBGN00204…	1180	425	12980	1.708235294117647	0.005342268591778443	0.0010707442509697573	0.024769232439536548
UP_SEQ_FEATURE	signal peptide	65	5.229283990345937	1.0444158420947439E-4	FBGN0043534, FBGN0043535, FBGN0035806, FBGN0001137, FBGN0040736, FBGN0250832, FBGN0003719, FBGN0000278, FBGN0004009, FBGN0000277, FBGN0000276, FBGN0023495, FBGN0040321, FBGN0010381, FBGN0034880, FBGN0040322, FBGN0040323, FBGN0034328, FBGN0034329, FBGN0030964, FBGN0020506, FBGN0046685, FBGN0015585, FBGN0034626, FBGN0011260, FBGN0259685, FBGN0003328, FBGN0030926, FBGN0011577, FBGN0000079, FBGN00204…	295	419	2975	1.56445936653048	0.08342266109200247	0.042619543280730254	0.1610732880617194
SP_PIR_KEYWORDS	disulfide bond	43	3.4593724859211585	2.510861839899925E-4	FBGN0043534, FBGN0043535, FBGN0028956, FBGN0035806, FBGN0001137, FBGN0040736, FBGN0004649, FBGN0250832, FBGN0019940, FBGN0003719, FBGN0003495, FBGN0004509, FBGN0037153, FBGN0004009, FBGN0000463, FBGN0025631, FBGN0037906, FBGN0030930, FBGN0010381, FBGN0004431, FBGN0030310, FBGN0034328, FBGN0034329, FBGN0020506, FBGN0034509, FBGN0050145, FBGN0011260, FBGN0259685, FBGN0011761, FBGN0013984, FBGN00033…	1180	265	12980	1.7849056603773588	0.06953496778690771	0.01024300558191682	0.3327466247954547
UP_SEQ_FEATURE	disulfide bond	41	3.2984714400643607	0.0018743599827061026	FBGN0043534, FBGN0043535, FBGN0028956, FBGN0035806, FBGN0001137, FBGN0040736, FBGN0004649, FBGN0250832, FBGN0019940, FBGN0003719, FBGN0003495, FBGN0004509, FBGN0037153, FBGN0000463, FBGN0025631, FBGN0037906, FBGN0030930, FBGN0010381, FBGN0004431, FBGN0030310, FBGN0034328, FBGN0034329, FBGN0020506, FBGN0034509, FBGN0050145, FBGN0011260, FBGN0259685, FBGN0011761, FBGN0013984, FBGN0030926, FBGN00524…	295	258	2975	1.602614636710025	0.7908457108485163	0.4064067892373773	2.8540737887003065
Annotation Cluster 6	Enrichment Score: 3.6521298063161725
Category	Term	Count	%	PValue	Genes	List Total	Pop Hits	Pop Total	Fold Enrichment	Bonferroni	Benjamini	FDR
GOTERM_BP_FAT	GO:0050832~defense response to fungus	14	1.1263073209975865	3.784868533019583E-8	FBGN0014865, FBGN0052279, FBGN0039102, FBGN0003495, FBGN0000278, FBGN0052274, FBGN0052283, FBGN0000277, FBGN0030051, FBGN0000276, FBGN0030926, FBGN0035434, FBGN0010381, FBGN0010441, FBGN0040323	673	26	7937	6.350325751514458	7.690557259376618E-5	9.613520037143886E-6	6.51946231777778E-5
INTERPRO	IPR008176:Gamma thionin	5	0.4022526146419952	0.0023678734825287435	FBGN0052274, FBGN0052283, FBGN0035434, FBGN0010381, FBGN0052279	984	7	10196	7.401277584204413	0.9385967137535571	0.2944562454573293	3.7512062943173885
INTERPRO	IPR003614:Knottin	5	0.4022526146419952	0.004375596845814318	FBGN0052274, FBGN0052283, FBGN0035434, FBGN0010381, FBGN0052279	984	8	10196	6.476117886178862	0.9942662057504683	0.4031788426935402	6.828038810764436
SMART	SM00505:Knot1	5	0.4022526146419952	0.006281077922542592	FBGN0052274, FBGN0052283, FBGN0035434, FBGN0010381, FBGN0052279	515	8	4824	5.854368932038835	0.7823385980830393	0.22441350724025266	7.820794193453451
Annotation Cluster 7	Enrichment Score: 3.376584484838616
Category	Term	Count	%	PValue	Genes	List Total	Pop Hits	Pop Total	Fold Enrichment	Bonferroni	Benjamini	FDR
GOTERM_BP_FAT	GO:0009266~response to temperature stimulus	18	1.4481094127111827	9.336953724472533E-5	FBGN0037151, FBGN0035982, FBGN0035273, FBGN0011296, FBGN0001230, FBGN0031256, FBGN0028396, FBGN0044810, FBGN0001234, FBGN0001233, FBGN0044812, FBGN0001223, FBGN0001222, FBGN0060296, FBGN0001225, FBGN0001226, FBGN0001217, FBGN0003068, FBGN0001228	673	73	7937	2.9079769586191455	0.1728223195079459	0.010485515080515317	0.16070796047535918
GOTERM_BP_FAT	GO:0009408~response to heat	17	1.3676588897827837	1.3101053047921132E-4	FBGN0037151, FBGN0035982, FBGN0035273, FBGN0011296, FBGN0001230, FBGN0031256, FBGN0028396, FBGN0044810, FBGN0001234, FBGN0001233, FBGN0044812, FBGN0001223, FBGN0001222, FBGN0060296, FBGN0001225, FBGN0001226, FBGN0001217, FBGN0001228	673	68	7937	2.9483655274888556	0.23373777523013628	0.013914436118230289	0.22542693217182386
SP_PIR_KEYWORDS	stress response	9	0.7240547063555913	6.403802493537091E-4	FBGN0037327, FBGN0001225, FBGN0001226, FBGN0001217, FBGN0001228, FBGN0011296, FBGN0001230, FBGN0001233, FBGN0001223, FBGN0001222	1180	23	12980	4.304347826086957	0.16793773578544346	0.022718948571896935	0.8466266715957849
GOTERM_BP_FAT	GO:0009628~response to abiotic stimulus	31	2.49396621078037	0.0039784391523230225	FBGN0037151, FBGN0035982, FBGN0011296, FBGN0001230, FBGN0031256, FBGN0030555, FBGN0019940, FBGN0044810, FBGN0030506, FBGN0001234, FBGN0001233, FBGN0044812, FBGN0001217, FBGN0045842, FBGN0004574, FBGN0035273, FBGN0019972, FBGN0037166, FBGN0003464, FBGN0028396, FBGN0003997, FBGN0011260, FBGN0001223, FBGN0001222, FBGN0060296, FBGN0001225, FBGN0001226, FBGN0001228, FBGN0003068, FBGN0004366, FBGN00155…	673	214	7937	1.7083987168627015	0.9996965556615255	0.11716785278344743	6.636115705639545
Annotation Cluster 8	Enrichment Score: 3.296311141928168	59
Category	Term	Count	%	PValue	Genes	List Total	Pop Hits	Pop Total	Fold Enrichment	Bonferroni	Benjamini	FDR
GOTERM_CC_FAT	GO:0044459~plasma membrane part	59	4.746580852775542	4.804631887264992E-5	FBGN0033984, FBGN0035806, FBGN0037212, FBGN0003169, FBGN0082585, FBGN0033756, FBGN0026192, FBGN0041789, FBGN0034880, FBGN0013305, FBGN0001987, FBGN0031936, FBGN0259685, FBGN0033443, FBGN0037975, FBGN0003328, FBGN0035290, FBGN0011577, FBGN0261263, FBGN0260442, FBGN0003660, FBGN0015286, FBGN0004841, FBGN0040587, FBGN0024236, FBGN0011202, FBGN0000497, FBGN0003510, FBGN0000463, FBGN0034577, FBGN00379…	414	405	4786	1.6841056837836226	0.015967056673452218	0.004015890532763078	0.06526416241044997
GOTERM_CC_FAT	GO:0005887~integral to plasma membrane	31	2.49396621078037	0.0014524679619346103	FBGN0035806, FBGN0037212, FBGN0004841, FBGN0024236, FBGN0003169, FBGN0000497, FBGN0037906, FBGN0013305, FBGN0034880, FBGN0028886, FBGN0030310, FBGN0038247, FBGN0031936, FBGN0020377, FBGN0003011, FBGN0038201, FBGN0004635, FBGN0013984, FBGN0033443, FBGN0024245, FBGN0037975, FBGN0003328, FBGN0014033, FBGN0034005, FBGN0035290, FBGN0035977, FBGN0002306, FBGN0034049, FBGN0035976, FBGN0035975, FBGN00397…	414	198	4786	1.8099594983652956	0.3854902468237834	0.07794931101462899	1.9556292142697163
GOTERM_CC_FAT	GO:0031226~intrinsic to plasma membrane	31	2.49396621078037	0.0018505460351258647	FBGN0035806, FBGN0037212, FBGN0004841, FBGN0024236, FBGN0003169, FBGN0000497, FBGN0037906, FBGN0013305, FBGN0034880, FBGN0028886, FBGN0030310, FBGN0038247, FBGN0031936, FBGN0020377, FBGN0003011, FBGN0038201, FBGN0004635, FBGN0013984, FBGN0033443, FBGN0024245, FBGN0037975, FBGN0003328, FBGN0014033, FBGN0034005, FBGN0035290, FBGN0035977, FBGN0002306, FBGN0034049, FBGN0035976, FBGN0035975, FBGN00397…	414	201	4786	1.7829451774941716	0.46232835886599466	0.08482858374909719	2.485388746003181
Annotation Cluster 9	Enrichment Score: 3.1012533953957764
Category	Term	Count	%	PValue	Genes	List Total	Pop Hits	Pop Total	Fold Enrichment	Bonferroni	Benjamini	FDR
GOTERM_BP_FAT	GO:0030036~actin cytoskeleton organization	28	2.252614641995173	5.433498849464271E-5	FBGN0041203, FBGN0014141, FBGN0003475, FBGN0001233, FBGN0011202, FBGN0003510, FBGN0004009, FBGN0034577, FBGN0025631, FBGN0000463, FBGN0027605, FBGN0010303, FBGN0002121, FBGN0053555, FBGN0015790, FBGN0013718, FBGN0243516, FBGN0032006, FBGN0052138, FBGN0004638, FBGN0001104, FBGN0021814, FBGN0011570, FBGN0052296, FBGN0011744, FBGN0086657, FBGN0020278, FBGN0000547	673	143	7937	2.3092093641870757	0.10453460035541196	0.007333755558249111	0.09355117995842877
GOTERM_BP_FAT	GO:0030029~actin filament-based process	28	2.252614641995173	6.164032270232668E-5	FBGN0041203, FBGN0014141, FBGN0003475, FBGN0001233, FBGN0011202, FBGN0003510, FBGN0004009, FBGN0034577, FBGN0025631, FBGN0000463, FBGN0027605, FBGN0010303, FBGN0002121, FBGN0053555, FBGN0015790, FBGN0013718, FBGN0243516, FBGN0032006, FBGN0052138, FBGN0004638, FBGN0001104, FBGN0021814, FBGN0011570, FBGN0052296, FBGN0011744, FBGN0086657, FBGN0020278, FBGN0000547	673	144	7937	2.2931731880468877	0.1177298666353962	0.007340981000834246	0.1061228387113533
GOTERM_BP_FAT	GO:0007015~actin filament organization	17	1.3676588897827837	0.0013925375850404136	FBGN0243516, FBGN0032006, FBGN0014141, FBGN0004638, FBGN0003475, FBGN0001233, FBGN0011570, FBGN0011202, FBGN0004009, FBGN0003510, FBGN0000463, FBGN0034577, FBGN0011744, FBGN0010303, FBGN0053555, FBGN0086657, FBGN0000547	673	83	7937	2.4155283839667736	0.9410819857984081	0.06232768575421288	2.371749299706938
GOTERM_BP_FAT	GO:0007010~cytoskeleton organization	49	3.9420756234915526	0.08437912345399251	FBGN0011674, FBGN0001137, FBGN0003475, FBGN0037012, FBGN0001233, FBGN0004009, FBGN0027605, FBGN0032034, FBGN0041789, FBGN0010303, FBGN0025865, FBGN0053555, FBGN0035347, FBGN0040080, FBGN0032006, FBGN0243516, FBGN0013718, FBGN0011570, FBGN0052296, FBGN0010173, FBGN0086657, FBGN0026620, FBGN0041203, FBGN0260442, FBGN0026431, FBGN0014141, FBGN0011202, FBGN0003510, FBGN0025631, FBGN0034577, FBGN00004…	673	465	7937	1.2427519212641198	1.0	0.6282932814489218	78.09466825131946
Annotation Cluster 10	Enrichment Score: 2.94807035797553
Category	Term	Count	%	PValue	Genes	List Total	Pop Hits	Pop Total	Fold Enrichment	Bonferroni	Benjamini	FDR
GOTERM_BP_FAT	GO:0051605~protein maturation by peptide bond cleavage	9	0.7240547063555913	1.9030689609333333E-4	FBGN0039234, FBGN0026404, FBGN0028985, FBGN0003310, FBGN0039172, FBGN0039102, FBGN0003719, FBGN0033656, FBGN0004635	673	21	7937	5.05434090426661	0.3207325994551218	0.017425498597660072	0.3272994497961368
GOTERM_BP_FAT	GO:0016485~protein processing	10	0.8045052292839904	0.0024787165268036868	FBGN0039234, FBGN0026404, FBGN0028985, FBGN0003310, FBGN0039172, FBGN0039102, FBGN0003719, FBGN0025866, FBGN0033656, FBGN0004635	673	36	7937	3.2759616972098398	0.993545673883051	0.0891608623934862	4.184822132134613
GOTERM_BP_FAT	GO:0051604~protein maturation	10	0.8045052292839904	0.0030346425130713226	FBGN0039234, FBGN0026404, FBGN0028985, FBGN0003310, FBGN0039172, FBGN0039102, FBGN0003719, FBGN0025866, FBGN0033656, FBGN0004635	673	37	7937	3.1874221918798438	0.9979207935213312	0.10441808582409584	5.100468595257935
Annotation Cluster 11	Enrichment Score: 2.868877841039449
Category	Term	Count	%	PValue	Genes	List Total	Pop Hits	Pop Total	Fold Enrichment	Bonferroni	Benjamini	FDR
GOTERM_BP_FAT	GO:0019731~antibacterial humoral response	11	0.8849557522123894	3.949643853275546E-5	FBGN0034328, FBGN0000277, FBGN0000276, FBGN0041180, FBGN0033835, FBGN0012042, FBGN0040736, FBGN0041183, FBGN0014865, FBGN0010381, FBGN0000278, FBGN0035976	673	27	7937	4.804743822574432	0.07712210813491449	0.005716338354132766	0.0680111159658825
SP_PIR_KEYWORDS	Antimicrobial	8	0.6436041834271923	0.00252020854583465	FBGN0000277, FBGN0000276, FBGN0012042, FBGN0014865, FBGN0010381, FBGN0028396, FBGN0003495, FBGN0000278, FBGN0004431	1180	22	12980	4.0	0.5152940303949072	0.06986103755417894	3.293758329228247
SP_PIR_KEYWORDS	antibiotic	5	0.4022526146419952	0.02485261320667744	FBGN0000277, FBGN0000276, FBGN0012042, FBGN0014865, FBGN0028396, FBGN0000278	1180	13	12980	4.230769230769231	0.9992702653222197	0.3305295873655838	28.396762399142016
Annotation Cluster 12	Enrichment Score: 2.831070161609313	30
Category	Term	Count	%	PValue	Genes	List Total	Pop Hits	Pop Total	Fold Enrichment	Bonferroni	Benjamini	FDR
GOTERM_CC_FAT	GO:0044421~extracellular region part	30	2.413515687851971	2.5779731310407744E-5	FBGN0014141, FBGN0020240, FBGN0003495, FBGN0044810, FBGN0000278, FBGN0004956, FBGN0044812, FBGN0041181, FBGN0033438, FBGN0004009, FBGN0000277, FBGN0041180, FBGN0000276, FBGN0041183, FBGN0040813, FBGN0011710, FBGN0002121, FBGN0040653, FBGN0033835, FBGN0012042, FBGN0021760, FBGN0028396, FBGN0085256, FBGN0029791, FBGN0011722, FBGN0034160, FBGN0035049, FBGN0011577, FBGN0000281, FBGN0031850, FBGN00258…	414	151	4786	2.296765524522507	0.00859913541439572	0.002874634074326754	0.0350230445021138
GOTERM_CC_FAT	GO:0005578~proteinaceous extracellular matrix	11	0.8849557522123894	0.009099138189982921	FBGN0011722, FBGN0004009, FBGN0033438, FBGN0029791, FBGN0034160, FBGN0035049, FBGN0011577, FBGN0002121, FBGN0004956, FBGN0031850, FBGN0025879	414	50	4786	2.5432850241545895	0.9532136621381335	0.1741856204373855	11.679884410768349
GOTERM_CC_FAT	GO:0031012~extracellular matrix	11	0.8849557522123894	0.013693386543239412	FBGN0011722, FBGN0004009, FBGN0033438, FBGN0029791, FBGN0034160, FBGN0035049, FBGN0011577, FBGN0002121, FBGN0004956, FBGN0031850, FBGN0025879	414	53	4786	2.3993254944854616	0.9901371678754594	0.22633019624276352	17.0844276014819
Annotation Cluster 13	Enrichment Score: 2.7057956103219727
Category	Term	Count	%	PValue	Genes	List Total	Pop Hits	Pop Total	Fold Enrichment	Bonferroni	Benjamini	FDR
GOTERM_BP_FAT	GO:0048732~gland development	29	2.333065164923572	2.1943733309444063E-4	FBGN0004606, FBGN0000278, FBGN0004009, FBGN0000277, FBGN0000276, FBGN0015279, FBGN0085432, FBGN0002576, FBGN0002121, FBGN0001150, FBGN0034539, FBGN0013955, FBGN0032006, FBGN0030964, FBGN0003997, FBGN0011260, FBGN0004635, FBGN0259685, FBGN0087035, FBGN0013948, FBGN0024245, FBGN0011706, FBGN0003328, FBGN0026404, FBGN0035049, FBGN0039684, FBGN0085407, FBGN0013770, FBGN0031888, FBGN0015521	673	163	7937	2.098223320176118	0.3597813953556346	0.01840950254314555	0.3773103125378041
GOTERM_BP_FAT	GO:0008219~cell death	28	2.252614641995173	4.656617785492221E-4	FBGN0033988, FBGN0002781, FBGN0036237, FBGN0000278, FBGN0041087, FBGN0000277, FBGN0000276, FBGN0000463, FBGN0002121, FBGN0010441, FBGN0034539, FBGN0004431, FBGN0022213, FBGN0033051, FBGN0013955, FBGN0033659, FBGN0010379, FBGN0019972, FBGN0003997, FBGN0087035, FBGN0013948, FBGN0011706, FBGN0026404, FBGN0035049, FBGN0039684, FBGN0046687, FBGN0013770, FBGN0086676, FBGN0086657	673	162	7937	2.0383761671527894	0.6118817092575328	0.03444626416394769	0.7990829273087141
GOTERM_BP_FAT	GO:0016265~death	28	2.252614641995173	5.145445728659094E-4	FBGN0033988, FBGN0002781, FBGN0036237, FBGN0000278, FBGN0041087, FBGN0000277, FBGN0000276, FBGN0000463, FBGN0002121, FBGN0010441, FBGN0034539, FBGN0004431, FBGN0022213, FBGN0033051, FBGN0013955, FBGN0033659, FBGN0010379, FBGN0019972, FBGN0003997, FBGN0087035, FBGN0013948, FBGN0011706, FBGN0026404, FBGN0035049, FBGN0039684, FBGN0046687, FBGN0013770, FBGN0086676, FBGN0086657	673	163	7937	2.025870791894183	0.6485977346425991	0.03542036573459373	0.8826168372108145
GOTERM_BP_FAT	GO:0035272~exocrine system development	25	2.011263073209976	5.614211810599341E-4	FBGN0000278, FBGN0000277, FBGN0000276, FBGN0015279, FBGN0085432, FBGN0002121, FBGN0001150, FBGN0034539, FBGN0013955, FBGN0032006, FBGN0030964, FBGN0003997, FBGN0011260, FBGN0004635, FBGN0259685, FBGN0087035, FBGN0013948, FBGN0024245, FBGN0003328, FBGN0011706, FBGN0026404, FBGN0035049, FBGN0039684, FBGN0085407, FBGN0013770, FBGN0031888	673	139	7937	2.121126278768961	0.6805415934768516	0.03732326274569886	0.9626602153548047
GOTERM_BP_FAT	GO:0007431~salivary gland development	25	2.011263073209976	5.614211810599341E-4	FBGN0000278, FBGN0000277, FBGN0000276, FBGN0015279, FBGN0085432, FBGN0002121, FBGN0001150, FBGN0034539, FBGN0013955, FBGN0032006, FBGN0030964, FBGN0003997, FBGN0011260, FBGN0004635, FBGN0259685, FBGN0087035, FBGN0013948, FBGN0024245, FBGN0003328, FBGN0011706, FBGN0026404, FBGN0035049, FBGN0039684, FBGN0085407, FBGN0013770, FBGN0031888	673	139	7937	2.121126278768961	0.6805415934768516	0.03732326274569886	0.9626602153548047
GOTERM_BP_FAT	GO:0012501~programmed cell death	26	2.091713596138375	0.0010035825878801322	FBGN0033988, FBGN0002781, FBGN0036237, FBGN0000278, FBGN0041087, FBGN0000277, FBGN0000276, FBGN0000463, FBGN0002121, FBGN0010441, FBGN0034539, FBGN0022213, FBGN0013955, FBGN0033051, FBGN0033659, FBGN0010379, FBGN0019972, FBGN0003997, FBGN0087035, FBGN0013948, FBGN0011706, FBGN0026404, FBGN0035049, FBGN0039684, FBGN0046687, FBGN0013770, FBGN0086676	673	153	7937	2.0041177441754314	0.8700107854003389	0.0522762339138404	1.71467572209838
GOTERM_BP_FAT	GO:0022612~gland morphogenesis	21	1.6894609814963797	0.001289241124256797	FBGN0032006, FBGN0030964, FBGN0003997, FBGN0000278, FBGN0259685, FBGN0087035, FBGN0013948, FBGN0024245, FBGN0011706, FBGN0000277, FBGN0015279, FBGN0000276, FBGN0026404, FBGN0035049, FBGN0085432, FBGN0039684, FBGN0002121, FBGN0085407, FBGN0013770, FBGN0034539, FBGN0031888, FBGN0013955	673	114	7937	2.1724798623602095	0.9273010366852099	0.06193615949911879	2.197652118475002
GOTERM_BP_FAT	GO:0007435~salivary gland morphogenesis	21	1.6894609814963797	0.001289241124256797	FBGN0032006, FBGN0030964, FBGN0003997, FBGN0000278, FBGN0259685, FBGN0087035, FBGN0013948, FBGN0024245, FBGN0011706, FBGN0000277, FBGN0015279, FBGN0000276, FBGN0026404, FBGN0035049, FBGN0085432, FBGN0039684, FBGN0002121, FBGN0085407, FBGN0013770, FBGN0034539, FBGN0031888, FBGN0013955	673	114	7937	2.1724798623602095	0.9273010366852099	0.06193615949911879	2.197652118475002
GOTERM_BP_FAT	GO:0035070~salivary gland histolysis	13	1.0458567980691875	0.010904761486304438	FBGN0000278, FBGN0003997, FBGN0087035, FBGN0013948, FBGN0000277, FBGN0011706, FBGN0000276, FBGN0026404, FBGN0035049, FBGN0039684, FBGN0002121, FBGN0013770, FBGN0034539, FBGN0013955	673	68	7937	2.2546324621973604	0.999999999789214	0.22367484585955189	17.210338034430638
GOTERM_BP_FAT	GO:0035071~salivary gland cell autophagic cell death	13	1.0458567980691875	0.010904761486304438	FBGN0000278, FBGN0003997, FBGN0087035, FBGN0013948, FBGN0000277, FBGN0011706, FBGN0000276, FBGN0026404, FBGN0035049, FBGN0039684, FBGN0002121, FBGN0013770, FBGN0034539, FBGN0013955	673	68	7937	2.2546324621973604	0.999999999789214	0.22367484585955189	17.210338034430638
GOTERM_BP_FAT	GO:0048102~autophagic cell death	13	1.0458567980691875	0.010904761486304438	FBGN0000278, FBGN0003997, FBGN0087035, FBGN0013948, FBGN0000277, FBGN0011706, FBGN0000276, FBGN0026404, FBGN0035049, FBGN0039684, FBGN0002121, FBGN0013770, FBGN0034539, FBGN0013955	673	68	7937	2.2546324621973604	0.999999999789214	0.22367484585955189	17.210338034430638
GOTERM_BP_FAT	GO:0007559~histolysis	13	1.0458567980691875	0.013649059233430731	FBGN0000278, FBGN0003997, FBGN0087035, FBGN0013948, FBGN0000277, FBGN0011706, FBGN0000276, FBGN0026404, FBGN0035049, FBGN0039684, FBGN0002121, FBGN0013770, FBGN0034539, FBGN0013955	673	70	7937	2.1902143918488646	0.9999999999992554	0.2570184802456347	21.079194967561232
GOTERM_BP_FAT	GO:0016271~tissue death	13	1.0458567980691875	0.013649059233430731	FBGN0000278, FBGN0003997, FBGN0087035, FBGN0013948, FBGN0000277, FBGN0011706, FBGN0000276, FBGN0026404, FBGN0035049, FBGN0039684, FBGN0002121, FBGN0013770, FBGN0034539, FBGN0013955	673	70	7937	2.1902143918488646	0.9999999999992554	0.2570184802456347	21.079194967561232
Annotation Cluster 14	Enrichment Score: 2.4484696945482716	67
Category	Term	Count	%	PValue	Genes	List Total	Pop Hits	Pop Total	Fold Enrichment	Bonferroni	Benjamini	FDR
GOTERM_BP_FAT	GO:0048598~embryonic morphogenesis	37	2.9766693483507645	1.4535922666683853E-4	FBGN0028380, FBGN0028978, FBGN0015286, FBGN0003165, FBGN0003719, FBGN0015513, FBGN0003169, FBGN0003499, FBGN0004009, FBGN0026192, FBGN0015279, FBGN0085432, FBGN0010303, FBGN0002121, FBGN0001297, FBGN0053555, FBGN0003256, FBGN0015790, FBGN0035089, FBGN0011648, FBGN0001321, FBGN0024555, FBGN0003997, FBGN0004636, FBGN0259685, FBGN0052296, FBGN0013984, FBGN0024244, FBGN0003328, FBGN0033649, FBGN00264…	673	226	7937	1.9307880445502241	0.2557597786029465	0.014661035785788812	0.2500873126977221
GOTERM_BP_FAT	GO:0048729~tissue morphogenesis	37	2.9766693483507645	8.328020453905282E-4	FBGN0041203, FBGN0028979, FBGN0015286, FBGN0001137, FBGN0014141, FBGN0020224, FBGN0024236, FBGN0015513, FBGN0003514, FBGN0003169, FBGN0000497, FBGN0004009, FBGN0026192, FBGN0000463, FBGN0085432, FBGN0010303, FBGN0002121, FBGN0001297, FBGN0053555, FBGN0015790, FBGN0011648, FBGN0001321, FBGN0024555, FBGN0004636, FBGN0259685, FBGN0026320, FBGN0052296, FBGN0013984, FBGN0033649, FBGN0003328, FBGN00157…	673	247	7937	1.7666319759852254	0.8160256262000436	0.04721904685227141	1.4248568542030604
GOTERM_BP_FAT	GO:0060429~epithelium development	35	2.815768302493966	0.001309331993617503	FBGN0041203, FBGN0015286, FBGN0001137, FBGN0014141, FBGN0020224, FBGN0040587, FBGN0024236, FBGN0015513, FBGN0003514, FBGN0003169, FBGN0000497, FBGN0004009, FBGN0026192, FBGN0000463, FBGN0025631, FBGN0010303, FBGN0001297, FBGN0002121, FBGN0053555, FBGN0001987, FBGN0015790, FBGN0011648, FBGN0001321, FBGN0024555, FBGN0004636, FBGN0259685, FBGN0026320, FBGN0013984, FBGN0003328, FBGN0015778, FBGN00340…	673	235	7937	1.7564730802061268	0.9302128869309912	0.061420987233701485	2.231536418739888
GOTERM_BP_FAT	GO:0002009~morphogenesis of an epithelium	32	2.574416733708769	0.00448713440014421	FBGN0041203, FBGN0015286, FBGN0001137, FBGN0014141, FBGN0020224, FBGN0024236, FBGN0015513, FBGN0003514, FBGN0003169, FBGN0000497, FBGN0004009, FBGN0026192, FBGN0000463, FBGN0010303, FBGN0001297, FBGN0002121, FBGN0053555, FBGN0015790, FBGN0011648, FBGN0001321, FBGN0024555, FBGN0004636, FBGN0259685, FBGN0026320, FBGN0013984, FBGN0003328, FBGN0015778, FBGN0034049, FBGN0001311, FBGN0000163, FBGN00005…	673	225	7937	1.677292388971438	0.9998925381897519	0.12930211974665862	7.454072744994322
GOTERM_BP_FAT	GO:0001738~morphogenesis of a polarized epithelium	14	1.1263073209975865	0.005300684583626417	FBGN0041203, FBGN0003514, FBGN0259685, FBGN0000497, FBGN0026320, FBGN0004009, FBGN0026192, FBGN0000463, FBGN0015778, FBGN0010303, FBGN0002121, FBGN0001297, FBGN0034049, FBGN0000163	673	70	7937	2.3586924219910848	0.9999795931344728	0.14296846110198125	8.748206159910154
GOTERM_BP_FAT	GO:0016331~morphogenesis of embryonic epithelium	20	1.6090104585679808	0.005530027000228524	FBGN0015790, FBGN0011648, FBGN0001321, FBGN0015286, FBGN0024555, FBGN0015513, FBGN0003169, FBGN0259685, FBGN0004636, FBGN0013984, FBGN0004009, FBGN0026192, FBGN0003328, FBGN0010303, FBGN0001297, FBGN0002121, FBGN0001311, FBGN0000163, FBGN0053555, FBGN0000547	673	120	7937	1.9655770183259038	0.9999872272988424	0.14303560677128357	9.10993484447089
GOTERM_BP_FAT	GO:0001700~embryonic development via the syncytial blastoderm	30	2.413515687851971	0.007399758312300797	FBGN0004606, FBGN0015286, FBGN0003165, FBGN0015513, FBGN0003514, FBGN0003169, FBGN0004956, FBGN0003499, FBGN0004009, FBGN0015279, FBGN0010303, FBGN0001297, FBGN0002121, FBGN0015790, FBGN0020496, FBGN0011648, FBGN0010611, FBGN0004638, FBGN0024555, FBGN0003997, FBGN0004636, FBGN0259685, FBGN0087035, FBGN0013984, FBGN0011706, FBGN0003328, FBGN0026404, FBGN0011744, FBGN0037207, FBGN0000547	673	214	7937	1.6532890808348724	0.9999997210455677	0.17799008609892097	12.008971092554932
GOTERM_BP_FAT	GO:0009792~embryonic development ending in birth or egg hatching	31	2.49396621078037	0.007692326849428683	FBGN0004606, FBGN0015286, FBGN0003165, FBGN0015513, FBGN0003514, FBGN0003169, FBGN0004956, FBGN0003499, FBGN0004009, FBGN0015279, FBGN0010303, FBGN0001297, FBGN0002121, FBGN0020496, FBGN0015790, FBGN0011648, FBGN0010611, FBGN0004638, FBGN0021814, FBGN0024555, FBGN0003997, FBGN0004636, FBGN0259685, FBGN0087035, FBGN0013984, FBGN0011706, FBGN0003328, FBGN0026404, FBGN0011744, FBGN0037207, FBGN00005…	673	224	7937	1.6321309170027596	0.9999998467563797	0.18014128454596312	12.454642318147746
GOTERM_BP_FAT	GO:0007163~establishment or maintenance of cell polarity	18	1.4481094127111827	0.009768485216447046	FBGN0033984, FBGN0001137, FBGN0001104, FBGN0020224, FBGN0040587, FBGN0259685, FBGN0000497, FBGN0004009, FBGN0026192, FBGN0015778, FBGN0000463, FBGN0027605, FBGN0001297, FBGN0002121, FBGN0034049, FBGN0000163, FBGN0040080, FBGN0020278	673	109	7937	1.947544201644015	0.9999999978269803	0.2113763344649634	15.556719696157462
GOTERM_BP_FAT	GO:0007391~dorsal closure	15	1.2067578439259854	0.02825778441680437	FBGN0015790, FBGN0011648, FBGN0015286, FBGN0024555, FBGN0015513, FBGN0003169, FBGN0259685, FBGN0004636, FBGN0004009, FBGN0013984, FBGN0003328, FBGN0010303, FBGN0002121, FBGN0001297, FBGN0000547	673	95	7937	1.8621255963087513	1.0	0.3748299215030966	38.96678388763487
Annotation Cluster 15	Enrichment Score: 2.369640453805567
Category	Term	Count	%	PValue	Genes	List Total	Pop Hits	Pop Total	Fold Enrichment	Bonferroni	Benjamini	FDR
INTERPRO	IPR015897:CHK kinase-like	13	1.0458567980691875	0.0023116371964845934	FBGN0039328, FBGN0035948, FBGN0039319, FBGN0034480, FBGN0053511, FBGN0053510, FBGN0051436, FBGN0039310, FBGN0039316, FBGN0037934, FBGN0039326, FBGN0039323, FBGN0045761	984	50	10196	2.6940650406504063	0.9343847134023773	0.3223573711592759	3.6636675422262455
INTERPRO	IPR004119:Protein of unknown function DUF227	13	1.0458567980691875	0.0023116371964845934	FBGN0039328, FBGN0035948, FBGN0039319, FBGN0034480, FBGN0053511, FBGN0053510, FBGN0051436, FBGN0039310, FBGN0039316, FBGN0037934, FBGN0039326, FBGN0039323, FBGN0045761	984	50	10196	2.6940650406504063	0.9343847134023773	0.3223573711592759	3.6636675422262455
SMART	SM00587:CHK	13	1.0458567980691875	0.005152612104265139	FBGN0039328, FBGN0035948, FBGN0039319, FBGN0034480, FBGN0053511, FBGN0053510, FBGN0051436, FBGN0039310, FBGN0039316, FBGN0037934, FBGN0039326, FBGN0039323, FBGN0045761	515	50	4824	2.4354174757281553	0.7135398044390953	0.2684128460676354	6.4586810387830536
PIR_SUPERFAMILY	PIRSF014263:Drosophila hypothetical protein EG_34F3.5	7	0.5631536604987932	0.012066224106703053	FBGN0051436, FBGN0039310, FBGN0039315, FBGN0039316, FBGN0039319, FBGN0034480, FBGN0045761	240	22	2596	3.441666666666667	0.9299520318562684	0.7353342331472927	14.308504766306795
Annotation Cluster 16	Enrichment Score: 2.333848414654718
Category	Term	Count	%	PValue	Genes	List Total	Pop Hits	Pop Total	Fold Enrichment	Bonferroni	Benjamini	FDR
GOTERM_CC_FAT	GO:0005886~plasma membrane	102	8.205953338696702	5.480767666263106E-6	FBGN0001941, FBGN0035806, FBGN0033452, FBGN0003169, FBGN0033756, FBGN0041789, FBGN0034880, FBGN0031294, FBGN0010379, FBGN0046685, FBGN0029114, FBGN0031936, FBGN0259685, FBGN0033443, FBGN0035290, FBGN0039212, FBGN0046687, FBGN0261263, FBGN0039818, FBGN0002781, FBGN0015286, FBGN0041246, FBGN0041247, FBGN0004957, FBGN0040587, FBGN0004509, FBGN0011202, FBGN0033438, FBGN0034577, FBGN0025631, FBGN00004…	414	781	4786	1.5098071962738222	0.0018343776686439162	9.176098382295272E-4	0.007446846216641045
SP_PIR_KEYWORDS	glycoprotein	68	5.470635559131135	1.1016171726243342E-5	FBGN0036834, FBGN0041225, FBGN0035806, FBGN0001137, FBGN0250832, FBGN0039172, FBGN0003719, FBGN0037153, FBGN0037960, FBGN0004009, FBGN0023495, FBGN0040321, FBGN0010381, FBGN0034880, FBGN0040322, FBGN0040323, FBGN0046685, FBGN0034626, FBGN0011260, FBGN0259685, FBGN0003328, FBGN0030926, FBGN0261363, FBGN0011577, FBGN0046687, FBGN0020416, FBGN0031681, FBGN0028956, FBGN0039296, FBGN0004841, FBGN00412…	1180	435	12980	1.7195402298850575	0.0031566659205000125	0.0010533310903266813	0.01462046574879361
UP_SEQ_FEATURE	glycosylation site:N-linked (GlcNAc...)	66	5.3097345132743365	5.506058781810317E-5	FBGN0036834, FBGN0041225, FBGN0035806, FBGN0001137, FBGN0250832, FBGN0039172, FBGN0003719, FBGN0037153, FBGN0037960, FBGN0004009, FBGN0023495, FBGN0040321, FBGN0010381, FBGN0034880, FBGN0040322, FBGN0040323, FBGN0046685, FBGN0034626, FBGN0011260, FBGN0259685, FBGN0003328, FBGN0030926, FBGN0261363, FBGN0011577, FBGN0046687, FBGN0020416, FBGN0031681, FBGN0028956, FBGN0039296, FBGN0004841, FBGN00412…	295	419	2975	1.5885279721694106	0.04488334534722527	0.04488334534722527	0.08494653531562202
GOTERM_CC_FAT	GO:0031224~intrinsic to membrane	141	11.343523732904263	0.011488548426354646	FBGN0001941, FBGN0035806, FBGN0035693, FBGN0039172, FBGN0033452, FBGN0039207, FBGN0003169, FBGN0037153, FBGN0035078, FBGN0033755, FBGN0038018, FBGN0032123, FBGN0034880, FBGN0046685, FBGN0029114, FBGN0031936, FBGN0035165, FBGN0025558, FBGN0034626, FBGN0259685, FBGN0033443, FBGN0039419, FBGN0035290, FBGN0038376, FBGN0030341, FBGN0046687, FBGN0031209, FBGN0034219, FBGN0031681, FBGN0039818, FBGN00395…	414	1382	4786	1.1794605591560225	0.9791612761444831	0.20363884856157222	14.53015685183906
GOTERM_CC_FAT	GO:0016021~integral to membrane	138	11.102172164119068	0.015327863796806852	FBGN0001941, FBGN0035806, FBGN0035693, FBGN0039172, FBGN0033452, FBGN0039207, FBGN0003169, FBGN0037153, FBGN0035078, FBGN0033755, FBGN0038018, FBGN0032123, FBGN0034880, FBGN0046685, FBGN0029114, FBGN0031936, FBGN0035165, FBGN0025558, FBGN0034626, FBGN0259685, FBGN0033443, FBGN0039419, FBGN0035290, FBGN0038376, FBGN0030341, FBGN0046687, FBGN0031209, FBGN0034219, FBGN0031681, FBGN0039818, FBGN00395…	414	1360	4786	1.1730392156862743	0.9943414873556438	0.22796833290780827	18.93209890790374
SP_PIR_KEYWORDS	membrane	124	9.97586484312148	0.022661972652435906	FBGN0031695, FBGN0039172, FBGN0033452, FBGN0037153, FBGN0035078, FBGN0033755, FBGN0038018, FBGN0033753, FBGN0034880, FBGN0025866, FBGN0010379, FBGN0046685, FBGN0029114, FBGN0025558, FBGN0034626, FBGN0259685, FBGN0028940, FBGN0033443, FBGN0030341, FBGN0046687, FBGN0036740, FBGN0031209, FBGN0034219, FBGN0031681, FBGN0261263, FBGN0039818, FBGN0039525, FBGN0015286, FBGN0041246, FBGN0041247, FBGN00049…	1180	1139	12980	1.1975417032484634	0.9986105056981268	0.35505335979688313	26.2321035953333
UP_SEQ_FEATURE	topological domain:Cytoplasmic	49	3.9420756234915526	0.06301819287033672	FBGN0041225, FBGN0001137, FBGN0039172, FBGN0037960, FBGN0034880, FBGN0038440, FBGN0046685, FBGN0037609, FBGN0259685, FBGN0003328, FBGN0046687, FBGN0031681, FBGN0028956, FBGN0003660, FBGN0041246, FBGN0004841, FBGN0260856, FBGN0041247, FBGN0003310, FBGN0004649, FBGN0019940, FBGN0024236, FBGN0004648, FBGN0000497, FBGN0025631, FBGN0000463, FBGN0045469, FBGN0030930, FBGN0035965, FBGN0259170, FBGN00155…	295	394	2975	1.2541942699819322	1.0	0.9975988422756643	63.381562682503734
UP_SEQ_FEATURE	transmembrane region	65	5.229283990345937	0.14961952740588091	FBGN0036834, FBGN0041225, FBGN0001137, FBGN0039172, FBGN0037153, FBGN0037960, FBGN0038018, FBGN0034880, FBGN0038440, FBGN0046685, FBGN0037609, FBGN0025558, FBGN0034626, FBGN0259685, FBGN0003328, FBGN0046687, FBGN0031681, FBGN0028956, FBGN0003660, FBGN0004841, FBGN0041246, FBGN0260856, FBGN0041247, FBGN0004649, FBGN0004957, FBGN0003310, FBGN0019940, FBGN0004509, FBGN0024236, FBGN0004648, FBGN00531…	295	575	2975	1.140014738393515	1.0	0.999186432860962	91.80301573929417
SP_PIR_KEYWORDS	transmembrane	104	8.3668543845535	0.1805057888768855	FBGN0039172, FBGN0037153, FBGN0035078, FBGN0033755, FBGN0038018, FBGN0034880, FBGN0046685, FBGN0029114, FBGN0031936, FBGN0025558, FBGN0034626, FBGN0259685, FBGN0033443, FBGN0030341, FBGN0046687, FBGN0031209, FBGN0034219, FBGN0031681, FBGN0039818, FBGN0039525, FBGN0041246, FBGN0041247, FBGN0004957, FBGN0016650, FBGN0019940, FBGN0040587, FBGN0004509, FBGN0053169, FBGN0000463, FBGN0025631, FBGN00337…	1180	1039	12980	1.1010587102983638	1.0	0.7190591455557882	92.879360867194
UP_SEQ_FEATURE	topological domain:Extracellular	36	2.8962188254223653	0.20314823766547335	FBGN0028956, FBGN0041225, FBGN0001137, FBGN0004841, FBGN0041246, FBGN0041247, FBGN0004649, FBGN0019940, FBGN0024236, FBGN0004648, FBGN0037960, FBGN0000497, FBGN0025631, FBGN0000463, FBGN0045469, FBGN0034880, FBGN0038440, FBGN0046685, FBGN0015229, FBGN0031529, FBGN0030989, FBGN0259685, FBGN0045470, FBGN0039234, FBGN0013984, FBGN0060296, FBGN0024245, FBGN0003328, FBGN0083959, FBGN0034005, FBGN00524…	295	309	2975	1.1749218364324503	1.0	0.9999228309217975	96.99485955335788
Annotation Cluster 17	Enrichment Score: 2.3336375243541805
Category	Term	Count	%	PValue	Genes	List Total	Pop Hits	Pop Total	Fold Enrichment	Bonferroni	Benjamini	FDR
GOTERM_BP_FAT	GO:0008340~determination of adult life span	17	1.3676588897827837	0.004638338883765426	FBGN0028956, FBGN0014141, FBGN0001230, FBGN0037960, FBGN0001223, FBGN0003308, FBGN0036449, FBGN0013984, FBGN0001225, FBGN0001226, FBGN0001228, FBGN0026404, FBGN0052475, FBGN0010303, FBGN0000261, FBGN0004406, FBGN0034219, FBGN0259170	673	93	7937	2.1557941491316366	0.9999210764466866	0.12795433701139292	7.695897730904566
GOTERM_BP_FAT	GO:0007568~aging	17	1.3676588897827837	0.004638338883765426	FBGN0028956, FBGN0014141, FBGN0001230, FBGN0037960, FBGN0001223, FBGN0003308, FBGN0036449, FBGN0013984, FBGN0001225, FBGN0001226, FBGN0001228, FBGN0026404, FBGN0052475, FBGN0010303, FBGN0000261, FBGN0004406, FBGN0034219, FBGN0259170	673	93	7937	2.1557941491316366	0.9999210764466866	0.12795433701139292	7.695897730904566
GOTERM_BP_FAT	GO:0010259~multicellular organismal aging	17	1.3676588897827837	0.004638338883765426	FBGN0028956, FBGN0014141, FBGN0001230, FBGN0037960, FBGN0001223, FBGN0003308, FBGN0036449, FBGN0013984, FBGN0001225, FBGN0001226, FBGN0001228, FBGN0026404, FBGN0052475, FBGN0010303, FBGN0000261, FBGN0004406, FBGN0034219, FBGN0259170	673	93	7937	2.1557941491316366	0.9999210764466866	0.12795433701139292	7.695897730904566
Annotation Cluster 18	Enrichment Score: 2.139577743048565
Category	Term	Count	%	PValue	Genes	List Total	Pop Hits	Pop Total	Fold Enrichment	Bonferroni	Benjamini	FDR
GOTERM_BP_FAT	GO:0009253~peptidoglycan catabolic process	7	0.5631536604987932	3.680417629329107E-4	FBGN0037906, FBGN0035806, FBGN0035977, FBGN0030310, FBGN0035976, FBGN0040323, FBGN0035975	673	13	7937	6.350325751514458	0.5266870673747222	0.02835928125416698	0.6320653853392755
GOTERM_BP_FAT	GO:0000270~peptidoglycan metabolic process	7	0.5631536604987932	3.680417629329107E-4	FBGN0037906, FBGN0035806, FBGN0035977, FBGN0030310, FBGN0035976, FBGN0040323, FBGN0035975	673	13	7937	6.350325751514458	0.5266870673747222	0.02835928125416698	0.6320653853392755
GOTERM_MF_FAT	GO:0042834~peptidoglycan binding	7	0.5631536604987932	5.113513259995706E-4	FBGN0037906, FBGN0035806, FBGN0035977, FBGN0030310, FBGN0035976, FBGN0040323, FBGN0035975	713	13	7918	5.9797173373610955	0.30523058316229357	0.03576238511993668	0.7701207329711912
GOTERM_BP_FAT	GO:0006027~glycosaminoglycan catabolic process	7	0.5631536604987932	5.982267158699908E-4	FBGN0037906, FBGN0035806, FBGN0035977, FBGN0030310, FBGN0035976, FBGN0040323, FBGN0035975	673	14	7937	5.896731054977711	0.7035748189709182	0.037285868741501416	1.0254642235474343
GOTERM_MF_FAT	GO:0005539~glycosaminoglycan binding	8	0.6436041834271923	8.866146230110381E-4	FBGN0030964, FBGN0037906, FBGN0035806, FBGN0035977, FBGN0030310, FBGN0035976, FBGN0040323, FBGN0035975	713	19	7918	4.675869196131985	0.4682328766495676	0.05126820161559953	1.3317585308708302
GOTERM_BP_FAT	GO:0030203~glycosaminoglycan metabolic process	9	0.7240547063555913	0.0017067150421786464	FBGN0033087, FBGN0037906, FBGN0035806, FBGN0035977, FBGN0033836, FBGN0030310, FBGN0035976, FBGN0040323, FBGN0035975	673	28	7937	3.790755678199957	0.968914313895063	0.07268010971598782	2.8994755864232946
GOTERM_MF_FAT	GO:0008745~N-acetylmuramoyl-L-alanine amidase activity	6	0.4827031375703942	0.0026848410289091085	FBGN0037906, FBGN0035806, FBGN0035977, FBGN0030310, FBGN0035976, FBGN0035975	713	12	7918	5.552594670406732	0.8525369429489393	0.11980503039706736	3.9821189423364434
INTERPRO	IPR015510:Peptidoglycan recognition protein	6	0.4827031375703942	0.0036636225967039042	FBGN0037906, FBGN0035806, FBGN0035977, FBGN0030310, FBGN0035976, FBGN0035975	984	12	10196	5.180894308943089	0.986700143931824	0.38121675022213874	5.747654438075401
INTERPRO	IPR006619:Peptidoglycan recognition protein, metazoa/bacteria	6	0.4827031375703942	0.0036636225967039042	FBGN0037906, FBGN0035806, FBGN0035977, FBGN0030310, FBGN0035976, FBGN0035975	984	12	10196	5.180894308943089	0.986700143931824	0.38121675022213874	5.747654438075401
INTERPRO	IPR002502:N-acetylmuramoyl-L-alanine amidase, family 2	6	0.4827031375703942	0.0036636225967039042	FBGN0037906, FBGN0035806, FBGN0035977, FBGN0030310, FBGN0035976, FBGN0035975	984	12	10196	5.180894308943089	0.986700143931824	0.38121675022213874	5.747654438075401
GOTERM_BP_FAT	GO:0016045~detection of bacterium	4	0.32180209171359614	0.005305751414764388	FBGN0037906, FBGN0030310, FBGN0035976, FBGN0035975	673	5	7937	9.434769687964339	0.9999798032702684	0.14122934069994908	8.75621241070148
GOTERM_BP_FAT	GO:0009595~detection of biotic stimulus	4	0.32180209171359614	0.005305751414764388	FBGN0037906, FBGN0030310, FBGN0035976, FBGN0035975	673	5	7937	9.434769687964339	0.9999798032702684	0.14122934069994908	8.75621241070148
SMART	SM00644:Ami_2	6	0.4827031375703942	0.005638746591722277	FBGN0037906, FBGN0035806, FBGN0035977, FBGN0030310, FBGN0035976, FBGN0035975	515	12	4824	4.683495145631068	0.7454959297826287	0.23943042836321804	7.047729818643267
SMART	SM00701:PGRP	6	0.4827031375703942	0.005638746591722277	FBGN0037906, FBGN0035806, FBGN0035977, FBGN0030310, FBGN0035976, FBGN0035975	515	12	4824	4.683495145631068	0.7454959297826287	0.23943042836321804	7.047729818643267
GOTERM_BP_FAT	GO:0006026~aminoglycan catabolic process	8	0.6436041834271923	0.015650175724582355	FBGN0037906, FBGN0035806, FBGN0035977, FBGN0020416, FBGN0030310, FBGN0035976, FBGN0040323, FBGN0035975	673	32	7937	2.948365527488856	0.999999999999988	0.27423304269282234	23.792261101729384
GOTERM_BP_FAT	GO:0000272~polysaccharide catabolic process	8	0.6436041834271923	0.018456478438439557	FBGN0037906, FBGN0035806, FBGN0035977, FBGN0020416, FBGN0030310, FBGN0035976, FBGN0040323, FBGN0035975	673	33	7937	2.859021117564951	1.0	0.29796741649598646	27.449304043286805
GOTERM_MF_FAT	GO:0016811~hydrolase activity, acting on carbon-nitrogen (but not peptide) bonds, in linear amides	11	0.8849557522123894	0.04402380971692069	FBGN0029689, FBGN0036564, FBGN0039050, FBGN0037906, FBGN0035806, FBGN0041210, FBGN0035977, FBGN0051148, FBGN0030310, FBGN0035976, FBGN0035975	713	61	7918	2.0025751270319363	0.999999999999988	0.6444395208828466	49.36404816142298
PIR_SUPERFAMILY	PIRSF037945:PGRPs	3	0.2413515687851971	0.13017328476474885	FBGN0037906, FBGN0035806, FBGN0030310	240	7	2596	4.635714285714286	0.9999999999999456	0.9780228528426119	83.03394829852961
PIR_SUPERFAMILY	PIRSF037945:peptidoglycan recognition protein, PGRP-S type	3	0.2413515687851971	0.13017328476474885	FBGN0037906, FBGN0035806, FBGN0030310	240	7	2596	4.635714285714286	0.9999999999999456	0.9780228528426119	83.03394829852961
INTERPRO	IPR017331:Peptidoglycan recognition protein, PGRP-S	3	0.2413515687851971	0.1408140962101525	FBGN0037906, FBGN0035806, FBGN0030310	984	7	10196	4.440766550522648	1.0	0.9871820456698195	91.35083463854014
GOTERM_BP_FAT	GO:0009581~detection of external stimulus	9	0.7240547063555913	0.14109540445363283	FBGN0060296, FBGN0037906, FBGN0004366, FBGN0037166, FBGN0030555, FBGN0019940, FBGN0030310, FBGN0035976, FBGN0035975	673	61	7937	1.7400189998294886	1.0	0.7656630352170573	92.71890960742024
GOTERM_BP_FAT	GO:0016052~carbohydrate catabolic process	10	0.8045052292839904	0.2678836620009773	FBGN0038952, FBGN0037906, FBGN0035806, FBGN0051169, FBGN0035977, FBGN0020416, FBGN0030310, FBGN0035976, FBGN0040323, FBGN0035975	673	83	7937	1.4208990493922196	1.0	0.8993078742527766	99.53507587397439
Annotation Cluster 19	Enrichment Score: 2.09723849403739
Category	Term	Count	%	PValue	Genes	List Total	Pop Hits	Pop Total	Fold Enrichment	Bonferroni	Benjamini	FDR
INTERPRO	IPR002350:Proteinase inhibitor I1, Kazal	9	0.7240547063555913	0.0017614073574022816	FBGN0037405, FBGN0259225, FBGN0036463, FBGN0085483, FBGN0040968, FBGN0036416, FBGN0259878, FBGN0032123, FBGN0051704	984	25	10196	3.730243902439024	0.874444132572862	0.2923701104040646	2.8032176182827717
SMART	SM00280:KAZAL	9	0.7240547063555913	0.0032870300234579914	FBGN0037405, FBGN0259225, FBGN0036463, FBGN0085483, FBGN0040968, FBGN0036416, FBGN0259878, FBGN0032123, FBGN0051704	515	25	4824	3.372116504854369	0.5492180286391243	0.23324694889058706	4.166041523481889
INTERPRO	IPR011497:Protease inhibitor, Kazal-type	5	0.4022526146419952	0.08823096737672424	FBGN0037405, FBGN0259225, FBGN0036463, FBGN0036416, FBGN0032123	984	18	10196	2.8782746160794943	1.0	0.9764561369040365	77.45590218771666
Annotation Cluster 20	Enrichment Score: 2.0582655207278115
Category	Term	Count	%	PValue	Genes	List Total	Pop Hits	Pop Total	Fold Enrichment	Bonferroni	Benjamini	FDR
GOTERM_BP_FAT	GO:0009886~post-embryonic morphogenesis	49	3.9420756234915526	6.176039598666573E-4	FBGN0020224, FBGN0003719, FBGN0000278, FBGN0000139, FBGN0004009, FBGN0000277, FBGN0000276, FBGN0085432, FBGN0010303, FBGN0001987, FBGN0004892, FBGN0003997, FBGN0052296, FBGN0000489, FBGN0011577, FBGN0025879, FBGN0041203, FBGN0000395, FBGN0003310, FBGN0003514, FBGN0004956, FBGN0004648, FBGN0000497, FBGN0033438, FBGN0015279, FBGN0000463, FBGN0003975, FBGN0041184, FBGN0016076, FBGN0002121, FBGN00012…	673	353	7937	1.63705281412979	0.7150264595904863	0.037326702919134425	1.0585139728789938
GOTERM_BP_FAT	GO:0009791~post-embryonic development	56	4.505229283990346	0.0014125436515565722	FBGN0003162, FBGN0020224, FBGN0003719, FBGN0015513, FBGN0000278, FBGN0000139, FBGN0082585, FBGN0004009, FBGN0000277, FBGN0000276, FBGN0085432, FBGN0010303, FBGN0001987, FBGN0004892, FBGN0003997, FBGN0052296, FBGN0033649, FBGN0024509, FBGN0000489, FBGN0011577, FBGN0025879, FBGN0041203, FBGN0000395, FBGN0003310, FBGN0003514, FBGN0004648, FBGN0004956, FBGN0000497, FBGN0033438, FBGN0000463, FBGN00152…	673	434	7937	1.521737046445861	0.9434323388615257	0.061834855068875094	2.405434019607966
GOTERM_BP_FAT	GO:0007552~metamorphosis	48	3.8616251005631534	0.0018893822492801076	FBGN0020224, FBGN0003719, FBGN0000278, FBGN0000139, FBGN0004009, FBGN0000277, FBGN0000276, FBGN0010303, FBGN0085432, FBGN0001987, FBGN0004892, FBGN0003997, FBGN0052296, FBGN0000489, FBGN0011577, FBGN0025879, FBGN0041203, FBGN0000395, FBGN0003310, FBGN0003514, FBGN0004956, FBGN0004648, FBGN0000497, FBGN0033438, FBGN0000463, FBGN0015279, FBGN0041184, FBGN0016076, FBGN0003975, FBGN0001297, FBGN00021…	673	362	7937	1.5637739814305534	0.978567700811184	0.07850957960794969	3.2050665935803635
GOTERM_BP_FAT	GO:0048707~instar larval or pupal morphogenesis	46	3.700724054706356	0.0023551778271254827	FBGN0041203, FBGN0000395, FBGN0020224, FBGN0003310, FBGN0003719, FBGN0003514, FBGN0000278, FBGN0004648, FBGN0004956, FBGN0000139, FBGN0000497, FBGN0004009, FBGN0033438, FBGN0000277, FBGN0000463, FBGN0000276, FBGN0085432, FBGN0010303, FBGN0003975, FBGN0016076, FBGN0041184, FBGN0002121, FBGN0001297, FBGN0002931, FBGN0003256, FBGN0034539, FBGN0001987, FBGN0013955, FBGN0011648, FBGN0004892, FBGN00046…	673	347	7937	1.5633984353255026	0.991698888200115	0.08643717237105242	3.9802188145652617
GOTERM_BP_FAT	GO:0007444~imaginal disc development	52	4.18342719227675	0.0034133698155634296	FBGN0020224, FBGN0003719, FBGN0000139, FBGN0004009, FBGN0023407, FBGN0085432, FBGN0010303, FBGN0001987, FBGN0004892, FBGN0013718, FBGN0011826, FBGN0011236, FBGN0003997, FBGN0011570, FBGN0052296, FBGN0000489, FBGN0003659, FBGN0011577, FBGN0037207, FBGN0020416, FBGN0025879, FBGN0041203, FBGN0037468, FBGN0000395, FBGN0003310, FBGN0003514, FBGN0004956, FBGN0004648, FBGN0000497, FBGN0033438, FBGN00345…	673	412	7937	1.4884952177613642	0.9990392842540178	0.10934416975559624	5.719530161610454
GOTERM_BP_FAT	GO:0048569~post-embryonic organ development	40	3.2180209171359615	0.0036720705496722634	FBGN0041203, FBGN0000395, FBGN0020224, FBGN0003310, FBGN0003719, FBGN0003514, FBGN0015513, FBGN0004648, FBGN0004956, FBGN0000139, FBGN0000497, FBGN0082585, FBGN0033438, FBGN0004009, FBGN0000463, FBGN0085432, FBGN0010303, FBGN0016076, FBGN0041184, FBGN0003975, FBGN0002576, FBGN0002121, FBGN0001297, FBGN0002931, FBGN0001987, FBGN0003256, FBGN0011648, FBGN0004892, FBGN0004638, FBGN0004395, FBGN00039…	673	297	7937	1.5883450653138618	0.999433130157464	0.11188748563812856	6.1402094347105525
GOTERM_BP_FAT	GO:0002165~instar larval or pupal development	52	4.18342719227675	0.004585002074348178	FBGN0003162, FBGN0020224, FBGN0003719, FBGN0000278, FBGN0000139, FBGN0004009, FBGN0000277, FBGN0000276, FBGN0085432, FBGN0010303, FBGN0001987, FBGN0004892, FBGN0003997, FBGN0052296, FBGN0024509, FBGN0000489, FBGN0011577, FBGN0025879, FBGN0041203, FBGN0000395, FBGN0003310, FBGN0003514, FBGN0004956, FBGN0004648, FBGN0000497, FBGN0033438, FBGN0015279, FBGN0000463, FBGN0003975, FBGN0041184, FBGN00160…	673	418	7937	1.467129257697804	0.9999119977632751	0.12831373763874843	7.610662911566912
GOTERM_BP_FAT	GO:0035220~wing disc development	36	2.8962188254223653	0.012766735632127622	FBGN0041203, FBGN0037468, FBGN0000395, FBGN0020224, FBGN0003310, FBGN0003719, FBGN0003514, FBGN0004648, FBGN0000139, FBGN0000497, FBGN0004009, FBGN0000463, FBGN0034577, FBGN0085432, FBGN0016076, FBGN0041184, FBGN0003975, FBGN0001297, FBGN0015816, FBGN0002931, FBGN0001987, FBGN0003256, FBGN0011648, FBGN0013718, FBGN0004638, FBGN0011826, FBGN0004395, FBGN0004635, FBGN0011570, FBGN0052296, FBGN00048…	673	281	7937	1.5109061777878834	0.9999999999954187	0.24707809945788717	19.854286690263535
GOTERM_BP_FAT	GO:0048563~post-embryonic organ morphogenesis	36	2.8962188254223653	0.014926626464310977	FBGN0041203, FBGN0000395, FBGN0020224, FBGN0003310, FBGN0003719, FBGN0003514, FBGN0004648, FBGN0000139, FBGN0004956, FBGN0000497, FBGN0033438, FBGN0004009, FBGN0000463, FBGN0085432, FBGN0010303, FBGN0016076, FBGN0041184, FBGN0003975, FBGN0002121, FBGN0001297, FBGN0002931, FBGN0001987, FBGN0003256, FBGN0011648, FBGN0004892, FBGN0004638, FBGN0004395, FBGN0003997, FBGN0004635, FBGN0052296, FBGN00242…	673	284	7937	1.494945901261955	0.9999999999999465	0.2678956092693193	22.821593521461935
GOTERM_BP_FAT	GO:0007560~imaginal disc morphogenesis	36	2.8962188254223653	0.014926626464310977	FBGN0041203, FBGN0000395, FBGN0020224, FBGN0003310, FBGN0003719, FBGN0003514, FBGN0004648, FBGN0000139, FBGN0004956, FBGN0000497, FBGN0033438, FBGN0004009, FBGN0000463, FBGN0085432, FBGN0010303, FBGN0016076, FBGN0041184, FBGN0003975, FBGN0002121, FBGN0001297, FBGN0002931, FBGN0001987, FBGN0003256, FBGN0011648, FBGN0004892, FBGN0004638, FBGN0004395, FBGN0003997, FBGN0004635, FBGN0052296, FBGN00242…	673	284	7937	1.494945901261955	0.9999999999999465	0.2678956092693193	22.821593521461935
GOTERM_BP_FAT	GO:0035114~imaginal disc-derived appendage morphogenesis	31	2.49396621078037	0.018274628688707818	FBGN0041203, FBGN0000395, FBGN0003310, FBGN0020224, FBGN0003719, FBGN0003514, FBGN0000139, FBGN0004648, FBGN0000497, FBGN0004009, FBGN0000463, FBGN0085432, FBGN0016076, FBGN0041184, FBGN0003975, FBGN0002576, FBGN0002931, FBGN0001987, FBGN0003256, FBGN0011648, FBGN0004892, FBGN0004638, FBGN0004395, FBGN0003997, FBGN0004635, FBGN0052296, FBGN0024244, FBGN0000489, FBGN0011577, FBGN0000547, FBGN00258…	673	239	7937	1.5296959222117914	1.0	0.3001777981795454	27.217426487972464
GOTERM_BP_FAT	GO:0035107~appendage morphogenesis	31	2.49396621078037	0.021377784669213147	FBGN0041203, FBGN0000395, FBGN0003310, FBGN0020224, FBGN0003719, FBGN0003514, FBGN0000139, FBGN0004648, FBGN0000497, FBGN0004009, FBGN0000463, FBGN0085432, FBGN0016076, FBGN0041184, FBGN0003975, FBGN0002576, FBGN0002931, FBGN0001987, FBGN0003256, FBGN0011648, FBGN0004892, FBGN0004638, FBGN0004395, FBGN0003997, FBGN0004635, FBGN0052296, FBGN0024244, FBGN0000489, FBGN0011577, FBGN0000547, FBGN00258…	673	242	7937	1.510732749622389	1.0	0.32913558962969514	31.08021966235903
GOTERM_BP_FAT	GO:0048737~imaginal disc-derived appendage development	31	2.49396621078037	0.02249972867685284	FBGN0041203, FBGN0000395, FBGN0003310, FBGN0020224, FBGN0003719, FBGN0003514, FBGN0000139, FBGN0004648, FBGN0000497, FBGN0004009, FBGN0000463, FBGN0085432, FBGN0016076, FBGN0041184, FBGN0003975, FBGN0002576, FBGN0002931, FBGN0001987, FBGN0003256, FBGN0011648, FBGN0004892, FBGN0004638, FBGN0004395, FBGN0003997, FBGN0004635, FBGN0052296, FBGN0024244, FBGN0000489, FBGN0011577, FBGN0000547, FBGN00258…	673	243	7937	1.504515742422297	1.0	0.3382528406277352	32.428644114188124
GOTERM_BP_FAT	GO:0048736~appendage development	31	2.49396621078037	0.02614467701551116	FBGN0041203, FBGN0000395, FBGN0003310, FBGN0020224, FBGN0003719, FBGN0003514, FBGN0000139, FBGN0004648, FBGN0000497, FBGN0004009, FBGN0000463, FBGN0085432, FBGN0016076, FBGN0041184, FBGN0003975, FBGN0002576, FBGN0002931, FBGN0001987, FBGN0003256, FBGN0011648, FBGN0004892, FBGN0004638, FBGN0004395, FBGN0003997, FBGN0004635, FBGN0052296, FBGN0024244, FBGN0000489, FBGN0011577, FBGN0000547, FBGN00258…	673	246	7937	1.4861679894659274	1.0	0.36388541592180135	36.639891708446285
GOTERM_BP_FAT	GO:0035120~post-embryonic appendage morphogenesis	29	2.333065164923572	0.030005235112911595	FBGN0041203, FBGN0000395, FBGN0003310, FBGN0020224, FBGN0003719, FBGN0003514, FBGN0000139, FBGN0004648, FBGN0000497, FBGN0004009, FBGN0000463, FBGN0085432, FBGN0016076, FBGN0041184, FBGN0003975, FBGN0002931, FBGN0001987, FBGN0003256, FBGN0011648, FBGN0004892, FBGN0004638, FBGN0004395, FBGN0004635, FBGN0052296, FBGN0024244, FBGN0000489, FBGN0011577, FBGN0000547, FBGN0025879	673	229	7937	1.4934952016974117	1.0	0.3881708447779131	40.8299739435812
GOTERM_BP_FAT	GO:0007476~imaginal disc-derived wing morphogenesis	27	2.1721641190667738	0.04614172571910309	FBGN0041203, FBGN0000395, FBGN0003310, FBGN0020224, FBGN0003719, FBGN0003514, FBGN0000139, FBGN0004648, FBGN0000497, FBGN0004009, FBGN0000463, FBGN0085432, FBGN0003975, FBGN0016076, FBGN0041184, FBGN0002931, FBGN0001987, FBGN0003256, FBGN0011648, FBGN0004638, FBGN0004395, FBGN0004635, FBGN0052296, FBGN0000489, FBGN0011577, FBGN0000547, FBGN0025879	673	218	7937	1.4606581512330115	1.0	0.47952170219604995	55.679177956189484
GOTERM_BP_FAT	GO:0007472~wing disc morphogenesis	27	2.1721641190667738	0.05062101889834532	FBGN0041203, FBGN0000395, FBGN0003310, FBGN0020224, FBGN0003719, FBGN0003514, FBGN0000139, FBGN0004648, FBGN0000497, FBGN0004009, FBGN0000463, FBGN0085432, FBGN0003975, FBGN0016076, FBGN0041184, FBGN0002931, FBGN0001987, FBGN0003256, FBGN0011648, FBGN0004638, FBGN0004395, FBGN0004635, FBGN0052296, FBGN0000489, FBGN0011577, FBGN0000547, FBGN0025879	673	220	7937	1.4473794407672567	1.0	0.4961281686033332	59.130846963850544
Annotation Cluster 21	Enrichment Score: 2.0454470584100624
Category	Term	Count	%	PValue	Genes	List Total	Pop Hits	Pop Total	Fold Enrichment	Bonferroni	Benjamini	FDR
GOTERM_BP_FAT	GO:0016477~cell migration	32	2.574416733708769	5.6388233186295925E-5	FBGN0004606, FBGN0002781, FBGN0001137, FBGN0003165, FBGN0020224, FBGN0024236, FBGN0003514, FBGN0004956, FBGN0003499, FBGN0041087, FBGN0043854, FBGN0002973, FBGN0026192, FBGN0016053, FBGN0000463, FBGN0010303, FBGN0025865, FBGN0001297, FBGN0031450, FBGN0010379, FBGN0250823, FBGN0032006, FBGN0030964, FBGN0005632, FBGN0004636, FBGN0011570, FBGN0052296, FBGN0003328, FBGN0085407, FBGN0046687, FBGN00001…	673	175	7937	2.15651878582042	0.10826307805980684	0.007135925040052671	0.09708473376454085
GOTERM_BP_FAT	GO:0048870~cell motility	32	2.574416733708769	2.0051529145845764E-4	FBGN0004606, FBGN0002781, FBGN0001137, FBGN0003165, FBGN0020224, FBGN0024236, FBGN0003514, FBGN0004956, FBGN0003499, FBGN0041087, FBGN0043854, FBGN0002973, FBGN0026192, FBGN0016053, FBGN0000463, FBGN0010303, FBGN0025865, FBGN0001297, FBGN0031450, FBGN0010379, FBGN0250823, FBGN0032006, FBGN0030964, FBGN0005632, FBGN0004636, FBGN0011570, FBGN0052296, FBGN0003328, FBGN0085407, FBGN0046687, FBGN00001…	673	187	7937	2.0181325535752594	0.3346805165073632	0.017560845489909105	0.344827818718052
GOTERM_BP_FAT	GO:0051674~localization of cell	32	2.574416733708769	4.6962058346601733E-4	FBGN0004606, FBGN0002781, FBGN0001137, FBGN0003165, FBGN0020224, FBGN0024236, FBGN0003514, FBGN0004956, FBGN0003499, FBGN0041087, FBGN0043854, FBGN0002973, FBGN0026192, FBGN0016053, FBGN0000463, FBGN0010303, FBGN0025865, FBGN0001297, FBGN0031450, FBGN0010379, FBGN0250823, FBGN0032006, FBGN0030964, FBGN0005632, FBGN0004636, FBGN0011570, FBGN0052296, FBGN0003328, FBGN0085407, FBGN0046687, FBGN00001…	673	196	7937	1.9254632016253752	0.6149927708926908	0.03351455671357784	0.8058504423470558
GOTERM_BP_FAT	GO:0007298~border follicle cell migration	15	1.2067578439259854	0.0010385134940670577	FBGN0032006, FBGN0030964, FBGN0001137, FBGN0020224, FBGN0003514, FBGN0004956, FBGN0011570, FBGN0052296, FBGN0026192, FBGN0000463, FBGN0010303, FBGN0025865, FBGN0001297, FBGN0000163, FBGN0031450	673	66	7937	2.6803322977171415	0.8789263142535207	0.051415019161577424	1.7738553897513332
GOTERM_BP_FAT	GO:0048610~reproductive cellular process	61	4.907481898632341	0.0032309006788974887	FBGN0001137, FBGN0086370, FBGN0003475, FBGN0003165, FBGN0020224, FBGN0003719, FBGN0003169, FBGN0001233, FBGN0004009, FBGN0016053, FBGN0026192, FBGN0010303, FBGN0025865, FBGN0031450, FBGN0032006, FBGN0030964, FBGN0019972, FBGN0031977, FBGN0003997, FBGN0011570, FBGN0052296, FBGN0003659, FBGN0046687, FBGN0026620, FBGN0037245, FBGN0004606, FBGN0000158, FBGN0002781, FBGN0014141, FBGN0004649, FBGN00244…	673	500	7937	1.4388023774145615	0.9986063357060566	0.10718526792705751	5.421745437029923
GOTERM_BP_FAT	GO:0006928~cell motion	41	3.2984714400643607	0.0033617930300182297	FBGN0004606, FBGN0001137, FBGN0002781, FBGN0003165, FBGN0020224, FBGN0024236, FBGN0003514, FBGN0004956, FBGN0003169, FBGN0003499, FBGN0041087, FBGN0043854, FBGN0002973, FBGN0016053, FBGN0026192, FBGN0000463, FBGN0010303, FBGN0025865, FBGN0001297, FBGN0031450, FBGN0010379, FBGN0250823, FBGN0032006, FBGN0030964, FBGN0005632, FBGN0021760, FBGN0011260, FBGN0004636, FBGN0011570, FBGN0052296, FBGN00242…	673	305	7937	1.5853506442890897	0.9989327517962061	0.10950472894177476	5.635447893826296
GOTERM_BP_FAT	GO:0007297~ovarian follicle cell migration	15	1.2067578439259854	0.005334612084965693	FBGN0032006, FBGN0030964, FBGN0001137, FBGN0020224, FBGN0003514, FBGN0004956, FBGN0011570, FBGN0052296, FBGN0026192, FBGN0000463, FBGN0010303, FBGN0025865, FBGN0001297, FBGN0000163, FBGN0031450	673	78	7937	2.2679734826837357	0.999980959616999	0.14011585751453737	8.801803398521358
GOTERM_BP_FAT	GO:0048609~reproductive process in a multicellular organism	79	6.355591311343524	0.058173591631250285	FBGN0003741, FBGN0001941, FBGN0001137, FBGN0086370, FBGN0003475, FBGN0003165, FBGN0250832, FBGN0020224, FBGN0003719, FBGN0001234, FBGN0001233, FBGN0003169, FBGN0004009, FBGN0026192, FBGN0016053, FBGN0010303, FBGN0025865, FBGN0031450, FBGN0032006, FBGN0030964, FBGN0019972, FBGN0011236, FBGN0031977, FBGN0003997, FBGN0011570, FBGN0259685, FBGN0052296, FBGN0015381, FBGN0028468, FBGN0004173, FBGN00036…	673	778	7937	1.1975366409851909	1.0	0.541906832567822	64.38391473068202
GOTERM_BP_FAT	GO:0032504~multicellular organism reproduction	79	6.355591311343524	0.058173591631250285	FBGN0003741, FBGN0001941, FBGN0001137, FBGN0086370, FBGN0003475, FBGN0003165, FBGN0250832, FBGN0020224, FBGN0003719, FBGN0001234, FBGN0001233, FBGN0003169, FBGN0004009, FBGN0026192, FBGN0016053, FBGN0010303, FBGN0025865, FBGN0031450, FBGN0032006, FBGN0030964, FBGN0019972, FBGN0011236, FBGN0031977, FBGN0003997, FBGN0011570, FBGN0259685, FBGN0052296, FBGN0015381, FBGN0028468, FBGN0004173, FBGN00036…	673	778	7937	1.1975366409851909	1.0	0.541906832567822	64.38391473068202
GOTERM_BP_FAT	GO:0003006~reproductive developmental process	54	4.3443282381335475	0.0595641739774706	FBGN0003741, FBGN0001137, FBGN0003475, FBGN0003165, FBGN0020224, FBGN0003719, FBGN0003169, FBGN0001233, FBGN0004009, FBGN0016053, FBGN0026192, FBGN0010303, FBGN0025865, FBGN0031450, FBGN0032006, FBGN0030964, FBGN0019972, FBGN0011236, FBGN0011570, FBGN0052296, FBGN0015381, FBGN0003659, FBGN0046687, FBGN0037245, FBGN0004606, FBGN0000158, FBGN0014141, FBGN0024432, FBGN0003495, FBGN0024236, FBGN00035…	673	506	7937	1.2585908180584842	1.0	0.5438054558938239	65.27894768154928
GOTERM_BP_FAT	GO:0030707~ovarian follicle cell development	25	2.011263073209976	0.06117537239629237	FBGN0001137, FBGN0014141, FBGN0003475, FBGN0020224, FBGN0003514, FBGN0004956, FBGN0004009, FBGN0026192, FBGN0000463, FBGN0010303, FBGN0025865, FBGN0001297, FBGN0031450, FBGN0011648, FBGN0035089, FBGN0032006, FBGN0030964, FBGN0004635, FBGN0011570, FBGN0004636, FBGN0052296, FBGN0015799, FBGN0000163, FBGN0000547, FBGN0020278	673	204	7937	1.4452772193572823	1.0	0.5469759073932238	66.28947544423656
GOTERM_BP_FAT	GO:0007276~gamete generation	73	5.87288817377313	0.06370504491123988	FBGN0001941, FBGN0001137, FBGN0086370, FBGN0003475, FBGN0003165, FBGN0020224, FBGN0003719, FBGN0001234, FBGN0001233, FBGN0003169, FBGN0004009, FBGN0016053, FBGN0026192, FBGN0010303, FBGN0025865, FBGN0031450, FBGN0032006, FBGN0030964, FBGN0019972, FBGN0031977, FBGN0003997, FBGN0011570, FBGN0259685, FBGN0052296, FBGN0028468, FBGN0004173, FBGN0003659, FBGN0003138, FBGN0046687, FBGN0037245, FBGN00046…	673	715	7937	1.2040877398975467	1.0	0.5510901683509494	67.82034862428674
GOTERM_BP_FAT	GO:0019953~sexual reproduction	74	5.953338696701529	0.07882107622870801	FBGN0001941, FBGN0001137, FBGN0086370, FBGN0003475, FBGN0003165, FBGN0020224, FBGN0003719, FBGN0001234, FBGN0001233, FBGN0003169, FBGN0004009, FBGN0016053, FBGN0026192, FBGN0010303, FBGN0025865, FBGN0031450, FBGN0032006, FBGN0030964, FBGN0019972, FBGN0031977, FBGN0003997, FBGN0011570, FBGN0259685, FBGN0052296, FBGN0028468, FBGN0004173, FBGN0003659, FBGN0003138, FBGN0046687, FBGN0026620, FBGN00372…	673	735	7937	1.187368974335648	1.0	0.616642987912027	75.68789212897762
GOTERM_BP_FAT	GO:0007292~female gamete generation	56	4.505229283990346	0.09768314529071824	FBGN0001137, FBGN0086370, FBGN0003475, FBGN0003165, FBGN0020224, FBGN0003719, FBGN0001234, FBGN0001233, FBGN0004009, FBGN0026192, FBGN0010303, FBGN0025865, FBGN0031450, FBGN0032006, FBGN0030964, FBGN0031977, FBGN0003997, FBGN0259685, FBGN0011570, FBGN0052296, FBGN0028468, FBGN0003659, FBGN0003138, FBGN0037245, FBGN0000158, FBGN0002781, FBGN0014141, FBGN0004649, FBGN0003310, FBGN0003495, FBGN00035…	673	546	7937	1.2095858574313254	1.0	0.6727212509570017	82.97619476513376
GOTERM_BP_FAT	GO:0048477~oogenesis	55	4.424778761061947	0.10768423422719907	FBGN0001137, FBGN0086370, FBGN0003475, FBGN0003165, FBGN0020224, FBGN0003719, FBGN0001234, FBGN0001233, FBGN0004009, FBGN0026192, FBGN0010303, FBGN0025865, FBGN0031450, FBGN0032006, FBGN0030964, FBGN0031977, FBGN0003997, FBGN0259685, FBGN0011570, FBGN0052296, FBGN0028468, FBGN0003659, FBGN0003138, FBGN0037245, FBGN0000158, FBGN0002781, FBGN0014141, FBGN0004649, FBGN0003310, FBGN0003495, FBGN00035…	673	539	7937	1.2034145010158595	1.0	0.6986752160608325	85.94992610739018
Annotation Cluster 22	Enrichment Score: 1.987023384515206
Category	Term	Count	%	PValue	Genes	List Total	Pop Hits	Pop Total	Fold Enrichment	Bonferroni	Benjamini	FDR
SP_PIR_KEYWORDS	stress response	9	0.7240547063555913	6.403802493537091E-4	FBGN0037327, FBGN0001225, FBGN0001226, FBGN0001217, FBGN0001228, FBGN0011296, FBGN0001230, FBGN0001233, FBGN0001223, FBGN0001222	1180	23	12980	4.304347826086957	0.16793773578544346	0.022718948571896935	0.8466266715957849
PIR_SUPERFAMILY	PIRSF036514:alpha-crystallin-related small heat shock protein	5	0.4022526146419952	0.0019619543875172766	FBGN0001225, FBGN0001226, FBGN0035982, FBGN0001228, FBGN0011296, FBGN0001223	240	7	2596	7.726190476190475	0.34954948586184775	0.34954948586184775	2.4671257460584406
INTERPRO	IPR002068:Heat shock protein Hsp20	5	0.4022526146419952	0.022617932498902926	FBGN0001225, FBGN0001226, FBGN0035982, FBGN0001228, FBGN0011296, FBGN0001223	984	12	10196	4.317411924119241	0.9999999999979781	0.8338945192907681	30.855024117980314
SP_PIR_KEYWORDS	stress-induced protein	4	0.32180209171359614	0.02955301657148885	FBGN0001225, FBGN0001226, FBGN0001228, FBGN0001233, FBGN0001223	1180	8	12980	2011-05-05	0.9998176479159909	0.34980213882637023	32.8446578641582
SP_PIR_KEYWORDS	heat shock	4	0.32180209171359614	0.02955301657148885	FBGN0001225, FBGN0001226, FBGN0001228, FBGN0001233, FBGN0001223	1180	8	12980	2011-05-05	0.9998176479159909	0.34980213882637023	32.8446578641582
INTERPRO	IPR001436:Alpha crystallin/Heat shock protein	4	0.32180209171359614	0.04820324985294443	FBGN0001225, FBGN0001226, FBGN0001228, FBGN0011296, FBGN0001223	984	9	10196	4.605239385727192	1.0	0.9531326128372636	54.921796949342294
Annotation Cluster 23	Enrichment Score: 1.9198380629032161
Category	Term	Count	%	PValue	Genes	List Total	Pop Hits	Pop Total	Fold Enrichment	Bonferroni	Benjamini	FDR
GOTERM_BP_FAT	GO:0009253~peptidoglycan catabolic process	7	0.5631536604987932	3.680417629329107E-4	FBGN0037906, FBGN0035806, FBGN0035977, FBGN0030310, FBGN0035976, FBGN0040323, FBGN0035975	673	13	7937	6.350325751514458	0.5266870673747222	0.02835928125416698	0.6320653853392755
GOTERM_BP_FAT	GO:0000270~peptidoglycan metabolic process	7	0.5631536604987932	3.680417629329107E-4	FBGN0037906, FBGN0035806, FBGN0035977, FBGN0030310, FBGN0035976, FBGN0040323, FBGN0035975	673	13	7937	6.350325751514458	0.5266870673747222	0.02835928125416698	0.6320653853392755
GOTERM_MF_FAT	GO:0042834~peptidoglycan binding	7	0.5631536604987932	5.113513259995706E-4	FBGN0037906, FBGN0035806, FBGN0035977, FBGN0030310, FBGN0035976, FBGN0040323, FBGN0035975	713	13	7918	5.9797173373610955	0.30523058316229357	0.03576238511993668	0.7701207329711912
GOTERM_BP_FAT	GO:0006027~glycosaminoglycan catabolic process	7	0.5631536604987932	5.982267158699908E-4	FBGN0037906, FBGN0035806, FBGN0035977, FBGN0030310, FBGN0035976, FBGN0040323, FBGN0035975	673	14	7937	5.896731054977711	0.7035748189709182	0.037285868741501416	1.0254642235474343
GOTERM_MF_FAT	GO:0005539~glycosaminoglycan binding	8	0.6436041834271923	8.866146230110381E-4	FBGN0030964, FBGN0037906, FBGN0035806, FBGN0035977, FBGN0030310, FBGN0035976, FBGN0040323, FBGN0035975	713	19	7918	4.675869196131985	0.4682328766495676	0.05126820161559953	1.3317585308708302
GOTERM_BP_FAT	GO:0006022~aminoglycan metabolic process	22	1.7699115044247788	0.008098422835731697	FBGN0001321, FBGN0023479, FBGN0035806, FBGN0034301, FBGN0085249, FBGN0036229, FBGN0033836, FBGN0053983, FBGN0029167, FBGN0033087, FBGN0053265, FBGN0052284, FBGN0037906, FBGN0052304, FBGN0035977, FBGN0020416, FBGN0001311, FBGN0030310, FBGN0035412, FBGN0035976, FBGN0035975, FBGN0040323	673	142	7937	1.8271561015423896	0.9999999332953358	0.18660414951853055	13.069727583915224
GOTERM_MF_FAT	GO:0030246~carbohydrate binding	28	2.252614641995173	0.011832029065826234	FBGN0023479, FBGN0039580, FBGN0035806, FBGN0085249, FBGN0029167, FBGN0053265, FBGN0052284, FBGN0037906, FBGN0030930, FBGN0030310, FBGN0035412, FBGN0040323, FBGN0030964, FBGN0015229, FBGN0040104, FBGN0034301, FBGN0020377, FBGN0036229, FBGN0053983, FBGN0038008, FBGN0014033, FBGN0030050, FBGN0052304, FBGN0035977, FBGN0040092, FBGN0035976, FBGN0031681, FBGN0035975	713	191	7918	1.627985871951712	0.999791305739965	0.34540071709374853	16.46518521702659
GOTERM_MF_FAT	GO:0001871~pattern binding	20	1.6090104585679808	0.0144741115490976	FBGN0023479, FBGN0035806, FBGN0030964, FBGN0034301, FBGN0020377, FBGN0085249, FBGN0036229, FBGN0053983, FBGN0029167, FBGN0053265, FBGN0014033, FBGN0052284, FBGN0037906, FBGN0052304, FBGN0035977, FBGN0030310, FBGN0035412, FBGN0035976, FBGN0035975, FBGN0040323	713	124	7918	1.7911595710989456	0.9999689799554798	0.39001900285680036	19.778118592142025
GOTERM_MF_FAT	GO:0030247~polysaccharide binding	20	1.6090104585679808	0.0144741115490976	FBGN0023479, FBGN0035806, FBGN0030964, FBGN0034301, FBGN0020377, FBGN0085249, FBGN0036229, FBGN0053983, FBGN0029167, FBGN0053265, FBGN0014033, FBGN0052284, FBGN0037906, FBGN0052304, FBGN0035977, FBGN0030310, FBGN0035412, FBGN0035976, FBGN0035975, FBGN0040323	713	124	7918	1.7911595710989456	0.9999689799554798	0.39001900285680036	19.778118592142025
GOTERM_BP_FAT	GO:0006026~aminoglycan catabolic process	8	0.6436041834271923	0.015650175724582355	FBGN0037906, FBGN0035806, FBGN0035977, FBGN0020416, FBGN0030310, FBGN0035976, FBGN0040323, FBGN0035975	673	32	7937	2.948365527488856	0.999999999999988	0.27423304269282234	23.792261101729384
GOTERM_BP_FAT	GO:0005976~polysaccharide metabolic process	22	1.7699115044247788	0.01814402778401333	FBGN0001321, FBGN0023479, FBGN0035806, FBGN0034301, FBGN0085249, FBGN0036229, FBGN0033836, FBGN0053983, FBGN0029167, FBGN0033087, FBGN0053265, FBGN0052284, FBGN0037906, FBGN0052304, FBGN0035977, FBGN0020416, FBGN0001311, FBGN0030310, FBGN0035412, FBGN0035976, FBGN0035975, FBGN0040323	673	153	7937	1.6957919373792112	0.9999999999999999	0.3007604663112571	27.050466094946213
GOTERM_BP_FAT	GO:0000272~polysaccharide catabolic process	8	0.6436041834271923	0.018456478438439557	FBGN0037906, FBGN0035806, FBGN0035977, FBGN0020416, FBGN0030310, FBGN0035976, FBGN0040323, FBGN0035975	673	33	7937	2.859021117564951	1.0	0.29796741649598646	27.449304043286805
GOTERM_BP_FAT	GO:0006030~chitin metabolic process	13	1.0458567980691875	0.25653258664563805	FBGN0001321, FBGN0023479, FBGN0034301, FBGN0085249, FBGN0036229, FBGN0053983, FBGN0029167, FBGN0053265, FBGN0052284, FBGN0052304, FBGN0020416, FBGN0001311, FBGN0035412	673	114	7937	1.344868486222987	1.0	0.8916816444336259	99.39399352878128
INTERPRO	IPR002557:Chitin binding protein, peritrophin-A	10	0.8045052292839904	0.5334788968223325	FBGN0029167, FBGN0053265, FBGN0052284, FBGN0023479, FBGN0052304, FBGN0034301, FBGN0085249, FBGN0036229, FBGN0053983, FBGN0035412	984	92	10196	1.1262813715093671	1.0	0.9999040428251436	99.99954329012456
GOTERM_MF_FAT	GO:0008061~chitin binding	10	0.8045052292839904	0.5503116083954807	FBGN0029167, FBGN0053265, FBGN0052284, FBGN0023479, FBGN0052304, FBGN0034301, FBGN0085249, FBGN0036229, FBGN0053983, FBGN0035412	713	100	7918	1.1105189340813464	1.0	0.9943324945851446	99.99943273585598
SMART	SM00494:ChtBD2	10	0.8045052292839904	0.6585109222754228	FBGN0029167, FBGN0053265, FBGN0052284, FBGN0023479, FBGN0052304, FBGN0034301, FBGN0085249, FBGN0036229, FBGN0053983, FBGN0035412	515	92	4824	1.0181511186154495	1.0	0.996491218685557	99.99990685847345
Annotation Cluster 24	Enrichment Score: 1.8831801258507788
Category	Term	Count	%	PValue	Genes	List Total	Pop Hits	Pop Total	Fold Enrichment	Bonferroni	Benjamini	FDR
GOTERM_MF_FAT	GO:0008329~pattern recognition receptor activity	5	0.4022526146419952	8.391035701221688E-4	FBGN0040321, FBGN0030310, FBGN0040322, FBGN0035976, FBGN0040323	713	6	7918	9.254324450677887	0.44992054083590316	0.052885879299480965	1.2608156081584942
GOTERM_MF_FAT	GO:0008368~Gram-negative bacterial binding	5	0.4022526146419952	0.0018186607307458464	FBGN0040321, FBGN0040322, FBGN0035976, FBGN0040323, FBGN0033301	713	7	7918	7.932278100581046	0.7263937772231457	0.08842015960769711	2.7138889957211143
GOTERM_BP_FAT	GO:0045088~regulation of innate immune response	6	0.4827031375703942	0.004494000636927083	FBGN0034647, FBGN0014018, FBGN0040321, FBGN0037515, FBGN0040322, FBGN0040323	673	14	7937	5.05434090426661	0.9998940337759902	0.12768339177936183	7.465067005524551
INTERPRO	IPR000757:Glycoside hydrolase, family 16	3	0.2413515687851971	0.02607191603853408	FBGN0040321, FBGN0040322, FBGN0040323	984	3	10196	10.361788617886178	0.9999999999999687	0.8394331818764924	34.69227039392001
GOTERM_MF_FAT	GO:0008367~bacterial binding	3	0.2413515687851971	0.06721950413835819	FBGN0040321, FBGN0040322, FBGN0040323	713	5	7918	6.663113604488078	1.0	0.7013280310282222	65.06838281286396
INTERPRO	IPR013320:Concanavalin A-like lectin/glucanase, subgroup	5	0.4022526146419952	0.4178790547101327	FBGN0040321, FBGN0259685, FBGN0031850, FBGN0040322, FBGN0040323	984	34	10196	1.5237924438067911	1.0	0.9996150191761739	99.9837746885512
Annotation Cluster 25	Enrichment Score: 1.832434657409336
Category	Term	Count	%	PValue	Genes	List Total	Pop Hits	Pop Total	Fold Enrichment	Bonferroni	Benjamini	FDR
GOTERM_MF_FAT	GO:0004222~metalloendopeptidase activity	15	1.2067578439259854	0.011194795133960302	FBGN0037727, FBGN0039478, FBGN0024992, FBGN0259716, FBGN0003719, FBGN0036702, FBGN0031060, FBGN0033438, FBGN0029791, FBGN0039688, FBGN0035049, FBGN0051314, FBGN0033656, FBGN0259140, FBGN0034175	713	80	7918	2.0822230014025243	0.9996697448669871	0.3441846815415843	15.647249296928356
GOTERM_MF_FAT	GO:0008237~metallopeptidase activity	25	2.011263073209976	0.015071902658608236	FBGN0259716, FBGN0003719, FBGN0004648, FBGN0031060, FBGN0033438, FBGN0051314, FBGN0052627, FBGN0259237, FBGN0039656, FBGN0033656, FBGN0034175, FBGN0037727, FBGN0039478, FBGN0024992, FBGN0036702, FBGN0036186, FBGN0029791, FBGN0039050, FBGN0039688, FBGN0030778, FBGN0035049, FBGN0035791, FBGN0259140, FBGN0015541, FBGN0025879	713	168	7918	1.6525579376210513	0.9999798616847355	0.3882886958255163	20.51047437151302
SP_PIR_KEYWORDS	metalloprotease	9	0.7240547063555913	0.018858701951258487	FBGN0033438, FBGN0029791, FBGN0039688, FBGN0035049, FBGN0051314, FBGN0003719, FBGN0004648, FBGN0031060, FBGN0025879	1180	38	12980	2.6052631578947367	0.9957639929550318	0.32314303030533487	22.329646998869833
Annotation Cluster 26	Enrichment Score: 1.827031675660855
Category	Term	Count	%	PValue	Genes	List Total	Pop Hits	Pop Total	Fold Enrichment	Bonferroni	Benjamini	FDR
GOTERM_BP_FAT	GO:0040001~establishment of mitotic spindle localization	6	0.4827031375703942	7.532786236820331E-4	FBGN0011674, FBGN0001104, FBGN0021760, FBGN0000163, FBGN0027066, FBGN0040080	673	10	7937	7.076077265973254	0.7837324457069792	0.0440373540956982	1.2896290933987586
GOTERM_BP_FAT	GO:0017145~stem cell division	13	1.0458567980691875	8.939308313754694E-4	FBGN0011674, FBGN0011648, FBGN0000158, FBGN0001104, FBGN0003165, FBGN0003169, FBGN0004956, FBGN0002973, FBGN0013984, FBGN0001983, FBGN0000163, FBGN0040080, FBGN0020278	673	51	7937	3.006176616263147	0.8375329117647421	0.049227051613080164	1.5286863145144047
GOTERM_BP_FAT	GO:0008356~asymmetric cell division	14	1.1263073209975865	9.037128063475413E-4	FBGN0011674, FBGN0011648, FBGN0000158, FBGN0021760, FBGN0001104, FBGN0003165, FBGN0003169, FBGN0004956, FBGN0004837, FBGN0002973, FBGN0013984, FBGN0000463, FBGN0000163, FBGN0040080	673	58	7937	2.8466977506788953	0.8407332304433073	0.048440793607074206	1.5452917894552831
GOTERM_CC_FAT	GO:0044448~cell cortex part	12	0.9654062751407884	0.0014359176605219213	FBGN0011674, FBGN0041203, FBGN0002973, FBGN0026192, FBGN0259923, FBGN0002121, FBGN0001104, FBGN0011710, FBGN0000163, FBGN0040080, FBGN0020278, FBGN0011202	414	46	4786	3.0157529930686833	0.38206877165345143	0.09178634186218593	1.9335465684319875
GOTERM_CC_FAT	GO:0005938~cell cortex	15	1.2067578439259854	0.004264024067151561	FBGN0041203, FBGN0011674, FBGN0001104, FBGN0003475, FBGN0011202, FBGN0002973, FBGN0026192, FBGN0259923, FBGN0011710, FBGN0002121, FBGN0259173, FBGN0000163, FBGN0031450, FBGN0040080, FBGN0020278	414	75	4786	2.31207729468599	0.7610503015733225	0.13337612651132935	5.640870845150269
GOTERM_BP_FAT	GO:0051653~spindle localization	6	0.4827031375703942	0.006277904181685474	FBGN0011674, FBGN0001104, FBGN0021760, FBGN0000163, FBGN0027066, FBGN0040080	673	15	7937	4.7173848439821695	0.9999972306899656	0.1568627290956809	10.28015769178523
GOTERM_BP_FAT	GO:0051293~establishment of spindle localization	6	0.4827031375703942	0.006277904181685474	FBGN0011674, FBGN0001104, FBGN0021760, FBGN0000163, FBGN0027066, FBGN0040080	673	15	7937	4.7173848439821695	0.9999972306899656	0.1568627290956809	10.28015769178523
GOTERM_CC_FAT	GO:0045177~apical part of cell	11	0.8849557522123894	0.006766347036837818	FBGN0011674, FBGN0026192, FBGN0034577, FBGN0002306, FBGN0001104, FBGN0035500, FBGN0259173, FBGN0000163, FBGN0259685, FBGN0040080, FBGN0020278	414	48	4786	2.649255233494364	0.8971444554191339	0.14994928639290328	8.812426618571623
GOTERM_BP_FAT	GO:0055057~neuroblast division	7	0.5631536604987932	0.00827332677081209	FBGN0011674, FBGN0002973, FBGN0001983, FBGN0001104, FBGN0000163, FBGN0040080, FBGN0020278	673	22	7937	3.7524652168039982	0.999999953384329	0.18812709332605093	13.33338622429181
GOTERM_BP_FAT	GO:0055059~asymmetric neuroblast division	7	0.5631536604987932	0.00827332677081209	FBGN0011674, FBGN0002973, FBGN0001983, FBGN0001104, FBGN0000163, FBGN0040080, FBGN0020278	673	22	7937	3.7524652168039982	0.999999953384329	0.18812709332605093	13.33338622429181
GOTERM_BP_FAT	GO:0048103~somatic stem cell division	8	0.6436041834271923	0.009053835791143628	FBGN0011674, FBGN0002973, FBGN0001983, FBGN0001104, FBGN0000163, FBGN0004956, FBGN0040080, FBGN0020278	673	29	7937	3.2533688579187374	0.9999999905870924	0.20178739289114367	14.500809227569423
GOTERM_BP_FAT	GO:0045175~basal protein localization	4	0.32180209171359614	0.009946379539175362	FBGN0011674, FBGN0002121, FBGN0000163, FBGN0040080	673	6	7937	7.862308073303615	0.9999999984916177	0.21255943900512353	15.817646518095142
GOTERM_BP_FAT	GO:0030010~establishment of cell polarity	6	0.4827031375703942	0.014483603457061832	FBGN0002121, FBGN0001104, FBGN0000163, FBGN0259685, FBGN0040080, FBGN0000497	673	18	7937	3.9311540366518076	0.9999999999998667	0.26568074694425814	22.22152634539396
GOTERM_BP_FAT	GO:0008283~cell proliferation	19	1.5285599356395816	0.02040179791730009	FBGN0011674, FBGN0032006, FBGN0000158, FBGN0030964, FBGN0001104, FBGN0086695, FBGN0000497, FBGN0002973, FBGN0022772, FBGN0001983, FBGN0015376, FBGN0002121, FBGN0010441, FBGN0000163, FBGN0022213, FBGN0031888, FBGN0040080, FBGN0015521, FBGN0020278	673	127	7937	1.7643762211744334	1.0	0.3190509403093934	29.886640690249422
GOTERM_BP_FAT	GO:0051301~cell division	27	2.1721641190667738	0.023805793215909067	FBGN0011674, FBGN0026431, FBGN0000158, FBGN0003165, FBGN0002715, FBGN0003514, FBGN0086695, FBGN0003169, FBGN0004956, FBGN0011202, FBGN0003510, FBGN0002973, FBGN0000463, FBGN0001983, FBGN0011710, FBGN0040080, FBGN0004574, FBGN0011648, FBGN0013718, FBGN0021760, FBGN0001104, FBGN0036341, FBGN0004635, FBGN0004837, FBGN0013984, FBGN0000163, FBGN0020278	673	205	7937	1.5532852535063242	1.0	0.346704505452746	33.967048232575145
GOTERM_BP_FAT	GO:0045167~asymmetric protein localization involved in cell fate determination	5	0.4022526146419952	0.02565248534582202	FBGN0011674, FBGN0002121, FBGN0001104, FBGN0000163, FBGN0040080	673	14	7937	4.211950753555508	1.0	0.36322192853183344	36.0860337285426
GOTERM_CC_FAT	GO:0045179~apical cortex	6	0.4827031375703942	0.03597634950553155	FBGN0011674, FBGN0026192, FBGN0001104, FBGN0000163, FBGN0040080, FBGN0020278	414	22	4786	3.1528326745718047	0.9999953293675777	0.40035991957384875	39.2161401847385
GOTERM_BP_FAT	GO:0008105~asymmetric protein localization	7	0.5631536604987932	0.06305327264683008	FBGN0011674, FBGN0026192, FBGN0002121, FBGN0001104, FBGN0000163, FBGN0040080, FBGN0020278	673	34	7937	2.428065728520234	1.0	0.5516009429555794	67.43230552473405
GOTERM_BP_FAT	GO:0007405~neuroblast proliferation	7	0.5631536604987932	0.06305327264683008	FBGN0011674, FBGN0002973, FBGN0001983, FBGN0001104, FBGN0000163, FBGN0040080, FBGN0020278	673	34	7937	2.428065728520234	1.0	0.5516009429555794	67.43230552473405
GOTERM_BP_FAT	GO:0042078~germ-line stem cell division	6	0.4827031375703942	0.08286034090492211	FBGN0013984, FBGN0011648, FBGN0000158, FBGN0003165, FBGN0004956, FBGN0003169	673	28	7937	2.527170452133305	1.0	0.629531959123636	77.46029500029738
GOTERM_BP_FAT	GO:0007400~neuroblast fate determination	5	0.4022526146419952	0.15648453468424284	FBGN0011674, FBGN0002973, FBGN0001325, FBGN0040080, FBGN0000022	673	25	7937	2.3586924219910848	1.0	0.7893709043549413	94.66729872587905
GOTERM_BP_FAT	GO:0045176~apical protein localization	3	0.2413515687851971	0.17341302428102517	FBGN0011674, FBGN0026192, FBGN0000163	673	9	7937	3.9311540366518076	1.0	0.8113912432203715	96.23912212254919
GOTERM_BP_FAT	GO:0014017~neuroblast fate commitment	5	0.4022526146419952	0.1908386278632928	FBGN0011674, FBGN0002973, FBGN0001325, FBGN0040080, FBGN0000022	673	27	7937	2.18397446480656	1.0	0.8347633759079026	97.39445574929427
GOTERM_BP_FAT	GO:0014016~neuroblast differentiation	5	0.4022526146419952	0.2088350090251134	FBGN0011674, FBGN0002973, FBGN0001325, FBGN0040080, FBGN0000022	673	28	7937	2.105975376777754	1.0	0.8555660175835197	98.23134741255743
Annotation Cluster 27	Enrichment Score: 1.7908161876150916
Category	Term	Count	%	PValue	Genes	List Total	Pop Hits	Pop Total	Fold Enrichment	Bonferroni	Benjamini	FDR
SP_PIR_KEYWORDS	Antimicrobial	8	0.6436041834271923	0.00252020854583465	FBGN0000277, FBGN0000276, FBGN0012042, FBGN0014865, FBGN0010381, FBGN0028396, FBGN0003495, FBGN0000278, FBGN0004431	1180	22	12980	4.0	0.5152940303949072	0.06986103755417894	3.293758329228247
GOTERM_BP_FAT	GO:0031640~killing of cells of another organism	3	0.2413515687851971	0.02026717631205196	FBGN0014865, FBGN0010381, FBGN0003495	673	3	7937	11.793462109955422	1.0	0.3197128961401463	29.720485877877877
GOTERM_BP_FAT	GO:0001906~cell killing	3	0.2413515687851971	0.02026717631205196	FBGN0014865, FBGN0010381, FBGN0003495	673	3	7937	11.793462109955422	1.0	0.3197128961401463	29.720485877877877
SP_PIR_KEYWORDS	fungicide	3	0.2413515687851971	0.02323694884764091	FBGN0014865, FBGN0010381, FBGN0003495	1180	3	12980	10.999999999999998	0.9988264355386355	0.3276149388498444	26.80604180269308
GOTERM_BP_FAT	GO:0019732~antifungal humoral response	4	0.32180209171359614	0.0462079805611269	FBGN0014865, FBGN0010381, FBGN0010441, FBGN0003495	673	10	7937	4.7173848439821695	1.0	0.47771850530916116	55.73217577388445
Annotation Cluster 28	Enrichment Score: 1.7691944541995641
Category	Term	Count	%	PValue	Genes	List Total	Pop Hits	Pop Total	Fold Enrichment	Bonferroni	Benjamini	FDR
INTERPRO	IPR002890:Alpha-2-macroglobulin, N-terminal	4	0.32180209171359614	0.00769731278079313	FBGN0041181, FBGN0041180, FBGN0041183, FBGN0020240	984	5	10196	8.289430894308945	0.9998877503246144	0.5625525214348784	11.716816440071543
INTERPRO	IPR011625:Alpha-2-macroglobulin, N-terminal 2	4	0.32180209171359614	0.00769731278079313	FBGN0041181, FBGN0041180, FBGN0041183, FBGN0020240	984	5	10196	8.289430894308945	0.9998877503246144	0.5625525214348784	11.716816440071543
INTERPRO	IPR001599:Alpha-2-macroglobulin	4	0.32180209171359614	0.014295974560343686	FBGN0041181, FBGN0041180, FBGN0041183, FBGN0020240	984	6	10196	6.9078590785907865	0.9999999563819774	0.7284683494563391	20.723288320398204
INTERPRO	IPR009048:Alpha-macroglobulin, receptor-binding	4	0.32180209171359614	0.014295974560343686	FBGN0041181, FBGN0041180, FBGN0041183, FBGN0020240	984	6	10196	6.9078590785907865	0.9999999563819774	0.7284683494563391	20.723288320398204
INTERPRO	IPR011626:A-macroglobulin complement component	4	0.32180209171359614	0.014295974560343686	FBGN0041181, FBGN0041180, FBGN0041183, FBGN0020240	984	6	10196	6.9078590785907865	0.9999999563819774	0.7284683494563391	20.723288320398204
INTERPRO	IPR019742:Alpha-2-macroglobulin, conserved site	3	0.2413515687851971	0.048826953269789794	FBGN0041181, FBGN0041180, FBGN0041183	984	4	10196	7.771341463414634	1.0	0.9474498876676823	55.39584556663559
INTERPRO	IPR019565:Alpha-2-macroglobulin, thiol-ester bond-forming	3	0.2413515687851971	0.048826953269789794	FBGN0041181, FBGN0041180, FBGN0041183	984	4	10196	7.771341463414634	1.0	0.9474498876676823	55.39584556663559
Annotation Cluster 29	Enrichment Score: 1.7033893963993636
Category	Term	Count	%	PValue	Genes	List Total	Pop Hits	Pop Total	Fold Enrichment	Bonferroni	Benjamini	FDR
GOTERM_BP_FAT	GO:0007155~cell adhesion	25	2.011263073209976	0.011418274777688699	FBGN0000497, FBGN0029167, FBGN0026192, FBGN0000463, FBGN0030749, FBGN0034880, FBGN0037293, FBGN0038247, FBGN0030880, FBGN0015229, FBGN0004635, FBGN0039848, FBGN0004636, FBGN0003328, FBGN0034005, FBGN0035049, FBGN0035290, FBGN0000261, FBGN0038079, FBGN0036101, FBGN0000163, FBGN0031850, FBGN0000547, FBGN0025879, FBGN0039709	673	174	7937	1.6944629468326757	0.9999999999266233	0.22839489551606418	17.947601302930206
GOTERM_BP_FAT	GO:0016337~cell-cell adhesion	11	0.8849557522123894	0.02503142447871079	FBGN0003328, FBGN0038247, FBGN0034005, FBGN0015229, FBGN0000261, FBGN0034880, FBGN0000163, FBGN0004635, FBGN0000497, FBGN0039709, FBGN0000547	673	59	7937	2.1987810713476215	1.0	0.35857482829548504	35.38065172756038
GOTERM_BP_FAT	GO:0022610~biological adhesion	25	2.011263073209976	0.027148494796480314	FBGN0000497, FBGN0029167, FBGN0026192, FBGN0000463, FBGN0030749, FBGN0034880, FBGN0037293, FBGN0038247, FBGN0030880, FBGN0015229, FBGN0004635, FBGN0039848, FBGN0004636, FBGN0003328, FBGN0034005, FBGN0035049, FBGN0035290, FBGN0000261, FBGN0038079, FBGN0036101, FBGN0000163, FBGN0031850, FBGN0000547, FBGN0025879, FBGN0039709	673	188	7937	1.5682795358983277	1.0	0.3677242019946523	37.755494664005504
Annotation Cluster 30	Enrichment Score: 1.6420125142253086
Category	Term	Count	%	PValue	Genes	List Total	Pop Hits	Pop Total	Fold Enrichment	Bonferroni	Benjamini	FDR
GOTERM_BP_FAT	GO:0016192~vesicle-mediated transport	50	4.022526146419952	0.003186876245998803	FBGN0036194, FBGN0039132, FBGN0003475, FBGN0033452, FBGN0026192, FBGN0004908, FBGN0027605, FBGN0053555, FBGN0031450, FBGN0022213, FBGN0004892, FBGN0011236, FBGN0011722, FBGN0003328, FBGN0024509, FBGN0039212, FBGN0030341, FBGN0028582, FBGN0003660, FBGN0000158, FBGN0004649, FBGN0003310, FBGN0020240, FBGN0028741, FBGN0014859, FBGN0004648, FBGN0003499, FBGN0041181, FBGN0030141, FBGN0038855, FBGN00345…	673	391	7937	1.508115359329338	0.9984754762097777	0.10755532643756327	5.349766201243278
GOTERM_BP_FAT	GO:0010324~membrane invagination	33	2.6548672566371683	0.017748753179558787	FBGN0028582, FBGN0036194, FBGN0039132, FBGN0004649, FBGN0020240, FBGN0004648, FBGN0014859, FBGN0003499, FBGN0041181, FBGN0038855, FBGN0026192, FBGN0034577, FBGN0004908, FBGN0027605, FBGN0015816, FBGN0001150, FBGN0031450, FBGN0022213, FBGN0015790, FBGN0004892, FBGN0001086, FBGN0005632, FBGN0011236, FBGN0024555, FBGN0011785, FBGN0013948, FBGN0011722, FBGN0003328, FBGN0014033, FBGN0011744, FBGN00390…	673	258	7937	1.5084660838315078	0.9999999999999999	0.2976298878340511	26.542945439369326
GOTERM_BP_FAT	GO:0006897~endocytosis	33	2.6548672566371683	0.017748753179558787	FBGN0028582, FBGN0036194, FBGN0039132, FBGN0004649, FBGN0020240, FBGN0004648, FBGN0014859, FBGN0003499, FBGN0041181, FBGN0038855, FBGN0026192, FBGN0034577, FBGN0004908, FBGN0027605, FBGN0015816, FBGN0001150, FBGN0031450, FBGN0022213, FBGN0015790, FBGN0004892, FBGN0001086, FBGN0005632, FBGN0011236, FBGN0024555, FBGN0011785, FBGN0013948, FBGN0011722, FBGN0003328, FBGN0014033, FBGN0011744, FBGN00390…	673	258	7937	1.5084660838315078	0.9999999999999999	0.2976298878340511	26.542945439369326
GOTERM_BP_FAT	GO:0006909~phagocytosis	25	2.011263073209976	0.0437924847653596	FBGN0036194, FBGN0020240, FBGN0014859, FBGN0004648, FBGN0003499, FBGN0041181, FBGN0038855, FBGN0026192, FBGN0034577, FBGN0027605, FBGN0015816, FBGN0001150, FBGN0022213, FBGN0004892, FBGN0001086, FBGN0011236, FBGN0024555, FBGN0011785, FBGN0013948, FBGN0011722, FBGN0003328, FBGN0014033, FBGN0011744, FBGN0039056, FBGN0035976	673	197	7937	1.4966322474562719	1.0	0.46841922555937476	53.76089952063585
GOTERM_BP_FAT	GO:0016044~membrane organization	37	2.9766693483507645	0.04519469605667853	FBGN0028582, FBGN0036194, FBGN0039132, FBGN0004649, FBGN0020240, FBGN0004648, FBGN0014859, FBGN0003499, FBGN0041181, FBGN0043854, FBGN0038855, FBGN0026192, FBGN0034577, FBGN0004908, FBGN0027605, FBGN0038018, FBGN0015816, FBGN0001150, FBGN0031450, FBGN0022213, FBGN0015790, FBGN0004892, FBGN0001086, FBGN0005632, FBGN0024555, FBGN0011236, FBGN0011785, FBGN0259685, FBGN0013948, FBGN0011722, FBGN00033…	673	319	7937	1.3678937243521965	1.0	0.474638363220082	54.91507796721208
GOTERM_BP_FAT	GO:0006911~phagocytosis, engulfment	23	1.850362027353178	0.0707517127962572	FBGN0004892, FBGN0036194, FBGN0001086, FBGN0020240, FBGN0024555, FBGN0011236, FBGN0011785, FBGN0014859, FBGN0004648, FBGN0003499, FBGN0013948, FBGN0041181, FBGN0038855, FBGN0011722, FBGN0026192, FBGN0003328, FBGN0034577, FBGN0027605, FBGN0011744, FBGN0039056, FBGN0001150, FBGN0015816, FBGN0022213	673	187	7937	1.4505327728822177	1.0	0.5818727137789876	71.74681944724351
Annotation Cluster 31	Enrichment Score: 1.597976233152383
Category	Term	Count	%	PValue	Genes	List Total	Pop Hits	Pop Total	Fold Enrichment	Bonferroni	Benjamini	FDR
GOTERM_BP_FAT	GO:0008052~sensory organ boundary specification	7	0.5631536604987932	0.010409523203529968	FBGN0015790, FBGN0004837, FBGN0002973, FBGN0013718, FBGN0011577, FBGN0002576, FBGN0026320	673	23	7937	3.5893145552038246	0.9999999994171044	0.21682761618620694	16.493405488577583
GOTERM_BP_FAT	GO:0016360~sensory organ precursor cell fate determination	6	0.4827031375703942	0.018319251789602704	FBGN0015790, FBGN0004837, FBGN0002973, FBGN0013718, FBGN0002576, FBGN0026320	673	19	7937	3.7242511926175017	1.0	0.2984289339829538	27.274390178316498
GOTERM_BP_FAT	GO:0048859~formation of anatomical boundary	9	0.7240547063555913	0.029347598349516738	FBGN0015790, FBGN0004837, FBGN0002973, FBGN0013718, FBGN0011577, FBGN0002576, FBGN0004635, FBGN0000497, FBGN0026320	673	44	7937	2.4122990679454275	1.0	0.3838193573968084	40.13515780900574
GOTERM_BP_FAT	GO:0010160~formation of organ boundary	8	0.6436041834271923	0.037835419653915625	FBGN0015790, FBGN0004837, FBGN0002973, FBGN0013718, FBGN0011577, FBGN0002576, FBGN0004635, FBGN0026320	673	38	7937	2.482834128411668	1.0	0.4428265970025209	48.54008462152943
GOTERM_BP_FAT	GO:0048645~organ formation	8	0.6436041834271923	0.04834027789682886	FBGN0015790, FBGN0004837, FBGN0002973, FBGN0013718, FBGN0011577, FBGN0002576, FBGN0004635, FBGN0026320	673	40	7937	2.3586924219910848	1.0	0.4889085574215579	57.40628898446152
Annotation Cluster 32	Enrichment Score: 1.594428465638493
Category	Term	Count	%	PValue	Genes	List Total	Pop Hits	Pop Total	Fold Enrichment	Bonferroni	Benjamini	FDR
GOTERM_BP_FAT	GO:0043068~positive regulation of programmed cell death	12	0.9654062751407884	0.0010356670355776325	FBGN0013948, FBGN0030028, FBGN0004009, FBGN0011706, FBGN0026404, FBGN0002781, FBGN0002576, FBGN0002121, FBGN0011710, FBGN0013469, FBGN0003997, FBGN0033659	673	45	7937	3.1449232293214457	0.8782232632230191	0.052557348695356776	1.7690341984811675
GOTERM_BP_FAT	GO:0010942~positive regulation of cell death	12	0.9654062751407884	0.0010356670355776325	FBGN0013948, FBGN0030028, FBGN0004009, FBGN0011706, FBGN0026404, FBGN0002781, FBGN0002576, FBGN0002121, FBGN0011710, FBGN0013469, FBGN0003997, FBGN0033659	673	45	7937	3.1449232293214457	0.8782232632230191	0.052557348695356776	1.7690341984811675
GOTERM_BP_FAT	GO:0043067~regulation of programmed cell death	20	1.6090104585679808	0.002266700901353579	FBGN0010379, FBGN0067102, FBGN0002781, FBGN0019972, FBGN0036237, FBGN0013469, FBGN0003997, FBGN0013948, FBGN0030028, FBGN0004009, FBGN0011706, FBGN0033783, FBGN0026404, FBGN0002576, FBGN0011710, FBGN0002121, FBGN0086676, FBGN0003256, FBGN0086657, FBGN0033659	673	111	7937	2.124948127919896	0.9900597615853063	0.08485818443106719	3.833431546997468
GOTERM_BP_FAT	GO:0010941~regulation of cell death	20	1.6090104585679808	0.0034258550074641727	FBGN0010379, FBGN0067102, FBGN0002781, FBGN0019972, FBGN0036237, FBGN0013469, FBGN0003997, FBGN0013948, FBGN0030028, FBGN0004009, FBGN0011706, FBGN0033783, FBGN0026404, FBGN0002576, FBGN0011710, FBGN0002121, FBGN0086676, FBGN0003256, FBGN0086657, FBGN0033659	673	115	7937	2.0510368886878996	0.999063432484699	0.10802414238338232	5.739873343374646
GOTERM_BP_FAT	GO:0042981~regulation of apoptosis	17	1.3676588897827837	0.007040507896904742	FBGN0010379, FBGN0067102, FBGN0002781, FBGN0036237, FBGN0003997, FBGN0013948, FBGN0030028, FBGN0004009, FBGN0011706, FBGN0033783, FBGN0026404, FBGN0002576, FBGN0011710, FBGN0086676, FBGN0003256, FBGN0086657, FBGN0033659	673	97	7937	2.066895421332394	0.9999994180675931	0.17213628265890257	11.458799654443952
GOTERM_BP_FAT	GO:0035081~induction of programmed cell death by hormones	5	0.4022526146419952	0.01036954681407525	FBGN0013948, FBGN0011706, FBGN0026404, FBGN0002121, FBGN0003997	673	11	7937	5.360664595434283	0.9999999993672389	0.2183043926099255	16.435279241866496
GOTERM_BP_FAT	GO:0012502~induction of programmed cell death	8	0.6436041834271923	0.02159782851167799	FBGN0013948, FBGN0030028, FBGN0011706, FBGN0026404, FBGN0002781, FBGN0002121, FBGN0003997, FBGN0033659	673	34	7937	2.7749322611659815	1.0	0.32948458803796865	31.34666438917124
GOTERM_BP_FAT	GO:0035072~ecdysone-mediated induction of salivary gland cell autophagic cell death	4	0.32180209171359614	0.03446543725738462	FBGN0013948, FBGN0011706, FBGN0002121, FBGN0003997	673	9	7937	5.241538715535744	1.0	0.41720366068736126	45.345661672147905
GOTERM_BP_FAT	GO:0035069~larval midgut histolysis	3	0.2413515687851971	0.03826944898136815	FBGN0013948, FBGN0011706, FBGN0003997	673	4	7937	8.845096582466567	1.0	0.44419496890561605	48.938477260512826
SP_PIR_KEYWORDS	Apoptosis	7	0.5631536604987932	0.04293414915423943	FBGN0010379, FBGN0011706, FBGN0026404, FBGN0002781, FBGN0019972, FBGN0036237, FBGN0003997	1180	29	12980	2.6551724137931036	0.9999966091978004	0.42165489611397755	44.14704487914945
GOTERM_BP_FAT	GO:0035078~induction of programmed cell death by ecdysone	4	0.32180209171359614	0.0462079805611269	FBGN0013948, FBGN0011706, FBGN0002121, FBGN0003997	673	10	7937	4.7173848439821695	1.0	0.47771850530916116	55.73217577388445
GOTERM_BP_FAT	GO:0006915~apoptosis	12	0.9654062751407884	0.05842124018473262	FBGN0013948, FBGN0010379, FBGN0011706, FBGN0026404, FBGN0002781, FBGN0019972, FBGN0036237, FBGN0010441, FBGN0003997, FBGN0022213, FBGN0033051, FBGN0033659	673	77	7937	1.83794214700604	1.0	0.5411875927796406	64.54488514468494
GOTERM_BP_FAT	GO:0006917~induction of apoptosis	6	0.4827031375703942	0.06363479290440185	FBGN0013948, FBGN0030028, FBGN0011706, FBGN0002781, FBGN0003997, FBGN0033659	673	26	7937	2.721568179220482	1.0	0.5528404004970358	67.77873333906376
GOTERM_BP_FAT	GO:0043065~positive regulation of apoptosis	7	0.5631536604987932	0.07090746287278163	FBGN0013948, FBGN0030028, FBGN0011706, FBGN0002781, FBGN0011710, FBGN0003997, FBGN0033659	673	35	7937	2.3586924219910848	1.0	0.5805789948603559	71.82827759590555
GOTERM_BP_FAT	GO:0009719~response to endogenous stimulus	7	0.5631536604987932	0.15232811884104386	FBGN0013948, FBGN0010379, FBGN0013984, FBGN0011706, FBGN0015279, FBGN0002121, FBGN0003997	673	43	7937	1.9198659248764642	1.0	0.784196420665876	94.19612436969457
GOTERM_BP_FAT	GO:0009725~response to hormone stimulus	7	0.5631536604987932	0.15232811884104386	FBGN0013948, FBGN0010379, FBGN0013984, FBGN0011706, FBGN0015279, FBGN0002121, FBGN0003997	673	43	7937	1.9198659248764642	1.0	0.784196420665876	94.19612436969457
GOTERM_BP_FAT	GO:0048545~response to steroid hormone stimulus	4	0.32180209171359614	0.30818993371112935	FBGN0013948, FBGN0011706, FBGN0002121, FBGN0003997	673	23	7937	2.0510368886878996	1.0	0.9209671010950333	99.8247080381907
GOTERM_BP_FAT	GO:0035075~response to ecdysone	4	0.32180209171359614	0.30818993371112935	FBGN0013948, FBGN0011706, FBGN0002121, FBGN0003997	673	23	7937	2.0510368886878996	1.0	0.9209671010950333	99.8247080381907
Annotation Cluster 33	Enrichment Score: 1.5619351965489598	22
Category	Term	Count	%	PValue	Genes	List Total	Pop Hits	Pop Total	Fold Enrichment	Bonferroni	Benjamini	FDR
GOTERM_BP_FAT	GO:0043297~apical junction assembly	9	0.7240547063555913	0.0013150712168336588	FBGN0026192, FBGN0025631, FBGN0002121, FBGN0001104, FBGN0000163, FBGN0053555, FBGN0001987, FBGN0259685, FBGN0020278	673	27	7937	3.9311540366518076	0.9310230809929113	0.06029159473893231	2.241213887588056
GOTERM_BP_FAT	GO:0045216~cell-cell junction organization	10	0.8045052292839904	0.0020067230583486495	FBGN0026192, FBGN0025631, FBGN0002121, FBGN0001104, FBGN0000163, FBGN0003256, FBGN0053555, FBGN0001987, FBGN0259685, FBGN0020278	673	35	7937	3.3695606028444067	0.9831222333282426	0.07992600774696512	3.400892430258451
GOTERM_BP_FAT	GO:0007043~cell-cell junction assembly	9	0.7240547063555913	0.0021850662057217264	FBGN0026192, FBGN0025631, FBGN0002121, FBGN0001104, FBGN0000163, FBGN0053555, FBGN0001987, FBGN0259685, FBGN0020278	673	29	7937	3.6600399651585795	0.9882618670981094	0.08506133641875324	3.6978083930754524
GOTERM_BP_FAT	GO:0034330~cell junction organization	10	0.8045052292839904	0.0024787165268036868	FBGN0026192, FBGN0025631, FBGN0002121, FBGN0001104, FBGN0000163, FBGN0003256, FBGN0053555, FBGN0001987, FBGN0259685, FBGN0020278	673	36	7937	3.2759616972098398	0.993545673883051	0.0891608623934862	4.184822132134613
GOTERM_BP_FAT	GO:0034329~cell junction assembly	9	0.7240547063555913	0.0027626751807007938	FBGN0026192, FBGN0025631, FBGN0002121, FBGN0001104, FBGN0000163, FBGN0053555, FBGN0001987, FBGN0259685, FBGN0020278	673	30	7937	3.538038632986627	0.9963808814275936	0.09715965048686659	4.653555332481574
GOTERM_BP_FAT	GO:0030010~establishment of cell polarity	6	0.4827031375703942	0.014483603457061832	FBGN0002121, FBGN0001104, FBGN0000163, FBGN0259685, FBGN0040080, FBGN0000497	673	18	7937	3.9311540366518076	0.9999999999998667	0.26568074694425814	22.22152634539396
GOTERM_CC_FAT	GO:0005911~cell-cell junction	11	0.8849557522123894	0.01983878908532028	FBGN0013984, FBGN0026192, FBGN0000463, FBGN0002121, FBGN0040587, FBGN0000163, FBGN0001987, FBGN0030989, FBGN0259685, FBGN0000547, FBGN0261263	414	56	4786	2.270790200138026	0.9987847478232489	0.2629705583189339	23.835395264741877
GOTERM_BP_FAT	GO:0045197~establishment or maintenance of epithelial cell apical/basal polarity	6	0.4827031375703942	0.02276846821727227	FBGN0026192, FBGN0027605, FBGN0002121, FBGN0000163, FBGN0259685, FBGN0000497	673	20	7937	3.538038632986627	1.0	0.3391064310224484	32.74792291061831
GOTERM_BP_FAT	GO:0016332~establishment or maintenance of polarity of embryonic epithelium	4	0.32180209171359614	0.03446543725738462	FBGN0026192, FBGN0002121, FBGN0000163, FBGN0259685	673	9	7937	5.241538715535744	1.0	0.41720366068736126	45.345661672147905
GOTERM_CC_FAT	GO:0045179~apical cortex	6	0.4827031375703942	0.03597634950553155	FBGN0011674, FBGN0026192, FBGN0001104, FBGN0000163, FBGN0040080, FBGN0020278	414	22	4786	3.1528326745718047	0.9999953293675777	0.40035991957384875	39.2161401847385
GOTERM_CC_FAT	GO:0035003~subapical complex	4	0.32180209171359614	0.04842311707521469	FBGN0026192, FBGN0000463, FBGN0000163, FBGN0259685	414	10	4786	4.62415458937198	0.9999999399240288	0.485781103520847	49.0549570852716
GOTERM_CC_FAT	GO:0043296~apical junction complex	8	0.6436041834271923	0.05867427838134122	FBGN0026192, FBGN0000463, FBGN0002121, FBGN0040587, FBGN0000163, FBGN0001987, FBGN0259685, FBGN0261263	414	41	4786	2.2556851655473076	0.9999999984045794	0.5149159771487706	56.02701262735069
GOTERM_BP_FAT	GO:0045186~zonula adherens assembly	4	0.32180209171359614	0.059647393216226835	FBGN0026192, FBGN0002121, FBGN0000163, FBGN0259685	673	11	7937	4.288531676347427	1.0	0.5420771586778093	65.33183320705862
GOTERM_BP_FAT	GO:0008105~asymmetric protein localization	7	0.5631536604987932	0.06305327264683008	FBGN0011674, FBGN0026192, FBGN0002121, FBGN0001104, FBGN0000163, FBGN0040080, FBGN0020278	673	34	7937	2.428065728520234	1.0	0.5516009429555794	67.43230552473405
GOTERM_BP_FAT	GO:0035088~establishment or maintenance of apical/basal cell polarity	6	0.4827031375703942	0.06363479290440185	FBGN0026192, FBGN0027605, FBGN0002121, FBGN0000163, FBGN0259685, FBGN0000497	673	26	7937	2.721568179220482	1.0	0.5528404004970358	67.77873333906376
GOTERM_CC_FAT	GO:0016327~apicolateral plasma membrane	8	0.6436041834271923	0.0884173374651459	FBGN0026192, FBGN0000463, FBGN0002121, FBGN0040587, FBGN0000163, FBGN0001987, FBGN0259685, FBGN0261263	414	45	4786	2.055179817498658	0.999999999999966	0.6205845875571675	71.57366636205246
GOTERM_BP_FAT	GO:0045196~establishment or maintenance of neuroblast polarity	3	0.2413515687851971	0.11302449434901186	FBGN0026192, FBGN0002121, FBGN0000163	673	7	7937	5.05434090426661	1.0	0.7116089604430595	87.33007983431648
GOTERM_BP_FAT	GO:0035089~establishment of apical/basal cell polarity	3	0.2413515687851971	0.11302449434901186	FBGN0000163, FBGN0259685, FBGN0000497	673	7	7937	5.05434090426661	1.0	0.7116089604430595	87.33007983431648
GOTERM_CC_FAT	GO:0016324~apical plasma membrane	5	0.4022526146419952	0.13115453588284703	FBGN0026192, FBGN0034577, FBGN0002306, FBGN0000163, FBGN0259685	414	23	4786	2.5131274942239026	1.0	0.7497325201467966	85.19632712968429
GOTERM_CC_FAT	GO:0070160~occluding junction	5	0.4022526146419952	0.18169644322779605	FBGN0002121, FBGN0040587, FBGN0001987, FBGN0259685, FBGN0261263	414	26	4786	2.223151244890375	1.0	0.8057114333734818	93.44296571744793
GOTERM_CC_FAT	GO:0005918~septate junction	4	0.32180209171359614	0.26994160734105943	FBGN0002121, FBGN0040587, FBGN0001987, FBGN0259685	414	21	4786	2.2019783758914193	1.0	0.8785224830782673	98.60894619332835
Annotation Cluster 34	Enrichment Score: 1.5563051070386782
Category	Term	Count	%	PValue	Genes	List Total	Pop Hits	Pop Total	Fold Enrichment	Bonferroni	Benjamini	FDR
GOTERM_MF_FAT	GO:0004867~serine-type endopeptidase inhibitor activity	15	1.2067578439259854	0.00158983642483139	FBGN0031973, FBGN0031558, FBGN0033355, FBGN0036463, FBGN0033574, FBGN0085483, FBGN0038299, FBGN0051704, FBGN0031559, FBGN0259225, FBGN0031560, FBGN0028984, FBGN0028985, FBGN0039527, FBGN0033710	713	65	7918	2.562736001726184	0.677890686380029	0.08345435403500834	2.3762501803183844
INTERPRO	IPR002223:Proteinase inhibitor I2, Kunitz metazoa	6	0.4827031375703942	0.0990431216047913	FBGN0031558, FBGN0033355, FBGN0031560, FBGN0039527, FBGN0031559, FBGN0033710	984	26	10196	2.3911819887429644	1.0	0.9757650094531247	81.40150889286998
SMART	SM00131:KU	6	0.4827031375703942	0.13611560447287016	FBGN0031558, FBGN0033355, FBGN0031560, FBGN0039527, FBGN0031559, FBGN0033710	515	26	4824	2.1616131441374162	0.9999999999999996	0.9202758010092762	84.90883458256882
Annotation Cluster 35	Enrichment Score: 1.506627510522114
Category	Term	Count	%	PValue	Genes	List Total	Pop Hits	Pop Total	Fold Enrichment	Bonferroni	Benjamini	FDR
GOTERM_BP_FAT	GO:0048010~vascular endothelial growth factor receptor signaling pathway	4	0.32180209171359614	0.0022649036426225684	FBGN0032006, FBGN0030964, FBGN0085407, FBGN0031888	673	4	7937	11.793462109955424	0.9900233104281135	0.08638243552738167	3.830447623288391
GOTERM_BP_FAT	GO:0048534~hemopoietic or lymphoid organ development	12	0.9654062751407884	0.007425917683856837	FBGN0004837, FBGN0004009, FBGN0004606, FBGN0026404, FBGN0032006, FBGN0030964, FBGN0002576, FBGN0085407, FBGN0010441, FBGN0031888, FBGN0004636, FBGN0015521	673	57	7937	2.482834128411668	0.9999997355914031	0.17648749246491424	12.048906635205691
GOTERM_BP_FAT	GO:0002520~immune system development	12	0.9654062751407884	0.007425917683856837	FBGN0004837, FBGN0004009, FBGN0004606, FBGN0026404, FBGN0032006, FBGN0030964, FBGN0002576, FBGN0085407, FBGN0010441, FBGN0031888, FBGN0004636, FBGN0015521	673	57	7937	2.482834128411668	0.9999997355914031	0.17648749246491424	12.048906635205691
GOTERM_BP_FAT	GO:0035162~embryonic hemopoiesis	6	0.4827031375703942	0.018319251789602704	FBGN0032006, FBGN0030964, FBGN0002576, FBGN0085407, FBGN0031888, FBGN0004636	673	19	7937	3.7242511926175017	1.0	0.2984289339829538	27.274390178316498
GOTERM_MF_FAT	GO:0005172~vascular endothelial growth factor receptor binding	3	0.2413515687851971	0.022778099722180457	FBGN0030964, FBGN0085407, FBGN0031888	713	3	7918	11.105189340813464	0.9999999249842961	0.48119268894269984	29.409246655169106
GOTERM_BP_FAT	GO:0035099~hemocyte migration	5	0.4022526146419952	0.02565248534582202	FBGN0032006, FBGN0030964, FBGN0085407, FBGN0031888, FBGN0004636	673	14	7937	4.211950753555508	1.0	0.36322192853183344	36.0860337285426
GOTERM_BP_FAT	GO:0030097~hemopoiesis	9	0.7240547063555913	0.02585853446651456	FBGN0004837, FBGN0026404, FBGN0032006, FBGN0030964, FBGN0002576, FBGN0085407, FBGN0010441, FBGN0031888, FBGN0004636	673	43	7937	2.46839904626974	1.0	0.3631054977802828	36.31845124511956
INTERPRO	IPR000072:Platelet-derived growth factor (PDGF)	3	0.2413515687851971	0.02607191603853408	FBGN0030964, FBGN0085407, FBGN0031888	984	3	10196	10.361788617886178	0.9999999999999687	0.8394331818764924	34.69227039392001
GOTERM_BP_FAT	GO:0048568~embryonic organ development	6	0.4827031375703942	0.027861435739930492	FBGN0032006, FBGN0030964, FBGN0002576, FBGN0085407, FBGN0031888, FBGN0004636	673	21	7937	3.3695606028444067	1.0	0.37300308209971733	38.536563146508705
SMART	SM00141:PDGF	3	0.2413515687851971	0.03159312662045032	FBGN0030964, FBGN0085407, FBGN0031888	515	3	4824	9.366990291262136	0.9995773285603651	0.5781952814727629	33.96026957969811
GOTERM_BP_FAT	GO:0042386~hemocyte differentiation	4	0.32180209171359614	0.19137795707264962	FBGN0004837, FBGN0026404, FBGN0032006, FBGN0002576	673	18	7937	2.620769357767872	1.0	0.8344563436514553	97.4242088086874
GOTERM_BP_FAT	GO:0048542~lymph gland development	4	0.32180209171359614	0.33218011781812407	FBGN0004009, FBGN0004606, FBGN0002576, FBGN0015521	673	24	7937	1.9655770183259038	1.0	0.9327044811852181	99.90455699348858
GOTERM_MF_FAT	GO:0008083~growth factor activity	4	0.32180209171359614	0.5141610755062662	FBGN0030964, FBGN0003659, FBGN0085407, FBGN0031888	713	30	7918	1.4806919121084618	1.0	0.9931948136360242	99.99817461656824
Annotation Cluster 36	Enrichment Score: 1.4901565759724011
Category	Term	Count	%	PValue	Genes	List Total	Pop Hits	Pop Total	Fold Enrichment	Bonferroni	Benjamini	FDR
GOTERM_BP_FAT	GO:0006303~double-strand break repair via nonhomologous end joining	4	0.32180209171359614	0.0022649036426225684	FBGN0041627, FBGN0028515, FBGN0030506, FBGN0011774	673	4	7937	11.793462109955424	0.9900233104281135	0.08638243552738167	3.830447623288391
GOTERM_BP_FAT	GO:0000726~non-recombinational repair	4	0.32180209171359614	0.005305751414764388	FBGN0041627, FBGN0028515, FBGN0030506, FBGN0011774	673	5	7937	9.434769687964339	0.9999798032702684	0.14122934069994908	8.75621241070148
KEGG_PATHWAY	dme03450:Non-homologous end-joining	4	0.32180209171359614	0.012816060367212568	FBGN0041627, FBGN0020270, FBGN0030506, FBGN0011774	192	6	2054	7.131944444444445	0.7025461194748643	0.3324662733401387	13.194433549375685
GOTERM_BP_FAT	GO:0006302~double-strand break repair	5	0.4022526146419952	0.09613348161880106	FBGN0041627, FBGN0020270, FBGN0028515, FBGN0030506, FBGN0011774	673	21	7937	2.807967169037006	1.0	0.6685246258941877	82.46550448004662
GOTERM_BP_FAT	GO:0032200~telomere organization	4	0.32180209171359614	0.12818848725054557	FBGN0041627, FBGN0020270, FBGN0030506, FBGN0011774	673	15	7937	3.144923229321446	1.0	0.7432814893599923	90.5859861961944
GOTERM_BP_FAT	GO:0000723~telomere maintenance	4	0.32180209171359614	0.12818848725054557	FBGN0041627, FBGN0020270, FBGN0030506, FBGN0011774	673	15	7937	3.144923229321446	1.0	0.7432814893599923	90.5859861961944
GOTERM_BP_FAT	GO:0060249~anatomical structure homeostasis	7	0.5631536604987932	0.15232811884104386	FBGN0013984, FBGN0041627, FBGN0020270, FBGN0086657, FBGN0030506, FBGN0004635, FBGN0011774	673	43	7937	1.9198659248764642	1.0	0.784196420665876	94.19612436969457
Annotation Cluster 37	Enrichment Score: 1.4431435787922116
Category	Term	Count	%	PValue	Genes	List Total	Pop Hits	Pop Total	Fold Enrichment	Bonferroni	Benjamini	FDR
GOTERM_MF_FAT	GO:0004197~cysteine-type endopeptidase activity	9	0.7240547063555913	0.010839564011981759	FBGN0026404, FBGN0019972, FBGN0013770, FBGN0003464, FBGN0025866, FBGN0037396, FBGN0033051, FBGN0033875, FBGN0033659	713	35	7918	2.8556201162091766	0.9995735020311713	0.35020978844175965	15.188043865178436
INTERPRO	IPR015917:Peptidase C14, caspase precursor p45, core	4	0.32180209171359614	0.023242050369267797	FBGN0026404, FBGN0019972, FBGN0033051, FBGN0033659	984	7	10196	5.921022067363531	0.9999999999990467	0.8227024053632594	31.56368776386862
INTERPRO	IPR002138:Peptidase C14, caspase non-catalytic subunit p10	4	0.32180209171359614	0.023242050369267797	FBGN0026404, FBGN0019972, FBGN0033051, FBGN0033659	984	7	10196	5.921022067363531	0.9999999999990467	0.8227024053632594	31.56368776386862
INTERPRO	IPR011600:Peptidase C14, caspase catalytic	4	0.32180209171359614	0.023242050369267797	FBGN0026404, FBGN0019972, FBGN0033051, FBGN0033659	984	7	10196	5.921022067363531	0.9999999999990467	0.8227024053632594	31.56368776386862
INTERPRO	IPR002398:Peptidase C14, caspase precursor p45	4	0.32180209171359614	0.023242050369267797	FBGN0026404, FBGN0019972, FBGN0033051, FBGN0033659	984	7	10196	5.921022067363531	0.9999999999990467	0.8227024053632594	31.56368776386862
INTERPRO	IPR001309:Peptidase C14, ICE, catalytic subunit p20	4	0.32180209171359614	0.023242050369267797	FBGN0026404, FBGN0019972, FBGN0033051, FBGN0033659	984	7	10196	5.921022067363531	0.9999999999990467	0.8227024053632594	31.56368776386862
SMART	SM00115:CASc	4	0.32180209171359614	0.03032805782781578	FBGN0026404, FBGN0019972, FBGN0033051, FBGN0033659	515	7	4824	5.352565880721221	0.9994202928000778	0.6060862988153435	32.83654528404155
GOTERM_BP_FAT	GO:0006915~apoptosis	12	0.9654062751407884	0.05842124018473262	FBGN0013948, FBGN0010379, FBGN0011706, FBGN0026404, FBGN0002781, FBGN0019972, FBGN0036237, FBGN0010441, FBGN0003997, FBGN0022213, FBGN0033051, FBGN0033659	673	77	7937	1.83794214700604	1.0	0.5411875927796406	64.54488514468494
GOTERM_MF_FAT	GO:0008234~cysteine-type peptidase activity	11	0.8849557522123894	0.06348767664200355	FBGN0026404, FBGN0036913, FBGN0019972, FBGN0005632, FBGN0013770, FBGN0003464, FBGN0025866, FBGN0037396, FBGN0033051, FBGN0033875, FBGN0033659	713	65	7918	1.8793397345992018	1.0	0.6888711825524432	62.89532945364127
SP_PIR_KEYWORDS	thiol protease	7	0.5631536604987932	0.1033021953174922	FBGN0026404, FBGN0036913, FBGN0019972, FBGN0005632, FBGN0013770, FBGN0003464, FBGN0025866	1180	36	12980	2.138888888888889	0.9999999999999744	0.5910237642032605	76.47741079361435
INTERPRO	IPR000169:Peptidase, cysteine peptidase active site	5	0.4022526146419952	0.1562508080414554	FBGN0019929, FBGN0013770, FBGN0003464, FBGN0025866, FBGN0037396	984	22	10196	2.354951958610495	1.0	0.9904433540297531	93.54363630212461
Annotation Cluster 38	Enrichment Score: 1.424167580067416
Category	Term	Count	%	PValue	Genes	List Total	Pop Hits	Pop Total	Fold Enrichment	Bonferroni	Benjamini	FDR
GOTERM_MF_FAT	GO:0017124~SH3 domain binding	5	0.4022526146419952	0.01785398791369084	FBGN0033988, FBGN0013984, FBGN0015778, FBGN0000414, FBGN0035772	713	12	7918	4.627162225338943	0.9999973124720368	0.414010670326618	23.837414018953428
SP_PIR_KEYWORDS	sh3-binding	4	0.32180209171359614	0.02955301657148885	FBGN0033988, FBGN0013984, FBGN0000414, FBGN0035772	1180	8	12980	2011-05-05	0.9998176479159909	0.34980213882637023	32.8446578641582
GOTERM_MF_FAT	GO:0019904~protein domain specific binding	6	0.4827031375703942	0.10119526826611412	FBGN0033988, FBGN0013984, FBGN0015778, FBGN0000414, FBGN0035772, FBGN0010441	713	28	7918	2.3796834301743135	1.0	0.8220814954521439	80.06321390397018
Annotation Cluster 39	Enrichment Score: 1.40086482549073
Category	Term	Count	%	PValue	Genes	List Total	Pop Hits	Pop Total	Fold Enrichment	Bonferroni	Benjamini	FDR
GOTERM_BP_FAT	GO:0043297~apical junction assembly	9	0.7240547063555913	0.0013150712168336588	FBGN0026192, FBGN0025631, FBGN0002121, FBGN0001104, FBGN0000163, FBGN0053555, FBGN0001987, FBGN0259685, FBGN0020278	673	27	7937	3.9311540366518076	0.9310230809929113	0.06029159473893231	2.241213887588056
GOTERM_BP_FAT	GO:0007043~cell-cell junction assembly	9	0.7240547063555913	0.0021850662057217264	FBGN0026192, FBGN0025631, FBGN0002121, FBGN0001104, FBGN0000163, FBGN0053555, FBGN0001987, FBGN0259685, FBGN0020278	673	29	7937	3.6600399651585795	0.9882618670981094	0.08506133641875324	3.6978083930754524
GOTERM_BP_FAT	GO:0034329~cell junction assembly	9	0.7240547063555913	0.0027626751807007938	FBGN0026192, FBGN0025631, FBGN0002121, FBGN0001104, FBGN0000163, FBGN0053555, FBGN0001987, FBGN0259685, FBGN0020278	673	30	7937	3.538038632986627	0.9963808814275936	0.09715965048686659	4.653555332481574
GOTERM_BP_FAT	GO:0007419~ventral cord development	9	0.7240547063555913	0.0034528102519185157	FBGN0002973, FBGN0004009, FBGN0000463, FBGN0025631, FBGN0032006, FBGN0001104, FBGN0001325, FBGN0000022, FBGN0020278	673	31	7937	3.423908354503187	0.9991135191505434	0.10716982312485013	5.7837797099408395
GOTERM_BP_FAT	GO:0030855~epithelial cell differentiation	6	0.4827031375703942	0.047218452694416206	FBGN0025631, FBGN0040587, FBGN0001987, FBGN0259685, FBGN0020278, FBGN0000497	673	24	7937	2.9483655274888556	1.0	0.4829650777260789	56.53309990632428
GOTERM_BP_FAT	GO:0019991~septate junction assembly	5	0.4022526146419952	0.04984978675949183	FBGN0025631, FBGN0002121, FBGN0001104, FBGN0001987, FBGN0020278	673	17	7937	3.468665326457477	1.0	0.4929414339563616	58.555186058375355
GOTERM_BP_FAT	GO:0030865~cortical cytoskeleton organization	3	0.2413515687851971	0.27013760063485603	FBGN0025631, FBGN0001104, FBGN0020278	673	12	7937	2.9483655274888556	1.0	0.9007406438701936	99.55912462317863
GOTERM_BP_FAT	GO:0030866~cortical actin cytoskeleton organization	3	0.2413515687851971	0.27013760063485603	FBGN0025631, FBGN0001104, FBGN0020278	673	12	7937	2.9483655274888556	1.0	0.9007406438701936	99.55912462317863
GOTERM_BP_FAT	GO:0042063~gliogenesis	6	0.4827031375703942	0.3840917682342442	FBGN0002973, FBGN0250823, FBGN0000463, FBGN0025631, FBGN0001104, FBGN0020278	673	48	7937	1.4741827637444278	1.0	0.951244213802415	99.97631913715539
GOTERM_BP_FAT	GO:0021782~glial cell development	3	0.2413515687851971	0.39793638743191856	FBGN0025631, FBGN0001104, FBGN0020278	673	16	7937	2.211274145616642	1.0	0.9556155785240754	99.9839924990797
GOTERM_BP_FAT	GO:0010001~glial cell differentiation	3	0.2413515687851971	0.5412235967311871	FBGN0025631, FBGN0001104, FBGN0020278	673	21	7937	1.6847803014222034	1.0	0.9846650720990296	99.999851730034
Annotation Cluster 40	Enrichment Score: 1.3303943015530875
Category	Term	Count	%	PValue	Genes	List Total	Pop Hits	Pop Total	Fold Enrichment	Bonferroni	Benjamini	FDR
GOTERM_MF_FAT	GO:0004091~carboxylesterase activity	17	1.3676588897827837	0.02898296029998038	FBGN0029689, FBGN0015572, FBGN0039474, FBGN0015571, FBGN0033999, FBGN0036545, FBGN0027584, FBGN0034491, FBGN0039470, FBGN0036449, FBGN0029831, FBGN0261393, FBGN0030013, FBGN0023495, FBGN0051146, FBGN0261244, FBGN0001987	713	107	7918	1.76437587657784	0.999999999195515	0.5530980699425105	35.88866992551376
GOTERM_MF_FAT	GO:0004806~triacylglycerol lipase activity	8	0.6436041834271923	0.05630250270009689	FBGN0036449, FBGN0033999, FBGN0029831, FBGN0039474, FBGN0023495, FBGN0261244, FBGN0034491, FBGN0039470	713	39	7918	2.2779875570899413	1.0	0.6923709723773409	58.351471749990225
GOTERM_MF_FAT	GO:0016298~lipase activity	14	1.1263073209975865	0.06253838378166193	FBGN0029689, FBGN0032973, FBGN0039474, FBGN0033999, FBGN0036545, FBGN0031426, FBGN0034491, FBGN0038008, FBGN0039470, FBGN0036449, FBGN0029831, FBGN0030013, FBGN0023495, FBGN0261244	713	91	7918	1.708490667817456	1.0	0.6924105074110498	62.32275647502507
Annotation Cluster 41	Enrichment Score: 1.3257984578730968
Category	Term	Count	%	PValue	Genes	List Total	Pop Hits	Pop Total	Fold Enrichment	Bonferroni	Benjamini	FDR
GOTERM_BP_FAT	GO:0046668~regulation of retinal cell programmed cell death	6	0.4827031375703942	0.011225935166019014	FBGN0004009, FBGN0026404, FBGN0019972, FBGN0002576, FBGN0013469, FBGN0003997	673	17	7937	4.162398391748972	0.999999999891047	0.2272146738885703	17.67218212830185
GOTERM_BP_FAT	GO:0046672~positive regulation of compound eye retinal cell programmed cell death	3	0.2413515687851971	0.03826944898136815	FBGN0004009, FBGN0002576, FBGN0013469	673	4	7937	8.845096582466567	1.0	0.44419496890561605	48.938477260512826
GOTERM_BP_FAT	GO:0046670~positive regulation of retinal cell programmed cell death	3	0.2413515687851971	0.03826944898136815	FBGN0004009, FBGN0002576, FBGN0013469	673	4	7937	8.845096582466567	1.0	0.44419496890561605	48.938477260512826
GOTERM_BP_FAT	GO:0051094~positive regulation of developmental process	6	0.4827031375703942	0.047218452694416206	FBGN0004009, FBGN0011648, FBGN0015279, FBGN0002576, FBGN0013469, FBGN0003256	673	24	7937	2.9483655274888556	1.0	0.4829650777260789	56.53309990632428
GOTERM_BP_FAT	GO:0046669~regulation of compound eye retinal cell programmed cell death	3	0.2413515687851971	0.30266974521080514	FBGN0004009, FBGN0002576, FBGN0013469	673	13	7937	2.721568179220482	1.0	0.9207144688743838	99.79899048925029
Annotation Cluster 42	Enrichment Score: 1.2833807776996533
Category	Term	Count	%	PValue	Genes	List Total	Pop Hits	Pop Total	Fold Enrichment	Bonferroni	Benjamini	FDR
GOTERM_BP_FAT	GO:0009628~response to abiotic stimulus	31	2.49396621078037	0.0039784391523230225	FBGN0037151, FBGN0035982, FBGN0011296, FBGN0001230, FBGN0031256, FBGN0030555, FBGN0019940, FBGN0044810, FBGN0030506, FBGN0001234, FBGN0001233, FBGN0044812, FBGN0001217, FBGN0045842, FBGN0004574, FBGN0035273, FBGN0019972, FBGN0037166, FBGN0003464, FBGN0028396, FBGN0003997, FBGN0011260, FBGN0001223, FBGN0001222, FBGN0060296, FBGN0001225, FBGN0001226, FBGN0001228, FBGN0003068, FBGN0004366, FBGN00155…	673	214	7937	1.7083987168627015	0.9996965556615255	0.11716785278344743	6.636115705639545
GOTERM_BP_FAT	GO:0009314~response to radiation	14	1.1263073209975865	0.1583396478813061	FBGN0004574, FBGN0019972, FBGN0037166, FBGN0030555, FBGN0028396, FBGN0019940, FBGN0003464, FBGN0003997, FBGN0030506, FBGN0011260, FBGN0044812, FBGN0003068, FBGN0004366, FBGN0025879	673	113	7937	1.461136898578548	1.0	0.7906444595662242	94.86575033622685
GOTERM_BP_FAT	GO:0009416~response to light stimulus	12	0.9654062751407884	0.22415853102571398	FBGN0004574, FBGN0003068, FBGN0004366, FBGN0037166, FBGN0030555, FBGN0003464, FBGN0019940, FBGN0028396, FBGN0003997, FBGN0011260, FBGN0044812, FBGN0025879	673	100	7937	1.4152154531946508	1.0	0.8718719318884698	98.73720893164413
Annotation Cluster 43	Enrichment Score: 1.1859930194077672
Category	Term	Count	%	PValue	Genes	List Total	Pop Hits	Pop Total	Fold Enrichment	Bonferroni	Benjamini	FDR
GOTERM_CC_FAT	GO:0005624~membrane fraction	19	1.5285599356395816	0.003760178917881398	FBGN0033979, FBGN0015039, FBGN0004574, FBGN0015714, FBGN0031695, FBGN0015035, FBGN0003660, FBGN0033397, FBGN0015229, FBGN0033524, FBGN0033395, FBGN0000473, FBGN0039172, FBGN0032652, FBGN0028940, FBGN0039006, FBGN0033980, FBGN0033981, FBGN0040323	414	106	4786	2.0721447452374444	0.716922385967488	0.1459403762139604	4.990042615727086
GOTERM_CC_FAT	GO:0005626~insoluble fraction	19	1.5285599356395816	0.005631034572230333	FBGN0033979, FBGN0015039, FBGN0004574, FBGN0015714, FBGN0031695, FBGN0015035, FBGN0003660, FBGN0033397, FBGN0015229, FBGN0033524, FBGN0033395, FBGN0000473, FBGN0039172, FBGN0032652, FBGN0028940, FBGN0039006, FBGN0033980, FBGN0033981, FBGN0040323	414	110	4786	1.9967940272288098	0.8491889856723954	0.1458461782182051	7.38592407272376
GOTERM_CC_FAT	GO:0000267~cell fraction	19	1.5285599356395816	0.007484680769379309	FBGN0033979, FBGN0015039, FBGN0004574, FBGN0015714, FBGN0031695, FBGN0015035, FBGN0003660, FBGN0033397, FBGN0015229, FBGN0033524, FBGN0033395, FBGN0000473, FBGN0039172, FBGN0032652, FBGN0028940, FBGN0039006, FBGN0033980, FBGN0033981, FBGN0040323	414	113	4786	1.9437817964174255	0.9192823945438675	0.15446572321655427	9.704459028077972
GOTERM_CC_FAT	GO:0005792~microsome	15	1.2067578439259854	0.019147618454818334	FBGN0033979, FBGN0015039, FBGN0031695, FBGN0015714, FBGN0015035, FBGN0033397, FBGN0033524, FBGN0033395, FBGN0000473, FBGN0039172, FBGN0032652, FBGN0028940, FBGN0039006, FBGN0033980, FBGN0033981	414	89	4786	1.9483797427129133	0.9984610551652162	0.2653876240575337	23.102376020918157
GOTERM_CC_FAT	GO:0042598~vesicular fraction	15	1.2067578439259854	0.019147618454818334	FBGN0033979, FBGN0015039, FBGN0031695, FBGN0015714, FBGN0015035, FBGN0033397, FBGN0033524, FBGN0033395, FBGN0000473, FBGN0039172, FBGN0032652, FBGN0028940, FBGN0039006, FBGN0033980, FBGN0033981	414	89	4786	1.9483797427129133	0.9984610551652162	0.2653876240575337	23.102376020918157
GOTERM_CC_FAT	GO:0019898~extrinsic to membrane	22	1.7699115044247788	0.02267120495282572	FBGN0033979, FBGN0015039, FBGN0004574, FBGN0035089, FBGN0015714, FBGN0031695, FBGN0015035, FBGN0033397, FBGN0033524, FBGN0033395, FBGN0004638, FBGN0000473, FBGN0001104, FBGN0028940, FBGN0033756, FBGN0011577, FBGN0039006, FBGN0033980, FBGN0033981, FBGN0036740, FBGN0015816, FBGN0261263	414	154	4786	1.6514837819185646	0.9995390724312824	0.2839546125220964	26.772208187883162
SP_PIR_KEYWORDS	microsome	14	1.1263073209975865	0.022719487769284532	FBGN0033979, FBGN0015039, FBGN0031695, FBGN0015714, FBGN0015035, FBGN0033397, FBGN0033524, FBGN0033395, FBGN0000473, FBGN0039172, FBGN0028940, FBGN0039006, FBGN0033980, FBGN0033981	1180	78	12980	1.9743589743589745	0.9986337772948202	0.33782909620856283	26.28970162826405
SP_PIR_KEYWORDS	Monooxygenase	16	1.2872083668543846	0.030685957314610324	FBGN0033979, FBGN0015039, FBGN0031695, FBGN0015714, FBGN0015035, FBGN0033397, FBGN0033524, FBGN0033395, FBGN0000473, FBGN0028940, FBGN0039006, FBGN0261363, FBGN0033753, FBGN0033980, FBGN0033981, FBGN0005626	1180	98	12980	1.7959183673469388	0.9998695894295108	0.3468470465635568	33.8778167246131
PIR_SUPERFAMILY	PIRSF000051:cytochrome P450 CYP3A5	8	0.6436041834271923	0.04812079740277789	FBGN0033979, FBGN0015039, FBGN0028940, FBGN0015714, FBGN0039006, FBGN0033980, FBGN0000473, FBGN0033981	240	37	2596	2.3387387387387384	0.9999796097501338	0.8347136111829603	46.59773536647276
KEGG_PATHWAY	dme00903:Limonene and pinene degradation	14	1.1263073209975865	0.050586816593456235	FBGN0033979, FBGN0015039, FBGN0051075, FBGN0031695, FBGN0015714, FBGN0015035, FBGN0033397, FBGN0033395, FBGN0000473, FBGN0028940, FBGN0039006, FBGN0033753, FBGN0033980, FBGN0033981	192	86	2054	1.7415213178294573	0.9924003384880907	0.5565965769231799	43.416906043693345
SP_PIR_KEYWORDS	endoplasmic reticulum	20	1.6090104585679808	0.0625330396813725	FBGN0033979, FBGN0015039, FBGN0015562, FBGN0015714, FBGN0031695, FBGN0015035, FBGN0033397, FBGN0033524, FBGN0033395, FBGN0039296, FBGN0000473, FBGN0003310, FBGN0004957, FBGN0039172, FBGN0037327, FBGN0028940, FBGN0039006, FBGN0033980, FBGN0033981, FBGN0035965	1180	144	12980	1.527777777777778	0.999999991059464	0.4966125847107483	57.55959641154163
INTERPRO	IPR017973:Cytochrome P450, C-terminal region	14	1.1263073209975865	0.06274799696625377	FBGN0033979, FBGN0015039, FBGN0031695, FBGN0015714, FBGN0015035, FBGN0033397, FBGN0033524, FBGN0033395, FBGN0000473, FBGN0028940, FBGN0039006, FBGN0033753, FBGN0033980, FBGN0033981	984	85	10196	1.7066475370636058	1.0	0.9637105240921575	64.83530893429092
INTERPRO	IPR001128:Cytochrome P450	14	1.1263073209975865	0.06771346394851516	FBGN0033979, FBGN0015039, FBGN0031695, FBGN0015714, FBGN0015035, FBGN0033397, FBGN0033524, FBGN0033395, FBGN0000473, FBGN0028940, FBGN0039006, FBGN0033753, FBGN0033980, FBGN0033981	984	86	10196	1.686802798260541	1.0	0.9678891038778902	67.72244265549648
SP_PIR_KEYWORDS	heme	16	1.2872083668543846	0.07695532349005225	FBGN0033979, FBGN0015039, FBGN0031695, FBGN0015714, FBGN0015035, FBGN0033397, FBGN0033524, FBGN0033395, FBGN0000473, FBGN0032652, FBGN0028940, FBGN0039006, FBGN0033753, FBGN0033980, FBGN0000261, FBGN0033981	1180	111	12980	1.5855855855855856	0.9999999998955469	0.5472850163324094	65.45294794404666
SP_PIR_KEYWORDS	iron	23	1.850362027353178	0.08096620580514007	FBGN0033979, FBGN0015039, FBGN0015714, FBGN0031695, FBGN0015035, FBGN0033397, FBGN0033524, FBGN0033395, FBGN0025628, FBGN0000473, FBGN0011826, FBGN0032652, FBGN0003308, FBGN0038981, FBGN0028940, FBGN0033753, FBGN0039006, FBGN0033980, FBGN0004366, FBGN0000261, FBGN0033981, FBGN0036122, FBGN0005626	1180	177	12980	1.4293785310734466	0.999999999970068	0.5541338474952238	67.3931315771858
UP_SEQ_FEATURE	metal ion-binding site:Iron (heme axial ligand)	15	1.2067578439259854	0.08635246289366245	FBGN0033979, FBGN0015039, FBGN0031695, FBGN0015714, FBGN0015035, FBGN0033397, FBGN0033524, FBGN0033395, FBGN0000473, FBGN0028940, FBGN0039006, FBGN0033753, FBGN0000261, FBGN0033980, FBGN0033981	295	96	2975	1.575741525423729	1.0	0.9969534944478068	75.18811249536263
COG_ONTOLOGY	Secondary metabolites biosynthesis, transport, and catabolism	14	1.1263073209975865	0.09261091718637118	FBGN0033979, FBGN0015039, FBGN0031695, FBGN0015714, FBGN0015035, FBGN0033397, FBGN0033524, FBGN0033395, FBGN0000473, FBGN0028940, FBGN0039006, FBGN0033753, FBGN0033980, FBGN0033981	121	91	1237	1.572790845518118	0.9029389031753494	0.6884537003515359	54.14088982586873
INTERPRO	IPR017972:Cytochrome P450, conserved site	14	1.1263073209975865	0.09635479556160872	FBGN0033979, FBGN0015039, FBGN0031695, FBGN0015714, FBGN0015035, FBGN0033397, FBGN0033524, FBGN0033395, FBGN0000473, FBGN0028940, FBGN0039006, FBGN0033753, FBGN0033980, FBGN0033981	984	91	10196	1.5941213258286429	1.0	0.9759259293174041	80.48600930214543
INTERPRO	IPR002401:Cytochrome P450, E-class, group I	12	0.9654062751407884	0.11938562487528037	FBGN0033979, FBGN0015714, FBGN0031695, FBGN0015035, FBGN0033397, FBGN0039006, FBGN0033524, FBGN0033753, FBGN0033395, FBGN0033980, FBGN0000473, FBGN0033981	984	77	10196	1.614824200190054	1.0	0.982477720874588	87.13176617460118
GOTERM_MF_FAT	GO:0009055~electron carrier activity	24	1.9308125502815767	0.14074039750266995	FBGN0033979, FBGN0015039, FBGN0033491, FBGN0015714, FBGN0031695, FBGN0015035, FBGN0033397, FBGN0033830, FBGN0033524, FBGN0033395, FBGN0030575, FBGN0025628, FBGN0000473, FBGN0032652, FBGN0003308, FBGN0028940, FBGN0004173, FBGN0032775, FBGN0038795, FBGN0033753, FBGN0039006, FBGN0029752, FBGN0033980, FBGN0033981	713	202	7918	1.3194284365322928	1.0	0.8546420710855407	89.90061268311068
GOTERM_MF_FAT	GO:0046906~tetrapyrrole binding	17	1.3676588897827837	0.18980974434399087	FBGN0033979, FBGN0015039, FBGN0031695, FBGN0015714, FBGN0015035, FBGN0033397, FBGN0033524, FBGN0033395, FBGN0000473, FBGN0032652, FBGN0028940, FBGN0033753, FBGN0039006, FBGN0033980, FBGN0000261, FBGN0033981, FBGN0038465	713	140	7918	1.3484872770987777	1.0	0.9108287034242953	95.8475977911863
GOTERM_MF_FAT	GO:0020037~heme binding	17	1.3676588897827837	0.18980974434399087	FBGN0033979, FBGN0015039, FBGN0031695, FBGN0015714, FBGN0015035, FBGN0033397, FBGN0033524, FBGN0033395, FBGN0000473, FBGN0032652, FBGN0028940, FBGN0033753, FBGN0039006, FBGN0033980, FBGN0000261, FBGN0033981, FBGN0038465	713	140	7918	1.3484872770987777	1.0	0.9108287034242953	95.8475977911863
GOTERM_CC_FAT	GO:0005783~endoplasmic reticulum	28	2.252614641995173	0.32256557348796755	FBGN0067102, FBGN0031695, FBGN0015714, FBGN0033397, FBGN0001137, FBGN0039296, FBGN0033395, FBGN0000473, FBGN0003310, FBGN0039172, FBGN0004957, FBGN0039006, FBGN0033980, FBGN0033981, FBGN0035965, FBGN0033979, FBGN0015039, FBGN0015562, FBGN0015035, FBGN0033524, FBGN0035165, FBGN0031950, FBGN0036702, FBGN0004635, FBGN0033339, FBGN0028940, FBGN0037327, FBGN0034649	414	284	4786	1.1397564128733755	1.0	0.8986148690253725	99.49664430801694
GOTERM_MF_FAT	GO:0005506~iron ion binding	26	2.091713596138375	0.39230907698712286	FBGN0031695, FBGN0015714, FBGN0033397, FBGN0033395, FBGN0000473, FBGN0032652, FBGN0034094, FBGN0038795, FBGN0033753, FBGN0039006, FBGN0033980, FBGN0033981, FBGN0038465, FBGN0005626, FBGN0033979, FBGN0015039, FBGN0015035, FBGN0033524, FBGN0025628, FBGN0011826, FBGN0003308, FBGN0038981, FBGN0028940, FBGN0004366, FBGN0000261, FBGN0036122	713	260	7918	1.1105189340813464	1.0	0.9838156824741798	99.94624974239832
GOTERM_BP_FAT	GO:0055114~oxidation reduction	50	4.022526146419952	0.7219456060332193	FBGN0001941, FBGN0051075, FBGN0031695, FBGN0030575, FBGN0000473, FBGN0051674, FBGN0037153, FBGN0036290, FBGN0040773, FBGN0033753, FBGN0033980, FBGN0033981, FBGN0032609, FBGN0020496, FBGN0035168, FBGN0001321, FBGN0037974, FBGN0051028, FBGN0011761, FBGN0038981, FBGN0028940, FBGN0030758, FBGN0037975, FBGN0261363, FBGN0051169, FBGN0029752, FBGN0039358, FBGN0015714, FBGN0033397, FBGN0033395, FBGN00699…	673	620	7937	0.9510856540286632	1.0	0.9973267317216027	99.999999973387
SP_PIR_KEYWORDS	oxidoreductase	43	3.4593724859211585	0.9253439482913719	FBGN0001941, FBGN0051075, FBGN0015714, FBGN0031695, FBGN0033397, FBGN0033395, FBGN0030575, FBGN0000473, FBGN0069973, FBGN0051674, FBGN0036290, FBGN0032014, FBGN0040773, FBGN0038795, FBGN0039006, FBGN0033753, FBGN0033190, FBGN0033980, FBGN0033981, FBGN0032609, FBGN0038465, FBGN0005626, FBGN0020496, FBGN0033979, FBGN0015039, FBGN0035168, FBGN0001321, FBGN0015035, FBGN0033524, FBGN0033830, FBGN00375…	1180	561	12980	0.8431372549019609	1.0	0.9983714263076119	99.99999999999989
Annotation Cluster 44	Enrichment Score: 1.1850465115446984
Category	Term	Count	%	PValue	Genes	List Total	Pop Hits	Pop Total	Fold Enrichment	Bonferroni	Benjamini	FDR
GOTERM_CC_FAT	GO:0005912~adherens junction	11	0.8849557522123894	0.005789539706182799	FBGN0041096, FBGN0260442, FBGN0003328, FBGN0000463, FBGN0033984, FBGN0041789, FBGN0000163, FBGN0259685, FBGN0031850, FBGN0000547, FBGN0011202	414	47	4786	2.705622366121904	0.8570316439991994	0.13896965853474064	7.5863173208463035
GOTERM_CC_FAT	GO:0070161~anchoring junction	11	0.8849557522123894	0.006766347036837818	FBGN0041096, FBGN0260442, FBGN0003328, FBGN0000463, FBGN0033984, FBGN0041789, FBGN0000163, FBGN0259685, FBGN0031850, FBGN0000547, FBGN0011202	414	48	4786	2.649255233494364	0.8971444554191339	0.14994928639290328	8.812426618571623
GOTERM_CC_FAT	GO:0005924~cell-substrate adherens junction	4	0.32180209171359614	0.1763074916579845	FBGN0260442, FBGN0003328, FBGN0041789, FBGN0031850	414	17	4786	2.7200909349246944	1.0	0.8029697780746212	92.83128025358192
GOTERM_CC_FAT	GO:0016323~basolateral plasma membrane	5	0.4022526146419952	0.18169644322779605	FBGN0260442, FBGN0003328, FBGN0041789, FBGN0002121, FBGN0031850	414	26	4786	2.223151244890375	1.0	0.8057114333734818	93.44296571744793
GOTERM_CC_FAT	GO:0030055~cell-substrate junction	4	0.32180209171359614	0.1988952360851218	FBGN0260442, FBGN0003328, FBGN0041789, FBGN0031850	414	18	4786	2.5689747718733225	1.0	0.822306081167684	95.08685905364932
GOTERM_CC_FAT	GO:0005925~focal adhesion	3	0.2413515687851971	0.31080002982960936	FBGN0260442, FBGN0003328, FBGN0041789	414	13	4786	2.6677814938684503	1.0	0.8963962170158918	99.3639611702923
Annotation Cluster 45	Enrichment Score: 1.1609188578919607
Category	Term	Count	%	PValue	Genes	List Total	Pop Hits	Pop Total	Fold Enrichment	Bonferroni	Benjamini	FDR
GOTERM_BP_FAT	GO:0001738~morphogenesis of a polarized epithelium	14	1.1263073209975865	0.005300684583626417	FBGN0041203, FBGN0003514, FBGN0259685, FBGN0000497, FBGN0026320, FBGN0004009, FBGN0026192, FBGN0000463, FBGN0015778, FBGN0010303, FBGN0002121, FBGN0001297, FBGN0034049, FBGN0000163	673	70	7937	2.3586924219910848	0.9999795931344728	0.14296846110198125	8.748206159910154
GOTERM_BP_FAT	GO:0007164~establishment of tissue polarity	11	0.8849557522123894	0.03414498717716237	FBGN0041203, FBGN0004009, FBGN0000463, FBGN0015778, FBGN0010303, FBGN0001297, FBGN0034049, FBGN0003514, FBGN0053555, FBGN0000497, FBGN0026320	673	62	7937	2.092388438863059	1.0	0.41660557129951437	45.032370591371404
GOTERM_BP_FAT	GO:0001736~establishment of planar polarity	10	0.8045052292839904	0.0696270857175738	FBGN0041203, FBGN0004009, FBGN0000463, FBGN0015778, FBGN0010303, FBGN0001297, FBGN0034049, FBGN0003514, FBGN0000497, FBGN0026320	673	61	7937	1.9333544442549875	1.0	0.5779541222785614	71.15201462370031
GOTERM_BP_FAT	GO:0042067~establishment of ommatidial polarity	6	0.4827031375703942	0.34942141762056556	FBGN0004009, FBGN0000463, FBGN0015778, FBGN0001297, FBGN0034049, FBGN0000497	673	46	7937	1.5382776665159248	1.0	0.9391788175685318	99.93917607402324
GOTERM_BP_FAT	GO:0016318~ommatidial rotation	4	0.32180209171359614	0.35613860642236694	FBGN0004009, FBGN0000463, FBGN0015778, FBGN0000497	673	25	7937	1.8869539375928677	1.0	0.9415803255162207	99.94913318438722
Annotation Cluster 46	Enrichment Score: 1.1587844561179115
Category	Term	Count	%	PValue	Genes	List Total	Pop Hits	Pop Total	Fold Enrichment	Bonferroni	Benjamini	FDR
GOTERM_BP_FAT	GO:0014070~response to organic cyclic substance	5	0.4022526146419952	0.04076182167927107	FBGN0013984, FBGN0025631, FBGN0003068, FBGN0000473, FBGN0023076	673	16	7937	3.68545690936107	1.0	0.4533927177171734	51.17054823955822
GOTERM_BP_FAT	GO:0043279~response to alkaloid	5	0.4022526146419952	0.04076182167927107	FBGN0013984, FBGN0025631, FBGN0003068, FBGN0000473, FBGN0023076	673	16	7937	3.68545690936107	1.0	0.4533927177171734	51.17054823955822
GOTERM_BP_FAT	GO:0042220~response to cocaine	4	0.32180209171359614	0.07468689743636531	FBGN0013984, FBGN0025631, FBGN0003068, FBGN0023076	673	12	7937	3.9311540366518076	1.0	0.5981735580750838	73.73843861416083
GOTERM_BP_FAT	GO:0014073~response to tropane	4	0.32180209171359614	0.07468689743636531	FBGN0013984, FBGN0025631, FBGN0003068, FBGN0023076	673	12	7937	3.9311540366518076	1.0	0.5981735580750838	73.73843861416083
GOTERM_BP_FAT	GO:0048148~behavioral response to cocaine	3	0.2413515687851971	0.17341302428102517	FBGN0025631, FBGN0003068, FBGN0023076	673	9	7937	3.9311540366518076	1.0	0.8113912432203715	96.23912212254919
Annotation Cluster 47	Enrichment Score: 1.1443050630456422
Category	Term	Count	%	PValue	Genes	List Total	Pop Hits	Pop Total	Fold Enrichment	Bonferroni	Benjamini	FDR
GOTERM_MF_FAT	GO:0005044~scavenger receptor activity	6	0.4827031375703942	0.04996903781707121	FBGN0014033, FBGN0023479, FBGN0031571, FBGN0035290, FBGN0020377, FBGN0039848	713	23	7918	2.897005914994817	0.9999999999999999	0.6691163593614582	53.920489185776674
INTERPRO	IPR001190:Speract/scavenger receptor	3	0.2413515687851971	0.07624671359335723	FBGN0023479, FBGN0031571, FBGN0039848	984	5	10196	6.217073170731708	1.0	0.9724103331662933	72.17111109726122
INTERPRO	IPR017448:Speract/scavenger receptor related	3	0.2413515687851971	0.07624671359335723	FBGN0023479, FBGN0031571, FBGN0039848	984	5	10196	6.217073170731708	1.0	0.9724103331662933	72.17111109726122
SMART	SM00202:SR	3	0.2413515687851971	0.09112478196796107	FBGN0023479, FBGN0031571, FBGN0039848	515	5	4824	5.620194174757281	0.9999999999092114	0.8543973496474638	70.91362246780261
Annotation Cluster 48	Enrichment Score: 1.122209287108304
Category	Term	Count	%	PValue	Genes	List Total	Pop Hits	Pop Total	Fold Enrichment	Bonferroni	Benjamini	FDR
GOTERM_BP_FAT	GO:0008063~Toll signaling pathway	10	0.8045052292839904	5.966415244482372E-4	FBGN0034328, FBGN0041205, FBGN0033835, FBGN0014018, FBGN0040736, FBGN0010441, FBGN0039102, FBGN0025574, FBGN0003495, FBGN0030310	673	30	7937	3.9311540366518076	0.7026178890993412	0.038365233721540326	1.0227600673493042
GOTERM_BP_FAT	GO:0002805~regulation of antimicrobial peptide biosynthetic process	7	0.5631536604987932	0.012909400285859844	FBGN0041205, FBGN0030926, FBGN0014018, FBGN0039102, FBGN0003495, FBGN0030310, FBGN0035976	673	24	7937	3.4397597820703316	0.9999999999965845	0.2471580092910466	20.053550740549465
GOTERM_BP_FAT	GO:0002807~positive regulation of antimicrobial peptide biosynthetic process	7	0.5631536604987932	0.012909400285859844	FBGN0041205, FBGN0030926, FBGN0014018, FBGN0039102, FBGN0003495, FBGN0030310, FBGN0035976	673	24	7937	3.4397597820703316	0.9999999999965845	0.2471580092910466	20.053550740549465
GOTERM_BP_FAT	GO:0002697~regulation of immune effector process	7	0.5631536604987932	0.012909400285859844	FBGN0041205, FBGN0030926, FBGN0014018, FBGN0039102, FBGN0003495, FBGN0030310, FBGN0035976	673	24	7937	3.4397597820703316	0.9999999999965845	0.2471580092910466	20.053550740549465
GOTERM_BP_FAT	GO:0002700~regulation of production of molecular mediator of immune response	7	0.5631536604987932	0.012909400285859844	FBGN0041205, FBGN0030926, FBGN0014018, FBGN0039102, FBGN0003495, FBGN0030310, FBGN0035976	673	24	7937	3.4397597820703316	0.9999999999965845	0.2471580092910466	20.053550740549465
GOTERM_BP_FAT	GO:0002784~regulation of antimicrobial peptide production	7	0.5631536604987932	0.012909400285859844	FBGN0041205, FBGN0030926, FBGN0014018, FBGN0039102, FBGN0003495, FBGN0030310, FBGN0035976	673	24	7937	3.4397597820703316	0.9999999999965845	0.2471580092910466	20.053550740549465
GOTERM_BP_FAT	GO:0008592~regulation of Toll signaling pathway	5	0.4022526146419952	0.014528880556657506	FBGN0030051, FBGN0030926, FBGN0039102, FBGN0003495, FBGN0030310	673	12	7937	4.913942545814759	0.9999999999998785	0.2640478819283266	22.28305443294527
GOTERM_BP_FAT	GO:0002759~regulation of antimicrobial humoral response	7	0.5631536604987932	0.027084978317601913	FBGN0041205, FBGN0030926, FBGN0014018, FBGN0039102, FBGN0003495, FBGN0030310, FBGN0035976	673	28	7937	2.9483655274888556	1.0	0.3694241804359516	37.685456938024075
GOTERM_BP_FAT	GO:0002920~regulation of humoral immune response	7	0.5631536604987932	0.027084978317601913	FBGN0041205, FBGN0030926, FBGN0014018, FBGN0039102, FBGN0003495, FBGN0030310, FBGN0035976	673	28	7937	2.9483655274888556	1.0	0.3694241804359516	37.685456938024075
GOTERM_BP_FAT	GO:0002831~regulation of response to biotic stimulus	7	0.5631536604987932	0.027084978317601913	FBGN0041205, FBGN0030926, FBGN0014018, FBGN0039102, FBGN0003495, FBGN0030310, FBGN0035976	673	28	7937	2.9483655274888556	1.0	0.3694241804359516	37.685456938024075
GOTERM_BP_FAT	GO:0043900~regulation of multi-organism process	7	0.5631536604987932	0.027084978317601913	FBGN0041205, FBGN0030926, FBGN0014018, FBGN0039102, FBGN0003495, FBGN0030310, FBGN0035976	673	28	7937	2.9483655274888556	1.0	0.3694241804359516	37.685456938024075
GOTERM_BP_FAT	GO:0002813~regulation of biosynthetic process of antibacterial peptides active against Gram-negative bacteria	3	0.2413515687851971	0.03826944898136815	FBGN0014018, FBGN0039102, FBGN0035976	673	4	7937	8.845096582466567	1.0	0.44419496890561605	48.938477260512826
GOTERM_BP_FAT	GO:0006964~positive regulation of biosynthetic process of antibacterial peptides active against Gram-negative bacteria	3	0.2413515687851971	0.03826944898136815	FBGN0014018, FBGN0039102, FBGN0035976	673	4	7937	8.845096582466567	1.0	0.44419496890561605	48.938477260512826
GOTERM_BP_FAT	GO:0002786~regulation of antibacterial peptide production	5	0.4022526146419952	0.05995441056122941	FBGN0041205, FBGN0014018, FBGN0039102, FBGN0030310, FBGN0035976	673	18	7937	3.2759616972098398	1.0	0.5417427954674547	65.52628602794255
GOTERM_BP_FAT	GO:0002808~regulation of antibacterial peptide biosynthetic process	5	0.4022526146419952	0.05995441056122941	FBGN0041205, FBGN0014018, FBGN0039102, FBGN0030310, FBGN0035976	673	18	7937	3.2759616972098398	1.0	0.5417427954674547	65.52628602794255
GOTERM_BP_FAT	GO:0006963~positive regulation of antibacterial peptide biosynthetic process	5	0.4022526146419952	0.05995441056122941	FBGN0041205, FBGN0014018, FBGN0039102, FBGN0030310, FBGN0035976	673	18	7937	3.2759616972098398	1.0	0.5417427954674547	65.52628602794255
GOTERM_BP_FAT	GO:0002788~regulation of antifungal peptide production	3	0.2413515687851971	0.14253578272108777	FBGN0030926, FBGN0014018, FBGN0003495	673	8	7937	4.422548291233284	1.0	0.7662166394290011	92.92639658616493
GOTERM_BP_FAT	GO:0002810~regulation of antifungal peptide biosynthetic process	3	0.2413515687851971	0.14253578272108777	FBGN0030926, FBGN0014018, FBGN0003495	673	8	7937	4.422548291233284	1.0	0.7662166394290011	92.92639658616493
GOTERM_BP_FAT	GO:0006967~positive regulation of antifungal peptide biosynthetic process	3	0.2413515687851971	0.14253578272108777	FBGN0030926, FBGN0014018, FBGN0003495	673	8	7937	4.422548291233284	1.0	0.7662166394290011	92.92639658616493
GOTERM_BP_FAT	GO:0031328~positive regulation of cellular biosynthetic process	18	1.4481094127111827	0.14933596145010564	FBGN0041205, FBGN0004892, FBGN0014018, FBGN0003165, FBGN0039102, FBGN0003495, FBGN0000139, FBGN0023076, FBGN0000022, FBGN0001222, FBGN0052296, FBGN0013948, FBGN0004837, FBGN0024244, FBGN0030926, FBGN0002576, FBGN0030310, FBGN0035976	673	153	7937	1.387466130582991	1.0	0.7800870944053147	93.83294857802021
GOTERM_BP_FAT	GO:0009891~positive regulation of biosynthetic process	18	1.4481094127111827	0.14933596145010564	FBGN0041205, FBGN0004892, FBGN0014018, FBGN0003165, FBGN0039102, FBGN0003495, FBGN0000139, FBGN0023076, FBGN0000022, FBGN0001222, FBGN0052296, FBGN0013948, FBGN0004837, FBGN0024244, FBGN0030926, FBGN0002576, FBGN0030310, FBGN0035976	673	153	7937	1.387466130582991	1.0	0.7800870944053147	93.83294857802021
GOTERM_BP_FAT	GO:0045944~positive regulation of transcription from RNA polymerase II promoter	7	0.5631536604987932	0.24604770025068418	FBGN0004837, FBGN0024244, FBGN0004892, FBGN0014018, FBGN0002576, FBGN0023076, FBGN0001222	673	50	7937	1.6510846953937592	1.0	0.8853214866683021	99.22867216959655
GOTERM_BP_FAT	GO:0045893~positive regulation of transcription, DNA-dependent	10	0.8045052292839904	0.3272702358417358	FBGN0013948, FBGN0004837, FBGN0024244, FBGN0004892, FBGN0014018, FBGN0002576, FBGN0000139, FBGN0023076, FBGN0052296, FBGN0001222	673	88	7937	1.3401661488585708	1.0	0.9305567949800146	99.89172150442496
GOTERM_BP_FAT	GO:0051254~positive regulation of RNA metabolic process	10	0.8045052292839904	0.3517183216691345	FBGN0013948, FBGN0004837, FBGN0024244, FBGN0004892, FBGN0014018, FBGN0002576, FBGN0000139, FBGN0023076, FBGN0052296, FBGN0001222	673	90	7937	1.3103846788839357	1.0	0.9400253330289825	99.94277095582846
GOTERM_BP_FAT	GO:0045941~positive regulation of transcription	11	0.8849557522123894	0.5248887857824919	FBGN0013948, FBGN0004837, FBGN0024244, FBGN0004892, FBGN0014018, FBGN0002576, FBGN0000139, FBGN0023076, FBGN0000022, FBGN0052296, FBGN0001222	673	116	7937	1.118345544909566	1.0	0.9828391946269744	99.99972912147597
GOTERM_BP_FAT	GO:0010628~positive regulation of gene expression	11	0.8849557522123894	0.5361482121556658	FBGN0013948, FBGN0004837, FBGN0024244, FBGN0004892, FBGN0014018, FBGN0002576, FBGN0000139, FBGN0023076, FBGN0000022, FBGN0052296, FBGN0001222	673	117	7937	1.108787035978715	1.0	0.9844324495933219	99.99982079199901
GOTERM_BP_FAT	GO:0010557~positive regulation of macromolecule biosynthetic process	12	0.9654062751407884	0.5365605948980405	FBGN0013948, FBGN0004837, FBGN0024244, FBGN0004892, FBGN0014018, FBGN0002576, FBGN0003165, FBGN0000139, FBGN0023076, FBGN0000022, FBGN0052296, FBGN0001222	673	129	7937	1.097066242786551	1.0	0.9841609685020213	99.9998235166464
GOTERM_BP_FAT	GO:0010604~positive regulation of macromolecule metabolic process	13	1.0458567980691875	0.5472035971108744	FBGN0004892, FBGN0014018, FBGN0003165, FBGN0000139, FBGN0023076, FBGN0000022, FBGN0052296, FBGN0001222, FBGN0004837, FBGN0013948, FBGN0024244, FBGN0037555, FBGN0002576	673	142	7937	1.079683150911412	1.0	0.9855460550050874	99.99988172228733
GOTERM_BP_FAT	GO:0051173~positive regulation of nitrogen compound metabolic process	11	0.8849557522123894	0.5801730191106397	FBGN0013948, FBGN0004837, FBGN0024244, FBGN0004892, FBGN0014018, FBGN0002576, FBGN0000139, FBGN0023076, FBGN0000022, FBGN0052296, FBGN0001222	673	121	7937	1.0721329190868567	1.0	0.9886227336433988	99.99996783685224
GOTERM_BP_FAT	GO:0045935~positive regulation of nucleobase, nucleoside, nucleotide and nucleic acid metabolic process	11	0.8849557522123894	0.5801730191106397	FBGN0013948, FBGN0004837, FBGN0024244, FBGN0004892, FBGN0014018, FBGN0002576, FBGN0000139, FBGN0023076, FBGN0000022, FBGN0052296, FBGN0001222	673	121	7937	1.0721329190868567	1.0	0.9886227336433988	99.99996783685224
GOTERM_MF_FAT	GO:0016563~transcription activator activity	9	0.7240547063555913	0.6060355095877683	FBGN0004837, FBGN0020496, FBGN0024244, FBGN0004892, FBGN0085432, FBGN0026401, FBGN0000022, FBGN0052296, FBGN0001222	713	93	7918	1.0746957426593675	1.0	0.9962021175891405	99.99992319963535
Annotation Cluster 49	Enrichment Score: 1.1004249708016136
Category	Term	Count	%	PValue	Genes	List Total	Pop Hits	Pop Total	Fold Enrichment	Bonferroni	Benjamini	FDR
GOTERM_MF_FAT	GO:0046870~cadmium ion binding	3	0.2413515687851971	0.04285359391166537	FBGN0053192, FBGN0002869, FBGN0002868	713	4	7918	8.328892005610097	0.9999999999999714	0.6463665113088948	48.41903101975266
SP_PIR_KEYWORDS	cadmium	3	0.2413515687851971	0.043686471205632474	FBGN0053192, FBGN0002869, FBGN0002868	1180	4	12980	2025-08-01	0.9999972942602908	0.4138457512748541	44.726973125107236
INTERPRO	IPR000966:Diptera metallothionein, family 5	3	0.2413515687851971	0.048826953269789794	FBGN0053192, FBGN0002869, FBGN0002868	984	4	10196	7.771341463414634	1.0	0.9474498876676823	55.39584556663559
GOTERM_MF_FAT	GO:0005507~copper ion binding	6	0.4827031375703942	0.12695844869908482	FBGN0261363, FBGN0053192, FBGN0037153, FBGN0002869, FBGN0002868, FBGN0039848	713	30	7918	2.2210378681626928	1.0	0.8275472365755703	87.15461787136502
SP_PIR_KEYWORDS	copper	4	0.32180209171359614	0.2711562988760998	FBGN0261363, FBGN0053192, FBGN0002869, FBGN0002868	1180	20	12980	2.1999999999999997	1.0	0.8196349679994412	98.49760133587448
Annotation Cluster 50	Enrichment Score: 1.0620513690243116
Category	Term	Count	%	PValue	Genes	List Total	Pop Hits	Pop Total	Fold Enrichment	Bonferroni	Benjamini	FDR
GOTERM_BP_FAT	GO:0030855~epithelial cell differentiation	6	0.4827031375703942	0.047218452694416206	FBGN0025631, FBGN0040587, FBGN0001987, FBGN0259685, FBGN0020278, FBGN0000497	673	24	7937	2.9483655274888556	1.0	0.4829650777260789	56.53309990632428
GOTERM_BP_FAT	GO:0019991~septate junction assembly	5	0.4022526146419952	0.04984978675949183	FBGN0025631, FBGN0002121, FBGN0001104, FBGN0001987, FBGN0020278	673	17	7937	3.468665326457477	1.0	0.4929414339563616	58.555186058375355
GOTERM_BP_FAT	GO:0001885~endothelial cell development	4	0.32180209171359614	0.09121080546620061	FBGN0025631, FBGN0040587, FBGN0001987, FBGN0020278	673	13	7937	3.628757572293976	1.0	0.6542341220243578	80.74583294013378
GOTERM_BP_FAT	GO:0045446~endothelial cell differentiation	4	0.32180209171359614	0.09121080546620061	FBGN0025631, FBGN0040587, FBGN0001987, FBGN0020278	673	13	7937	3.628757572293976	1.0	0.6542341220243578	80.74583294013378
GOTERM_BP_FAT	GO:0002064~epithelial cell development	4	0.32180209171359614	0.09121080546620061	FBGN0025631, FBGN0040587, FBGN0001987, FBGN0020278	673	13	7937	3.628757572293976	1.0	0.6542341220243578	80.74583294013378
GOTERM_BP_FAT	GO:0014045~establishment of endothelial blood-brain barrier	3	0.2413515687851971	0.23756248343516062	FBGN0025631, FBGN0040587, FBGN0020278	673	11	7937	3.2163987572605697	1.0	0.8799448012936202	99.06468145592054
Annotation Cluster 51	Enrichment Score: 1.0320088593815189
Category	Term	Count	%	PValue	Genes	List Total	Pop Hits	Pop Total	Fold Enrichment	Bonferroni	Benjamini	FDR
GOTERM_CC_FAT	GO:0005768~endosome	8	0.6436041834271923	0.014395414824654014	FBGN0015790, FBGN0004009, FBGN0026369, FBGN0036740, FBGN0021814, FBGN0086676, FBGN0028741, FBGN0031450	414	31	4786	2.98332554153031	0.9922302042799045	0.22559361273968204	17.88275342485768
INTERPRO	IPR000306:Zinc finger, FYVE-type	4	0.32180209171359614	0.14611269801284094	FBGN0026369, FBGN0028741, FBGN0030735, FBGN0031450	984	14	10196	2.9605110336817657	1.0	0.9880441012674189	92.17209414462252
SMART	SM00064:FYVE	4	0.32180209171359614	0.18112530112958977	FBGN0026369, FBGN0028741, FBGN0030735, FBGN0031450	515	14	4824	2.6762829403606103	1.0	0.9418399306912948	92.44243838558502
INTERPRO	IPR017455:Zinc finger, FYVE-related	4	0.32180209171359614	0.1954669324958877	FBGN0026369, FBGN0028741, FBGN0030735, FBGN0031450	984	16	10196	2.590447154471545	1.0	0.9940227230159957	97.00335005694525
Annotation Cluster 52	Enrichment Score: 1.024978978758799
Category	Term	Count	%	PValue	Genes	List Total	Pop Hits	Pop Total	Fold Enrichment	Bonferroni	Benjamini	FDR
GOTERM_BP_FAT	GO:0008104~protein localization	51	4.102976669348351	0.0020041860595846673	FBGN0011674, FBGN0033984, FBGN0039132, FBGN0035693, FBGN0039402, FBGN0033452, FBGN0001234, FBGN0035589, FBGN0026192, FBGN0040475, FBGN0027605, FBGN0031145, FBGN0038018, FBGN0041789, FBGN0010441, FBGN0031450, FBGN0022213, FBGN0040080, FBGN0013718, FBGN0037609, FBGN0035165, FBGN0259685, FBGN0026369, FBGN0031882, FBGN0036740, FBGN0086656, FBGN0026620, FBGN0036805, FBGN0260442, FBGN0014009, FBGN00392…	673	392	7937	1.5343534887952208	0.9830348249754555	0.08142250970441789	3.3966624745016327
GOTERM_BP_FAT	GO:0045184~establishment of protein localization	34	2.7353177795655674	0.03932380719934869	FBGN0014009, FBGN0033984, FBGN0039296, FBGN0039132, FBGN0260856, FBGN0039402, FBGN0035693, FBGN0004957, FBGN0003310, FBGN0033452, FBGN0035589, FBGN0030141, FBGN0027605, FBGN0040475, FBGN0038018, FBGN0031145, FBGN0002121, FBGN0015816, FBGN0010441, FBGN0035965, FBGN0031450, FBGN0022213, FBGN0015790, FBGN0004574, FBGN0013718, FBGN0037609, FBGN0035165, FBGN0021814, FBGN0036341, FBGN0020647, FBGN00318…	673	285	7937	1.4069393394332788	1.0	0.4484556391764798	49.894198870159315
GOTERM_BP_FAT	GO:0015031~protein transport	33	2.6548672566371683	0.04490821072875986	FBGN0014009, FBGN0033984, FBGN0039296, FBGN0039132, FBGN0260856, FBGN0039402, FBGN0035693, FBGN0004957, FBGN0003310, FBGN0033452, FBGN0035589, FBGN0030141, FBGN0027605, FBGN0040475, FBGN0038018, FBGN0031145, FBGN0015816, FBGN0010441, FBGN0035965, FBGN0031450, FBGN0022213, FBGN0015790, FBGN0004574, FBGN0013718, FBGN0037609, FBGN0035165, FBGN0021814, FBGN0036341, FBGN0020647, FBGN0031882, FBGN00367…	673	278	7937	1.3999433439875144	1.0	0.4747617789651808	54.68149699983802
GOTERM_BP_FAT	GO:0046907~intracellular transport	31	2.49396621078037	0.26270942779803386	FBGN0039110, FBGN0039296, FBGN0039132, FBGN0260856, FBGN0035693, FBGN0003310, FBGN0028741, FBGN0033452, FBGN0030141, FBGN0004908, FBGN0027605, FBGN0040475, FBGN0031145, FBGN0038018, FBGN0015816, FBGN0010441, FBGN0035965, FBGN0031450, FBGN0022213, FBGN0035165, FBGN0021814, FBGN0069354, FBGN0036341, FBGN0020647, FBGN0011570, FBGN0087035, FBGN0004381, FBGN0011744, FBGN0030341, FBGN0086676, FBGN00202…	673	313	7937	1.1680425731904733	1.0	0.8956720374429077	99.47511231407769
GOTERM_BP_FAT	GO:0006886~intracellular protein transport	18	1.4481094127111827	0.303467308768849	FBGN0035165, FBGN0039132, FBGN0039296, FBGN0035693, FBGN0260856, FBGN0003310, FBGN0033452, FBGN0036341, FBGN0020647, FBGN0030141, FBGN0027605, FBGN0040475, FBGN0031145, FBGN0038018, FBGN0015816, FBGN0010441, FBGN0031450, FBGN0022213	673	174	7937	1.2200133217195264	1.0	0.9199633078672538	99.80291404259592
GOTERM_BP_FAT	GO:0034613~cellular protein localization	18	1.4481094127111827	0.3460221673674928	FBGN0035165, FBGN0039132, FBGN0039296, FBGN0035693, FBGN0260856, FBGN0003310, FBGN0033452, FBGN0036341, FBGN0020647, FBGN0030141, FBGN0027605, FBGN0040475, FBGN0031145, FBGN0038018, FBGN0015816, FBGN0010441, FBGN0031450, FBGN0022213	673	179	7937	1.1859347373139533	1.0	0.937636180209492	99.93346358891827
GOTERM_BP_FAT	GO:0070727~cellular macromolecule localization	20	1.6090104585679808	0.6847567276619584	FBGN0035165, FBGN0039132, FBGN0039296, FBGN0035693, FBGN0003475, FBGN0260856, FBGN0003310, FBGN0033452, FBGN0036341, FBGN0020647, FBGN0001233, FBGN0030141, FBGN0027605, FBGN0040475, FBGN0031145, FBGN0038018, FBGN0010441, FBGN0015816, FBGN0031450, FBGN0022213	673	244	7937	0.9666772221274937	1.0	0.9958869434096997	99.99999976872061
Annotation Cluster 53	Enrichment Score: 1.0215834781234276
Category	Term	Count	%	PValue	Genes	List Total	Pop Hits	Pop Total	Fold Enrichment	Bonferroni	Benjamini	FDR
GOTERM_BP_FAT	GO:0016334~establishment or maintenance of polarity of follicular epithelium	5	0.4022526146419952	0.05995441056122941	FBGN0001137, FBGN0002121, FBGN0020224, FBGN0259685, FBGN0020278	673	18	7937	3.2759616972098398	1.0	0.5417427954674547	65.52628602794255
GOTERM_BP_FAT	GO:0016333~morphogenesis of follicular epithelium	6	0.4827031375703942	0.08286034090492211	FBGN0001137, FBGN0014141, FBGN0002121, FBGN0020224, FBGN0259685, FBGN0020278	673	28	7937	2.527170452133305	1.0	0.629531959123636	77.46029500029738
GOTERM_BP_FAT	GO:0008069~dorsal/ventral axis specification, ovarian follicular epithelium	3	0.2413515687851971	0.17341302428102517	FBGN0001137, FBGN0020224, FBGN0020278	673	9	7937	3.9311540366518076	1.0	0.8113912432203715	96.23912212254919
Annotation Cluster 54	Enrichment Score: 1.0064822042904762
Category	Term	Count	%	PValue	Genes	List Total	Pop Hits	Pop Total	Fold Enrichment	Bonferroni	Benjamini	FDR
GOTERM_BP_FAT	GO:0007480~imaginal disc-derived leg morphogenesis	7	0.5631536604987932	0.031788754628815856	FBGN0011648, FBGN0024244, FBGN0000463, FBGN0004892, FBGN0011577, FBGN0003975, FBGN0000497	673	29	7937	2.8466977506788953	1.0	0.40120840673732006	42.676287180321616
GOTERM_BP_FAT	GO:0035127~post-embryonic limb morphogenesis	7	0.5631536604987932	0.031788754628815856	FBGN0011648, FBGN0024244, FBGN0000463, FBGN0004892, FBGN0011577, FBGN0003975, FBGN0000497	673	29	7937	2.8466977506788953	1.0	0.40120840673732006	42.676287180321616
GOTERM_BP_FAT	GO:0035109~imaginal disc-derived limb morphogenesis	7	0.5631536604987932	0.03699380907449497	FBGN0011648, FBGN0024244, FBGN0000463, FBGN0004892, FBGN0011577, FBGN0003975, FBGN0000497	673	30	7937	2.7518078256562655	1.0	0.43781161302683314	47.75921858336215
GOTERM_BP_FAT	GO:0007478~leg disc morphogenesis	7	0.5631536604987932	0.04271377354761626	FBGN0011648, FBGN0024244, FBGN0000463, FBGN0004892, FBGN0011577, FBGN0003975, FBGN0000497	673	31	7937	2.6630398312802566	1.0	0.46455979873496767	52.854117916050846
GOTERM_BP_FAT	GO:0035222~wing disc pattern formation	11	0.8849557522123894	0.058818839643590165	FBGN0004837, FBGN0004009, FBGN0011648, FBGN0000463, FBGN0013718, FBGN0011577, FBGN0003975, FBGN0037468, FBGN0015816, FBGN0000497, FBGN0039709	673	68	7937	1.9077659295516125	1.0	0.5414172836538265	64.80189041659818
GOTERM_BP_FAT	GO:0035218~leg disc development	9	0.7240547063555913	0.06298295651231497	FBGN0004009, FBGN0011648, FBGN0024244, FBGN0000463, FBGN0004892, FBGN0011577, FBGN0003975, FBGN0004635, FBGN0000497	673	51	7937	2.081199195874486	1.0	0.5533734720571115	67.39017928923276
GOTERM_BP_FAT	GO:0035110~leg morphogenesis	7	0.5631536604987932	0.10763019323200593	FBGN0011648, FBGN0024244, FBGN0000463, FBGN0004892, FBGN0011577, FBGN0003975, FBGN0000497	673	39	7937	2.1167752505048196	1.0	0.70035995867478	85.93526192398618
GOTERM_BP_FAT	GO:0035108~limb morphogenesis	7	0.5631536604987932	0.11809311946755231	FBGN0011648, FBGN0024244, FBGN0000463, FBGN0004892, FBGN0011577, FBGN0003975, FBGN0000497	673	40	7937	2.063855869242199	1.0	0.7228540805243904	88.5210421080411
GOTERM_BP_FAT	GO:0060173~limb development	7	0.5631536604987932	0.11809311946755231	FBGN0011648, FBGN0024244, FBGN0000463, FBGN0004892, FBGN0011577, FBGN0003975, FBGN0000497	673	40	7937	2.063855869242199	1.0	0.7228540805243904	88.5210421080411
GOTERM_BP_FAT	GO:0007447~imaginal disc pattern formation	12	0.9654062751407884	0.18710463283677167	FBGN0004837, FBGN0004009, FBGN0011648, FBGN0000463, FBGN0013718, FBGN0011577, FBGN0003975, FBGN0037468, FBGN0015816, FBGN0004635, FBGN0000497, FBGN0039709	673	96	7937	1.4741827637444278	1.0	0.8307021275018034	97.17940911585163
GOTERM_BP_FAT	GO:0035111~leg joint morphogenesis	3	0.2413515687851971	0.27013760063485603	FBGN0024244, FBGN0000463, FBGN0004892	673	12	7937	2.9483655274888556	1.0	0.9007406438701936	99.55912462317863
GOTERM_BP_FAT	GO:0035286~leg segmentation	3	0.2413515687851971	0.4283980347327794	FBGN0024244, FBGN0000463, FBGN0004892	673	17	7937	2.081199195874486	1.0	0.9629048462760299	99.99345482799797
GOTERM_BP_FAT	GO:0035285~appendage segmentation	3	0.2413515687851971	0.4283980347327794	FBGN0024244, FBGN0000463, FBGN0004892	673	17	7937	2.081199195874486	1.0	0.9629048462760299	99.99345482799797
Annotation Cluster 55	Enrichment Score: 0.9987923807452168
Category	Term	Count	%	PValue	Genes	List Total	Pop Hits	Pop Total	Fold Enrichment	Bonferroni	Benjamini	FDR
SP_PIR_KEYWORDS	metal-binding	91	7.320997586484312	0.01658981039306608	FBGN0051534, FBGN0031695, FBGN0003162, FBGN0028979, FBGN0039838, FBGN0034312, FBGN0000473, FBGN0020224, FBGN0003719, FBGN0053520, FBGN0000139, FBGN0032652, FBGN0033753, FBGN0032223, FBGN0041789, FBGN0033980, FBGN0033981, FBGN0031498, FBGN0014931, FBGN0052369, FBGN0031450, FBGN0039347, FBGN0003231, FBGN0259680, FBGN0033377, FBGN0004892, FBGN0020506, FBGN0259481, FBGN0011826, FBGN0011236, FBGN00034…	1180	796	12980	1.2575376884422111	0.9917802231926177	0.30879858693423734	19.911571175188016
SP_PIR_KEYWORDS	zinc	64	5.148833467417538	0.07156520554663034	FBGN0051534, FBGN0003162, FBGN0028979, FBGN0039838, FBGN0034312, FBGN0020224, FBGN0053520, FBGN0003719, FBGN0000139, FBGN0032223, FBGN0041789, FBGN0031498, FBGN0014931, FBGN0052369, FBGN0039347, FBGN0031450, FBGN0003231, FBGN0259680, FBGN0004892, FBGN0259481, FBGN0011826, FBGN0011236, FBGN0003464, FBGN0052850, FBGN0002869, FBGN0002868, FBGN0026369, FBGN0015381, FBGN0063485, FBGN0033783, FBGN02609…	1180	577	12980	1.220103986135182	0.9999999994445383	0.5328547566205313	62.67725905332051
GOTERM_MF_FAT	GO:0046872~metal ion binding	169	13.596138374899436	0.10737873523849031	FBGN0031695, FBGN0003162, FBGN0039838, FBGN0036545, FBGN0020224, FBGN0027339, FBGN0000139, FBGN0037153, FBGN0034094, FBGN0013348, FBGN0032223, FBGN0033753, FBGN0052627, FBGN0041789, FBGN0051960, FBGN0031498, FBGN0025866, FBGN0039347, FBGN0003231, FBGN0259680, FBGN0033377, FBGN0004892, FBGN0259789, FBGN0011826, FBGN0011236, FBGN0259685, FBGN0039039, FBGN0038981, FBGN0026369, FBGN0029791, FBGN00289…	713	1718	7918	1.0924196732232103	1.0	0.834252903073271	82.03865874843397
GOTERM_MF_FAT	GO:0043167~ion binding	174	13.99839098954143	0.10926984915928697	FBGN0031695, FBGN0003162, FBGN0039838, FBGN0036545, FBGN0020224, FBGN0027339, FBGN0037153, FBGN0000139, FBGN0034094, FBGN0013348, FBGN0032223, FBGN0033753, FBGN0052627, FBGN0041789, FBGN0051960, FBGN0031498, FBGN0025866, FBGN0039347, FBGN0003231, FBGN0259680, FBGN0033377, FBGN0004892, FBGN0259789, FBGN0011826, FBGN0011236, FBGN0259685, FBGN0039039, FBGN0038981, FBGN0026369, FBGN0029791, FBGN00289…	713	1772	7918	1.0904644160843922	1.0	0.8332146693375402	82.60530671941974
GOTERM_MF_FAT	GO:0043169~cation binding	173	13.917940466613032	0.11321307969638429	FBGN0031695, FBGN0003162, FBGN0039838, FBGN0036545, FBGN0020224, FBGN0027339, FBGN0037153, FBGN0000139, FBGN0034094, FBGN0013348, FBGN0032223, FBGN0033753, FBGN0052627, FBGN0041789, FBGN0051960, FBGN0031498, FBGN0025866, FBGN0039347, FBGN0003231, FBGN0259680, FBGN0033377, FBGN0004892, FBGN0259789, FBGN0011826, FBGN0011236, FBGN0259685, FBGN0039039, FBGN0038981, FBGN0026369, FBGN0029791, FBGN00289…	713	1764	7918	1.0891143741273976	1.0	0.8317380298967049	83.73357147059762
GOTERM_MF_FAT	GO:0046914~transition metal ion binding	131	10.539018503620273	0.21091528474116042	FBGN0031695, FBGN0003162, FBGN0039838, FBGN0020224, FBGN0027339, FBGN0000139, FBGN0037153, FBGN0034094, FBGN0032223, FBGN0033753, FBGN0052627, FBGN0041789, FBGN0031498, FBGN0039347, FBGN0003231, FBGN0259680, FBGN0004892, FBGN0259789, FBGN0011826, FBGN0011236, FBGN0038981, FBGN0039039, FBGN0026369, FBGN0029791, FBGN0028940, FBGN0260941, FBGN0010173, FBGN0037555, FBGN0004366, FBGN0036122, FBGN00155…	713	1354	7918	1.0744311696060294	1.0	0.9253365451180081	97.21367870218909
GOTERM_MF_FAT	GO:0008270~zinc ion binding	98	7.884151246983105	0.30653968258082254	FBGN0003162, FBGN0039838, FBGN0020224, FBGN0000139, FBGN0027339, FBGN0032223, FBGN0041789, FBGN0052627, FBGN0031498, FBGN0039347, FBGN0003231, FBGN0259680, FBGN0004892, FBGN0259789, FBGN0011826, FBGN0011236, FBGN0039039, FBGN0029791, FBGN0026369, FBGN0260941, FBGN0010173, FBGN0037555, FBGN0015541, FBGN0004606, FBGN0031535, FBGN0002781, FBGN0028741, FBGN0034763, FBGN0033438, FBGN0037906, FBGN00513…	713	1026	7918	1.0607295861595707	1.0	0.964615531051588	99.60458485183685
Annotation Cluster 56	Enrichment Score: 0.9800960874515451
Category	Term	Count	%	PValue	Genes	List Total	Pop Hits	Pop Total	Fold Enrichment	Bonferroni	Benjamini	FDR
PIR_SUPERFAMILY	PIRSF000503:glutathione transferase	5	0.4022526146419952	0.025715009681023096	FBGN0010038, FBGN0010039, FBGN0010041, FBGN0063493, FBGN0010042	240	13	2596	4.16025641025641	0.9966715915764599	0.7598076600233112	28.206457747527523
KEGG_PATHWAY	dme00980:Metabolism of xenobiotics by cytochrome P450	11	0.8849557522123894	0.06751861851056462	FBGN0010038, FBGN0038083, FBGN0036842, FBGN0034335, FBGN0010039, FBGN0032135, FBGN0031117, FBGN0010041, FBGN0063493, FBGN0010042, FBGN0026756	192	64	2054	1.8387044270833333	0.9985998456887287	0.5181538053115466	53.55317443679453
INTERPRO	IPR004045:Glutathione S-transferase, N-terminal	8	0.6436041834271923	0.07635907245876727	FBGN0010038, FBGN0034335, FBGN0010039, FBGN0050005, FBGN0031117, FBGN0010041, FBGN0063493, FBGN0010042	984	39	10196	2.1254951011048573	1.0	0.9686531656461018	72.22565188072578
INTERPRO	IPR004046:Glutathione S-transferase, C-terminal	8	0.6436041834271923	0.07635907245876727	FBGN0010038, FBGN0034335, FBGN0010039, FBGN0050005, FBGN0031117, FBGN0010041, FBGN0063493, FBGN0010042	984	39	10196	2.1254951011048573	1.0	0.9686531656461018	72.22565188072578
KEGG_PATHWAY	dme00982:Drug metabolism	11	0.8849557522123894	0.08001032353651363	FBGN0010038, FBGN0038083, FBGN0036842, FBGN0034335, FBGN0010039, FBGN0032135, FBGN0031117, FBGN0010041, FBGN0063493, FBGN0010042, FBGN0026756	192	66	2054	1.782986111111111	0.9996059079483445	0.5096469515170734	59.94072923784168
UP_SEQ_FEATURE	domain:GST N-terminal	4	0.32180209171359614	0.08671285792125748	FBGN0010038, FBGN0010039, FBGN0010041, FBGN0010042	295	11	2975	3.6671802773497686	1.0	0.9954988532773461	75.3387389933037
INTERPRO	IPR017933:Glutathione S-transferase/chloride channel, C-terminal	8	0.6436041834271923	0.09468723642464312	FBGN0010038, FBGN0034335, FBGN0010039, FBGN0050005, FBGN0031117, FBGN0010041, FBGN0063493, FBGN0010042	984	41	10196	2.021812413246084	1.0	0.9771049266874797	79.89706346989047
GOTERM_MF_FAT	GO:0004364~glutathione transferase activity	7	0.5631536604987932	0.11009807680029803	FBGN0010038, FBGN0034335, FBGN0010039, FBGN0031117, FBGN0010041, FBGN0063493, FBGN0010042	713	37	7918	2.100981767180926	1.0	0.829160853421997	82.8481794117505
UP_SEQ_FEATURE	domain:GST C-terminal	4	0.32180209171359614	0.12997508356004497	FBGN0010038, FBGN0010039, FBGN0010041, FBGN0010042	295	13	2975	3.1029986962190352	1.0	0.9989198206441166	88.33903538689991
INTERPRO	IPR010987:Glutathione S-transferase, C-terminal-like	7	0.5631536604987932	0.16870210924520834	FBGN0010038, FBGN0034335, FBGN0010039, FBGN0031117, FBGN0010041, FBGN0063493, FBGN0010042	984	39	10196	1.85980821346675	1.0	0.9920348978766236	94.92008892273707
GOTERM_MF_FAT	GO:0016765~transferase activity, transferring alkyl or aryl (other than methyl) groups	8	0.6436041834271923	0.29251034272294363	FBGN0010038, FBGN0034335, FBGN0010039, FBGN0031117, FBGN0010041, FBGN0037293, FBGN0063493, FBGN0010042	713	60	7918	1.4806919121084618	1.0	0.9609055977369901	99.46478261415143
KEGG_PATHWAY	dme00480:Glutathione metabolism	8	0.6436041834271923	0.369056515407572	FBGN0010038, FBGN0034335, FBGN0010039, FBGN0031117, FBGN0010041, FBGN0039656, FBGN0063493, FBGN0010042	192	63	2054	1.3584656084656084	1.0	0.8975577478109651	99.36038649822616
Annotation Cluster 57	Enrichment Score: 0.9725629873006438
Category	Term	Count	%	PValue	Genes	List Total	Pop Hits	Pop Total	Fold Enrichment	Bonferroni	Benjamini	FDR
GOTERM_CC_FAT	GO:0005768~endosome	8	0.6436041834271923	0.014395414824654014	FBGN0015790, FBGN0004009, FBGN0026369, FBGN0036740, FBGN0021814, FBGN0086676, FBGN0028741, FBGN0031450	414	31	4786	2.98332554153031	0.9922302042799045	0.22559361273968204	17.88275342485768
SP_PIR_KEYWORDS	endosome	4	0.32180209171359614	0.055231879272253544	FBGN0036740, FBGN0021814, FBGN0086676, FBGN0028741	1180	10	12980	4.3999999999999995	0.9999999171407219	0.47912484126557964	52.95659573245855
GOTERM_BP_FAT	GO:0008333~endosome to lysosome transport	3	0.2413515687851971	0.08539468126822089	FBGN0086676, FBGN0028741, FBGN0031450	673	6	7937	5.896731054977711	1.0	0.6308686737447464	78.50942795677862
GOTERM_BP_FAT	GO:0016197~endosome transport	5	0.4022526146419952	0.14025864496824364	FBGN0004908, FBGN0021814, FBGN0086676, FBGN0028741, FBGN0031450	673	24	7937	2.4569712729073796	1.0	0.7666862633022226	92.59575545820887
GOTERM_BP_FAT	GO:0007041~lysosomal transport	3	0.2413515687851971	0.3349329781944239	FBGN0086676, FBGN0028741, FBGN0031450	673	14	7937	2.527170452133305	1.0	0.9339493471855688	99.91111192302463
GOTERM_BP_FAT	GO:0007034~vacuolar transport	3	0.2413515687851971	0.4580255444453899	FBGN0086676, FBGN0028741, FBGN0031450	673	18	7937	1.9655770183259038	1.0	0.9708705512393692	99.99738323175151
Annotation Cluster 58	Enrichment Score: 0.9725353097228133
Category	Term	Count	%	PValue	Genes	List Total	Pop Hits	Pop Total	Fold Enrichment	Bonferroni	Benjamini	FDR
GOTERM_BP_FAT	GO:0045596~negative regulation of cell differentiation	13	1.0458567980691875	0.02279690502232734	FBGN0011648, FBGN0261111, FBGN0028582, FBGN0014141, FBGN0021760, FBGN0003169, FBGN0004636, FBGN0004837, FBGN0004009, FBGN0028430, FBGN0000463, FBGN0002121, FBGN0000547	673	75	7937	2.04420009905894	1.0	0.33704499304045865	32.78162428597076
GOTERM_BP_FAT	GO:0019827~stem cell maintenance	6	0.4827031375703942	0.14242880378902117	FBGN0261111, FBGN0011648, FBGN0000463, FBGN0021760, FBGN0003169, FBGN0004636	673	33	7937	2.1442658381737134	1.0	0.7675237532811272	92.91117977346556
GOTERM_BP_FAT	GO:0048864~stem cell development	6	0.4827031375703942	0.15611424019128609	FBGN0261111, FBGN0011648, FBGN0000463, FBGN0021760, FBGN0003169, FBGN0004636	673	34	7937	2.081199195874486	1.0	0.7900045295443654	94.62683089495523
GOTERM_BP_FAT	GO:0048863~stem cell differentiation	6	0.4827031375703942	0.15611424019128609	FBGN0261111, FBGN0011648, FBGN0000463, FBGN0021760, FBGN0003169, FBGN0004636	673	34	7937	2.081199195874486	1.0	0.7900045295443654	94.62683089495523
GOTERM_BP_FAT	GO:0030718~germ-line stem cell maintenance	5	0.4022526146419952	0.17336630591767238	FBGN0261111, FBGN0011648, FBGN0000463, FBGN0003169, FBGN0004636	673	26	7937	2.267973482683735	1.0	0.8126551877677832	96.23545902443884
Annotation Cluster 59	Enrichment Score: 0.9494704409383945
Category	Term	Count	%	PValue	Genes	List Total	Pop Hits	Pop Total	Fold Enrichment	Bonferroni	Benjamini	FDR
GOTERM_BP_FAT	GO:0035222~wing disc pattern formation	11	0.8849557522123894	0.058818839643590165	FBGN0004837, FBGN0004009, FBGN0011648, FBGN0000463, FBGN0013718, FBGN0011577, FBGN0003975, FBGN0037468, FBGN0015816, FBGN0000497, FBGN0039709	673	68	7937	1.9077659295516125	1.0	0.5414172836538265	64.80189041659818
GOTERM_BP_FAT	GO:0009953~dorsal/ventral pattern formation	18	1.4481094127111827	0.06282112393590816	FBGN0013718, FBGN0001137, FBGN0037468, FBGN0020224, FBGN0003719, FBGN0003495, FBGN0031114, FBGN0003169, FBGN0004837, FBGN0004009, FBGN0000463, FBGN0011577, FBGN0003975, FBGN0038524, FBGN0015816, FBGN0010441, FBGN0037245, FBGN0020278	673	135	7937	1.572461614660723	1.0	0.554618766993733	67.29303067977864
GOTERM_BP_FAT	GO:0048190~wing disc dorsal/ventral pattern formation	8	0.6436041834271923	0.12645874426683903	FBGN0004837, FBGN0004009, FBGN0000463, FBGN0013718, FBGN0011577, FBGN0003975, FBGN0037468, FBGN0015816	673	50	7937	1.8869539375928677	1.0	0.7399021165021347	90.2590226108287
GOTERM_BP_FAT	GO:0007447~imaginal disc pattern formation	12	0.9654062751407884	0.18710463283677167	FBGN0004837, FBGN0004009, FBGN0011648, FBGN0000463, FBGN0013718, FBGN0011577, FBGN0003975, FBGN0037468, FBGN0015816, FBGN0004635, FBGN0000497, FBGN0039709	673	96	7937	1.4741827637444278	1.0	0.8307021275018034	97.17940911585163
GOTERM_BP_FAT	GO:0007450~dorsal/ventral pattern formation, imaginal disc	8	0.6436041834271923	0.20464080452264194	FBGN0004837, FBGN0004009, FBGN0000463, FBGN0013718, FBGN0011577, FBGN0003975, FBGN0037468, FBGN0015816	673	57	7937	1.6552227522744454	1.0	0.8514391904316546	98.06270603555713
Annotation Cluster 60	Enrichment Score: 0.9487181839633264
Category	Term	Count	%	PValue	Genes	List Total	Pop Hits	Pop Total	Fold Enrichment	Bonferroni	Benjamini	FDR
PIR_SUPERFAMILY	PIRSF005666:integrin alpha, VLA protein type	3	0.2413515687851971	0.04470119374547932	FBGN0003328, FBGN0034005, FBGN0034880	240	4	2596	8.1125	0.9999552809595781	0.865073114664473	44.1053992288335
GOTERM_CC_FAT	GO:0043235~receptor complex	7	0.5631536604987932	0.06767522104014914	FBGN0013984, FBGN0003328, FBGN0034005, FBGN0037212, FBGN0034880, FBGN0013305, FBGN0003169	414	34	4786	2.3800795680591076	0.9999999999361706	0.5427356254382183	61.408773143213594
GOTERM_BP_FAT	GO:0007157~heterophilic cell adhesion	4	0.32180209171359614	0.07468689743636531	FBGN0003328, FBGN0034005, FBGN0015229, FBGN0034880	673	12	7937	3.9311540366518076	1.0	0.5981735580750838	73.73843861416083
INTERPRO	IPR000413:Integrin alpha chain	3	0.2413515687851971	0.07624671359335723	FBGN0003328, FBGN0034005, FBGN0034880	984	5	10196	6.217073170731708	1.0	0.9724103331662933	72.17111109726122
INTERPRO	IPR013519:Integrin alpha beta-propellor	3	0.2413515687851971	0.07624671359335723	FBGN0003328, FBGN0034005, FBGN0034880	984	5	10196	6.217073170731708	1.0	0.9724103331662933	72.17111109726122
INTERPRO	IPR013649:Integrin alpha-2	3	0.2413515687851971	0.07624671359335723	FBGN0003328, FBGN0034005, FBGN0034880	984	5	10196	6.217073170731708	1.0	0.9724103331662933	72.17111109726122
UP_SEQ_FEATURE	repeat:FG-GAP 1	3	0.2413515687851971	0.07960419765354741	FBGN0003328, FBGN0034005, FBGN0034880	295	5	2975	6.050847457627118	1.0	0.9981438122802315	72.20377368837818
UP_SEQ_FEATURE	repeat:FG-GAP 7	3	0.2413515687851971	0.07960419765354741	FBGN0003328, FBGN0034005, FBGN0034880	295	5	2975	6.050847457627118	1.0	0.9981438122802315	72.20377368837818
UP_SEQ_FEATURE	repeat:FG-GAP 6	3	0.2413515687851971	0.07960419765354741	FBGN0003328, FBGN0034005, FBGN0034880	295	5	2975	6.050847457627118	1.0	0.9981438122802315	72.20377368837818
UP_SEQ_FEATURE	repeat:FG-GAP 5	3	0.2413515687851971	0.07960419765354741	FBGN0003328, FBGN0034005, FBGN0034880	295	5	2975	6.050847457627118	1.0	0.9981438122802315	72.20377368837818
UP_SEQ_FEATURE	repeat:FG-GAP 4	3	0.2413515687851971	0.07960419765354741	FBGN0003328, FBGN0034005, FBGN0034880	295	5	2975	6.050847457627118	1.0	0.9981438122802315	72.20377368837818
UP_SEQ_FEATURE	repeat:FG-GAP 3	3	0.2413515687851971	0.07960419765354741	FBGN0003328, FBGN0034005, FBGN0034880	295	5	2975	6.050847457627118	1.0	0.9981438122802315	72.20377368837818
UP_SEQ_FEATURE	repeat:FG-GAP 2	3	0.2413515687851971	0.07960419765354741	FBGN0003328, FBGN0034005, FBGN0034880	295	5	2975	6.050847457627118	1.0	0.9981438122802315	72.20377368837818
SMART	SM00191:Int_alpha	3	0.2413515687851971	0.09112478196796107	FBGN0003328, FBGN0034005, FBGN0034880	515	5	4824	5.620194174757281	0.9999999999092114	0.8543973496474638	70.91362246780261
INTERPRO	IPR013517:FG-GAP	3	0.2413515687851971	0.107222083110071	FBGN0003328, FBGN0034005, FBGN0034880	984	6	10196	5.180894308943089	1.0	0.977941690234678	83.94528092412504
GOTERM_CC_FAT	GO:0008305~integrin complex	3	0.2413515687851971	0.11671447783380455	FBGN0003328, FBGN0034005, FBGN0034880	414	7	4786	4.954451345755694	1.0	0.7163096114922589	81.48012552721401
SP_PIR_KEYWORDS	integrin	3	0.2413515687851971	0.16002503059354606	FBGN0003328, FBGN0034005, FBGN0034880	1180	8	12980	4.125	1.0	0.7138386192473386	90.11882599958118
GOTERM_BP_FAT	GO:0007229~integrin-mediated signaling pathway	3	0.2413515687851971	0.2052142852141589	FBGN0003328, FBGN0034005, FBGN0034880	673	10	7937	3.538038632986627	1.0	0.8511714841487732	98.08662672175083
GOTERM_MF_FAT	GO:0050839~cell adhesion molecule binding	4	0.32180209171359614	0.2409512877878997	FBGN0003328, FBGN0034005, FBGN0034880, FBGN0000497	713	19	7918	2.3379345980659925	1.0	0.9418537671698218	98.45016855746117
GOTERM_BP_FAT	GO:0031589~cell-substrate adhesion	3	0.2413515687851971	0.30266974521080514	FBGN0003328, FBGN0034005, FBGN0034880	673	13	7937	2.721568179220482	1.0	0.9207144688743838	99.79899048925029
GOTERM_BP_FAT	GO:0007160~cell-matrix adhesion	3	0.2413515687851971	0.30266974521080514	FBGN0003328, FBGN0034005, FBGN0034880	673	13	7937	2.721568179220482	1.0	0.9207144688743838	99.79899048925029
SP_PIR_KEYWORDS	cell adhesion	4	0.32180209171359614	0.8010936699329587	FBGN0003328, FBGN0034005, FBGN0034880, FBGN0000497	1180	46	12980	0.9565217391304348	1.0	0.9919970232136285	99.99999995089105
Annotation Cluster 61	Enrichment Score: 0.9470301262192992
Category	Term	Count	%	PValue	Genes	List Total	Pop Hits	Pop Total	Fold Enrichment	Bonferroni	Benjamini	FDR
GOTERM_BP_FAT	GO:0022617~extracellular matrix disassembly	3	0.2413515687851971	0.02026717631205196	FBGN0033438, FBGN0035049, FBGN0010303	673	3	7937	11.793462109955422	1.0	0.3197128961401463	29.720485877877877
GOTERM_BP_FAT	GO:0034769~basement membrane disassembly	3	0.2413515687851971	0.02026717631205196	FBGN0033438, FBGN0035049, FBGN0010303	673	3	7937	11.793462109955422	1.0	0.3197128961401463	29.720485877877877
GOTERM_BP_FAT	GO:0007561~imaginal disc eversion	3	0.2413515687851971	0.14253578272108777	FBGN0033438, FBGN0035049, FBGN0010303	673	8	7937	4.422548291233284	1.0	0.7662166394290011	92.92639658616493
GOTERM_BP_FAT	GO:0043062~extracellular structure organization	9	0.7240547063555913	0.22673977745053497	FBGN0041203, FBGN0033438, FBGN0026192, FBGN0035049, FBGN0014141, FBGN0010303, FBGN0025865, FBGN0086676, FBGN0000163	673	69	7937	1.5382776665159248	1.0	0.8742479923769912	98.8076566758475
GOTERM_BP_FAT	GO:0030198~extracellular matrix organization	3	0.2413515687851971	0.3667398229511763	FBGN0033438, FBGN0035049, FBGN0010303	673	15	7937	2.3586924219910848	1.0	0.9445410148462878	99.96178461912292
GOTERM_BP_FAT	GO:0022411~cellular component disassembly	4	0.32180209171359614	0.42699526537086174	FBGN0033438, FBGN0035049, FBGN0010303, FBGN0020443	673	28	7937	1.6847803014222031	1.0	0.9630783336371042	99.99317257233957
Annotation Cluster 62	Enrichment Score: 0.9033451538996855
Category	Term	Count	%	PValue	Genes	List Total	Pop Hits	Pop Total	Fold Enrichment	Bonferroni	Benjamini	FDR
INTERPRO	IPR013032:EGF-like region, conserved site	18	1.4481094127111827	0.013125461161206104	FBGN0035768, FBGN0001137, FBGN0031474, FBGN0028939, FBGN0053978, FBGN0000395, FBGN0004649, FBGN0037012, FBGN0003719, FBGN0259685, FBGN0029167, FBGN0000463, FBGN0051314, FBGN0027929, FBGN0053192, FBGN0039527, FBGN0259140, FBGN0031850	984	99	10196	1.883961566888396	0.9999998236771612	0.7263519354808345	19.191304112723806
INTERPRO	IPR013091:EGF calcium-binding	6	0.4827031375703942	0.05435251723859721	FBGN0053978, FBGN0004649, FBGN0003719, FBGN0259140, FBGN0259685, FBGN0031850	984	22	10196	2.8259423503325944	1.0	0.9563802253166775	59.396090626616505
INTERPRO	IPR001881:EGF-like calcium-binding	7	0.5631536604987932	0.07218881845429032	FBGN0000463, FBGN0053978, FBGN0004649, FBGN0003719, FBGN0259140, FBGN0259685, FBGN0031850	984	31	10196	2.339758720167847	1.0	0.9706236341518626	70.13264699174444
INTERPRO	IPR000152:EGF-type aspartate/asparagine hydroxylation conserved site	7	0.5631536604987932	0.07218881845429032	FBGN0000463, FBGN0053978, FBGN0004649, FBGN0003719, FBGN0259140, FBGN0259685, FBGN0031850	984	31	10196	2.339758720167847	1.0	0.9706236341518626	70.13264699174444
INTERPRO	IPR000742:EGF-like, type 3	10	0.8045052292839904	0.08595682109066377	FBGN0029167, FBGN0000463, FBGN0001137, FBGN0051314, FBGN0053978, FBGN0004649, FBGN0003719, FBGN0259140, FBGN0259685, FBGN0031850	984	56	10196	1.8503193960511033	1.0	0.9771330701013139	76.53173116956768
SP_PIR_KEYWORDS	egf-like domain	9	0.7240547063555913	0.08744059016264849	FBGN0000463, FBGN0001137, FBGN0051314, FBGN0053978, FBGN0004649, FBGN0003719, FBGN0259140, FBGN0259685, FBGN0031850	1180	51	12980	1.9411764705882353	0.9999999999960649	0.5598586530034875	70.31360796608477
SMART	SM00179:EGF_CA	7	0.5631536604987932	0.10501756050897018	FBGN0000463, FBGN0053978, FBGN0004649, FBGN0003719, FBGN0259140, FBGN0259685, FBGN0031850	515	31	4824	2.115126839962418	0.9999999999978167	0.8732322895234869	76.16428399570083
UP_SEQ_FEATURE	domain:EGF-like 5	3	0.2413515687851971	0.11179035275221484	FBGN0000463, FBGN0004649, FBGN0259685	295	6	2975	5.042372881355932	1.0	0.9986276622251644	83.95314142184576
INTERPRO	IPR018097:EGF-like calcium-binding, conserved site	6	0.4827031375703942	0.15725775129846925	FBGN0000463, FBGN0004649, FBGN0003719, FBGN0259140, FBGN0259685, FBGN0031850	984	30	10196	2.0723577235772357	1.0	0.9897119039747703	93.66678712593445
INTERPRO	IPR006210:EGF-like	10	0.8045052292839904	0.22995527365683666	FBGN0029167, FBGN0000463, FBGN0001137, FBGN0051314, FBGN0028939, FBGN0027929, FBGN0004649, FBGN0259140, FBGN0259685, FBGN0031850	984	70	10196	1.4802555168408826	1.0	0.9958808418276484	98.52171522270196
UP_SEQ_FEATURE	domain:EGF-like 3	3	0.2413515687851971	0.25927389913301846	FBGN0000463, FBGN0004649, FBGN0259685	295	10	2975	3.025423728813559	1.0	0.9999812209776484	99.02657780849937
SMART	SM00181:EGF	10	0.8045052292839904	0.3272109995067527	FBGN0029167, FBGN0000463, FBGN0001137, FBGN0051314, FBGN0028939, FBGN0027929, FBGN0004649, FBGN0259140, FBGN0259685, FBGN0031850	515	70	4824	1.338141470180305	1.0	0.9713394316185399	99.40375324424846
UP_SEQ_FEATURE	domain:EGF-like 1	3	0.2413515687851971	0.4095591465745041	FBGN0000463, FBGN0004649, FBGN0259685	295	14	2975	2.1610169491525424	1.0	0.9999997373672613	99.97060012366164
INTERPRO	IPR006209:EGF	5	0.4022526146419952	0.5471108261029662	FBGN0000463, FBGN0004649, FBGN0003719, FBGN0259140, FBGN0259685	984	40	10196	1.2952235772357725	1.0	0.9999106642836093	99.99971690940356
Annotation Cluster 63	Enrichment Score: 0.8947503286056595
Category	Term	Count	%	PValue	Genes	List Total	Pop Hits	Pop Total	Fold Enrichment	Bonferroni	Benjamini	FDR
GOTERM_BP_FAT	GO:0033554~cellular response to stress	22	1.7699115044247788	0.06767884271721696	FBGN0026751, FBGN0042173, FBGN0041627, FBGN0014018, FBGN0020270, FBGN0261109, FBGN0004638, FBGN0031950, FBGN0024555, FBGN0030506, FBGN0002891, FBGN0011774, FBGN0030028, FBGN0037327, FBGN0011706, FBGN0260817, FBGN0010303, FBGN0000261, FBGN0003082, FBGN0001297, FBGN0037554, FBGN0028515	673	176	7937	1.474182763744428	1.0	0.5715620249869275	70.09359916598088
GOTERM_BP_FAT	GO:0006974~response to DNA damage stimulus	15	1.2067578439259854	0.1057679774270833	FBGN0026751, FBGN0042173, FBGN0041627, FBGN0020270, FBGN0261109, FBGN0024555, FBGN0002891, FBGN0030506, FBGN0011774, FBGN0030028, FBGN0011706, FBGN0260817, FBGN0003082, FBGN0028515, FBGN0037554	673	115	7937	1.5382776665159248	1.0	0.6974669280295049	85.42104561550558
GOTERM_BP_FAT	GO:0006281~DNA repair	13	1.0458567980691875	0.15232948493439208	FBGN0026751, FBGN0042173, FBGN0041627, FBGN0020270, FBGN0261109, FBGN0024555, FBGN0002891, FBGN0030506, FBGN0011774, FBGN0260817, FBGN0003082, FBGN0028515, FBGN0037554	673	102	7937	1.5030883081315736	1.0	0.7826902634663919	94.19628548104332
GOTERM_BP_FAT	GO:0006259~DNA metabolic process	23	1.850362027353178	0.2417728826470899	FBGN0026751, FBGN0042173, FBGN0041627, FBGN0020270, FBGN0261109, FBGN0024555, FBGN0030506, FBGN0002891, FBGN0086695, FBGN0011774, FBGN0022772, FBGN0003659, FBGN0015799, FBGN0003975, FBGN0260817, FBGN0010173, FBGN0003082, FBGN0015376, FBGN0037554, FBGN0028515, FBGN0052745, FBGN0004406, FBGN0045761	673	221	7937	1.227373884746492	1.0	0.8831156138576931	99.14977439799995
Annotation Cluster 64	Enrichment Score: 0.8820968201396215
Category	Term	Count	%	PValue	Genes	List Total	Pop Hits	Pop Total	Fold Enrichment	Bonferroni	Benjamini	FDR
PIR_SUPERFAMILY	PIRSF001630:serpin	3	0.2413515687851971	0.09880696532435346	FBGN0038299, FBGN0028984, FBGN0028985	240	6	2596	5.408333333333333	0.9999999998726192	0.9614127857893866	73.37558977609847
INTERPRO	IPR000215:Protease inhibitor I4, serpin	7	0.5631536604987932	0.12778352976065935	FBGN0031973, FBGN0033778, FBGN0033574, FBGN0038299, FBGN0028984, FBGN0028985, FBGN0025185	984	36	10196	2.014792231255646	1.0	0.9838537631594714	88.97436695180487
SMART	SM00093:SERPIN	7	0.5631536604987932	0.17883276779555937	FBGN0031973, FBGN0033778, FBGN0033574, FBGN0038299, FBGN0028984, FBGN0028985, FBGN0025185	515	36	4824	1.821359223300971	1.0	0.9492100112979023	92.1643677196024
Annotation Cluster 65	Enrichment Score: 0.8816531794812713
Category	Term	Count	%	PValue	Genes	List Total	Pop Hits	Pop Total	Fold Enrichment	Bonferroni	Benjamini	FDR
GOTERM_MF_FAT	GO:0019899~enzyme binding	11	0.8849557522123894	0.06909953905683924	FBGN0041203, FBGN0013984, FBGN0052138, FBGN0033984, FBGN0010303, FBGN0036332, FBGN0026374, FBGN0011710, FBGN0022960, FBGN0000163, FBGN0011202	713	66	7918	1.8508648901355775	1.0	0.7029456142342452	66.1175486258568
GOTERM_MF_FAT	GO:0017048~Rho GTPase binding	3	0.2413515687851971	0.09494407941816685	FBGN0052138, FBGN0026374, FBGN0011202	713	6	7918	5.552594670406732	1.0	0.8082985246132407	77.86130375167389
GOTERM_MF_FAT	GO:0031267~small GTPase binding	5	0.4022526146419952	0.1641762783991918	FBGN0052138, FBGN0033984, FBGN0026374, FBGN0022960, FBGN0011202	713	24	7918	2.3135811126694716	1.0	0.8851592677309083	93.35080197894376
GOTERM_MF_FAT	GO:0017016~Ras GTPase binding	5	0.4022526146419952	0.1641762783991918	FBGN0052138, FBGN0033984, FBGN0026374, FBGN0022960, FBGN0011202	713	24	7918	2.3135811126694716	1.0	0.8851592677309083	93.35080197894376
GOTERM_MF_FAT	GO:0051020~GTPase binding	5	0.4022526146419952	0.22088704786144886	FBGN0052138, FBGN0033984, FBGN0026374, FBGN0022960, FBGN0011202	713	27	7918	2.056516544595086	1.0	0.9322984649735493	97.70095047927765
Annotation Cluster 66	Enrichment Score: 0.8546987492536566
Category	Term	Count	%	PValue	Genes	List Total	Pop Hits	Pop Total	Fold Enrichment	Bonferroni	Benjamini	FDR
GOTERM_BP_FAT	GO:0032956~regulation of actin cytoskeleton organization	6	0.4827031375703942	0.09350025471241813	FBGN0011742, FBGN0034577, FBGN0011744, FBGN0038369, FBGN0003514, FBGN0011570	673	29	7937	2.440026643439053	1.0	0.6597987654899287	81.56448759098986
GOTERM_BP_FAT	GO:0032970~regulation of actin filament-based process	6	0.4827031375703942	0.09350025471241813	FBGN0011742, FBGN0034577, FBGN0011744, FBGN0038369, FBGN0003514, FBGN0011570	673	29	7937	2.440026643439053	1.0	0.6597987654899287	81.56448759098986
GOTERM_BP_FAT	GO:0008064~regulation of actin polymerization or depolymerization	5	0.4022526146419952	0.09613348161880106	FBGN0011742, FBGN0034577, FBGN0011744, FBGN0038369, FBGN0011570	673	21	7937	2.807967169037006	1.0	0.6685246258941877	82.46550448004662
GOTERM_BP_FAT	GO:0030832~regulation of actin filament length	5	0.4022526146419952	0.09613348161880106	FBGN0011742, FBGN0034577, FBGN0011744, FBGN0038369, FBGN0011570	673	21	7937	2.807967169037006	1.0	0.6685246258941877	82.46550448004662
GOTERM_BP_FAT	GO:0051493~regulation of cytoskeleton organization	8	0.6436041834271923	0.12645874426683903	FBGN0011742, FBGN0034577, FBGN0011744, FBGN0021760, FBGN0038369, FBGN0003514, FBGN0026620, FBGN0011570	673	50	7937	1.8869539375928677	1.0	0.7399021165021347	90.2590226108287
GOTERM_BP_FAT	GO:0032535~regulation of cellular component size	13	1.0458567980691875	0.1304082522159706	FBGN0010379, FBGN0021814, FBGN0011570, FBGN0004009, FBGN0013984, FBGN0037647, FBGN0011742, FBGN0034577, FBGN0015279, FBGN0011744, FBGN0010303, FBGN0038369, FBGN0053555	673	99	7937	1.5486364386810152	1.0	0.7446368460002257	90.9904437906447
GOTERM_BP_FAT	GO:0044087~regulation of cellular component biogenesis	11	0.8849557522123894	0.1367092530187381	FBGN0015790, FBGN0004574, FBGN0011648, FBGN0034577, FBGN0011744, FBGN0003165, FBGN0032451, FBGN0038369, FBGN0086676, FBGN0003495, FBGN0011570	673	80	7937	1.6216010401188707	1.0	0.7605096423129959	92.05120974896181
GOTERM_BP_FAT	GO:0043254~regulation of protein complex assembly	5	0.4022526146419952	0.14025864496824364	FBGN0034577, FBGN0011744, FBGN0038369, FBGN0003495, FBGN0011570	673	24	7937	2.4569712729073796	1.0	0.7666862633022226	92.59575545820887
GOTERM_BP_FAT	GO:0030833~regulation of actin filament polymerization	4	0.32180209171359614	0.14836387161285702	FBGN0034577, FBGN0011744, FBGN0038369, FBGN0011570	673	16	7937	2.948365527488856	1.0	0.7792647530327115	93.71042551696603
GOTERM_BP_FAT	GO:0032271~regulation of protein polymerization	4	0.32180209171359614	0.19137795707264962	FBGN0034577, FBGN0011744, FBGN0038369, FBGN0011570	673	18	7937	2.620769357767872	1.0	0.8344563436514553	97.4242088086874
GOTERM_BP_FAT	GO:0033043~regulation of organelle organization	13	1.0458567980691875	0.2102124321069825	FBGN0002781, FBGN0028978, FBGN0020388, FBGN0021760, FBGN0053520, FBGN0003514, FBGN0011570, FBGN0011742, FBGN0034577, FBGN0011744, FBGN0037555, FBGN0038369, FBGN0026620	673	109	7937	1.4065597011873443	1.0	0.8565020116734375	98.28364490659135
GOTERM_CC_FAT	GO:0015629~actin cytoskeleton	11	0.8849557522123894	0.2148036460986746	FBGN0041203, FBGN0063485, FBGN0086347, FBGN0011742, FBGN0034577, FBGN0011744, FBGN0040299, FBGN0003514, FBGN0011570, FBGN0011202, FBGN0040228	414	87	4786	1.4616580598589595	1.0	0.8281427465006559	96.25892670380415
SP_PIR_KEYWORDS	actin-binding	7	0.5631536604987932	0.23639578182927867	FBGN0086347, FBGN0011742, FBGN0034577, FBGN0011744, FBGN0014141, FBGN0003475, FBGN0011570	1180	46	12980	1.673913043478261	1.0	0.7939640473689423	97.21166966774001
Annotation Cluster 67	Enrichment Score: 0.8518376600078443
Category	Term	Count	%	PValue	Genes	List Total	Pop Hits	Pop Total	Fold Enrichment	Bonferroni	Benjamini	FDR
GOTERM_BP_FAT	GO:0051656~establishment of organelle localization	12	0.9654062751407884	0.0498161056977085	FBGN0011674, FBGN0000158, FBGN0001137, FBGN0005632, FBGN0001104, FBGN0021760, FBGN0000163, FBGN0003514, FBGN0027066, FBGN0026620, FBGN0040080, FBGN0087035	673	75	7937	1.8869539375928677	1.0	0.49496262486677833	58.5298727034287
GOTERM_BP_FAT	GO:0051640~organelle localization	12	0.9654062751407884	0.08404065268542593	FBGN0011674, FBGN0000158, FBGN0001137, FBGN0005632, FBGN0001104, FBGN0021760, FBGN0000163, FBGN0003514, FBGN0027066, FBGN0026620, FBGN0040080, FBGN0087035	673	82	7937	1.7258725038959155	1.0	0.6287857442553182	77.9547677318732
GOTERM_BP_FAT	GO:0040023~establishment of nucleus localization	5	0.4022526146419952	0.17336630591767238	FBGN0001137, FBGN0005632, FBGN0003514, FBGN0026620, FBGN0087035	673	26	7937	2.267973482683735	1.0	0.8126551877677832	96.23545902443884
GOTERM_BP_FAT	GO:0051647~nucleus localization	5	0.4022526146419952	0.2461327275389074	FBGN0001137, FBGN0005632, FBGN0003514, FBGN0026620, FBGN0087035	673	30	7937	1.9655770183259038	1.0	0.8844835938328021	99.23016915403483
GOTERM_BP_FAT	GO:0007097~nuclear migration	4	0.32180209171359614	0.30818993371112935	FBGN0005632, FBGN0003514, FBGN0026620, FBGN0087035	673	23	7937	2.0510368886878996	1.0	0.9209671010950333	99.8247080381907
Annotation Cluster 68	Enrichment Score: 0.8506460984741954
Category	Term	Count	%	PValue	Genes	List Total	Pop Hits	Pop Total	Fold Enrichment	Bonferroni	Benjamini	FDR
UP_SEQ_FEATURE	repeat:HEAT 7	3	0.2413515687851971	0.11179035275221484	FBGN0033698, FBGN0021760, FBGN0026401	295	6	2975	5.042372881355932	1.0	0.9986276622251644	83.95314142184576
UP_SEQ_FEATURE	repeat:HEAT 5	3	0.2413515687851971	0.14661514380642435	FBGN0033698, FBGN0021760, FBGN0026401	295	7	2975	4.322033898305085	1.0	0.9993547690773741	91.34447186474175
UP_SEQ_FEATURE	repeat:HEAT 6	3	0.2413515687851971	0.14661514380642435	FBGN0033698, FBGN0021760, FBGN0026401	295	7	2975	4.322033898305085	1.0	0.9993547690773741	91.34447186474175
UP_SEQ_FEATURE	repeat:HEAT 3	3	0.2413515687851971	0.14661514380642435	FBGN0033698, FBGN0021760, FBGN0026401	295	7	2975	4.322033898305085	1.0	0.9993547690773741	91.34447186474175
UP_SEQ_FEATURE	repeat:HEAT 4	3	0.2413515687851971	0.14661514380642435	FBGN0033698, FBGN0021760, FBGN0026401	295	7	2975	4.322033898305085	1.0	0.9993547690773741	91.34447186474175
UP_SEQ_FEATURE	repeat:HEAT 2	3	0.2413515687851971	0.14661514380642435	FBGN0033698, FBGN0021760, FBGN0026401	295	7	2975	4.322033898305085	1.0	0.9993547690773741	91.34447186474175
UP_SEQ_FEATURE	repeat:HEAT 1	3	0.2413515687851971	0.14661514380642435	FBGN0033698, FBGN0021760, FBGN0026401	295	7	2975	4.322033898305085	1.0	0.9993547690773741	91.34447186474175
Annotation Cluster 69	Enrichment Score: 0.8499081488602109
Category	Term	Count	%	PValue	Genes	List Total	Pop Hits	Pop Total	Fold Enrichment	Bonferroni	Benjamini	FDR
GOTERM_BP_FAT	GO:0050890~cognition	38	3.057119871279163	0.09222230610963188	FBGN0043534, FBGN0039254, FBGN0043535, FBGN0023479, FBGN0000422, FBGN0041225, FBGN0035468, FBGN0014141, FBGN0043533, FBGN0086370, FBGN0041246, FBGN0003165, FBGN0041247, FBGN0030555, FBGN0003310, FBGN0019940, FBGN0045469, FBGN0038440, FBGN0005632, FBGN0259481, FBGN0004638, FBGN0034509, FBGN0034471, FBGN0050145, FBGN0003464, FBGN0004635, FBGN0004636, FBGN0259685, FBGN0045470, FBGN0060296, FBGN00033…	673	350	7937	1.2804330290808745	1.0	0.6564835028465191	81.11165667962007
GOTERM_BP_FAT	GO:0050877~neurological system process	56	4.505229283990346	0.09768314529071824	FBGN0043534, FBGN0043535, FBGN0041225, FBGN0086370, FBGN0039132, FBGN0043533, FBGN0003165, FBGN0004908, FBGN0031450, FBGN0038440, FBGN0259481, FBGN0003464, FBGN0259685, FBGN0003328, FBGN0039212, FBGN0004366, FBGN0032451, FBGN0046687, FBGN0261263, FBGN0039254, FBGN0023479, FBGN0028582, FBGN0000422, FBGN0003660, FBGN0035468, FBGN0014141, FBGN0041246, FBGN0041247, FBGN0030555, FBGN0003310, FBGN00199…	673	546	7937	1.2095858574313254	1.0	0.6727212509570017	82.97619476513376
GOTERM_BP_FAT	GO:0007600~sensory perception	27	2.1721641190667738	0.3130544924592453	FBGN0043534, FBGN0039254, FBGN0043535, FBGN0041225, FBGN0035468, FBGN0043533, FBGN0041246, FBGN0041247, FBGN0003310, FBGN0030555, FBGN0019940, FBGN0045469, FBGN0038440, FBGN0005632, FBGN0034509, FBGN0050145, FBGN0034471, FBGN0003464, FBGN0259685, FBGN0004636, FBGN0045470, FBGN0060296, FBGN0039684, FBGN0004366, FBGN0046687, FBGN0020277, FBGN0261263	673	276	7937	1.1537082498869438	1.0	0.9233939755827525	99.84477051310927
Annotation Cluster 70	Enrichment Score: 0.8360618766163875
Category	Term	Count	%	PValue	Genes	List Total	Pop Hits	Pop Total	Fold Enrichment	Bonferroni	Benjamini	FDR
INTERPRO	IPR000436:Sushi/SCR/CCP	5	0.4022526146419952	0.06109945957644272	FBGN0029167, FBGN0014033, FBGN0033880, FBGN0020377, FBGN0051217	984	16	10196	3.238058943089431	1.0	0.9657115373648874	63.824404230815034
SMART	SM00032:CCP	5	0.4022526146419952	0.08227387522343611	FBGN0029167, FBGN0014033, FBGN0033880, FBGN0020377, FBGN0051217	515	16	4824	2.9271844660194173	0.9999999990525223	0.8487525409274482	67.03245807531195
INTERPRO	IPR002172:Low density lipoprotein-receptor, class A, cysteine-rich	7	0.5631536604987932	0.18343044630906255	FBGN0029167, FBGN0023479, FBGN0035880, FBGN0033880, FBGN0004649, FBGN0020240, FBGN0051217	984	40	10196	1.8133130081300814	1.0	0.9923079812674336	96.19242535473364
SMART	SM00192:LDLa	7	0.5631536604987932	0.24918470935547804	FBGN0029167, FBGN0023479, FBGN0035880, FBGN0033880, FBGN0004649, FBGN0020240, FBGN0051217	515	40	4824	1.6392233009708737	1.0	0.9688146506000332	97.53775323317299
INTERPRO	IPR016060:Complement control module	3	0.2413515687851971	0.2873415844405174	FBGN0014033, FBGN0020377, FBGN0051217	984	11	10196	2.8259423503325944	1.0	0.9982157682928017	99.57605559624596
Annotation Cluster 71	Enrichment Score: 0.8126796362774052
Category	Term	Count	%	PValue	Genes	List Total	Pop Hits	Pop Total	Fold Enrichment	Bonferroni	Benjamini	FDR
GOTERM_MF_FAT	GO:0008336~gamma-butyrobetaine dioxygenase activity	3	0.2413515687851971	0.04285359391166537	FBGN0038795, FBGN0033830, FBGN0030575	713	4	7918	8.328892005610097	0.9999999999999714	0.6463665113088948	48.41903101975266
INTERPRO	IPR003819:Taurine catabolism dioxygenase TauD/TfdA	3	0.2413515687851971	0.048826953269789794	FBGN0038795, FBGN0033830, FBGN0030575	984	4	10196	7.771341463414634	1.0	0.9474498876676823	55.39584556663559
KEGG_PATHWAY	dme00310:Lysine degradation	5	0.4022526146419952	0.3027139827966122	FBGN0040022, FBGN0051075, FBGN0038795, FBGN0033830, FBGN0030575	192	30	2054	1.7829861111111112	0.9999999999999981	0.8797626576479692	98.08470519218261
GOTERM_MF_FAT	GO:0016706~oxidoreductase activity, acting on paired donors, with incorporation or reduction of molecular oxygen, 2-oxoglutarate as one donor, and incorporation of one atom each of oxygen into both donors	3	0.2413515687851971	0.8863435673444264	FBGN0038795, FBGN0033830, FBGN0030575	713	40	7918	0.8328892005610098	1.0	0.9999597174205139	99.99999999999946
Annotation Cluster 72	Enrichment Score: 0.8042149863612713
Category	Term	Count	%	PValue	Genes	List Total	Pop Hits	Pop Total	Fold Enrichment	Bonferroni	Benjamini	FDR
INTERPRO	IPR002181:Fibrinogen, alpha/beta/gamma chain, C-terminal globular	4	0.32180209171359614	0.14611269801284094	FBGN0030880, FBGN0034160, FBGN0050280, FBGN0050281	984	14	10196	2.9605110336817657	1.0	0.9880441012674189	92.17209414462252
INTERPRO	IPR014716:Fibrinogen, alpha/beta/gamma chain, C-terminal globular, subdomain 1	4	0.32180209171359614	0.14611269801284094	FBGN0030880, FBGN0034160, FBGN0050280, FBGN0050281	984	14	10196	2.9605110336817657	1.0	0.9880441012674189	92.17209414462252
SMART	SM00186:FBG	4	0.32180209171359614	0.18112530112958977	FBGN0030880, FBGN0034160, FBGN0050280, FBGN0050281	515	14	4824	2.6762829403606103	1.0	0.9418399306912948	92.44243838558502
Annotation Cluster 73	Enrichment Score: 0.8009791266919501
Category	Term	Count	%	PValue	Genes	List Total	Pop Hits	Pop Total	Fold Enrichment	Bonferroni	Benjamini	FDR
SP_PIR_KEYWORDS	metalloprotease	9	0.7240547063555913	0.018858701951258487	FBGN0033438, FBGN0029791, FBGN0039688, FBGN0035049, FBGN0051314, FBGN0003719, FBGN0004648, FBGN0031060, FBGN0025879	1180	38	12980	2.6052631578947367	0.9957639929550318	0.32314303030533487	22.329646998869833
INTERPRO	IPR006026:Peptidase, metallopeptidases	3	0.2413515687851971	0.4317400117863978	FBGN0033438, FBGN0035049, FBGN0003719	984	15	10196	2.0723577235772357	1.0	0.9996694020699554	99.98899987377311
SMART	SM00235:ZnMc	3	0.2413515687851971	0.48565573773806736	FBGN0033438, FBGN0035049, FBGN0003719	515	15	4824	1.8733980582524272	1.0	0.9870745871599724	99.98145998409579
Annotation Cluster 74	Enrichment Score: 0.7939478367659375
Category	Term	Count	%	PValue	Genes	List Total	Pop Hits	Pop Total	Fold Enrichment	Bonferroni	Benjamini	FDR
GOTERM_MF_FAT	GO:0004091~carboxylesterase activity	17	1.3676588897827837	0.02898296029998038	FBGN0029689, FBGN0015572, FBGN0039474, FBGN0015571, FBGN0033999, FBGN0036545, FBGN0027584, FBGN0034491, FBGN0039470, FBGN0036449, FBGN0029831, FBGN0261393, FBGN0030013, FBGN0023495, FBGN0051146, FBGN0261244, FBGN0001987	713	107	7918	1.76437587657784	0.999999999195515	0.5530980699425105	35.88866992551376
INTERPRO	IPR002018:Carboxylesterase, type B	6	0.4827031375703942	0.2446299287545185	FBGN0015572, FBGN0015571, FBGN0261393, FBGN0027584, FBGN0051146, FBGN0001987	984	35	10196	1.7763066202090594	1.0	0.9969513596003755	98.91609355304223
COG_ONTOLOGY	Lipid metabolism	7	0.5631536604987932	0.5854693429108715	FBGN0015572, FBGN0015571, FBGN0036821, FBGN0261393, FBGN0027584, FBGN0051146, FBGN0001987	121	63	1237	1.1359044995408631	0.9999999993372348	0.9044675139624221	99.91447526361699
Annotation Cluster 75	Enrichment Score: 0.7773858015563994
Category	Term	Count	%	PValue	Genes	List Total	Pop Hits	Pop Total	Fold Enrichment	Bonferroni	Benjamini	FDR
KEGG_PATHWAY	dme04630:Jak-STAT signaling pathway	7	0.5631536604987932	0.0057799342814907765	FBGN0010379, FBGN0015279, FBGN0041184, FBGN0004638, FBGN0020224, FBGN0004956, FBGN0033266	192	19	2054	3.941337719298246	0.4200944642954506	0.2384847107874003	6.16095733773927
INTERPRO	IPR000980:SH2 motif	6	0.4827031375703942	0.20812721319981667	FBGN0259109, FBGN0031762, FBGN0041184, FBGN0004638, FBGN0020224, FBGN0033266	984	33	10196	1.8839615668883962	1.0	0.994384538885625	97.67972024646498
GOTERM_MF_FAT	GO:0005070~SH3/SH2 adaptor activity	3	0.2413515687851971	0.22510288104250137	FBGN0259109, FBGN0031762, FBGN0004638	713	10	7918	3.331556802244039	1.0	0.9334709446884417	97.88197128196985
SMART	SM00252:SH2	6	0.4827031375703942	0.27167789749294213	FBGN0259109, FBGN0031762, FBGN0041184, FBGN0004638, FBGN0020224, FBGN0033266	515	33	4824	1.7030891438658429	1.0	0.9644037969981204	98.33810235548751
GOTERM_MF_FAT	GO:0030674~protein binding, bridging	3	0.2413515687851971	0.29444087244515693	FBGN0259109, FBGN0031762, FBGN0004638	713	12	7918	2.776297335203366	1.0	0.9602418782671372	99.48643712797862
GOTERM_MF_FAT	GO:0060090~molecular adaptor activity	4	0.32180209171359614	0.999999917379192	FBGN0011674, FBGN0259109, FBGN0031762, FBGN0004638	713	230	7918	0.19313372766632111	1.0	1.0	100.0
Annotation Cluster 76	Enrichment Score: 0.7732692717362476
Category	Term	Count	%	PValue	Genes	List Total	Pop Hits	Pop Total	Fold Enrichment	Bonferroni	Benjamini	FDR
GOTERM_BP_FAT	GO:0006457~protein folding	17	1.3676588897827837	0.03233651764974246	FBGN0027654, FBGN0037151, FBGN0035273, FBGN0001230, FBGN0031256, FBGN0034651, FBGN0038200, FBGN0001233, FBGN0001223, FBGN0023529, FBGN0036505, FBGN0001226, FBGN0001217, FBGN0001228, FBGN0029752, FBGN0039347, FBGN0032474, FBGN0037893	673	115	7937	1.7433813553847148	1.0	0.4041583226601081	43.23235262090376
GOTERM_MF_FAT	GO:0051082~unfolded protein binding	13	1.0458567980691875	0.03438921165847028	FBGN0027654, FBGN0037151, FBGN0035273, FBGN0001230, FBGN0031256, FBGN0039869, FBGN0038200, FBGN0034651, FBGN0001233, FBGN0001217, FBGN0036505, FBGN0037893, FBGN0032474	713	75	7918	1.9248994857410004	0.9999999999848956	0.5892861477357072	41.07698084170248
INTERPRO	IPR015609:Molecular chaperone, heat shock protein, Hsp40, DnaJ	7	0.5631536604987932	0.11533925466207094	FBGN0027654, FBGN0037151, FBGN0033918, FBGN0035273, FBGN0031256, FBGN0030805, FBGN0032474	984	35	10196	2.0723577235772357	1.0	0.9818073637294814	86.14428105143894
INTERPRO	IPR001623:Heat shock protein DnaJ, N-terminal	7	0.5631536604987932	0.1986435680055473	FBGN0027654, FBGN0037151, FBGN0033918, FBGN0035273, FBGN0031256, FBGN0030805, FBGN0032474	984	41	10196	1.7690858615903233	1.0	0.9939681762507606	97.18857971285465
GOTERM_MF_FAT	GO:0031072~heat shock protein binding	7	0.5631536604987932	0.19972891685539168	FBGN0027654, FBGN0037151, FBGN0033918, FBGN0035273, FBGN0031256, FBGN0030805, FBGN0032474	713	44	7918	1.7667346678566873	1.0	0.916148080335496	96.5530403424607
INTERPRO	IPR002939:Chaperone DnaJ, C-terminal	3	0.2413515687851971	0.21281098391155004	FBGN0035273, FBGN0031256, FBGN0032474	984	9	10196	3.4539295392953933	1.0	0.994568651740249	97.89142553882762
SMART	SM00271:DnaJ	7	0.5631536604987932	0.26790060312735914	FBGN0027654, FBGN0037151, FBGN0033918, FBGN0035273, FBGN0031256, FBGN0030805, FBGN0032474	515	41	4824	1.599242244849633	1.0	0.9725001046185187	98.22319463271401
INTERPRO	IPR003095:Heat shock protein DnaJ	4	0.32180209171359614	0.35753003123162286	FBGN0027654, FBGN0037151, FBGN0031256, FBGN0032474	984	22	10196	1.8839615668883964	1.0	0.9993473398604322	99.92036585525638
INTERPRO	IPR018253:Heat shock protein DnaJ, conserved site	4	0.32180209171359614	0.4118171924372524	FBGN0027654, FBGN0037151, FBGN0031256, FBGN0032474	984	24	10196	1.7269647696476966	1.0	0.9995936033710613	99.98082420469734
SP_PIR_KEYWORDS	Chaperone	7	0.5631536604987932	0.43322597514748257	FBGN0027654, FBGN0037151, FBGN0031256, FBGN0038200, FBGN0001233, FBGN0032474, FBGN0037893	1180	58	12980	1.3275862068965518	1.0	0.9184901609287922	99.94665672887878
Annotation Cluster 77	Enrichment Score: 0.7639139375337195
Category	Term	Count	%	PValue	Genes	List Total	Pop Hits	Pop Total	Fold Enrichment	Bonferroni	Benjamini	FDR
GOTERM_BP_FAT	GO:0007369~gastrulation	12	0.9654062751407884	0.03858581451579976	FBGN0035089, FBGN0028380, FBGN0033649, FBGN0028978, FBGN0085432, FBGN0003138, FBGN0003719, FBGN0004919, FBGN0000163, FBGN0003256, FBGN0053555, FBGN0052296	673	72	7937	1.9655770183259038	1.0	0.44452674951657534	49.22703453989483
GOTERM_BP_FAT	GO:0010004~gastrulation involving germ band extension	5	0.4022526146419952	0.36384403351619604	FBGN0028978, FBGN0003138, FBGN0003719, FBGN0000163, FBGN0053555	673	36	7937	1.6379808486049199	1.0	0.9439315389336653	99.95866019571315
GOTERM_BP_FAT	GO:0001703~gastrulation with mouth forming first	5	0.4022526146419952	0.36384403351619604	FBGN0028978, FBGN0003138, FBGN0003719, FBGN0000163, FBGN0053555	673	36	7937	1.6379808486049199	1.0	0.9439315389336653	99.95866019571315
Annotation Cluster 78	Enrichment Score: 0.7601198649748313
Category	Term	Count	%	PValue	Genes	List Total	Pop Hits	Pop Total	Fold Enrichment	Bonferroni	Benjamini	FDR
INTERPRO	IPR002073:3'5'-cyclic nucleotide phosphodiesterase	3	0.2413515687851971	0.1408140962101525	FBGN0259225, FBGN0085370, FBGN0034512	984	7	10196	4.440766550522648	1.0	0.9871820456698195	91.35083463854014
GOTERM_MF_FAT	GO:0004114~3',5'-cyclic-nucleotide phosphodiesterase activity	3	0.2413515687851971	0.15738844417459857	FBGN0259225, FBGN0085370, FBGN0034512	713	8	7918	4.1644460028050485	1.0	0.8778165583316585	92.4861288200567
GOTERM_MF_FAT	GO:0004112~cyclic-nucleotide phosphodiesterase activity	3	0.2413515687851971	0.15738844417459857	FBGN0259225, FBGN0085370, FBGN0034512	713	8	7918	4.1644460028050485	1.0	0.8778165583316585	92.4861288200567
GOTERM_MF_FAT	GO:0008081~phosphoric diester hydrolase activity	5	0.4022526146419952	0.2611732680853922	FBGN0259225, FBGN0260817, FBGN0085370, FBGN0034512, FBGN0038008	713	29	7918	1.9146878173816315	1.0	0.9498775394345421	98.96954031819861
Annotation Cluster 79	Enrichment Score: 0.7509024480454087
Category	Term	Count	%	PValue	Genes	List Total	Pop Hits	Pop Total	Fold Enrichment	Bonferroni	Benjamini	FDR
GOTERM_BP_FAT	GO:0007389~pattern specification process	55	4.424778761061947	0.017554348373988678	FBGN0033988, FBGN0003162, FBGN0028979, FBGN0001137, FBGN0003475, FBGN0003165, FBGN0020224, FBGN0003719, FBGN0003169, FBGN0001233, FBGN0000139, FBGN0004009, FBGN0026192, FBGN0085432, FBGN0010303, FBGN0010441, FBGN0001987, FBGN0004892, FBGN0001321, FBGN0013718, FBGN0031114, FBGN0026320, FBGN0015778, FBGN0024509, FBGN0086347, FBGN0011577, FBGN0001325, FBGN0037245, FBGN0003042, FBGN0037468, FBGN00003…	673	480	7937	1.3513342000990591	0.9999999999999998	0.29729353748377296	26.29211716992639
GOTERM_BP_FAT	GO:0008293~torso signaling pathway	8	0.6436041834271923	0.018456478438439557	FBGN0035089, FBGN0001321, FBGN0004638, FBGN0001150, FBGN0003719, FBGN0031450, FBGN0003256, FBGN0001233	673	33	7937	2.859021117564951	1.0	0.29796741649598646	27.449304043286805
GOTERM_BP_FAT	GO:0003002~regionalization	50	4.022526146419952	0.043647109886524496	FBGN0033988, FBGN0028979, FBGN0001137, FBGN0003475, FBGN0003165, FBGN0020224, FBGN0003719, FBGN0003169, FBGN0001233, FBGN0000139, FBGN0004009, FBGN0085432, FBGN0010303, FBGN0010441, FBGN0001987, FBGN0004892, FBGN0001321, FBGN0013718, FBGN0031114, FBGN0026320, FBGN0024509, FBGN0011577, FBGN0001325, FBGN0037245, FBGN0003042, FBGN0037468, FBGN0000395, FBGN0003495, FBGN0004956, FBGN0000497, FBGN00029…	673	454	7937	1.2988394394224034	1.0	0.4696185480337387	53.63966021689394
GOTERM_BP_FAT	GO:0009798~axis specification	24	1.9308125502815767	0.08380627724439826	FBGN0015790, FBGN0035089, FBGN0001321, FBGN0001137, FBGN0004638, FBGN0003475, FBGN0003165, FBGN0020224, FBGN0003719, FBGN0003495, FBGN0031114, FBGN0001233, FBGN0004009, FBGN0026192, FBGN0000463, FBGN0038524, FBGN0002121, FBGN0001150, FBGN0010441, FBGN0000163, FBGN0003256, FBGN0001325, FBGN0037245, FBGN0020278	673	201	7937	1.4081745802931849	1.0	0.6297614267516491	77.85740035845029
GOTERM_BP_FAT	GO:0007354~zygotic determination of anterior/posterior axis, embryo	5	0.4022526146419952	0.22728856971287853	FBGN0035089, FBGN0001321, FBGN0001150, FBGN0003719, FBGN0001325	673	29	7937	2.033355536199211	1.0	0.8729020070408937	98.82214926824031
GOTERM_BP_FAT	GO:0009880~embryonic pattern specification	24	1.9308125502815767	0.23528935370015866	FBGN0035089, FBGN0004892, FBGN0003042, FBGN0001321, FBGN0003162, FBGN0028979, FBGN0001137, FBGN0004638, FBGN0003475, FBGN0003165, FBGN0003719, FBGN0003495, FBGN0001233, FBGN0004956, FBGN0087035, FBGN0004009, FBGN0024244, FBGN0000463, FBGN0085432, FBGN0002121, FBGN0001150, FBGN0010441, FBGN0003256, FBGN0001325	673	231	7937	1.2252947646706933	1.0	0.879099788838263	99.015468826611
GOTERM_BP_FAT	GO:0000578~embryonic axis specification	16	1.2872083668543846	0.24454675342271537	FBGN0035089, FBGN0001321, FBGN0001137, FBGN0004638, FBGN0003165, FBGN0003475, FBGN0003719, FBGN0003495, FBGN0001233, FBGN0004009, FBGN0000463, FBGN0002121, FBGN0001150, FBGN0010441, FBGN0003256, FBGN0001325	673	145	7937	1.301347543167495	1.0	0.8845038451463849	99.2017909052643
GOTERM_BP_FAT	GO:0007362~terminal region determination	4	0.32180209171359614	0.2842632396948328	FBGN0035089, FBGN0001321, FBGN0001150, FBGN0003719	673	22	7937	2.1442658381737134	1.0	0.9101744609013976	99.6851417041687
GOTERM_BP_FAT	GO:0009952~anterior/posterior pattern formation	17	1.3676588897827837	0.3663860073117062	FBGN0033988, FBGN0011648, FBGN0035089, FBGN0001321, FBGN0001137, FBGN0004638, FBGN0003165, FBGN0003475, FBGN0003719, FBGN0001233, FBGN0004009, FBGN0000463, FBGN0002121, FBGN0001150, FBGN0003256, FBGN0001325, FBGN0039709	673	170	7937	1.1793462109955424	1.0	0.9448447035015367	99.96141516222774
GOTERM_BP_FAT	GO:0007350~blastoderm segmentation	21	1.6894609814963797	0.3869603158662996	FBGN0035089, FBGN0004892, FBGN0001321, FBGN0003042, FBGN0028979, FBGN0001137, FBGN0004638, FBGN0003475, FBGN0003165, FBGN0003719, FBGN0001233, FBGN0004956, FBGN0087035, FBGN0004009, FBGN0024244, FBGN0000463, FBGN0085432, FBGN0002121, FBGN0001150, FBGN0003256, FBGN0001325	673	218	7937	1.1360674509590087	1.0	0.952198690592791	99.97814881142995
GOTERM_BP_FAT	GO:0007351~tripartite regional subdivision	14	1.1263073209975865	0.40618436723093465	FBGN0035089, FBGN0001321, FBGN0001137, FBGN0004638, FBGN0003165, FBGN0003475, FBGN0003719, FBGN0001233, FBGN0004009, FBGN0000463, FBGN0002121, FBGN0001150, FBGN0003256, FBGN0001325	673	140	7937	1.1793462109955424	1.0	0.9576313047064354	99.98737787844895
GOTERM_BP_FAT	GO:0008595~determination of anterior/posterior axis, embryo	14	1.1263073209975865	0.40618436723093465	FBGN0035089, FBGN0001321, FBGN0001137, FBGN0004638, FBGN0003165, FBGN0003475, FBGN0003719, FBGN0001233, FBGN0004009, FBGN0000463, FBGN0002121, FBGN0001150, FBGN0003256, FBGN0001325	673	140	7937	1.1793462109955424	1.0	0.9576313047064354	99.98737787844895
GOTERM_BP_FAT	GO:0009948~anterior/posterior axis specification	14	1.1263073209975865	0.47752185238877654	FBGN0035089, FBGN0001321, FBGN0001137, FBGN0004638, FBGN0003165, FBGN0003475, FBGN0003719, FBGN0001233, FBGN0004009, FBGN0000463, FBGN0002121, FBGN0001150, FBGN0003256, FBGN0001325	673	147	7937	1.123186867614802	1.0	0.9748949545601977	99.99860779723039
GOTERM_BP_FAT	GO:0035282~segmentation	22	1.7699115044247788	0.6241553393924564	FBGN0035089, FBGN0004892, FBGN0003042, FBGN0001321, FBGN0028979, FBGN0001137, FBGN0004638, FBGN0003475, FBGN0003165, FBGN0003719, FBGN0001233, FBGN0004956, FBGN0087035, FBGN0004009, FBGN0024244, FBGN0000463, FBGN0085432, FBGN0002121, FBGN0030904, FBGN0001150, FBGN0003256, FBGN0001325	673	260	7937	0.9979083323808435	1.0	0.9921711117703769	99.99999521934197
Annotation Cluster 80	Enrichment Score: 0.7412151444168876
Category	Term	Count	%	PValue	Genes	List Total	Pop Hits	Pop Total	Fold Enrichment	Bonferroni	Benjamini	FDR
GOTERM_BP_FAT	GO:0007611~learning or memory	11	0.8849557522123894	0.11362466985400929	FBGN0003328, FBGN0023479, FBGN0000422, FBGN0003068, FBGN0014141, FBGN0086370, FBGN0259481, FBGN0004638, FBGN0003165, FBGN0004635, FBGN0035770	673	77	7937	1.6847803014222034	1.0	0.7118021152928158	87.4769451588965
GOTERM_BP_FAT	GO:0007613~memory	6	0.4827031375703942	0.1849955284291061	FBGN0003328, FBGN0023479, FBGN0003068, FBGN0086370, FBGN0004638, FBGN0003165	673	36	7937	1.9655770183259038	1.0	0.8294634555653615	97.05066423841633
GOTERM_BP_FAT	GO:0007616~long-term memory	4	0.32180209171359614	0.2842632396948328	FBGN0023479, FBGN0003068, FBGN0086370, FBGN0003165	673	22	7937	2.1442658381737134	1.0	0.9101744609013976	99.6851417041687
Annotation Cluster 81	Enrichment Score: 0.7373455853243519
Category	Term	Count	%	PValue	Genes	List Total	Pop Hits	Pop Total	Fold Enrichment	Bonferroni	Benjamini	FDR
GOTERM_BP_FAT	GO:0034311~diol metabolic process	4	0.32180209171359614	0.07468689743636531	FBGN0000422, FBGN0000527, FBGN0005626, FBGN0037153	673	12	7937	3.9311540366518076	1.0	0.5981735580750838	73.73843861416083
GOTERM_BP_FAT	GO:0009712~catechol metabolic process	4	0.32180209171359614	0.07468689743636531	FBGN0000422, FBGN0000527, FBGN0005626, FBGN0037153	673	12	7937	3.9311540366518076	1.0	0.5981735580750838	73.73843861416083
GOTERM_BP_FAT	GO:0006584~catecholamine metabolic process	4	0.32180209171359614	0.07468689743636531	FBGN0000422, FBGN0000527, FBGN0005626, FBGN0037153	673	12	7937	3.9311540366518076	1.0	0.5981735580750838	73.73843861416083
GOTERM_BP_FAT	GO:0018958~phenol metabolic process	4	0.32180209171359614	0.07468689743636531	FBGN0000422, FBGN0000527, FBGN0005626, FBGN0037153	673	12	7937	3.9311540366518076	1.0	0.5981735580750838	73.73843861416083
GOTERM_BP_FAT	GO:0042417~dopamine metabolic process	3	0.2413515687851971	0.08539468126822089	FBGN0000422, FBGN0000527, FBGN0005626	673	6	7937	5.896731054977711	1.0	0.6308686737447464	78.50942795677862
GOTERM_BP_FAT	GO:0006576~biogenic amine metabolic process	6	0.4827031375703942	0.1703153697463406	FBGN0003308, FBGN0000422, FBGN0038795, FBGN0000527, FBGN0005626, FBGN0037153	673	35	7937	2.021736361706644	1.0	0.8078615071716777	95.98882932909459
GOTERM_BP_FAT	GO:0009072~aromatic amino acid family metabolic process	4	0.32180209171359614	0.21393811410453423	FBGN0003308, FBGN0000422, FBGN0000527, FBGN0005626	673	19	7937	2.482834128411668	1.0	0.8608703373081271	98.41789785880529
GOTERM_BP_FAT	GO:0048072~compound eye pigmentation	3	0.2413515687851971	0.27013760063485603	FBGN0003308, FBGN0003162, FBGN0041184	673	12	7937	2.9483655274888556	1.0	0.9007406438701936	99.55912462317863
GOTERM_BP_FAT	GO:0048066~pigmentation during development	7	0.5631536604987932	0.4141566101975691	FBGN0003308, FBGN0002641, FBGN0000422, FBGN0003162, FBGN0041184, FBGN0000527, FBGN0005626	673	61	7937	1.3533481109784913	1.0	0.9598263717234655	99.98999954926349
GOTERM_BP_FAT	GO:0006575~cellular amino acid derivative metabolic process	7	0.5631536604987932	0.4141566101975691	FBGN0003308, FBGN0000422, FBGN0038795, FBGN0000527, FBGN0036927, FBGN0005626, FBGN0037153	673	61	7937	1.3533481109784913	1.0	0.9598263717234655	99.98999954926349
GOTERM_BP_FAT	GO:0043473~pigmentation	7	0.5631536604987932	0.46049663963104936	FBGN0003308, FBGN0002641, FBGN0000422, FBGN0003162, FBGN0041184, FBGN0000527, FBGN0005626	673	64	7937	1.2899099182763745	1.0	0.971341191304692	99.99758131516668
GOTERM_BP_FAT	GO:0048069~eye pigmentation	4	0.32180209171359614	0.6866916648471961	FBGN0003308, FBGN0002641, FBGN0003162, FBGN0041184	673	41	7937	1.1505816692639437	1.0	0.9959538275122698	99.99999979199242
Annotation Cluster 82	Enrichment Score: 0.7248635769218683
Category	Term	Count	%	PValue	Genes	List Total	Pop Hits	Pop Total	Fold Enrichment	Bonferroni	Benjamini	FDR
GOTERM_BP_FAT	GO:0006303~double-strand break repair via nonhomologous end joining	4	0.32180209171359614	0.0022649036426225684	FBGN0041627, FBGN0028515, FBGN0030506, FBGN0011774	673	4	7937	11.793462109955424	0.9900233104281135	0.08638243552738167	3.830447623288391
GOTERM_BP_FAT	GO:0000726~non-recombinational repair	4	0.32180209171359614	0.005305751414764388	FBGN0041627, FBGN0028515, FBGN0030506, FBGN0011774	673	5	7937	9.434769687964339	0.9999798032702684	0.14122934069994908	8.75621241070148
GOTERM_BP_FAT	GO:0006302~double-strand break repair	5	0.4022526146419952	0.09613348161880106	FBGN0041627, FBGN0020270, FBGN0028515, FBGN0030506, FBGN0011774	673	21	7937	2.807967169037006	1.0	0.6685246258941877	82.46550448004662
GOTERM_MF_FAT	GO:0004003~ATP-dependent DNA helicase activity	3	0.2413515687851971	0.5199725876518746	FBGN0041627, FBGN0028515, FBGN0011774	713	19	7918	1.7534509485494945	1.0	0.9931026829929619	99.99847819345848
GOTERM_MF_FAT	GO:0008026~ATP-dependent helicase activity	6	0.4827031375703942	0.8422872094619716	FBGN0038344, FBGN0041627, FBGN0030246, FBGN0028515, FBGN0011774, FBGN0038889	713	78	7918	0.854245333908728	1.0	0.9999109749203752	99.99999999992487
GOTERM_MF_FAT	GO:0070035~purine NTP-dependent helicase activity	6	0.4827031375703942	0.8422872094619716	FBGN0038344, FBGN0041627, FBGN0030246, FBGN0028515, FBGN0011774, FBGN0038889	713	78	7918	0.854245333908728	1.0	0.9999109749203752	99.99999999992487
GOTERM_MF_FAT	GO:0008094~DNA-dependent ATPase activity	3	0.2413515687851971	0.8473333347300258	FBGN0041627, FBGN0028515, FBGN0011774	713	36	7918	0.9254324450677885	1.0	0.9999192347510151	99.99999999995404
GOTERM_MF_FAT	GO:0003678~DNA helicase activity	3	0.2413515687851971	0.8863435673444264	FBGN0041627, FBGN0028515, FBGN0011774	713	40	7918	0.8328892005610098	1.0	0.9999597174205139	99.99999999999946
GOTERM_MF_FAT	GO:0004386~helicase activity	7	0.5631536604987932	0.9354040760874069	FBGN0038344, FBGN0030354, FBGN0041627, FBGN0030246, FBGN0028515, FBGN0011774, FBGN0038889	713	109	7918	0.713177297116461	1.0	0.9999945260806592	100.0
Annotation Cluster 83	Enrichment Score: 0.7196416195611745
Category	Term	Count	%	PValue	Genes	List Total	Pop Hits	Pop Total	Fold Enrichment	Bonferroni	Benjamini	FDR
GOTERM_BP_FAT	GO:0007369~gastrulation	12	0.9654062751407884	0.03858581451579976	FBGN0035089, FBGN0028380, FBGN0033649, FBGN0028978, FBGN0085432, FBGN0003138, FBGN0003719, FBGN0004919, FBGN0000163, FBGN0003256, FBGN0053555, FBGN0052296	673	72	7937	1.9655770183259038	1.0	0.44452674951657534	49.22703453989483
GOTERM_BP_FAT	GO:0048332~mesoderm morphogenesis	5	0.4022526146419952	0.1908386278632928	FBGN0004009, FBGN0033649, FBGN0085432, FBGN0004919, FBGN0052296	673	27	7937	2.18397446480656	1.0	0.8347633759079026	97.39445574929427
GOTERM_BP_FAT	GO:0001707~mesoderm formation	4	0.32180209171359614	0.3799784717105174	FBGN0033649, FBGN0085432, FBGN0004919, FBGN0052296	673	26	7937	1.814378786146988	1.0	0.9501049721966569	99.97344226144774
GOTERM_BP_FAT	GO:0001704~formation of primary germ layer	4	0.32180209171359614	0.47269452542628365	FBGN0033649, FBGN0085432, FBGN0004919, FBGN0052296	673	30	7937	1.572461614660723	1.0	0.9740839403695135	99.99836881953077
Annotation Cluster 84	Enrichment Score: 0.7151992992788976
Category	Term	Count	%	PValue	Genes	List Total	Pop Hits	Pop Total	Fold Enrichment	Bonferroni	Benjamini	FDR
GOTERM_MF_FAT	GO:0000900~translation repressor activity, nucleic acid binding	3	0.2413515687851971	0.1252280619020101	FBGN0003659, FBGN0000158, FBGN0003165	713	7	7918	4.759366860348627	1.0	0.8286544845816095	86.76436472304792
GOTERM_MF_FAT	GO:0030371~translation repressor activity	3	0.2413515687851971	0.15738844417459857	FBGN0003659, FBGN0000158, FBGN0003165	713	8	7918	4.1644460028050485	1.0	0.8778165583316585	92.4861288200567
GOTERM_MF_FAT	GO:0045182~translation regulator activity	3	0.2413515687851971	0.3628503953620301	FBGN0003659, FBGN0000158, FBGN0003165	713	14	7918	2.3796834301743135	1.0	0.978086438284615	99.89006820376657
Annotation Cluster 85	Enrichment Score: 0.7082812063599235
Category	Term	Count	%	PValue	Genes	List Total	Pop Hits	Pop Total	Fold Enrichment	Bonferroni	Benjamini	FDR
GOTERM_BP_FAT	GO:0007264~small GTPase mediated signal transduction	16	1.2872083668543846	0.04071219384922305	FBGN0015790, FBGN0014009, FBGN0035089, FBGN0031762, FBGN0028509, FBGN0015286, FBGN0032633, FBGN0004638, FBGN0024555, FBGN0004636, FBGN0034434, FBGN0015778, FBGN0004908, FBGN0083940, FBGN0031882, FBGN0050372	673	109	7937	1.7311504014613466	1.0	0.45535108242840205	51.12701468962154
GOTERM_MF_FAT	GO:0005525~GTP binding	24	1.9308125502815767	0.04791388055176228	FBGN0015790, FBGN0014009, FBGN0027836, FBGN0028509, FBGN0003162, FBGN0015286, FBGN0021760, FBGN0001104, FBGN0004636, FBGN0033403, FBGN0034434, FBGN0037279, FBGN0037391, FBGN0033756, FBGN0037647, FBGN0004908, FBGN0052396, FBGN0259923, FBGN0031882, FBGN0083940, FBGN0036122, FBGN0011710, FBGN0030792, FBGN0020443	713	178	7918	1.4973288998849614	0.9999999999999993	0.6646130213059777	52.39058694200362
GOTERM_MF_FAT	GO:0032561~guanyl ribonucleotide binding	24	1.9308125502815767	0.05604328883197741	FBGN0015790, FBGN0014009, FBGN0027836, FBGN0028509, FBGN0003162, FBGN0015286, FBGN0021760, FBGN0001104, FBGN0004636, FBGN0033403, FBGN0034434, FBGN0037279, FBGN0037391, FBGN0033756, FBGN0037647, FBGN0004908, FBGN0052396, FBGN0259923, FBGN0031882, FBGN0083940, FBGN0036122, FBGN0011710, FBGN0030792, FBGN0020443	713	181	7918	1.4725112938095202	1.0	0.7011405070842673	58.178221753968515
SP_PIR_KEYWORDS	gtp-binding	21	1.6894609814963797	0.05852172233893929	FBGN0015790, FBGN0014009, FBGN0027836, FBGN0028509, FBGN0003162, FBGN0015286, FBGN0001104, FBGN0004636, FBGN0034434, FBGN0037279, FBGN0037391, FBGN0033756, FBGN0004908, FBGN0052396, FBGN0259923, FBGN0031882, FBGN0083940, FBGN0036122, FBGN0011710, FBGN0030792, FBGN0020443	1180	152	12980	1.519736842105263	0.9999999695521034	0.48606753848740514	55.08498469070353
GOTERM_MF_FAT	GO:0019001~guanyl nucleotide binding	24	1.9308125502815767	0.058958953577221876	FBGN0015790, FBGN0014009, FBGN0027836, FBGN0028509, FBGN0003162, FBGN0015286, FBGN0021760, FBGN0001104, FBGN0004636, FBGN0033403, FBGN0034434, FBGN0037279, FBGN0037391, FBGN0033756, FBGN0037647, FBGN0004908, FBGN0052396, FBGN0259923, FBGN0031882, FBGN0083940, FBGN0036122, FBGN0011710, FBGN0030792, FBGN0020443	713	182	7918	1.4644205724149624	1.0	0.6993673800061168	60.08874207877
GOTERM_MF_FAT	GO:0003924~GTPase activity	17	1.3676588897827837	0.1216765468987319	FBGN0015790, FBGN0028380, FBGN0014009, FBGN0027836, FBGN0015286, FBGN0001104, FBGN0004636, FBGN0034434, FBGN0037391, FBGN0033756, FBGN0037647, FBGN0004908, FBGN0052396, FBGN0083940, FBGN0031882, FBGN0011710, FBGN0020443	713	130	7918	1.4522170676448378	1.0	0.8307612550061365	85.92846189234565
INTERPRO	IPR013753:Ras	8	0.6436041834271923	0.37335337401565716	FBGN0015790, FBGN0014009, FBGN0015286, FBGN0031882, FBGN0083940, FBGN0030792, FBGN0004636, FBGN0034434	984	61	10196	1.3589230974276958	1.0	0.9994090321627748	99.94673599795554
INTERPRO	IPR001806:Ras GTPase	7	0.5631536604987932	0.5427774048153708	FBGN0015790, FBGN0014009, FBGN0015286, FBGN0031882, FBGN0083940, FBGN0004636, FBGN0034434	984	61	10196	1.1890577102492337	1.0	0.9999089466763688	99.99966991507527
UP_SEQ_FEATURE	nucleotide phosphate-binding region:GTP	7	0.5631536604987932	0.5690733735757062	FBGN0028509, FBGN0004908, FBGN0015286, FBGN0052396, FBGN0001104, FBGN0011710, FBGN0004636	295	61	2975	1.1572659071964435	1.0	0.9999999761598262	99.999772283082
INTERPRO	IPR003579:Ras small GTPase, Rab type	3	0.2413515687851971	0.8145122841066105	FBGN0015790, FBGN0014009, FBGN0031882	984	31	10196	1.0027537372147914	1.0	0.9999996651393034	99.99999999984168
INTERPRO	IPR005225:Small GTP-binding protein	7	0.5631536604987932	0.8561691837426371	FBGN0015790, FBGN0014009, FBGN0004908, FBGN0015286, FBGN0031882, FBGN0083940, FBGN0004636	984	87	10196	0.83370713017475	1.0	0.9999999168349226	99.99999999999739
SMART	SM00175:RAB	3	0.2413515687851971	0.8579756830622264	FBGN0015790, FBGN0014009, FBGN0031882	515	31	4824	0.9064829314124647	1.0	0.9996663812625696	99.9999999988915
Annotation Cluster 86	Enrichment Score: 0.700310470762234
Category	Term	Count	%	PValue	Genes	List Total	Pop Hits	Pop Total	Fold Enrichment	Bonferroni	Benjamini	FDR
GOTERM_BP_FAT	GO:0042059~negative regulation of epidermal growth factor receptor signaling pathway	4	0.32180209171359614	0.12818848725054557	FBGN0041184, FBGN0020224, FBGN0031450, FBGN0000547	673	15	7937	3.144923229321446	1.0	0.7432814893599923	90.5859861961944
GOTERM_BP_FAT	GO:0009968~negative regulation of signal transduction	12	0.9654062751407884	0.24371040784955963	FBGN0002973, FBGN0039110, FBGN0015286, FBGN0085432, FBGN0041184, FBGN0002121, FBGN0020224, FBGN0011236, FBGN0032451, FBGN0013469, FBGN0031450, FBGN0000547	673	102	7937	1.387466130582991	1.0	0.8844643941091062	99.18643197953571
GOTERM_BP_FAT	GO:0010648~negative regulation of cell communication	12	0.9654062751407884	0.2537146171540091	FBGN0002973, FBGN0039110, FBGN0015286, FBGN0085432, FBGN0041184, FBGN0002121, FBGN0020224, FBGN0011236, FBGN0032451, FBGN0013469, FBGN0031450, FBGN0000547	673	103	7937	1.3739955856258745	1.0	0.8903682955657137	99.35318807758262
Annotation Cluster 87	Enrichment Score: 0.6903684526138322
Category	Term	Count	%	PValue	Genes	List Total	Pop Hits	Pop Total	Fold Enrichment	Bonferroni	Benjamini	FDR
GOTERM_BP_FAT	GO:0052548~regulation of endopeptidase activity	5	0.4022526146419952	0.03269778758734151	FBGN0013948, FBGN0026404, FBGN0036237, FBGN0028985, FBGN0086657	673	15	7937	3.9311540366518076	1.0	0.4052618679855936	43.59631342119903
GOTERM_BP_FAT	GO:0052547~regulation of peptidase activity	5	0.4022526146419952	0.03269778758734151	FBGN0013948, FBGN0026404, FBGN0036237, FBGN0028985, FBGN0086657	673	15	7937	3.9311540366518076	1.0	0.4052618679855936	43.59631342119903
GOTERM_BP_FAT	GO:0043281~regulation of caspase activity	4	0.32180209171359614	0.10909034731848265	FBGN0013948, FBGN0026404, FBGN0036237, FBGN0086657	673	14	7937	3.3695606028444063	1.0	0.701773368723741	86.32645510080141
GOTERM_BP_FAT	GO:0043280~positive regulation of caspase activity	3	0.2413515687851971	0.30266974521080514	FBGN0013948, FBGN0026404, FBGN0086657	673	13	7937	2.721568179220482	1.0	0.9207144688743838	99.79899048925029
GOTERM_BP_FAT	GO:0010952~positive regulation of peptidase activity	3	0.2413515687851971	0.30266974521080514	FBGN0013948, FBGN0026404, FBGN0086657	673	13	7937	2.721568179220482	1.0	0.9207144688743838	99.79899048925029
GOTERM_BP_FAT	GO:0051345~positive regulation of hydrolase activity	3	0.2413515687851971	0.5915605561233146	FBGN0013948, FBGN0026404, FBGN0086657	673	23	7937	1.5382776665159248	1.0	0.9896580697813483	99.99997997165012
GOTERM_BP_FAT	GO:0043085~positive regulation of catalytic activity	6	0.4827031375703942	0.6406005465334694	FBGN0013948, FBGN0030300, FBGN0026404, FBGN0010303, FBGN0004638, FBGN0086657	673	64	7937	1.105637072808321	1.0	0.9933329199870877	99.99999778798674
GOTERM_BP_FAT	GO:0044093~positive regulation of molecular function	6	0.4827031375703942	0.7408064969055388	FBGN0013948, FBGN0030300, FBGN0026404, FBGN0010303, FBGN0004638, FBGN0086657	673	72	7937	0.9827885091629519	1.0	0.9978989499806071	99.99999999206347
Annotation Cluster 88	Enrichment Score: 0.6827502669562153
Category	Term	Count	%	PValue	Genes	List Total	Pop Hits	Pop Total	Fold Enrichment	Bonferroni	Benjamini	FDR
GOTERM_CC_FAT	GO:0031982~vesicle	16	1.2872083668543846	0.052702833103533075	FBGN0015790, FBGN0004574, FBGN0003660, FBGN0039132, FBGN0261090, FBGN0004649, FBGN0028741, FBGN0033339, FBGN0082585, FBGN0036448, FBGN0004009, FBGN0000463, FBGN0002121, FBGN0030341, FBGN0053555, FBGN0031450	414	111	4786	1.6663620141881013	0.9999999867294207	0.5022236874255044	52.0816291512891
GOTERM_CC_FAT	GO:0031988~membrane-bounded vesicle	15	1.2067578439259854	0.05377213545159522	FBGN0015790, FBGN0004574, FBGN0003660, FBGN0039132, FBGN0261090, FBGN0004649, FBGN0028741, FBGN0033339, FBGN0082585, FBGN0004009, FBGN0000463, FBGN0002121, FBGN0030341, FBGN0053555, FBGN0031450	414	102	4786	1.700056834327934	0.9999999909098602	0.49630309763008074	52.81138800230416
GOTERM_CC_FAT	GO:0016023~cytoplasmic membrane-bounded vesicle	13	1.0458567980691875	0.13558424958146317	FBGN0015790, FBGN0003660, FBGN0039132, FBGN0261090, FBGN0004649, FBGN0033339, FBGN0082585, FBGN0004009, FBGN0000463, FBGN0002121, FBGN0030341, FBGN0053555, FBGN0031450	414	98	4786	1.533520654638667	1.0	0.7422674300154426	86.18958925459476
GOTERM_CC_FAT	GO:0030133~transport vesicle	4	0.32180209171359614	0.1763074916579845	FBGN0015790, FBGN0039132, FBGN0030341, FBGN0033339	414	17	4786	2.7200909349246944	1.0	0.8029697780746212	92.83128025358192
GOTERM_CC_FAT	GO:0031410~cytoplasmic vesicle	13	1.0458567980691875	0.1918670893924837	FBGN0015790, FBGN0003660, FBGN0039132, FBGN0261090, FBGN0004649, FBGN0033339, FBGN0082585, FBGN0004009, FBGN0000463, FBGN0002121, FBGN0030341, FBGN0053555, FBGN0031450	414	105	4786	1.4312859443294226	1.0	0.8171625573483925	94.46772344744436
GOTERM_CC_FAT	GO:0030135~coated vesicle	10	0.8045052292839904	0.20582675064780054	FBGN0015790, FBGN0003660, FBGN0039132, FBGN0261090, FBGN0030341, FBGN0002121, FBGN0004649, FBGN0031450, FBGN0053555, FBGN0033339	414	76	4786	1.5211034833460464	1.0	0.8201441073294018	95.63405334271994
GOTERM_CC_FAT	GO:0030136~clathrin-coated vesicle	8	0.6436041834271923	0.24399279538460303	FBGN0015790, FBGN0003660, FBGN0039132, FBGN0261090, FBGN0002121, FBGN0031450, FBGN0053555, FBGN0033339	414	59	4786	1.5675100302955864	1.0	0.8580248783102671	97.76412899288475
GOTERM_CC_FAT	GO:0008021~synaptic vesicle	7	0.5631536604987932	0.3213022085383554	FBGN0003660, FBGN0039132, FBGN0261090, FBGN0002121, FBGN0031450, FBGN0053555, FBGN0033339	414	54	4786	1.4985686169261045	1.0	0.9015842982125049	99.48373845051933
GOTERM_BP_FAT	GO:0048489~synaptic vesicle transport	10	0.8045052292839904	0.3517183216691345	FBGN0004574, FBGN0028582, FBGN0004908, FBGN0003660, FBGN0039132, FBGN0002121, FBGN0086676, FBGN0031450, FBGN0053555, FBGN0036341	673	90	7937	1.3103846788839357	1.0	0.9400253330289825	99.94277095582846
GOTERM_CC_FAT	GO:0044456~synapse part	10	0.8045052292839904	0.5481790529094419	FBGN0039916, FBGN0003660, FBGN0037212, FBGN0039132, FBGN0261090, FBGN0002121, FBGN0003011, FBGN0031450, FBGN0053555, FBGN0033339	414	104	4786	1.1115756224451876	1.0	0.9776762275205407	99.99794984749519
GOTERM_CC_FAT	GO:0045202~synapse	10	0.8045052292839904	0.7637748648576159	FBGN0039916, FBGN0003660, FBGN0037212, FBGN0039132, FBGN0261090, FBGN0002121, FBGN0003011, FBGN0031450, FBGN0053555, FBGN0033339	414	125	4786	0.9248309178743961	1.0	0.9976242372461819	99.99999969454822
Annotation Cluster 89	Enrichment Score: 0.6785395356092064
Category	Term	Count	%	PValue	Genes	List Total	Pop Hits	Pop Total	Fold Enrichment	Bonferroni	Benjamini	FDR
GOTERM_MF_FAT	GO:0016298~lipase activity	14	1.1263073209975865	0.06253838378166193	FBGN0029689, FBGN0032973, FBGN0039474, FBGN0033999, FBGN0036545, FBGN0031426, FBGN0034491, FBGN0038008, FBGN0039470, FBGN0036449, FBGN0029831, FBGN0030013, FBGN0023495, FBGN0261244	713	91	7918	1.708490667817456	1.0	0.6924105074110498	62.32275647502507
INTERPRO	IPR000734:Lipase	5	0.4022526146419952	0.37263335040444223	FBGN0032973, FBGN0029831, FBGN0039474, FBGN0031426, FBGN0039470	984	32	10196	1.6190294715447155	1.0	0.9994562744528157	99.94574034049329
INTERPRO	IPR013818:Lipase, N-terminal	5	0.4022526146419952	0.3953238520855345	FBGN0032973, FBGN0029831, FBGN0039474, FBGN0031426, FBGN0039470	984	33	10196	1.5699679724069968	1.0	0.9994950648069053	99.97004592831989
Annotation Cluster 90	Enrichment Score: 0.6680208831514798
Category	Term	Count	%	PValue	Genes	List Total	Pop Hits	Pop Total	Fold Enrichment	Bonferroni	Benjamini	FDR
KEGG_PATHWAY	dme04130:SNARE interactions in vesicular transport	6	0.4827031375703942	0.05561321392609627	FBGN0039212, FBGN0003660, FBGN0260857, FBGN0260856, FBGN0033452, FBGN0036341	192	23	2054	2.7907608695652173	0.9953858600119264	0.5362342404747983	46.61771123993268
INTERPRO	IPR000727:Target SNARE coiled-coil region	3	0.2413515687851971	0.396877747722457	FBGN0039212, FBGN0260857, FBGN0036341	984	14	10196	2.220383275261324	1.0	0.9994650444291163	99.97126353512607
SMART	SM00397:t_SNARE	3	0.2413515687851971	0.44885142380139376	FBGN0039212, FBGN0260857, FBGN0036341	515	14	4824	2.007212205270458	1.0	0.9889504531720259	99.95470655890068
Annotation Cluster 91	Enrichment Score: 0.6661336668538446
Category	Term	Count	%	PValue	Genes	List Total	Pop Hits	Pop Total	Fold Enrichment	Bonferroni	Benjamini	FDR
KEGG_PATHWAY	dme04711:Circadian rhythm	4	0.32180209171359614	0.05819551340296162	FBGN0250823, FBGN0003068, FBGN0016076, FBGN0023076	192	10	2054	4.279166666666666	0.996432935424171	0.5056450678440005	48.197301596531815
GOTERM_BP_FAT	GO:0007622~rhythmic behavior	7	0.5631536604987932	0.11809311946755231	FBGN0002973, FBGN0000422, FBGN0003068, FBGN0016076, FBGN0000527, FBGN0001233, FBGN0023076	673	40	7937	2.063855869242199	1.0	0.7228540805243904	88.5210421080411
GOTERM_BP_FAT	GO:0048511~rhythmic process	8	0.6436041834271923	0.12645874426683903	FBGN0002973, FBGN0000422, FBGN0003068, FBGN0023407, FBGN0016076, FBGN0000527, FBGN0001233, FBGN0023076	673	50	7937	1.8869539375928677	1.0	0.7399021165021347	90.2590226108287
GOTERM_BP_FAT	GO:0007562~eclosion	4	0.32180209171359614	0.12818848725054557	FBGN0000422, FBGN0003068, FBGN0004406, FBGN0023076	673	15	7937	3.144923229321446	1.0	0.7432814893599923	90.5859861961944
GOTERM_BP_FAT	GO:0048512~circadian behavior	6	0.4827031375703942	0.21563890071962105	FBGN0000422, FBGN0003068, FBGN0016076, FBGN0000527, FBGN0001233, FBGN0023076	673	38	7937	1.8621255963087509	1.0	0.8622209586421423	98.47583838362515
GOTERM_BP_FAT	GO:0007623~circadian rhythm	7	0.5631536604987932	0.23169702553297514	FBGN0000422, FBGN0003068, FBGN0023407, FBGN0016076, FBGN0000527, FBGN0001233, FBGN0023076	673	49	7937	1.6847803014222034	1.0	0.8765718174214611	98.93269385166626
GOTERM_BP_FAT	GO:0008062~eclosion rhythm	3	0.2413515687851971	0.23756248343516062	FBGN0000422, FBGN0003068, FBGN0023076	673	11	7937	3.2163987572605697	1.0	0.8799448012936202	99.06468145592054
GOTERM_BP_FAT	GO:0045187~regulation of circadian sleep/wake cycle, sleep	3	0.2413515687851971	0.23756248343516062	FBGN0003068, FBGN0001233, FBGN0023076	673	11	7937	3.2163987572605697	1.0	0.8799448012936202	99.06468145592054
GOTERM_BP_FAT	GO:0050795~regulation of behavior	4	0.32180209171359614	0.2842632396948328	FBGN0003068, FBGN0250832, FBGN0001233, FBGN0023076	673	22	7937	2.1442658381737134	1.0	0.9101744609013976	99.6851417041687
GOTERM_BP_FAT	GO:0022410~circadian sleep/wake cycle process	3	0.2413515687851971	0.30266974521080514	FBGN0003068, FBGN0001233, FBGN0023076	673	13	7937	2.721568179220482	1.0	0.9207144688743838	99.79899048925029
GOTERM_BP_FAT	GO:0042749~regulation of circadian sleep/wake cycle	3	0.2413515687851971	0.30266974521080514	FBGN0003068, FBGN0001233, FBGN0023076	673	13	7937	2.721568179220482	1.0	0.9207144688743838	99.79899048925029
GOTERM_BP_FAT	GO:0042745~circadian sleep/wake cycle	3	0.2413515687851971	0.3349329781944239	FBGN0003068, FBGN0001233, FBGN0023076	673	14	7937	2.527170452133305	1.0	0.9339493471855688	99.91111192302463
GOTERM_BP_FAT	GO:0045475~locomotor rhythm	4	0.32180209171359614	0.4036209521909532	FBGN0003068, FBGN0016076, FBGN0000527, FBGN0023076	673	27	7937	1.7471795718452479	1.0	0.9569160235068648	99.98640572103935
GOTERM_BP_FAT	GO:0042752~regulation of circadian rhythm	4	0.32180209171359614	0.42699526537086174	FBGN0003068, FBGN0003997, FBGN0001233, FBGN0023076	673	28	7937	1.6847803014222031	1.0	0.9630783336371042	99.99317257233957
Annotation Cluster 92	Enrichment Score: 0.663842995328782
Category	Term	Count	%	PValue	Genes	List Total	Pop Hits	Pop Total	Fold Enrichment	Bonferroni	Benjamini	FDR
GOTERM_BP_FAT	GO:0032318~regulation of Ras GTPase activity	7	0.5631536604987932	0.07090746287278163	FBGN0038855, FBGN0028509, FBGN0020620, FBGN0038129, FBGN0034009, FBGN0039056, FBGN0050372	673	35	7937	2.3586924219910848	1.0	0.5805789948603559	71.82827759590555
GOTERM_BP_FAT	GO:0043087~regulation of GTPase activity	7	0.5631536604987932	0.11809311946755231	FBGN0038855, FBGN0028509, FBGN0020620, FBGN0038129, FBGN0034009, FBGN0039056, FBGN0050372	673	40	7937	2.063855869242199	1.0	0.7228540805243904	88.5210421080411
GOTERM_BP_FAT	GO:0032312~regulation of ARF GTPase activity	3	0.2413515687851971	0.14253578272108777	FBGN0028509, FBGN0039056, FBGN0050372	673	8	7937	4.422548291233284	1.0	0.7662166394290011	92.92639658616493
INTERPRO	IPR001164:Arf GTPase activating protein	3	0.2413515687851971	0.17623148745122777	FBGN0028509, FBGN0039056, FBGN0050372	984	8	10196	3.885670731707317	1.0	0.9929901133407084	95.61340571583581
GOTERM_MF_FAT	GO:0008060~ARF GTPase activator activity	3	0.2413515687851971	0.19084407031051212	FBGN0028509, FBGN0039056, FBGN0050372	713	9	7918	3.701729780271154	1.0	0.908669020002956	95.9270063208993
SMART	SM00105:ArfGap	3	0.2413515687851971	0.20650975903926996	FBGN0028509, FBGN0039056, FBGN0050372	515	8	4824	3.512621359223301	1.0	0.9553940816646652	94.96929980943743
GOTERM_BP_FAT	GO:0032012~regulation of ARF protein signal transduction	3	0.2413515687851971	0.3349329781944239	FBGN0028509, FBGN0039056, FBGN0050372	673	14	7937	2.527170452133305	1.0	0.9339493471855688	99.91111192302463
GOTERM_BP_FAT	GO:0046578~regulation of Ras protein signal transduction	9	0.7240547063555913	0.352515363899052	FBGN0038855, FBGN0028509, FBGN0020620, FBGN0038129, FBGN0034009, FBGN0039056, FBGN0013469, FBGN0015803, FBGN0050372	673	79	7937	1.3435589745518834	1.0	0.9399653255033346	99.94397092177711
SP_PIR_KEYWORDS	ank repeat	9	0.7240547063555913	0.4286560639432762	FBGN0029689, FBGN0036302, FBGN0060296, FBGN0028509, FBGN0039249, FBGN0014018, FBGN0039056, FBGN0050372, FBGN0051715	1180	79	12980	1.2531645569620256	1.0	0.921921113162509	99.94065683708449
GOTERM_BP_FAT	GO:0051056~regulation of small GTPase mediated signal transduction	9	0.7240547063555913	0.5480017060039197	FBGN0038855, FBGN0028509, FBGN0020620, FBGN0038129, FBGN0034009, FBGN0039056, FBGN0013469, FBGN0015803, FBGN0050372	673	94	7937	1.1291612658467958	1.0	0.9851975323035489	99.99988526245853
Annotation Cluster 93	Enrichment Score: 0.6630658744128568
Category	Term	Count	%	PValue	Genes	List Total	Pop Hits	Pop Total	Fold Enrichment	Bonferroni	Benjamini	FDR
UP_SEQ_FEATURE	topological domain:Lumenal	11	0.8849557522123894	0.07980432172339527	FBGN0037327, FBGN0015562, FBGN0032135, FBGN0037609, FBGN0030930, FBGN0003310, FBGN0039172, FBGN0035965, FBGN0004635, FBGN0259170, FBGN0031681	295	62	2975	1.78922908693275	1.0	0.996912029424268	72.29690732502469
SP_PIR_KEYWORDS	Signal-anchor	8	0.6436041834271923	0.16464126869600154	FBGN0032135, FBGN0015229, FBGN0030930, FBGN0003310, FBGN0039172, FBGN0259170, FBGN0035976, FBGN0031681	1180	50	12980	1976-01-01	1.0	0.7074956844576856	90.81577372962622
SP_PIR_KEYWORDS	golgi apparatus	10	0.8045052292839904	0.3796442344392543	FBGN0032135, FBGN0037609, FBGN0038524, FBGN0030930, FBGN0260856, FBGN0003310, FBGN0004509, FBGN0004635, FBGN0259170, FBGN0031681	1180	86	12980	1.2790697674418603	1.0	0.8942227995993361	99.82307870403439
GOTERM_CC_FAT	GO:0005794~Golgi apparatus	16	1.2872083668543846	0.4464723608712292	FBGN0015790, FBGN0067102, FBGN0039132, FBGN0037609, FBGN0260856, FBGN0003310, FBGN0004509, FBGN0004635, FBGN0037603, FBGN0033339, FBGN0030141, FBGN0032135, FBGN0030930, FBGN0038524, FBGN0259170, FBGN0031681	414	164	4786	1.1278425827736538	1.0	0.9525561933627769	99.96765152411025
Annotation Cluster 94	Enrichment Score: 0.6608414012059779
Category	Term	Count	%	PValue	Genes	List Total	Pop Hits	Pop Total	Fold Enrichment	Bonferroni	Benjamini	FDR
GOTERM_BP_FAT	GO:0060538~skeletal muscle organ development	9	0.7240547063555913	0.10562239633983195	FBGN0039039, FBGN0041203, FBGN0024245, FBGN0004133, FBGN0086676, FBGN0015513, FBGN0031850, FBGN0003499, FBGN0008649	673	57	7937	1.862125596308751	1.0	0.7007643737098703	85.38010862526805
GOTERM_BP_FAT	GO:0006949~syncytium formation	5	0.4022526146419952	0.12475194625440142	FBGN0039039, FBGN0041096, FBGN0243516, FBGN0004133, FBGN0015513	673	23	7937	2.5637961108598746	1.0	0.7382577786221054	89.92593382552023
GOTERM_BP_FAT	GO:0014902~myotube differentiation	5	0.4022526146419952	0.12475194625440142	FBGN0039039, FBGN0041096, FBGN0243516, FBGN0004133, FBGN0015513	673	23	7937	2.5637961108598746	1.0	0.7382577786221054	89.92593382552023
GOTERM_BP_FAT	GO:0007520~myoblast fusion	5	0.4022526146419952	0.12475194625440142	FBGN0039039, FBGN0041096, FBGN0243516, FBGN0004133, FBGN0015513	673	23	7937	2.5637961108598746	1.0	0.7382577786221054	89.92593382552023
GOTERM_BP_FAT	GO:0000768~syncytium formation by plasma membrane fusion	5	0.4022526146419952	0.12475194625440142	FBGN0039039, FBGN0041096, FBGN0243516, FBGN0004133, FBGN0015513	673	23	7937	2.5637961108598746	1.0	0.7382577786221054	89.92593382552023
GOTERM_BP_FAT	GO:0042692~muscle cell differentiation	9	0.7240547063555913	0.28786801736110407	FBGN0039039, FBGN0041096, FBGN0041203, FBGN0033988, FBGN0002973, FBGN0243516, FBGN0004133, FBGN0086676, FBGN0015513	673	74	7937	1.4343399863459299	1.0	0.9118787406365335	99.71136869052202
GOTERM_BP_FAT	GO:0007519~skeletal muscle tissue development	5	0.4022526146419952	0.34397197739514906	FBGN0039039, FBGN0041203, FBGN0004133, FBGN0086676, FBGN0015513	673	35	7937	1.6847803014222034	1.0	0.9369106865982603	99.92977778802054
GOTERM_BP_FAT	GO:0014706~striated muscle tissue development	5	0.4022526146419952	0.44259762980795714	FBGN0039039, FBGN0041203, FBGN0004133, FBGN0086676, FBGN0015513	673	40	7937	1.4741827637444278	1.0	0.9670497082140813	99.99575635733396
GOTERM_BP_FAT	GO:0060537~muscle tissue development	5	0.4022526146419952	0.46188270473514625	FBGN0039039, FBGN0041203, FBGN0004133, FBGN0086676, FBGN0015513	673	41	7937	1.4382270865799296	1.0	0.9714764689769472	99.99768614911092
GOTERM_BP_FAT	GO:0051146~striated muscle cell differentiation	7	0.5631536604987932	0.4757550298161454	FBGN0039039, FBGN0041096, FBGN0041203, FBGN0243516, FBGN0004133, FBGN0086676, FBGN0015513	673	65	7937	1.2700651503028915	1.0	0.9746706733063643	99.99852443995249
Annotation Cluster 95	Enrichment Score: 0.6450650727114835
Category	Term	Count	%	PValue	Genes	List Total	Pop Hits	Pop Total	Fold Enrichment	Bonferroni	Benjamini	FDR
GOTERM_BP_FAT	GO:0048190~wing disc dorsal/ventral pattern formation	8	0.6436041834271923	0.12645874426683903	FBGN0004837, FBGN0004009, FBGN0000463, FBGN0013718, FBGN0011577, FBGN0003975, FBGN0037468, FBGN0015816	673	50	7937	1.8869539375928677	1.0	0.7399021165021347	90.2590226108287
GOTERM_BP_FAT	GO:0009996~negative regulation of cell fate specification	4	0.32180209171359614	0.14836387161285702	FBGN0004837, FBGN0004009, FBGN0000463, FBGN0028582	673	16	7937	2.948365527488856	1.0	0.7792647530327115	93.71042551696603
GOTERM_BP_FAT	GO:0010454~negative regulation of cell fate commitment	4	0.32180209171359614	0.14836387161285702	FBGN0004837, FBGN0004009, FBGN0000463, FBGN0028582	673	16	7937	2.948365527488856	1.0	0.7792647530327115	93.71042551696603
GOTERM_BP_FAT	GO:0007450~dorsal/ventral pattern formation, imaginal disc	8	0.6436041834271923	0.20464080452264194	FBGN0004837, FBGN0004009, FBGN0000463, FBGN0013718, FBGN0011577, FBGN0003975, FBGN0037468, FBGN0015816	673	57	7937	1.6552227522744454	1.0	0.8514391904316546	98.06270603555713
GOTERM_BP_FAT	GO:0010453~regulation of cell fate commitment	4	0.32180209171359614	0.23702202558069474	FBGN0004837, FBGN0004009, FBGN0000463, FBGN0028582	673	20	7937	2.3586924219910848	1.0	0.8802595537336084	99.05319522623837
GOTERM_BP_FAT	GO:0042659~regulation of cell fate specification	4	0.32180209171359614	0.23702202558069474	FBGN0004837, FBGN0004009, FBGN0000463, FBGN0028582	673	20	7937	2.3586924219910848	1.0	0.8802595537336084	99.05319522623837
GOTERM_BP_FAT	GO:0008587~imaginal disc-derived wing margin morphogenesis	3	0.2413515687851971	0.9536075157037345	FBGN0004009, FBGN0000463, FBGN0003975	673	55	7937	0.6432797514521139	1.0	0.9999939903804278	100.0
Annotation Cluster 96	Enrichment Score: 0.6413266653665962
Category	Term	Count	%	PValue	Genes	List Total	Pop Hits	Pop Total	Fold Enrichment	Bonferroni	Benjamini	FDR
GOTERM_BP_FAT	GO:0060284~regulation of cell development	18	1.4481094127111827	0.04975224142043699	FBGN0015790, FBGN0041203, FBGN0004574, FBGN0011648, FBGN0019972, FBGN0003165, FBGN0013469, FBGN0003997, FBGN0002973, FBGN0004009, FBGN0000463, FBGN0026404, FBGN0002576, FBGN0002121, FBGN0032451, FBGN0086676, FBGN0003256, FBGN0000547	673	131	7937	1.6204757097648672	1.0	0.49678732690791516	58.48183484463924
GOTERM_BP_FAT	GO:0051960~regulation of nervous system development	10	0.8045052292839904	0.3517183216691345	FBGN0041203, FBGN0002973, FBGN0011648, FBGN0000463, FBGN0002121, FBGN0003165, FBGN0032451, FBGN0086676, FBGN0003256, FBGN0000547	673	90	7937	1.3103846788839357	1.0	0.9400253330289825	99.94277095582846
GOTERM_BP_FAT	GO:0050767~regulation of neurogenesis	6	0.4827031375703942	0.6807887345307141	FBGN0041203, FBGN0002973, FBGN0000463, FBGN0002121, FBGN0003256, FBGN0000547	673	67	7937	1.0561309352198887	1.0	0.9957448937796907	99.9999997131135
Annotation Cluster 97	Enrichment Score: 0.6394114257210616
Category	Term	Count	%	PValue	Genes	List Total	Pop Hits	Pop Total	Fold Enrichment	Bonferroni	Benjamini	FDR
GOTERM_BP_FAT	GO:0010033~response to organic substance	19	1.5285599356395816	0.0139192023487166	FBGN0010379, FBGN0000473, FBGN0003310, FBGN0003011, FBGN0003997, FBGN0004635, FBGN0023076, FBGN0087035, FBGN0013948, FBGN0037327, FBGN0013984, FBGN0011706, FBGN0025631, FBGN0015279, FBGN0003068, FBGN0002121, FBGN0020277, FBGN0003256, FBGN0030310	673	122	7937	1.836686722042238	0.9999999999995732	0.2590453717230259	21.45068775293194
GOTERM_BP_FAT	GO:0045793~positive regulation of cell size	5	0.4022526146419952	0.08312928240382872	FBGN0010379, FBGN0013984, FBGN0037647, FBGN0015279, FBGN0053555	673	20	7937	2.9483655274888556	1.0	0.628704688677522	77.57387421145852
GOTERM_BP_FAT	GO:0046622~positive regulation of organ growth	3	0.2413515687851971	0.08539468126822089	FBGN0010379, FBGN0013984, FBGN0015279	673	6	7937	5.896731054977711	1.0	0.6308686737447464	78.50942795677862
GOTERM_BP_FAT	GO:0045927~positive regulation of growth	6	0.4827031375703942	0.11674149966525682	FBGN0010379, FBGN0013984, FBGN0011648, FBGN0037647, FBGN0015279, FBGN0053555	673	31	7937	2.2826055696687915	1.0	0.7202825861946346	88.21420806144606
GOTERM_BP_FAT	GO:0009719~response to endogenous stimulus	7	0.5631536604987932	0.15232811884104386	FBGN0013948, FBGN0010379, FBGN0013984, FBGN0011706, FBGN0015279, FBGN0002121, FBGN0003997	673	43	7937	1.9198659248764642	1.0	0.784196420665876	94.19612436969457
GOTERM_BP_FAT	GO:0009725~response to hormone stimulus	7	0.5631536604987932	0.15232811884104386	FBGN0013948, FBGN0010379, FBGN0013984, FBGN0011706, FBGN0015279, FBGN0002121, FBGN0003997	673	43	7937	1.9198659248764642	1.0	0.784196420665876	94.19612436969457
GOTERM_BP_FAT	GO:0040008~regulation of growth	13	1.0458567980691875	0.1600388391208566	FBGN0010379, FBGN0011648, FBGN0003165, FBGN0015513, FBGN0003997, FBGN0013984, FBGN0037647, FBGN0015279, FBGN0011577, FBGN0032451, FBGN0086676, FBGN0036007, FBGN0053555	673	103	7937	1.4884952177613642	1.0	0.7929970828865818	95.04139916436945
GOTERM_BP_FAT	GO:0030307~positive regulation of cell growth	4	0.32180209171359614	0.16947403265257527	FBGN0010379, FBGN0013984, FBGN0037647, FBGN0015279	673	17	7937	2.7749322611659815	1.0	0.807517233078604	95.9181868964954
GOTERM_BP_FAT	GO:0040014~regulation of multicellular organism growth	5	0.4022526146419952	0.17336630591767238	FBGN0010379, FBGN0013984, FBGN0015279, FBGN0011577, FBGN0053555	673	26	7937	2.267973482683735	1.0	0.8126551877677832	96.23545902443884
GOTERM_BP_FAT	GO:0051240~positive regulation of multicellular organismal process	5	0.4022526146419952	0.1908386278632928	FBGN0010379, FBGN0013984, FBGN0003256, FBGN0053555, FBGN0261263	673	27	7937	2.18397446480656	1.0	0.8347633759079026	97.39445574929427
GOTERM_BP_FAT	GO:0042127~regulation of cell proliferation	8	0.6436041834271923	0.20464080452264194	FBGN0010379, FBGN0004009, FBGN0013984, FBGN0015279, FBGN0015799, FBGN0003975, FBGN0002121, FBGN0259685	673	57	7937	1.6552227522744454	1.0	0.8514391904316546	98.06270603555713
GOTERM_BP_FAT	GO:0046620~regulation of organ growth	5	0.4022526146419952	0.2847315161265734	FBGN0010379, FBGN0013984, FBGN0015279, FBGN0011577, FBGN0003997	673	32	7937	1.842728454680535	1.0	0.9098310092419986	99.68867127310311
GOTERM_BP_FAT	GO:0040018~positive regulation of multicellular organism growth	3	0.2413515687851971	0.3667398229511763	FBGN0010379, FBGN0013984, FBGN0053555	673	15	7937	2.3586924219910848	1.0	0.9445410148462878	99.96178461912292
GOTERM_BP_FAT	GO:0043434~response to peptide hormone stimulus	3	0.2413515687851971	0.4580255444453899	FBGN0010379, FBGN0013984, FBGN0015279	673	18	7937	1.9655770183259038	1.0	0.9708705512393692	99.99738323175151
GOTERM_BP_FAT	GO:0008286~insulin receptor signaling pathway	3	0.2413515687851971	0.4580255444453899	FBGN0010379, FBGN0013984, FBGN0015279	673	18	7937	1.9655770183259038	1.0	0.9708705512393692	99.99738323175151
GOTERM_BP_FAT	GO:0032869~cellular response to insulin stimulus	3	0.2413515687851971	0.4580255444453899	FBGN0010379, FBGN0013984, FBGN0015279	673	18	7937	1.9655770183259038	1.0	0.9708705512393692	99.99738323175151
GOTERM_BP_FAT	GO:0032868~response to insulin stimulus	3	0.2413515687851971	0.4580255444453899	FBGN0010379, FBGN0013984, FBGN0015279	673	18	7937	1.9655770183259038	1.0	0.9708705512393692	99.99738323175151
GOTERM_BP_FAT	GO:0001558~regulation of cell growth	4	0.32180209171359614	0.5166583118603912	FBGN0010379, FBGN0013984, FBGN0037647, FBGN0015279	673	32	7937	1.474182763744428	1.0	0.9819476243450579	99.99963587043223
GOTERM_BP_FAT	GO:0008361~regulation of cell size	7	0.5631536604987932	0.618749445697828	FBGN0010379, FBGN0004009, FBGN0013984, FBGN0037647, FBGN0015279, FBGN0010303, FBGN0053555	673	75	7937	1.1007231302625062	1.0	0.9919834147307459	99.99999388608643
GOTERM_BP_FAT	GO:0032870~cellular response to hormone stimulus	3	0.2413515687851971	0.6591361778075777	FBGN0010379, FBGN0013984, FBGN0015279	673	26	7937	1.360784089610241	1.0	0.9945901559594973	99.99999911147174
GOTERM_BP_FAT	GO:0016049~cell growth	4	0.32180209171359614	0.7848340889234494	FBGN0004009, FBGN0013984, FBGN0015279, FBGN0010303	673	48	7937	0.9827885091629519	1.0	0.9989523642848042	99.99999999967866
Annotation Cluster 98	Enrichment Score: 0.6383476678315678
Category	Term	Count	%	PValue	Genes	List Total	Pop Hits	Pop Total	Fold Enrichment	Bonferroni	Benjamini	FDR
GOTERM_BP_FAT	GO:0008544~epidermis development	8	0.6436041834271923	0.10745323163604081	FBGN0041203, FBGN0004009, FBGN0028979, FBGN0016076, FBGN0003514, FBGN0001987, FBGN0014859, FBGN0000497	673	48	7937	1.9655770183259038	1.0	0.7016158969489018	85.88714191076205
GOTERM_BP_FAT	GO:0007398~ectoderm development	10	0.8045052292839904	0.11829489551431352	FBGN0041203, FBGN0004009, FBGN0000463, FBGN0028979, FBGN0016076, FBGN0003514, FBGN0001987, FBGN0014859, FBGN0000497, FBGN0003499	673	68	7937	1.7343326632287386	1.0	0.7217178900339207	88.56619697270092
GOTERM_BP_FAT	GO:0035317~imaginal disc-derived wing hair organization	5	0.4022526146419952	0.30435947644581823	FBGN0041203, FBGN0016076, FBGN0003514, FBGN0001987, FBGN0000497	673	33	7937	1.7868881984780944	1.0	0.9192923152242543	99.80721747389627
GOTERM_BP_FAT	GO:0035315~hair cell differentiation	5	0.4022526146419952	0.3241255079451573	FBGN0041203, FBGN0016076, FBGN0003514, FBGN0001987, FBGN0000497	673	34	7937	1.7343326632287386	1.0	0.9295913386573025	99.88266431659602
GOTERM_BP_FAT	GO:0035316~non-sensory hair organization	5	0.4022526146419952	0.3241255079451573	FBGN0041203, FBGN0016076, FBGN0003514, FBGN0001987, FBGN0000497	673	34	7937	1.7343326632287386	1.0	0.9295913386573025	99.88266431659602
GOTERM_BP_FAT	GO:0009913~epidermal cell differentiation	5	0.4022526146419952	0.36384403351619604	FBGN0041203, FBGN0016076, FBGN0003514, FBGN0001987, FBGN0000497	673	36	7937	1.6379808486049199	1.0	0.9439315389336653	99.95866019571315
Annotation Cluster 99	Enrichment Score: 0.6161015580226398
Category	Term	Count	%	PValue	Genes	List Total	Pop Hits	Pop Total	Fold Enrichment	Bonferroni	Benjamini	FDR
UP_SEQ_FEATURE	zinc finger region:ZZ-type	3	0.2413515687851971	0.07960419765354741	FBGN0037555, FBGN0053520, FBGN0003231	295	5	2975	6.050847457627118	1.0	0.9981438122802315	72.20377368837818
INTERPRO	IPR000433:Zinc finger, ZZ-type	3	0.2413515687851971	0.396877747722457	FBGN0037555, FBGN0053520, FBGN0003231	984	14	10196	2.220383275261324	1.0	0.9994650444291163	99.97126353512607
SMART	SM00291:ZnF_ZZ	3	0.2413515687851971	0.44885142380139376	FBGN0037555, FBGN0053520, FBGN0003231	515	14	4824	2.007212205270458	1.0	0.9889504531720259	99.95470655890068
Annotation Cluster 100	Enrichment Score: 0.610205512672421
Category	Term	Count	%	PValue	Genes	List Total	Pop Hits	Pop Total	Fold Enrichment	Bonferroni	Benjamini	FDR
SP_PIR_KEYWORDS	LIM domain	6	0.4827031375703942	0.19173439261297306	FBGN0041203, FBGN0063485, FBGN0051534, FBGN0041789, FBGN0050147, FBGN0036333	1180	34	12980	1.941176470588235	1.0	0.7350170269676981	94.07086103207163
INTERPRO	IPR001781:Zinc finger, LIM-type	6	0.4827031375703942	0.2446299287545185	FBGN0041203, FBGN0063485, FBGN0051534, FBGN0041789, FBGN0050147, FBGN0036333	984	35	10196	1.7763066202090594	1.0	0.9969513596003755	98.91609355304223
SMART	SM00132:LIM	6	0.4827031375703942	0.3149008632102849	FBGN0041203, FBGN0063485, FBGN0051534, FBGN0041789, FBGN0050147, FBGN0036333	515	35	4824	1.6057697642163662	1.0	0.970403294320825	99.24629699772176
Annotation Cluster 101	Enrichment Score: 0.6079448118730502
Category	Term	Count	%	PValue	Genes	List Total	Pop Hits	Pop Total	Fold Enrichment	Bonferroni	Benjamini	FDR
SP_PIR_KEYWORDS	pyridoxal phosphate	6	0.4827031375703942	0.08121902796400463	FBGN0002641, FBGN0030482, FBGN0036975, FBGN0014427, FBGN0000422, FBGN0036927	1180	26	12980	2.5384615384615383	0.9999999999723407	0.5435278855290455	67.51198717100102
GOTERM_MF_FAT	GO:0016769~transferase activity, transferring nitrogenous groups	5	0.4022526146419952	0.11384191160589603	FBGN0030482, FBGN0014427, FBGN0039580, FBGN0020764, FBGN0036927	713	21	7918	2.644092700193682	1.0	0.8272946922140345	83.9070482748372
GOTERM_MF_FAT	GO:0008483~transaminase activity	4	0.32180209171359614	0.1688889979057191	FBGN0030482, FBGN0014427, FBGN0039580, FBGN0036927	713	16	7918	2.7762973352033655	1.0	0.8886678729228468	93.89547149551952
INTERPRO	IPR015421:Pyridoxal phosphate-dependent transferase, major region, subdomain 1	6	0.4827031375703942	0.20812721319981667	FBGN0002641, FBGN0036975, FBGN0014427, FBGN0000422, FBGN0020764, FBGN0036927	984	33	10196	1.8839615668883962	1.0	0.994384538885625	97.67972024646498
GOTERM_MF_FAT	GO:0070279~vitamin B6 binding	6	0.4827031375703942	0.27093137143963186	FBGN0002641, FBGN0036975, FBGN0014427, FBGN0000422, FBGN0020764, FBGN0036927	713	39	7918	1.708490667817456	1.0	0.9521799993388	99.1571417272994
GOTERM_MF_FAT	GO:0030170~pyridoxal phosphate binding	6	0.4827031375703942	0.27093137143963186	FBGN0002641, FBGN0036975, FBGN0014427, FBGN0000422, FBGN0020764, FBGN0036927	713	39	7918	1.708490667817456	1.0	0.9521799993388	99.1571417272994
SP_PIR_KEYWORDS	Aminotransferase	3	0.2413515687851971	0.3334061854938942	FBGN0030482, FBGN0014427, FBGN0039580	1180	13	12980	2.5384615384615383	1.0	0.8655945062741184	99.54063232850471
GOTERM_MF_FAT	GO:0019842~vitamin binding	10	0.8045052292839904	0.5378028263130576	FBGN0002641, FBGN0033222, FBGN0036975, FBGN0014427, FBGN0000422, FBGN0032783, FBGN0038795, FBGN0029608, FBGN0020764, FBGN0036927	713	99	7918	1.1217362970518652	1.0	0.9941157401439977	99.99914120622103
GOTERM_MF_FAT	GO:0048037~cofactor binding	15	1.2067578439259854	0.7893891888758822	FBGN0020496, FBGN0002641, FBGN0000422, FBGN0039130, FBGN0025628, FBGN0036927, FBGN0051674, FBGN0031661, FBGN0003308, FBGN0036975, FBGN0014427, FBGN0032775, FBGN0051169, FBGN0020764, FBGN0039358	713	185	7918	0.9004207573632539	1.0	0.9997296123245423	99.99999999405078
Annotation Cluster 102	Enrichment Score: 0.6046695298895485
Category	Term	Count	%	PValue	Genes	List Total	Pop Hits	Pop Total	Fold Enrichment	Bonferroni	Benjamini	FDR
GOTERM_BP_FAT	GO:0045471~response to ethanol	5	0.4022526146419952	0.12475194625440142	FBGN0025631, FBGN0003310, FBGN0020277, FBGN0003256, FBGN0004635	673	23	7937	2.5637961108598746	1.0	0.7382577786221054	89.92593382552023
GOTERM_BP_FAT	GO:0007173~epidermal growth factor receptor signaling pathway	6	0.4827031375703942	0.1849955284291061	FBGN0001137, FBGN0020224, FBGN0003310, FBGN0003256, FBGN0004635, FBGN0000547	673	36	7937	1.9655770183259038	1.0	0.8294634555653615	97.05066423841633
GOTERM_BP_FAT	GO:0048149~behavioral response to ethanol	4	0.32180209171359614	0.23702202558069474	FBGN0025631, FBGN0003310, FBGN0003256, FBGN0004635	673	20	7937	2.3586924219910848	1.0	0.8802595537336084	99.05319522623837
GOTERM_BP_FAT	GO:0030534~adult behavior	10	0.8045052292839904	0.6971474036823013	FBGN0025631, FBGN0003068, FBGN0003310, FBGN0003011, FBGN0005626, FBGN0003256, FBGN0004635, FBGN0027066, FBGN0011260, FBGN0023076	673	120	7937	0.9827885091629519	1.0	0.9964639671717955	99.99999988407679
Annotation Cluster 103	Enrichment Score: 0.6010481560809472
Category	Term	Count	%	PValue	Genes	List Total	Pop Hits	Pop Total	Fold Enrichment	Bonferroni	Benjamini	FDR
KEGG_PATHWAY	dme04330:Notch signaling pathway	6	0.4827031375703942	0.04693570112028023	FBGN0004837, FBGN0020496, FBGN0039234, FBGN0002973, FBGN0000463, FBGN0020388	192	22	2054	2.9176136363636367	0.989098482919735	0.5949604910016496	40.98357803890256
GOTERM_BP_FAT	GO:0007219~Notch signaling pathway	6	0.4827031375703942	0.5514809813877533	FBGN0004837, FBGN0039234, FBGN0002973, FBGN0000463, FBGN0002733, FBGN0026320	673	58	7937	1.2200133217195266	1.0	0.9856338498507016	99.9998995617
SP_PIR_KEYWORDS	notch signaling pathway	4	0.32180209171359614	0.6078853573591141	FBGN0004837, FBGN0039234, FBGN0000463, FBGN0002733	1180	34	12980	1.2941176470588236	1.0	0.9576190042111213	99.99959868425722
Annotation Cluster 104	Enrichment Score: 0.5990533739435858
Category	Term	Count	%	PValue	Genes	List Total	Pop Hits	Pop Total	Fold Enrichment	Bonferroni	Benjamini	FDR
GOTERM_BP_FAT	GO:0051336~regulation of hydrolase activity	13	1.0458567980691875	0.015204582591422522	FBGN0028509, FBGN0036237, FBGN0013948, FBGN0038855, FBGN0026404, FBGN0020620, FBGN0038129, FBGN0034009, FBGN0039056, FBGN0028985, FBGN0028515, FBGN0050372, FBGN0086657	673	71	7937	2.159366301822824	0.9999999999999699	0.26982768925791056	23.195851214646733
GOTERM_MF_FAT	GO:0005096~GTPase activator activity	12	0.9654062751407884	0.06035624509372535	FBGN0038855, FBGN0028509, FBGN0020620, FBGN0038129, FBGN0030808, FBGN0030685, FBGN0034009, FBGN0039056, FBGN0038747, FBGN0050372, FBGN0040080, FBGN0020278	713	73	7918	1.825510576572076	1.0	0.6885299152917449	60.97515194930783
GOTERM_BP_FAT	GO:0032318~regulation of Ras GTPase activity	7	0.5631536604987932	0.07090746287278163	FBGN0038855, FBGN0028509, FBGN0020620, FBGN0038129, FBGN0034009, FBGN0039056, FBGN0050372	673	35	7937	2.3586924219910848	1.0	0.5805789948603559	71.82827759590555
GOTERM_MF_FAT	GO:0008047~enzyme activator activity	13	1.0458567980691875	0.11396934529827217	FBGN0028509, FBGN0030685, FBGN0030808, FBGN0028496, FBGN0038855, FBGN0020620, FBGN0038129, FBGN0034009, FBGN0039056, FBGN0038747, FBGN0050372, FBGN0040080, FBGN0020278	713	91	7918	1.5864556201162092	1.0	0.8214868685727723	83.94199239522767
GOTERM_BP_FAT	GO:0043087~regulation of GTPase activity	7	0.5631536604987932	0.11809311946755231	FBGN0038855, FBGN0028509, FBGN0020620, FBGN0038129, FBGN0034009, FBGN0039056, FBGN0050372	673	40	7937	2.063855869242199	1.0	0.7228540805243904	88.5210421080411
GOTERM_BP_FAT	GO:0046578~regulation of Ras protein signal transduction	9	0.7240547063555913	0.352515363899052	FBGN0038855, FBGN0028509, FBGN0020620, FBGN0038129, FBGN0034009, FBGN0039056, FBGN0013469, FBGN0015803, FBGN0050372	673	79	7937	1.3435589745518834	1.0	0.9399653255033346	99.94397092177711
GOTERM_BP_FAT	GO:0032313~regulation of Rab GTPase activity	4	0.32180209171359614	0.3799784717105174	FBGN0038855, FBGN0020620, FBGN0038129, FBGN0034009	673	26	7937	1.814378786146988	1.0	0.9501049721966569	99.97344226144774
GOTERM_BP_FAT	GO:0032483~regulation of Rab protein signal transduction	4	0.32180209171359614	0.3799784717105174	FBGN0038855, FBGN0020620, FBGN0038129, FBGN0034009	673	26	7937	1.814378786146988	1.0	0.9501049721966569	99.97344226144774
INTERPRO	IPR000195:RabGAP/TBC	4	0.32180209171359614	0.4118171924372524	FBGN0038855, FBGN0020620, FBGN0038129, FBGN0034009	984	24	10196	1.7269647696476966	1.0	0.9995936033710613	99.98082420469734
SMART	SM00164:TBC	4	0.32180209171359614	0.47901184809045494	FBGN0038855, FBGN0020620, FBGN0038129, FBGN0034009	515	24	4824	1.5611650485436892	1.0	0.9875131222599834	99.97811480550581
GOTERM_MF_FAT	GO:0005097~Rab GTPase activator activity	4	0.32180209171359614	0.49092713813895594	FBGN0038855, FBGN0020620, FBGN0038129, FBGN0034009	713	29	7918	1.5317502539053054	1.0	0.9914307309851229	99.99630171574084
GOTERM_MF_FAT	GO:0030695~GTPase regulator activity	14	1.1263073209975865	0.5160544843672928	FBGN0031762, FBGN0028509, FBGN0030685, FBGN0030808, FBGN0038855, FBGN0020620, FBGN0038129, FBGN0034009, FBGN0039056, FBGN0038747, FBGN0015803, FBGN0050372, FBGN0040080, FBGN0020278	713	142	7918	1.0948778223337217	1.0	0.9930486662541398	99.99827923463926
GOTERM_MF_FAT	GO:0060589~nucleoside-triphosphatase regulator activity	14	1.1263073209975865	0.5475493910349335	FBGN0031762, FBGN0028509, FBGN0030685, FBGN0030808, FBGN0038855, FBGN0020620, FBGN0038129, FBGN0034009, FBGN0039056, FBGN0038747, FBGN0015803, FBGN0050372, FBGN0040080, FBGN0020278	713	145	7918	1.0722251777337137	1.0	0.9943746051675239	99.99937772337539
GOTERM_BP_FAT	GO:0051056~regulation of small GTPase mediated signal transduction	9	0.7240547063555913	0.5480017060039197	FBGN0038855, FBGN0028509, FBGN0020620, FBGN0038129, FBGN0034009, FBGN0039056, FBGN0013469, FBGN0015803, FBGN0050372	673	94	7937	1.1291612658467958	1.0	0.9851975323035489	99.99988526245853
GOTERM_MF_FAT	GO:0005099~Ras GTPase activator activity	5	0.4022526146419952	0.6034481952248436	FBGN0038855, FBGN0020620, FBGN0038129, FBGN0030685, FBGN0034009	713	46	7918	1.207085797914507	1.0	0.9962313775311109	99.99991521231443
GOTERM_MF_FAT	GO:0005083~small GTPase regulator activity	10	0.8045052292839904	0.6448224428586695	FBGN0038855, FBGN0028509, FBGN0020620, FBGN0038129, FBGN0030808, FBGN0030685, FBGN0034009, FBGN0039056, FBGN0015803, FBGN0050372	713	108	7918	1.028258272297543	1.0	0.997621130863575	99.99998396692614
Annotation Cluster 105	Enrichment Score: 0.5937155604700355
Category	Term	Count	%	PValue	Genes	List Total	Pop Hits	Pop Total	Fold Enrichment	Bonferroni	Benjamini	FDR
GOTERM_BP_FAT	GO:0050807~regulation of synapse organization	6	0.4827031375703942	0.09350025471241813	FBGN0015790, FBGN0011648, FBGN0003165, FBGN0032451, FBGN0015803, FBGN0086676	673	29	7937	2.440026643439053	1.0	0.6597987654899287	81.56448759098986
GOTERM_BP_FAT	GO:0050803~regulation of synapse structure and activity	7	0.5631536604987932	0.11809311946755231	FBGN0015790, FBGN0011648, FBGN0003165, FBGN0032451, FBGN0015803, FBGN0086676, FBGN0003256	673	40	7937	2.063855869242199	1.0	0.7228540805243904	88.5210421080411
GOTERM_BP_FAT	GO:0044087~regulation of cellular component biogenesis	11	0.8849557522123894	0.1367092530187381	FBGN0015790, FBGN0004574, FBGN0011648, FBGN0034577, FBGN0011744, FBGN0003165, FBGN0032451, FBGN0038369, FBGN0086676, FBGN0003495, FBGN0011570	673	80	7937	1.6216010401188707	1.0	0.7605096423129959	92.05120974896181
GOTERM_BP_FAT	GO:0048638~regulation of developmental growth	6	0.4827031375703942	0.2477267362772517	FBGN0011648, FBGN0015279, FBGN0011577, FBGN0003165, FBGN0032451, FBGN0086676	673	40	7937	1.7690193164933135	1.0	0.8854069365426183	99.25773165684996
GOTERM_BP_FAT	GO:0051153~regulation of striated muscle cell differentiation	4	0.32180209171359614	0.2842632396948328	FBGN0011648, FBGN0003165, FBGN0032451, FBGN0086676	673	22	7937	2.1442658381737134	1.0	0.9101744609013976	99.6851417041687
GOTERM_BP_FAT	GO:0048742~regulation of skeletal muscle fiber development	4	0.32180209171359614	0.2842632396948328	FBGN0011648, FBGN0003165, FBGN0032451, FBGN0086676	673	22	7937	2.1442658381737134	1.0	0.9101744609013976	99.6851417041687
GOTERM_BP_FAT	GO:0008582~regulation of synaptic growth at neuromuscular junction	4	0.32180209171359614	0.2842632396948328	FBGN0011648, FBGN0003165, FBGN0032451, FBGN0086676	673	22	7937	2.1442658381737134	1.0	0.9101744609013976	99.6851417041687
GOTERM_BP_FAT	GO:0048641~regulation of skeletal muscle tissue development	4	0.32180209171359614	0.2842632396948328	FBGN0011648, FBGN0003165, FBGN0032451, FBGN0086676	673	22	7937	2.1442658381737134	1.0	0.9101744609013976	99.6851417041687
GOTERM_BP_FAT	GO:0051147~regulation of muscle cell differentiation	4	0.32180209171359614	0.2842632396948328	FBGN0011648, FBGN0003165, FBGN0032451, FBGN0086676	673	22	7937	2.1442658381737134	1.0	0.9101744609013976	99.6851417041687
GOTERM_BP_FAT	GO:0051963~regulation of synaptogenesis	4	0.32180209171359614	0.30818993371112935	FBGN0011648, FBGN0003165, FBGN0032451, FBGN0086676	673	23	7937	2.0510368886878996	1.0	0.9209671010950333	99.8247080381907
GOTERM_BP_FAT	GO:0051960~regulation of nervous system development	10	0.8045052292839904	0.3517183216691345	FBGN0041203, FBGN0002973, FBGN0011648, FBGN0000463, FBGN0002121, FBGN0003165, FBGN0032451, FBGN0086676, FBGN0003256, FBGN0000547	673	90	7937	1.3103846788839357	1.0	0.9400253330289825	99.94277095582846
GOTERM_BP_FAT	GO:0016202~regulation of striated muscle tissue development	4	0.32180209171359614	0.47269452542628365	FBGN0011648, FBGN0003165, FBGN0032451, FBGN0086676	673	30	7937	1.572461614660723	1.0	0.9740839403695135	99.99836881953077
GOTERM_BP_FAT	GO:0048634~regulation of muscle development	4	0.32180209171359614	0.5378881953995549	FBGN0011648, FBGN0003165, FBGN0032451, FBGN0086676	673	33	7937	1.4295105587824755	1.0	0.9842313783202858	99.99983202559649
Annotation Cluster 106	Enrichment Score: 0.5930576128139384
Category	Term	Count	%	PValue	Genes	List Total	Pop Hits	Pop Total	Fold Enrichment	Bonferroni	Benjamini	FDR
GOTERM_BP_FAT	GO:0007513~pericardial cell differentiation	3	0.2413515687851971	0.14253578272108777	FBGN0002973, FBGN0004009, FBGN0033649	673	8	7937	4.422548291233284	1.0	0.7662166394290011	92.92639658616493
GOTERM_BP_FAT	GO:0007507~heart development	9	0.7240547063555913	0.22673977745053497	FBGN0002973, FBGN0004009, FBGN0011648, FBGN0003328, FBGN0033649, FBGN0004606, FBGN0085432, FBGN0003256, FBGN0082585	673	69	7937	1.5382776665159248	1.0	0.8742479923769912	98.8076566758475
GOTERM_BP_FAT	GO:0035051~cardiac cell differentiation	3	0.2413515687851971	0.5144883446203721	FBGN0002973, FBGN0004009, FBGN0033649	673	20	7937	1.7690193164933135	1.0	0.9816956181582717	99.99960666218321
Annotation Cluster 107	Enrichment Score: 0.5922672663699363
Category	Term	Count	%	PValue	Genes	List Total	Pop Hits	Pop Total	Fold Enrichment	Bonferroni	Benjamini	FDR
INTERPRO	IPR011993:Pleckstrin homology-type	15	1.2067578439259854	0.1323480109941089	FBGN0010379, FBGN0260442, FBGN0031799, FBGN0028509, FBGN0039249, FBGN0039110, FBGN0030685, FBGN0004133, FBGN0003016, FBGN0002973, FBGN0085412, FBGN0260486, FBGN0039056, FBGN0015803, FBGN0050372	984	105	10196	1.4802555168408826	1.0	0.9846602493539863	89.86898467191729
INTERPRO	IPR001849:Pleckstrin homology	11	0.8849557522123894	0.18296180821327906	FBGN0010379, FBGN0028509, FBGN0085412, FBGN0030808, FBGN0030685, FBGN0260486, FBGN0039056, FBGN0004133, FBGN0015803, FBGN0050372, FBGN0003016	984	75	10196	1.5197289972899728	1.0	0.9929512926360365	96.15702946997938
SMART	SM00233:PH	11	0.8849557522123894	0.273787065764542	FBGN0010379, FBGN0028509, FBGN0085412, FBGN0030808, FBGN0030685, FBGN0260486, FBGN0039056, FBGN0004133, FBGN0015803, FBGN0050372, FBGN0003016	515	75	4824	1.3738252427184465	1.0	0.9602751930911525	98.39924165843837
GOTERM_MF_FAT	GO:0005083~small GTPase regulator activity	10	0.8045052292839904	0.6448224428586695	FBGN0038855, FBGN0028509, FBGN0020620, FBGN0038129, FBGN0030808, FBGN0030685, FBGN0034009, FBGN0039056, FBGN0015803, FBGN0050372	713	108	7918	1.028258272297543	1.0	0.997621130863575	99.99998396692614
Annotation Cluster 108	Enrichment Score: 0.5894963151446413
Category	Term	Count	%	PValue	Genes	List Total	Pop Hits	Pop Total	Fold Enrichment	Bonferroni	Benjamini	FDR
GOTERM_CC_FAT	GO:0043005~neuron projection	7	0.5631536604987932	0.17482226685562793	FBGN0015790, FBGN0004574, FBGN0033438, FBGN0035049, FBGN0023143, FBGN0021760, FBGN0025879	414	44	4786	1.8391523935002194	1.0	0.8080604705257324	92.65363662023084
GOTERM_CC_FAT	GO:0030425~dendrite	4	0.32180209171359614	0.26994160734105943	FBGN0033438, FBGN0035049, FBGN0023143, FBGN0025879	414	21	4786	2.2019783758914193	1.0	0.8785224830782673	98.60894619332835
GOTERM_CC_FAT	GO:0042995~cell projection	12	0.9654062751407884	0.36111412629675427	FBGN0015790, FBGN0260442, FBGN0004574, FBGN0033438, FBGN0035049, FBGN0011744, FBGN0023143, FBGN0031853, FBGN0021760, FBGN0019940, FBGN0015513, FBGN0025879	414	111	4786	1.2497715106410758	1.0	0.9214402646736268	99.77293519196722
Annotation Cluster 109	Enrichment Score: 0.5886258078982118
Category	Term	Count	%	PValue	Genes	List Total	Pop Hits	Pop Total	Fold Enrichment	Bonferroni	Benjamini	FDR
GOTERM_BP_FAT	GO:0006582~melanin metabolic process	4	0.32180209171359614	0.059647393216226835	FBGN0029167, FBGN0261363, FBGN0000527, FBGN0037515	673	11	7937	4.288531676347427	1.0	0.5420771586778093	65.33183320705862
GOTERM_BP_FAT	GO:0042440~pigment metabolic process	9	0.7240547063555913	0.19258291113303808	FBGN0029167, FBGN0002641, FBGN0041194, FBGN0003162, FBGN0261363, FBGN0000527, FBGN0020764, FBGN0037515, FBGN0003499	673	66	7937	1.6081993786302848	1.0	0.8353002352729508	97.4895300734597
GOTERM_BP_FAT	GO:0046148~pigment biosynthetic process	6	0.4827031375703942	0.5194966726389987	FBGN0002641, FBGN0041194, FBGN0003162, FBGN0261363, FBGN0000527, FBGN0020764	673	56	7937	1.2635852260666525	1.0	0.9821387834189865	99.99967099939326
GOTERM_BP_FAT	GO:0019748~secondary metabolic process	6	0.4827031375703942	0.7408064969055388	FBGN0039254, FBGN0029167, FBGN0002641, FBGN0261363, FBGN0000527, FBGN0037515	673	72	7937	0.9827885091629519	1.0	0.9978989499806071	99.99999999206347
Annotation Cluster 110	Enrichment Score: 0.5862943778965403
Category	Term	Count	%	PValue	Genes	List Total	Pop Hits	Pop Total	Fold Enrichment	Bonferroni	Benjamini	FDR
UP_SEQ_FEATURE	domain:Protein kinase	14	1.1263073209975865	0.06598967824111862	FBGN0010379, FBGN0041203, FBGN0259680, FBGN0046685, FBGN0037327, FBGN0024245, FBGN0013984, FBGN0000489, FBGN0016930, FBGN0010303, FBGN0010441, FBGN0003256, FBGN0046322, FBGN0013955	295	84	2975	1.6807909604519773	1.0	0.9966323282857418	65.13345434354022
SP_PIR_KEYWORDS	tyrosine-protein kinase	7	0.5631536604987932	0.11435258157796295	FBGN0024245, FBGN0013984, FBGN0032006, FBGN0046685, FBGN0016930, FBGN0010303, FBGN0013955	1180	37	12980	2.081081081081081	0.9999999999999992	0.6101340311690009	80.04699646028874
UP_SEQ_FEATURE	binding site:ATP	14	1.1263073209975865	0.2126913135557038	FBGN0010379, FBGN0041203, FBGN0259680, FBGN0046685, FBGN0037327, FBGN0024245, FBGN0013984, FBGN0000489, FBGN0016930, FBGN0010303, FBGN0010441, FBGN0003256, FBGN0046322, FBGN0013955	295	103	2975	1.3707421425045252	1.0	0.9999249285908657	97.50479254044018
INTERPRO	IPR017441:Protein kinase, ATP binding site	21	1.6894609814963797	0.30165703125087	FBGN0041203, FBGN0010379, FBGN0259680, FBGN0250823, FBGN0032006, FBGN0046685, FBGN0013984, FBGN0037327, FBGN0024245, FBGN0030051, FBGN0016930, FBGN0000489, FBGN0036544, FBGN0010303, FBGN0010441, FBGN0030735, FBGN0003256, FBGN0086657, FBGN0046322, FBGN0013955, FBGN0039908	984	182	10196	1.1955909943714822	1.0	0.9986437894201035	99.6943807699586
GOTERM_MF_FAT	GO:0004713~protein tyrosine kinase activity	8	0.6436041834271923	0.33709301329411245	FBGN0041203, FBGN0024245, FBGN0013984, FBGN0032006, FBGN0046685, FBGN0016930, FBGN0010303, FBGN0013955	713	63	7918	1.4101827734366303	1.0	0.9742410529153951	99.7998898911847
GOTERM_MF_FAT	GO:0004714~transmembrane receptor protein tyrosine kinase activity	4	0.32180209171359614	0.34246296410773536	FBGN0024245, FBGN0013984, FBGN0032006, FBGN0046685	713	23	7918	1.9313372766632113	1.0	0.9749102547908757	99.82303906190938
INTERPRO	IPR001245:Tyrosine protein kinase	6	0.4827031375703942	0.42068849081570514	FBGN0041203, FBGN0024245, FBGN0013984, FBGN0032006, FBGN0046685, FBGN0013955	984	44	10196	1.4129711751662972	1.0	0.9996047043326115	99.98499252833626
INTERPRO	IPR008266:Tyrosine protein kinase, active site	5	0.4022526146419952	0.44023378063734286	FBGN0024245, FBGN0013984, FBGN0032006, FBGN0046685, FBGN0013955	984	35	10196	1.4802555168408826	1.0	0.9996759337818244	99.99137188563671
SMART	SM00219:TyrKc	6	0.4827031375703942	0.5109260555723951	FBGN0041203, FBGN0024245, FBGN0013984, FBGN0032006, FBGN0046685, FBGN0013955	515	44	4824	1.277316857899382	1.0	0.9867956847681764	99.99033212934332
Annotation Cluster 111	Enrichment Score: 0.5842133292622617
Category	Term	Count	%	PValue	Genes	List Total	Pop Hits	Pop Total	Fold Enrichment	Bonferroni	Benjamini	FDR
GOTERM_BP_FAT	GO:0007442~hindgut morphogenesis	7	0.5631536604987932	0.14046039301819324	FBGN0004009, FBGN0033649, FBGN0024244, FBGN0001311, FBGN0004956, FBGN0003169, FBGN0001325	673	42	7937	1.965577018325904	1.0	0.7656069176270461	92.62562694422732
GOTERM_BP_FAT	GO:0007439~ectodermal gut development	7	0.5631536604987932	0.19041055189550968	FBGN0004009, FBGN0033649, FBGN0024244, FBGN0001311, FBGN0004956, FBGN0003169, FBGN0001325	673	46	7937	1.7946572776019123	1.0	0.8352664127947956	97.37061004279516
GOTERM_BP_FAT	GO:0048567~ectodermal gut morphogenesis	7	0.5631536604987932	0.19041055189550968	FBGN0004009, FBGN0033649, FBGN0024244, FBGN0001311, FBGN0004956, FBGN0003169, FBGN0001325	673	46	7937	1.7946572776019123	1.0	0.8352664127947956	97.37061004279516
GOTERM_BP_FAT	GO:0048547~gut morphogenesis	7	0.5631536604987932	0.20385121181868504	FBGN0004009, FBGN0033649, FBGN0024244, FBGN0001311, FBGN0004956, FBGN0003169, FBGN0001325	673	47	7937	1.7564730802061268	1.0	0.8525384161186226	98.02930978740575
GOTERM_BP_FAT	GO:0048546~digestive tract morphogenesis	7	0.5631536604987932	0.21762235184260717	FBGN0004009, FBGN0033649, FBGN0024244, FBGN0001311, FBGN0004956, FBGN0003169, FBGN0001325	673	48	7937	1.7198798910351658	1.0	0.8639530593710397	98.54088298416585
GOTERM_BP_FAT	GO:0055123~digestive system development	7	0.5631536604987932	0.21762235184260717	FBGN0004009, FBGN0033649, FBGN0024244, FBGN0001311, FBGN0004956, FBGN0003169, FBGN0001325	673	48	7937	1.7198798910351658	1.0	0.8639530593710397	98.54088298416585
GOTERM_BP_FAT	GO:0048565~gut development	9	0.7240547063555913	0.275295524751175	FBGN0004009, FBGN0003328, FBGN0033649, FBGN0024244, FBGN0001297, FBGN0001311, FBGN0004956, FBGN0003169, FBGN0001325	673	73	7937	1.4539884793095728	1.0	0.9041635766827824	99.6098228794182
GOTERM_BP_FAT	GO:0007440~foregut morphogenesis	3	0.2413515687851971	0.30266974521080514	FBGN0004009, FBGN0024244, FBGN0004956	673	13	7937	2.721568179220482	1.0	0.9207144688743838	99.79899048925029
GOTERM_BP_FAT	GO:0048619~embryonic hindgut morphogenesis	4	0.32180209171359614	0.5166583118603912	FBGN0024244, FBGN0001311, FBGN0003169, FBGN0001325	673	32	7937	1.474182763744428	1.0	0.9819476243450579	99.99963587043223
GOTERM_BP_FAT	GO:0007443~Malpighian tubule morphogenesis	3	0.2413515687851971	0.6795773958516913	FBGN0001311, FBGN0003169, FBGN0001325	673	27	7937	1.310384678883936	1.0	0.9957223870018531	99.99999969377245
Annotation Cluster 112	Enrichment Score: 0.5837329370488538
Category	Term	Count	%	PValue	Genes	List Total	Pop Hits	Pop Total	Fold Enrichment	Bonferroni	Benjamini	FDR
GOTERM_BP_FAT	GO:0007179~transforming growth factor beta receptor signaling pathway	5	0.4022526146419952	0.12475194625440142	FBGN0026369, FBGN0011648, FBGN0011577, FBGN0002121, FBGN0003169	673	23	7937	2.5637961108598746	1.0	0.7382577786221054	89.92593382552023
GOTERM_BP_FAT	GO:0007178~transmembrane receptor protein serine/threonine kinase signaling pathway	5	0.4022526146419952	0.36384403351619604	FBGN0026369, FBGN0011648, FBGN0011577, FBGN0002121, FBGN0003169	673	36	7937	1.6379808486049199	1.0	0.9439315389336653	99.95866019571315
KEGG_PATHWAY	dme04350:TGF-beta signaling pathway	5	0.4022526146419952	0.3906956731233065	FBGN0026369, FBGN0011648, FBGN0015799, FBGN0003256, FBGN0003169	192	34	2054	1.5732230392156865	1.0	0.8911377832179707	99.56382996993753
Annotation Cluster 113	Enrichment Score: 0.5817205873341168
Category	Term	Count	%	PValue	Genes	List Total	Pop Hits	Pop Total	Fold Enrichment	Bonferroni	Benjamini	FDR
GOTERM_BP_FAT	GO:0007445~determination of imaginal disc primordium	3	0.2413515687851971	0.2052142852141589	FBGN0004009, FBGN0003310, FBGN0004635	673	10	7937	3.538038632986627	1.0	0.8511714841487732	98.08662672175083
GOTERM_BP_FAT	GO:0035225~determination of genital disc primordium	3	0.2413515687851971	0.2052142852141589	FBGN0004009, FBGN0003310, FBGN0004635	673	10	7937	3.538038632986627	1.0	0.8511714841487732	98.08662672175083
GOTERM_BP_FAT	GO:0035215~genital disc development	4	0.32180209171359614	0.42699526537086174	FBGN0004009, FBGN0003310, FBGN0011236, FBGN0004635	673	28	7937	1.6847803014222031	1.0	0.9630783336371042	99.99317257233957
Annotation Cluster 114	Enrichment Score: 0.5570220789934929
Category	Term	Count	%	PValue	Genes	List Total	Pop Hits	Pop Total	Fold Enrichment	Bonferroni	Benjamini	FDR
GOTERM_BP_FAT	GO:0051493~regulation of cytoskeleton organization	8	0.6436041834271923	0.12645874426683903	FBGN0011742, FBGN0034577, FBGN0011744, FBGN0021760, FBGN0038369, FBGN0003514, FBGN0026620, FBGN0011570	673	50	7937	1.8869539375928677	1.0	0.7399021165021347	90.2590226108287
GOTERM_BP_FAT	GO:0043242~negative regulation of protein complex disassembly	4	0.32180209171359614	0.23702202558069474	FBGN0034577, FBGN0021760, FBGN0026620, FBGN0011570	673	20	7937	2.3586924219910848	1.0	0.8802595537336084	99.05319522623837
GOTERM_BP_FAT	GO:0051494~negative regulation of cytoskeleton organization	4	0.32180209171359614	0.2605034495731101	FBGN0034577, FBGN0021760, FBGN0026620, FBGN0011570	673	21	7937	2.2463737352296045	1.0	0.895075728514017	99.44739420584563
GOTERM_BP_FAT	GO:0043244~regulation of protein complex disassembly	4	0.32180209171359614	0.30818993371112935	FBGN0034577, FBGN0021760, FBGN0026620, FBGN0011570	673	23	7937	2.0510368886878996	1.0	0.9209671010950333	99.8247080381907
GOTERM_BP_FAT	GO:0010639~negative regulation of organelle organization	5	0.4022526146419952	0.36384403351619604	FBGN0034577, FBGN0028978, FBGN0021760, FBGN0026620, FBGN0011570	673	36	7937	1.6379808486049199	1.0	0.9439315389336653	99.95866019571315
GOTERM_BP_FAT	GO:0051129~negative regulation of cellular component organization	6	0.4827031375703942	0.5194966726389987	FBGN0034577, FBGN0028978, FBGN0021760, FBGN0032451, FBGN0026620, FBGN0011570	673	56	7937	1.2635852260666525	1.0	0.9821387834189865	99.99967099939326
Annotation Cluster 115	Enrichment Score: 0.5534253911153502
Category	Term	Count	%	PValue	Genes	List Total	Pop Hits	Pop Total	Fold Enrichment	Bonferroni	Benjamini	FDR
GOTERM_BP_FAT	GO:0009798~axis specification	24	1.9308125502815767	0.08380627724439826	FBGN0015790, FBGN0035089, FBGN0001321, FBGN0001137, FBGN0004638, FBGN0003475, FBGN0003165, FBGN0020224, FBGN0003719, FBGN0003495, FBGN0031114, FBGN0001233, FBGN0004009, FBGN0026192, FBGN0000463, FBGN0038524, FBGN0002121, FBGN0001150, FBGN0010441, FBGN0000163, FBGN0003256, FBGN0001325, FBGN0037245, FBGN0020278	673	201	7937	1.4081745802931849	1.0	0.6297614267516491	77.85740035845029
GOTERM_BP_FAT	GO:0021700~developmental maturation	17	1.3676588897827837	0.10566693210940728	FBGN0015790, FBGN0003042, FBGN0001137, FBGN0021760, FBGN0003475, FBGN0003719, FBGN0003495, FBGN0001233, FBGN0026192, FBGN0000463, FBGN0023143, FBGN0002121, FBGN0000527, FBGN0038524, FBGN0000163, FBGN0086657, FBGN0037245	673	135	7937	1.485102636068461	1.0	0.6990092127181096	85.39264343871179
GOTERM_BP_FAT	GO:0048469~cell maturation	16	1.2872083668543846	0.12276390457280861	FBGN0015790, FBGN0003042, FBGN0001137, FBGN0021760, FBGN0003475, FBGN0003719, FBGN0003495, FBGN0001233, FBGN0026192, FBGN0000463, FBGN0023143, FBGN0002121, FBGN0038524, FBGN0000163, FBGN0086657, FBGN0037245	673	128	7937	1.474182763744428	1.0	0.733964939046388	89.52443766846979
GOTERM_BP_FAT	GO:0007281~germ cell development	27	2.1721641190667738	0.12603631255292738	FBGN0000158, FBGN0001137, FBGN0003475, FBGN0003165, FBGN0024432, FBGN0003719, FBGN0003495, FBGN0001233, FBGN0003169, FBGN0004956, FBGN0041087, FBGN0026192, FBGN0016053, FBGN0000463, FBGN0038524, FBGN0002121, FBGN0015790, FBGN0011648, FBGN0021760, FBGN0021814, FBGN0013984, FBGN0026404, FBGN0003659, FBGN0031853, FBGN0046687, FBGN0000163, FBGN0037245	673	243	7937	1.310384678883936	1.0	0.740368451195456	90.17756318111967
GOTERM_BP_FAT	GO:0009994~oocyte differentiation	15	1.2067578439259854	0.278134080133019	FBGN0015790, FBGN0001137, FBGN0021760, FBGN0003475, FBGN0003719, FBGN0003495, FBGN0001233, FBGN0026192, FBGN0000463, FBGN0034577, FBGN0003659, FBGN0002121, FBGN0038524, FBGN0000163, FBGN0037245	673	138	7937	1.2818980554299373	1.0	0.906071176812065	99.63532725582402
GOTERM_BP_FAT	GO:0007308~oocyte construction	13	1.0458567980691875	0.32653405859327955	FBGN0015790, FBGN0001137, FBGN0021760, FBGN0003475, FBGN0003495, FBGN0003719, FBGN0001233, FBGN0026192, FBGN0000463, FBGN0002121, FBGN0038524, FBGN0000163, FBGN0037245	673	121	7937	1.2670661771026488	1.0	0.9306593421411897	99.8896622742816
GOTERM_BP_FAT	GO:0048599~oocyte development	13	1.0458567980691875	0.37888789965526326	FBGN0015790, FBGN0001137, FBGN0021760, FBGN0003475, FBGN0003495, FBGN0003719, FBGN0001233, FBGN0026192, FBGN0000463, FBGN0002121, FBGN0038524, FBGN0000163, FBGN0037245	673	126	7937	1.216785773249369	1.0	0.950016354744907	99.97262604003322
GOTERM_BP_FAT	GO:0007309~oocyte axis specification	12	0.9654062751407884	0.4155649390506896	FBGN0015790, FBGN0026192, FBGN0000463, FBGN0001137, FBGN0002121, FBGN0038524, FBGN0003475, FBGN0003719, FBGN0003495, FBGN0000163, FBGN0001233, FBGN0037245	673	118	7937	1.1993351298259751	1.0	0.9600245134314783	99.9904056693023
GOTERM_BP_FAT	GO:0007310~oocyte dorsal/ventral axis specification	5	0.4022526146419952	0.49970683841010516	FBGN0001137, FBGN0038524, FBGN0003719, FBGN0003495, FBGN0037245	673	43	7937	1.3713328034831886	1.0	0.9792833065783705	99.99934064289671
GOTERM_BP_FAT	GO:0007314~oocyte anterior/posterior axis specification	5	0.4022526146419952	0.9062962930195485	FBGN0000463, FBGN0001137, FBGN0002121, FBGN0003475, FBGN0001233	673	78	7937	0.7559911608945784	1.0	0.99993748337919	100.0
GOTERM_BP_FAT	GO:0008358~maternal determination of anterior/posterior axis, embryo	5	0.4022526146419952	0.9209177506041191	FBGN0000463, FBGN0001137, FBGN0002121, FBGN0003475, FBGN0001233	673	81	7937	0.7279914882688533	1.0	0.9999646408269615	100.0
Annotation Cluster 116	Enrichment Score: 0.5471770398686953
Category	Term	Count	%	PValue	Genes	List Total	Pop Hits	Pop Total	Fold Enrichment	Bonferroni	Benjamini	FDR
GOTERM_BP_FAT	GO:0018993~somatic sex determination	4	0.32180209171359614	0.19137795707264962	FBGN0003741, FBGN0015381, FBGN0003659, FBGN0004956	673	18	7937	2.620769357767872	1.0	0.8344563436514553	97.4242088086874
GOTERM_BP_FAT	GO:0007539~primary sex determination, soma	3	0.2413515687851971	0.3349329781944239	FBGN0003741, FBGN0003659, FBGN0004956	673	14	7937	2.527170452133305	1.0	0.9339493471855688	99.91111192302463
GOTERM_BP_FAT	GO:0007530~sex determination	4	0.32180209171359614	0.35613860642236694	FBGN0003741, FBGN0015381, FBGN0003659, FBGN0004956	673	25	7937	1.8869539375928677	1.0	0.9415803255162207	99.94913318438722
Annotation Cluster 117	Enrichment Score: 0.5420787768769485
Category	Term	Count	%	PValue	Genes	List Total	Pop Hits	Pop Total	Fold Enrichment	Bonferroni	Benjamini	FDR
GOTERM_BP_FAT	GO:0007611~learning or memory	11	0.8849557522123894	0.11362466985400929	FBGN0003328, FBGN0023479, FBGN0000422, FBGN0003068, FBGN0014141, FBGN0086370, FBGN0259481, FBGN0004638, FBGN0003165, FBGN0004635, FBGN0035770	673	77	7937	1.6847803014222034	1.0	0.7118021152928158	87.4769451588965
GOTERM_BP_FAT	GO:0008355~olfactory learning	7	0.5631536604987932	0.21762235184260717	FBGN0003328, FBGN0014141, FBGN0086370, FBGN0259481, FBGN0004638, FBGN0004635, FBGN0035770	673	48	7937	1.7198798910351658	1.0	0.8639530593710397	98.54088298416585
GOTERM_BP_FAT	GO:0007612~learning	7	0.5631536604987932	0.32095848138557886	FBGN0003328, FBGN0014141, FBGN0086370, FBGN0259481, FBGN0004638, FBGN0004635, FBGN0035770	673	55	7937	1.5009860867215992	1.0	0.9279606639064142	99.87282501050562
GOTERM_BP_FAT	GO:0042048~olfactory behavior	10	0.8045052292839904	0.4136474591967269	FBGN0003328, FBGN0035168, FBGN0016930, FBGN0014141, FBGN0086370, FBGN0259481, FBGN0004638, FBGN0020277, FBGN0004635, FBGN0035770	673	95	7937	1.241417064205834	1.0	0.9599987734833471	99.98984878081298
GOTERM_BP_FAT	GO:0007635~chemosensory behavior	10	0.8045052292839904	0.5934044028856913	FBGN0003328, FBGN0035168, FBGN0016930, FBGN0014141, FBGN0086370, FBGN0259481, FBGN0004638, FBGN0020277, FBGN0004635, FBGN0035770	673	110	7937	1.0721329190868567	1.0	0.9897771898154261	99.99998147331077
Annotation Cluster 118	Enrichment Score: 0.5288581266582498
Category	Term	Count	%	PValue	Genes	List Total	Pop Hits	Pop Total	Fold Enrichment	Bonferroni	Benjamini	FDR
SP_PIR_KEYWORDS	receptor	40	3.2180209171359615	0.09560268618212367	FBGN0028956, FBGN0041225, FBGN0260446, FBGN0035468, FBGN0053696, FBGN0037212, FBGN0004841, FBGN0041246, FBGN0041247, FBGN0004649, FBGN0019940, FBGN0016650, FBGN0037960, FBGN0003169, FBGN0014859, FBGN0025631, FBGN0045469, FBGN0034880, FBGN0038440, FBGN0032006, FBGN0046685, FBGN0029114, FBGN0020377, FBGN0038201, FBGN0045470, FBGN0039916, FBGN0026369, FBGN0024245, FBGN0013984, FBGN0015381, FBGN00033…	1180	347	12980	1.2680115273775217	0.9999999999997014	0.5826909152012963	73.65071630539306
GOTERM_BP_FAT	GO:0007186~G-protein coupled receptor protein signaling pathway	30	2.413515687851971	0.3394650965437539	FBGN0039818, FBGN0028956, FBGN0260446, FBGN0041225, FBGN0035468, FBGN0053696, FBGN0041246, FBGN0004841, FBGN0041247, FBGN0030555, FBGN0016650, FBGN0019940, FBGN0037960, FBGN0033756, FBGN0025631, FBGN0045469, FBGN0040813, FBGN0038440, FBGN0001104, FBGN0038201, FBGN0045470, FBGN0030300, FBGN0038653, FBGN0039419, FBGN0052475, FBGN0035023, FBGN0004366, FBGN0046687, FBGN0028961, FBGN0034219	673	314	7937	1.1267638958556139	1.0	0.9345928440244794	99.9209883369122
SP_PIR_KEYWORDS	transducer	23	1.850362027353178	0.4655326723386096	FBGN0028956, FBGN0041225, FBGN0260446, FBGN0035468, FBGN0053696, FBGN0004638, FBGN0041246, FBGN0004841, FBGN0041247, FBGN0001104, FBGN0016650, FBGN0019940, FBGN0038201, FBGN0037960, FBGN0045470, FBGN0025631, FBGN0038653, FBGN0052475, FBGN0045469, FBGN0046687, FBGN0028961, FBGN0034219, FBGN0038440	1180	234	12980	1.0811965811965814	1.0	0.9233562469723459	99.9755220920432
SP_PIR_KEYWORDS	g-protein coupled receptor	21	1.6894609814963797	0.5074019183690641	FBGN0028956, FBGN0041225, FBGN0260446, FBGN0035468, FBGN0053696, FBGN0041246, FBGN0004841, FBGN0041247, FBGN0016650, FBGN0019940, FBGN0037960, FBGN0038201, FBGN0045470, FBGN0025631, FBGN0038653, FBGN0052475, FBGN0045469, FBGN0046687, FBGN0028961, FBGN0034219, FBGN0038440	1180	217	12980	1.064516129032258	1.0	0.9334309855490547	99.9917102290547
Annotation Cluster 119	Enrichment Score: 0.5216498397599196
Category	Term	Count	%	PValue	Genes	List Total	Pop Hits	Pop Total	Fold Enrichment	Bonferroni	Benjamini	FDR
GOTERM_BP_FAT	GO:0001752~compound eye photoreceptor fate commitment	9	0.7240547063555913	0.041721418900757715	FBGN0000463, FBGN0015778, FBGN0000414, FBGN0004638, FBGN0001297, FBGN0034049, FBGN0003256, FBGN0001233, FBGN0004636	673	47	7937	2.2583225316935915	1.0	0.45890736050258063	52.00516006881901
GOTERM_BP_FAT	GO:0042706~eye photoreceptor cell fate commitment	9	0.7240547063555913	0.041721418900757715	FBGN0000463, FBGN0015778, FBGN0000414, FBGN0004638, FBGN0001297, FBGN0034049, FBGN0003256, FBGN0001233, FBGN0004636	673	47	7937	2.2583225316935915	1.0	0.45890736050258063	52.00516006881901
GOTERM_BP_FAT	GO:0046552~photoreceptor cell fate commitment	9	0.7240547063555913	0.06298295651231497	FBGN0000463, FBGN0015778, FBGN0000414, FBGN0004638, FBGN0001297, FBGN0034049, FBGN0003256, FBGN0001233, FBGN0004636	673	51	7937	2.081199195874486	1.0	0.5533734720571115	67.39017928923276
GOTERM_BP_FAT	GO:0048663~neuron fate commitment	9	0.7240547063555913	0.08268050572745773	FBGN0000463, FBGN0015778, FBGN0000414, FBGN0004638, FBGN0001297, FBGN0034049, FBGN0003256, FBGN0001233, FBGN0004636	673	54	7937	1.9655770183259038	1.0	0.6307814130622803	77.38404506168372
GOTERM_BP_FAT	GO:0045500~sevenless signaling pathway	3	0.2413515687851971	0.17341302428102517	FBGN0000414, FBGN0004638, FBGN0003256	673	9	7937	3.9311540366518076	1.0	0.8113912432203715	96.23912212254919
GOTERM_BP_FAT	GO:0048056~R3/R4 cell differentiation	3	0.2413515687851971	0.2052142852141589	FBGN0000463, FBGN0001297, FBGN0034049	673	10	7937	3.538038632986627	1.0	0.8511714841487732	98.08662672175083
GOTERM_BP_FAT	GO:0007464~R3/R4 cell fate commitment	3	0.2413515687851971	0.2052142852141589	FBGN0000463, FBGN0001297, FBGN0034049	673	10	7937	3.538038632986627	1.0	0.8511714841487732	98.08662672175083
GOTERM_BP_FAT	GO:0007465~R7 cell fate commitment	4	0.32180209171359614	0.23702202558069474	FBGN0000414, FBGN0004638, FBGN0003256, FBGN0001233	673	20	7937	2.3586924219910848	1.0	0.8802595537336084	99.05319522623837
GOTERM_BP_FAT	GO:0001751~compound eye photoreceptor cell differentiation	12	0.9654062751407884	0.3380636390439467	FBGN0015790, FBGN0000463, FBGN0015778, FBGN0000414, FBGN0004638, FBGN0001297, FBGN0003310, FBGN0034049, FBGN0003256, FBGN0001233, FBGN0259685, FBGN0004636	673	111	7937	1.2749688767519376	1.0	0.9348368694338802	99.91805049896222
GOTERM_BP_FAT	GO:0042067~establishment of ommatidial polarity	6	0.4827031375703942	0.34942141762056556	FBGN0004009, FBGN0000463, FBGN0015778, FBGN0001297, FBGN0034049, FBGN0000497	673	46	7937	1.5382776665159248	1.0	0.9391788175685318	99.93917607402324
GOTERM_BP_FAT	GO:0001754~eye photoreceptor cell differentiation	12	0.9654062751407884	0.39327239825102467	FBGN0015790, FBGN0000463, FBGN0015778, FBGN0000414, FBGN0004638, FBGN0001297, FBGN0003310, FBGN0034049, FBGN0003256, FBGN0001233, FBGN0259685, FBGN0004636	673	116	7937	1.2200133217195266	1.0	0.9543221035614021	99.9817168434831
GOTERM_BP_FAT	GO:0045466~R7 cell differentiation	4	0.32180209171359614	0.47269452542628365	FBGN0000414, FBGN0004638, FBGN0003256, FBGN0001233	673	30	7937	1.572461614660723	1.0	0.9740839403695135	99.99836881953077
GOTERM_BP_FAT	GO:0007423~sensory organ development	36	2.8962188254223653	0.5092671095041416	FBGN0011674, FBGN0041203, FBGN0002733, FBGN0003310, FBGN0001233, FBGN0003169, FBGN0000022, FBGN0000497, FBGN0004009, FBGN0002973, FBGN0000463, FBGN0016076, FBGN0003975, FBGN0002576, FBGN0001297, FBGN0002121, FBGN0003256, FBGN0015790, FBGN0000414, FBGN0013718, FBGN0005632, FBGN0004638, FBGN0004395, FBGN0021814, FBGN0003997, FBGN0004636, FBGN0259685, FBGN0026320, FBGN0004837, FBGN0015778, FBGN00264…	673	410	7937	1.0355235023375493	1.0	0.9807868136144353	99.99952708302773
GOTERM_BP_FAT	GO:0046530~photoreceptor cell differentiation	12	0.9654062751407884	0.525833013583025	FBGN0015790, FBGN0000463, FBGN0015778, FBGN0000414, FBGN0004638, FBGN0001297, FBGN0003310, FBGN0034049, FBGN0003256, FBGN0001233, FBGN0259685, FBGN0004636	673	128	7937	1.105637072808321	1.0	0.9828381480423112	99.99973824640284
GOTERM_BP_FAT	GO:0048749~compound eye development	26	2.091713596138375	0.619861497565241	FBGN0041203, FBGN0002733, FBGN0003310, FBGN0001233, FBGN0003169, FBGN0000497, FBGN0004009, FBGN0000463, FBGN0003975, FBGN0002576, FBGN0001297, FBGN0003256, FBGN0015790, FBGN0000414, FBGN0005632, FBGN0004638, FBGN0004395, FBGN0021814, FBGN0003997, FBGN0259685, FBGN0004636, FBGN0015778, FBGN0026404, FBGN0011577, FBGN0034049, FBGN0001325	673	308	7937	0.9955519962949384	1.0	0.9920052378260856	99.9999941861055
GOTERM_BP_FAT	GO:0042051~compound eye photoreceptor development	5	0.4022526146419952	0.6675590745095982	FBGN0015790, FBGN0000414, FBGN0003310, FBGN0003256, FBGN0259685	673	53	7937	1.1125907650901343	1.0	0.9950852035985215	99.99999942257413
GOTERM_BP_FAT	GO:0042462~eye photoreceptor cell development	5	0.4022526146419952	0.6820370772158857	FBGN0015790, FBGN0000414, FBGN0003310, FBGN0003256, FBGN0259685	673	54	7937	1.09198723240328	1.0	0.9957698168168704	99.99999973183772
GOTERM_BP_FAT	GO:0001654~eye development	26	2.091713596138375	0.7626333352151344	FBGN0041203, FBGN0002733, FBGN0003310, FBGN0001233, FBGN0003169, FBGN0000497, FBGN0004009, FBGN0000463, FBGN0003975, FBGN0002576, FBGN0001297, FBGN0003256, FBGN0015790, FBGN0000414, FBGN0005632, FBGN0004638, FBGN0004395, FBGN0021814, FBGN0003997, FBGN0259685, FBGN0004636, FBGN0015778, FBGN0026404, FBGN0011577, FBGN0034049, FBGN0001325	673	332	7937	0.9235843821049429	1.0	0.9984875776690492	99.99999999825594
GOTERM_BP_FAT	GO:0042461~photoreceptor cell development	5	0.4022526146419952	0.7923862820754972	FBGN0015790, FBGN0000414, FBGN0003310, FBGN0003256, FBGN0259685	673	63	7937	0.9359890563456684	1.0	0.9990790109787722	99.99999999982634
GOTERM_BP_FAT	GO:0001745~compound eye morphogenesis	19	1.5285599356395816	0.7990758171852209	FBGN0015790, FBGN0000414, FBGN0005632, FBGN0004638, FBGN0003310, FBGN0003997, FBGN0003169, FBGN0001233, FBGN0259685, FBGN0004636, FBGN0000497, FBGN0004009, FBGN0015778, FBGN0000463, FBGN0003975, FBGN0002576, FBGN0001297, FBGN0034049, FBGN0003256	673	250	7937	0.8963031203566121	1.0	0.9991658953390891	99.99999999990122
GOTERM_BP_FAT	GO:0048592~eye morphogenesis	19	1.5285599356395816	0.8828255447500436	FBGN0015790, FBGN0000414, FBGN0005632, FBGN0004638, FBGN0003310, FBGN0003997, FBGN0003169, FBGN0001233, FBGN0259685, FBGN0004636, FBGN0000497, FBGN0004009, FBGN0015778, FBGN0000463, FBGN0003975, FBGN0002576, FBGN0001297, FBGN0034049, FBGN0003256	673	269	7937	0.8329954650154389	1.0	0.999862435230304	99.99999999999999
Annotation Cluster 120	Enrichment Score: 0.5190799914368635
Category	Term	Count	%	PValue	Genes	List Total	Pop Hits	Pop Total	Fold Enrichment	Bonferroni	Benjamini	FDR
INTERPRO	IPR001283:Allergen V5/Tpx-1 related	5	0.4022526146419952	0.2820137181423603	FBGN0050488, FBGN0260766, FBGN0050486, FBGN0034623, FBGN0052313	984	28	10196	1.8503193960511033	1.0	0.9981442157222881	99.52194508603912
INTERPRO	IPR014044:SCP-like extracellular	5	0.4022526146419952	0.2820137181423603	FBGN0050488, FBGN0260766, FBGN0050486, FBGN0034623, FBGN0052313	984	28	10196	1.8503193960511033	1.0	0.9981442157222881	99.52194508603912
SMART	SM00198:SCP	5	0.4022526146419952	0.3485134608578387	FBGN0050488, FBGN0260766, FBGN0050486, FBGN0034623, FBGN0052313	515	28	4824	1.6726768377253813	1.0	0.975361664648667	99.60660684484218
Annotation Cluster 121	Enrichment Score: 0.5057382265291326
Category	Term	Count	%	PValue	Genes	List Total	Pop Hits	Pop Total	Fold Enrichment	Bonferroni	Benjamini	FDR
GOTERM_BP_FAT	GO:0000122~negative regulation of transcription from RNA polymerase II promoter	11	0.8849557522123894	0.030883565947333234	FBGN0017430, FBGN0020496, FBGN0024244, FBGN0004892, FBGN0002733, FBGN0003068, FBGN0015799, FBGN0002576, FBGN0001150, FBGN0001325, FBGN0023076	673	61	7937	2.1266898886804864	1.0	0.3946377533020582	41.7461190637774
GOTERM_MF_FAT	GO:0016564~transcription repressor activity	17	1.3676588897827837	0.0337600316062775	FBGN0020496, FBGN0011648, FBGN0004892, FBGN0002733, FBGN0003042, FBGN0035769, FBGN0003719, FBGN0003169, FBGN0051716, FBGN0022764, FBGN0004837, FBGN0024244, FBGN0003068, FBGN0085432, FBGN0015351, FBGN0001150, FBGN0001325, FBGN0038455	713	109	7918	1.732002007282834	0.999999999975983	0.595716632316321	40.49398950024887
GOTERM_BP_FAT	GO:0010605~negative regulation of macromolecule metabolic process	30	2.413515687851971	0.3603863230135128	FBGN0003741, FBGN0017430, FBGN0003042, FBGN0002733, FBGN0035769, FBGN0003165, FBGN0022772, FBGN0030354, FBGN0015351, FBGN0002576, FBGN0039654, FBGN0001150, FBGN0020496, FBGN0004892, FBGN0005632, FBGN0023076, FBGN0051716, FBGN0087035, FBGN0004837, FBGN0022764, FBGN0037327, FBGN0011706, FBGN0024244, FBGN0003068, FBGN0003659, FBGN0015799, FBGN0028985, FBGN0003138, FBGN0026427, FBGN0001325, FBGN00384…	673	317	7937	1.1161005151377372	1.0	0.9429948152676872	99.95461434556037
GOTERM_BP_FAT	GO:0031327~negative regulation of cellular biosynthetic process	24	1.9308125502815767	0.3614427101807074	FBGN0017430, FBGN0003741, FBGN0002733, FBGN0003042, FBGN0035769, FBGN0003165, FBGN0022772, FBGN0015351, FBGN0002576, FBGN0001150, FBGN0020496, FBGN0004892, FBGN0051716, FBGN0023076, FBGN0022764, FBGN0004837, FBGN0037327, FBGN0024244, FBGN0011706, FBGN0003068, FBGN0003659, FBGN0015799, FBGN0000527, FBGN0001325, FBGN0038455	673	249	7937	1.1367192395137757	1.0	0.9430833404945252	99.95588836462639
GOTERM_BP_FAT	GO:0009890~negative regulation of biosynthetic process	24	1.9308125502815767	0.3614427101807074	FBGN0017430, FBGN0003741, FBGN0002733, FBGN0003042, FBGN0035769, FBGN0003165, FBGN0022772, FBGN0015351, FBGN0002576, FBGN0001150, FBGN0020496, FBGN0004892, FBGN0051716, FBGN0023076, FBGN0022764, FBGN0004837, FBGN0037327, FBGN0024244, FBGN0011706, FBGN0003068, FBGN0003659, FBGN0015799, FBGN0000527, FBGN0001325, FBGN0038455	673	249	7937	1.1367192395137757	1.0	0.9430833404945252	99.95588836462639
GOTERM_BP_FAT	GO:0010558~negative regulation of macromolecule biosynthetic process	23	1.850362027353178	0.4262990808047983	FBGN0003741, FBGN0020496, FBGN0017430, FBGN0004892, FBGN0035769, FBGN0002733, FBGN0003042, FBGN0003165, FBGN0023076, FBGN0051716, FBGN0004837, FBGN0022764, FBGN0037327, FBGN0022772, FBGN0011706, FBGN0024244, FBGN0003068, FBGN0003659, FBGN0015799, FBGN0015351, FBGN0002576, FBGN0001150, FBGN0001325, FBGN0038455	673	246	7937	1.1026407663779458	1.0	0.9631680060425104	99.99302827101481
GOTERM_BP_FAT	GO:0051172~negative regulation of nitrogen compound metabolic process	21	1.6894609814963797	0.42768631273025115	FBGN0017430, FBGN0020496, FBGN0004892, FBGN0035769, FBGN0002733, FBGN0003042, FBGN0003165, FBGN0023076, FBGN0051716, FBGN0004837, FBGN0022764, FBGN0022772, FBGN0024244, FBGN0003068, FBGN0003659, FBGN0015799, FBGN0015351, FBGN0002576, FBGN0085452, FBGN0001150, FBGN0001325, FBGN0038455	673	223	7937	1.1105950865877305	1.0	0.9629873264336879	99.99331302307338
GOTERM_BP_FAT	GO:0045934~negative regulation of nucleobase, nucleoside, nucleotide and nucleic acid metabolic process	21	1.6894609814963797	0.42768631273025115	FBGN0017430, FBGN0020496, FBGN0004892, FBGN0035769, FBGN0002733, FBGN0003042, FBGN0003165, FBGN0023076, FBGN0051716, FBGN0004837, FBGN0022764, FBGN0022772, FBGN0024244, FBGN0003068, FBGN0003659, FBGN0015799, FBGN0015351, FBGN0002576, FBGN0085452, FBGN0001150, FBGN0001325, FBGN0038455	673	223	7937	1.1105950865877305	1.0	0.9629873264336879	99.99331302307338
SP_PIR_KEYWORDS	repressor	10	0.8045052292839904	0.432976079834524	FBGN0017430, FBGN0004837, FBGN0020496, FBGN0004892, FBGN0028979, FBGN0015799, FBGN0085432, FBGN0003165, FBGN0001150, FBGN0011236	1180	90	12980	1.222222222222222	1.0	0.9214662764525305	99.94634371538808
GOTERM_BP_FAT	GO:0016481~negative regulation of transcription	19	1.5285599356395816	0.4892819059481369	FBGN0017430, FBGN0020496, FBGN0004892, FBGN0035769, FBGN0002733, FBGN0003042, FBGN0003165, FBGN0023076, FBGN0051716, FBGN0022764, FBGN0004837, FBGN0022772, FBGN0024244, FBGN0003068, FBGN0015799, FBGN0015351, FBGN0002576, FBGN0001150, FBGN0001325, FBGN0038455	673	207	7937	1.082491691251947	1.0	0.9772276419916318	99.99905941047858
GOTERM_BP_FAT	GO:0010629~negative regulation of gene expression	23	1.850362027353178	0.504040133964917	FBGN0017430, FBGN0020496, FBGN0004892, FBGN0035769, FBGN0002733, FBGN0003042, FBGN0003165, FBGN0023076, FBGN0051716, FBGN0087035, FBGN0004837, FBGN0022764, FBGN0022772, FBGN0024244, FBGN0030354, FBGN0003068, FBGN0015799, FBGN0015351, FBGN0002576, FBGN0039654, FBGN0001150, FBGN0026427, FBGN0001325, FBGN0038455	673	256	7937	1.0595688614413075	1.0	0.9798389425483142	99.99943239815934
GOTERM_BP_FAT	GO:0006357~regulation of transcription from RNA polymerase II promoter	17	1.3676588897827837	0.5653640779196458	FBGN0017430, FBGN0020496, FBGN0011648, FBGN0004892, FBGN0002733, FBGN0014018, FBGN0023076, FBGN0001222, FBGN0004837, FBGN0004009, FBGN0024244, FBGN0003068, FBGN0015799, FBGN0010303, FBGN0002576, FBGN0001150, FBGN0001325	673	192	7937	1.0442127909856365	1.0	0.987270163647467	99.99994156316008
GOTERM_BP_FAT	GO:0051253~negative regulation of RNA metabolic process	17	1.3676588897827837	0.5740223303091377	FBGN0017430, FBGN0020496, FBGN0004892, FBGN0002733, FBGN0003042, FBGN0003165, FBGN0023076, FBGN0022764, FBGN0004837, FBGN0022772, FBGN0024244, FBGN0003068, FBGN0003659, FBGN0015799, FBGN0002576, FBGN0001150, FBGN0001325	673	193	7937	1.038802362016799	1.0	0.9881437058496829	99.9999586799806
GOTERM_BP_FAT	GO:0045892~negative regulation of transcription, DNA-dependent	16	1.2872083668543846	0.6265807200231497	FBGN0017430, FBGN0020496, FBGN0002733, FBGN0003042, FBGN0004892, FBGN0003165, FBGN0023076, FBGN0022764, FBGN0004837, FBGN0022772, FBGN0024244, FBGN0003068, FBGN0015799, FBGN0002576, FBGN0001150, FBGN0001325	673	187	7937	1.0090662767876297	1.0	0.992327727585958	99.99999572381154
Annotation Cluster 122	Enrichment Score: 0.4937908926177633
Category	Term	Count	%	PValue	Genes	List Total	Pop Hits	Pop Total	Fold Enrichment	Bonferroni	Benjamini	FDR
GOTERM_MF_FAT	GO:0046982~protein heterodimerization activity	7	0.5631536604987932	0.2444726079008907	FBGN0003068, FBGN0016076, FBGN0001297, FBGN0001150, FBGN0036126, FBGN0011774, FBGN0023076	713	47	7918	1.6539643699083884	1.0	0.9422395252872567	98.55535585487932
INTERPRO	IPR011700:Basic leucine zipper	3	0.2413515687851971	0.25000001894713464	FBGN0016076, FBGN0001150, FBGN0036126	984	10	10196	3.108536585365854	1.0	0.9970852247668681	99.03390543502256
INTERPRO	IPR004827:Basic-leucine zipper (bZIP) transcription factor	4	0.32180209171359614	0.38481371284165033	FBGN0016076, FBGN0001297, FBGN0001150, FBGN0036126	984	23	10196	1.8020501944149876	1.0	0.999460018047341	99.9604494228208
SMART	SM00338:BRLZ	4	0.32180209171359614	0.4502105241155135	FBGN0016076, FBGN0001297, FBGN0001150, FBGN0036126	515	23	4824	1.6290417897847191	1.0	0.9858482603836384	99.95612907123132
Annotation Cluster 123	Enrichment Score: 0.49329959746952706
Category	Term	Count	%	PValue	Genes	List Total	Pop Hits	Pop Total	Fold Enrichment	Bonferroni	Benjamini	FDR
INTERPRO	IPR000387:Protein-tyrosine phosphatase	5	0.4022526146419952	0.1562508080414554	FBGN0031799, FBGN0036369, FBGN0003138, FBGN0030735, FBGN0031294	984	22	10196	2.354951958610495	1.0	0.9904433540297531	93.54363630212461
GOTERM_BP_FAT	GO:0016311~dephosphorylation	13	1.0458567980691875	0.2102124321069825	FBGN0031799, FBGN0035945, FBGN0011826, FBGN0037166, FBGN0041087, FBGN0036448, FBGN0030758, FBGN0036369, FBGN0004366, FBGN0003138, FBGN0031294, FBGN0030735, FBGN0037064	673	109	7937	1.4065597011873443	1.0	0.8565020116734375	98.28364490659135
INTERPRO	IPR000242:Protein-tyrosine phosphatase, receptor/non-receptor type	4	0.32180209171359614	0.22148813830632524	FBGN0036448, FBGN0031799, FBGN0003138, FBGN0031294	984	17	10196	2.438067910090866	1.0	0.9952894023819105	98.23658985453447
SMART	SM00194:PTPc	4	0.32180209171359614	0.26902878168253697	FBGN0036448, FBGN0031799, FBGN0003138, FBGN0031294	515	17	4824	2.2039977155910906	1.0	0.9681651323653031	98.25825965763964
GOTERM_MF_FAT	GO:0016791~phosphatase activity	20	1.6090104585679808	0.2799931603717554	FBGN0031799, FBGN0027526, FBGN0035945, FBGN0002781, FBGN0036876, FBGN0037166, FBGN0011826, FBGN0036877, FBGN0037786, FBGN0041087, FBGN0036448, FBGN0030758, FBGN0031045, FBGN0036369, FBGN0004366, FBGN0003138, FBGN0030735, FBGN0031294, FBGN0031335, FBGN0037064	713	182	7918	1.2203504770124687	1.0	0.9557769188301852	99.30232452495729
INTERPRO	IPR000387:Dual-specific/protein-tyrosine phosphatase, conserved region	5	0.4022526146419952	0.32713493588334286	FBGN0031799, FBGN0036369, FBGN0003138, FBGN0030735, FBGN0031294	984	30	10196	1.7269647696476964	1.0	0.9989489200085999	99.83217131170129
GOTERM_MF_FAT	GO:0004721~phosphoprotein phosphatase activity	11	0.8849557522123894	0.3614899832709154	FBGN0036448, FBGN0031799, FBGN0030758, FBGN0036369, FBGN0027526, FBGN0035945, FBGN0004366, FBGN0011826, FBGN0003138, FBGN0030735, FBGN0031294	713	96	7918	1.2724696119682093	1.0	0.9796630639531079	99.88646644623283
GOTERM_BP_FAT	GO:0006470~protein amino acid dephosphorylation	9	0.7240547063555913	0.3921445716150213	FBGN0036448, FBGN0031799, FBGN0030758, FBGN0036369, FBGN0004366, FBGN0011826, FBGN0003138, FBGN0030735, FBGN0031294	673	82	7937	1.2944043779219365	1.0	0.9542262504141028	99.98112252055918
GOTERM_MF_FAT	GO:0004725~protein tyrosine phosphatase activity	5	0.4022526146419952	0.5856666598668056	FBGN0036448, FBGN0031799, FBGN0003138, FBGN0030735, FBGN0031294	713	45	7918	1.2339099267570515	1.0	0.9957253884504135	99.99983546003966
INTERPRO	IPR016130:Protein-tyrosine phosphatase, active site	3	0.2413515687851971	0.7839833020663034	FBGN0031799, FBGN0003138, FBGN0030735	984	29	10196	1.0719091673675358	1.0	0.9999991530813436	99.99999999815167
Annotation Cluster 124	Enrichment Score: 0.48639233454115366
Category	Term	Count	%	PValue	Genes	List Total	Pop Hits	Pop Total	Fold Enrichment	Bonferroni	Benjamini	FDR
GOTERM_BP_FAT	GO:0016339~calcium-dependent cell-cell adhesion	5	0.4022526146419952	0.09613348161880106	FBGN0003328, FBGN0038247, FBGN0000261, FBGN0000497, FBGN0039709	673	21	7937	2.807967169037006	1.0	0.6685246258941877	82.46550448004662
GOTERM_BP_FAT	GO:0007156~homophilic cell adhesion	4	0.32180209171359614	0.42699526537086174	FBGN0038247, FBGN0000497, FBGN0039709, FBGN0000547	673	28	7937	1.6847803014222031	1.0	0.9630783336371042	99.99317257233957
INTERPRO	IPR002126:Cadherin	3	0.2413515687851971	0.49802733155844153	FBGN0038247, FBGN0000497, FBGN0039709	984	17	10196	1.8285509325681493	1.0	0.9998518652333305	99.99851185833474
SMART	SM00112:CA	3	0.2413515687851971	0.5544721710341154	FBGN0038247, FBGN0000497, FBGN0039709	515	17	4824	1.6529982866933182	1.0	0.9915373742986945	99.9971033643937
Annotation Cluster 125	Enrichment Score: 0.4815504301456728
Category	Term	Count	%	PValue	Genes	List Total	Pop Hits	Pop Total	Fold Enrichment	Bonferroni	Benjamini	FDR
GOTERM_MF_FAT	GO:0032555~purine ribonucleotide binding	94	7.56234915526951	0.12017411377986642	FBGN0037712, FBGN0003162, FBGN0028978, FBGN0001230, FBGN0039207, FBGN0011774, FBGN0003169, FBGN0001233, FBGN0027094, FBGN0033756, FBGN0037391, FBGN0022772, FBGN0038344, FBGN0037647, FBGN0027605, FBGN0004908, FBGN0010303, FBGN0036544, FBGN0010441, FBGN0010379, FBGN0259680, FBGN0032006, FBGN0046685, FBGN0036702, FBGN0031643, FBGN0033403, FBGN0027081, FBGN0086347, FBGN0000489, FBGN0052396, FBGN00383…	713	923	7918	1.1309726955974708	1.0	0.832607953485479	85.56021527804063
GOTERM_MF_FAT	GO:0032553~ribonucleotide binding	94	7.56234915526951	0.12017411377986642	FBGN0037712, FBGN0003162, FBGN0028978, FBGN0001230, FBGN0039207, FBGN0011774, FBGN0003169, FBGN0001233, FBGN0027094, FBGN0033756, FBGN0037391, FBGN0022772, FBGN0038344, FBGN0037647, FBGN0027605, FBGN0004908, FBGN0010303, FBGN0036544, FBGN0010441, FBGN0010379, FBGN0259680, FBGN0032006, FBGN0046685, FBGN0036702, FBGN0031643, FBGN0033403, FBGN0027081, FBGN0086347, FBGN0000489, FBGN0052396, FBGN00383…	713	923	7918	1.1309726955974708	1.0	0.832607953485479	85.56021527804063
GOTERM_MF_FAT	GO:0017076~purine nucleotide binding	98	7.884151246983105	0.17569048407118915	FBGN0003162, FBGN0039207, FBGN0003169, FBGN0027094, FBGN0033756, FBGN0037647, FBGN0027605, FBGN0004908, FBGN0036544, FBGN0010303, FBGN0052627, FBGN0010379, FBGN0259680, FBGN0046685, FBGN0027081, FBGN0086347, FBGN0052396, FBGN0038376, FBGN0031882, FBGN0036122, FBGN0086657, FBGN0037245, FBGN0038889, FBGN0014009, FBGN0015286, FBGN0030506, FBGN0028741, FBGN0032243, FBGN0025630, FBGN0002973, FBGN00235…	713	989	7918	1.1004130994941552	1.0	0.8951435539929471	94.60848008950182
SP_PIR_KEYWORDS	nucleotide-binding	74	5.953338696701529	0.2583232160098037	FBGN0003162, FBGN0001230, FBGN0039207, FBGN0011774, FBGN0001233, FBGN0033756, FBGN0037391, FBGN0022772, FBGN0038344, FBGN0004908, FBGN0027605, FBGN0010303, FBGN0036544, FBGN0010441, FBGN0010379, FBGN0259680, FBGN0032006, FBGN0046685, FBGN0036702, FBGN0086347, FBGN0000489, FBGN0052396, FBGN0038376, FBGN0031882, FBGN0036122, FBGN0086657, FBGN0041203, FBGN0014009, FBGN0028509, FBGN0015286, FBGN00302…	1180	743	12980	1.0955585464333781	1.0	0.8078303073346036	98.10592963627941
GOTERM_MF_FAT	GO:0000166~nucleotide binding	112	9.010458567980692	0.4101671234820134	FBGN0003162, FBGN0039207, FBGN0003169, FBGN0039730, FBGN0027094, FBGN0033756, FBGN0037647, FBGN0027605, FBGN0004908, FBGN0052627, FBGN0036544, FBGN0010303, FBGN0020496, FBGN0045842, FBGN0010379, FBGN0259680, FBGN0046685, FBGN0002891, FBGN0027081, FBGN0086347, FBGN0003659, FBGN0052396, FBGN0051169, FBGN0038376, FBGN0031882, FBGN0036122, FBGN0086657, FBGN0039358, FBGN0037245, FBGN0038889, FBGN00140…	713	1206	7918	1.031327699976043	1.0	0.9860366704866385	99.96575594316528
GOTERM_MF_FAT	GO:0005524~ATP binding	70	5.631536604987932	0.41988985367990433	FBGN0037712, FBGN0028978, FBGN0001230, FBGN0039207, FBGN0003169, FBGN0001233, FBGN0011774, FBGN0027094, FBGN0022772, FBGN0038344, FBGN0027605, FBGN0010303, FBGN0036544, FBGN0010441, FBGN0010379, FBGN0259680, FBGN0032006, FBGN0046685, FBGN0036702, FBGN0031643, FBGN0027081, FBGN0086347, FBGN0000489, FBGN0038376, FBGN0051121, FBGN0086657, FBGN0037245, FBGN0038889, FBGN0041203, FBGN0030246, FBGN00402…	713	748	7918	1.039255686974522	1.0	0.985885539908039	99.97336345508491
GOTERM_MF_FAT	GO:0032559~adenyl ribonucleotide binding	70	5.631536604987932	0.4232813558564107	FBGN0037712, FBGN0028978, FBGN0001230, FBGN0039207, FBGN0003169, FBGN0001233, FBGN0011774, FBGN0027094, FBGN0022772, FBGN0038344, FBGN0027605, FBGN0010303, FBGN0036544, FBGN0010441, FBGN0010379, FBGN0259680, FBGN0032006, FBGN0046685, FBGN0036702, FBGN0031643, FBGN0027081, FBGN0086347, FBGN0000489, FBGN0038376, FBGN0051121, FBGN0086657, FBGN0037245, FBGN0038889, FBGN0041203, FBGN0030246, FBGN00402…	713	750	7918	1.0364843384759233	1.0	0.9852102483578516	99.97562255513624
GOTERM_MF_FAT	GO:0001883~purine nucleoside binding	74	5.953338696701529	0.5441485001425024	FBGN0037712, FBGN0028978, FBGN0001230, FBGN0039207, FBGN0003169, FBGN0001233, FBGN0011774, FBGN0027094, FBGN0022772, FBGN0038344, FBGN0027605, FBGN0010303, FBGN0036544, FBGN0010441, FBGN0010379, FBGN0259680, FBGN0032006, FBGN0046685, FBGN0036702, FBGN0031643, FBGN0027081, FBGN0086347, FBGN0000489, FBGN0038376, FBGN0051121, FBGN0086657, FBGN0037245, FBGN0038889, FBGN0041203, FBGN0030246, FBGN00402…	713	817	7918	1.0058555828888571	1.0	0.9943667166638359	99.99930314821151
GOTERM_MF_FAT	GO:0030554~adenyl nucleotide binding	73	5.87288817377313	0.5724998498921082	FBGN0037712, FBGN0028978, FBGN0001230, FBGN0039207, FBGN0003169, FBGN0001233, FBGN0011774, FBGN0027094, FBGN0022772, FBGN0038344, FBGN0027605, FBGN0010303, FBGN0036544, FBGN0010441, FBGN0010379, FBGN0259680, FBGN0032006, FBGN0046685, FBGN0036702, FBGN0031643, FBGN0027081, FBGN0086347, FBGN0000489, FBGN0038376, FBGN0051121, FBGN0086657, FBGN0037245, FBGN0038889, FBGN0041203, FBGN0030246, FBGN00402…	713	812	7918	0.9983729333489937	1.0	0.9954938135751148	99.99973598494716
GOTERM_MF_FAT	GO:0001882~nucleoside binding	74	5.953338696701529	0.5760627205061609	FBGN0037712, FBGN0028978, FBGN0001230, FBGN0039207, FBGN0003169, FBGN0001233, FBGN0011774, FBGN0027094, FBGN0022772, FBGN0038344, FBGN0027605, FBGN0010303, FBGN0036544, FBGN0010441, FBGN0010379, FBGN0259680, FBGN0032006, FBGN0046685, FBGN0036702, FBGN0031643, FBGN0027081, FBGN0086347, FBGN0000489, FBGN0038376, FBGN0051121, FBGN0086657, FBGN0037245, FBGN0038889, FBGN0041203, FBGN0030246, FBGN00402…	713	824	7918	0.9973106932283936	1.0	0.9952981399824158	99.99976735644674
SP_PIR_KEYWORDS	atp-binding	53	4.263877715205148	0.5884692610556245	FBGN0001230, FBGN0039207, FBGN0001233, FBGN0011774, FBGN0022772, FBGN0038344, FBGN0027605, FBGN0010303, FBGN0036544, FBGN0010441, FBGN0010379, FBGN0259680, FBGN0032006, FBGN0046685, FBGN0036702, FBGN0086347, FBGN0000489, FBGN0038376, FBGN0086657, FBGN0041203, FBGN0030246, FBGN0040299, FBGN0028741, FBGN0032243, FBGN0086443, FBGN0025630, FBGN0023529, FBGN0002973, FBGN0001217, FBGN0002069, FBGN00303…	1180	585	12980	0.9965811965811966	1.0	0.9535839558128235	99.99923779781258
Annotation Cluster 126	Enrichment Score: 0.46670017633995814
Category	Term	Count	%	PValue	Genes	List Total	Pop Hits	Pop Total	Fold Enrichment	Bonferroni	Benjamini	FDR
GOTERM_BP_FAT	GO:0045494~photoreceptor cell maintenance	3	0.2413515687851971	0.23756248343516062	FBGN0039254, FBGN0004366, FBGN0259685	673	11	7937	3.2163987572605697	1.0	0.8799448012936202	99.06468145592054
GOTERM_BP_FAT	GO:0007601~visual perception	9	0.7240547063555913	0.23858657438257108	FBGN0039254, FBGN0005632, FBGN0004366, FBGN0003310, FBGN0030555, FBGN0003464, FBGN0019940, FBGN0259685, FBGN0004636	673	70	7937	1.516302271279983	1.0	0.8802256925516877	99.08608713849881
GOTERM_BP_FAT	GO:0050953~sensory perception of light stimulus	9	0.7240547063555913	0.2506386736299578	FBGN0039254, FBGN0005632, FBGN0004366, FBGN0003310, FBGN0030555, FBGN0003464, FBGN0019940, FBGN0259685, FBGN0004636	673	71	7937	1.494945901261955	1.0	0.8878244952500463	99.30569887987414
SP_PIR_KEYWORDS	vision	6	0.4827031375703942	0.5674842567883227	FBGN0005632, FBGN0004366, FBGN0003310, FBGN0003464, FBGN0019940, FBGN0004636	1180	55	12980	2011-02-01	1.0	0.9542202168212511	99.99852512191586
SP_PIR_KEYWORDS	sensory transduction	13	1.0458567980691875	0.5755371456579482	FBGN0043534, FBGN0043535, FBGN0005632, FBGN0034509, FBGN0050145, FBGN0003310, FBGN0019940, FBGN0003464, FBGN0004636, FBGN0060296, FBGN0004366, FBGN0020277, FBGN0261263	1180	135	12980	1.0592592592592591	1.0	0.951987102618391	99.99885073244297
Annotation Cluster 127	Enrichment Score: 0.4578976029131067
Category	Term	Count	%	PValue	Genes	List Total	Pop Hits	Pop Total	Fold Enrichment	Bonferroni	Benjamini	FDR
INTERPRO	IPR018181:Heat shock protein 70, conserved site	3	0.2413515687851971	0.3244609703684265	FBGN0023529, FBGN0001217, FBGN0001230	984	12	10196	2.5904471544715446	1.0	0.9989827178796786	99.82108543726768
INTERPRO	IPR001023:Heat shock protein Hsp70	3	0.2413515687851971	0.36105416919474775	FBGN0023529, FBGN0001217, FBGN0001230	984	13	10196	2.3911819887429644	1.0	0.9993394929727585	99.92712585045491
INTERPRO	IPR013126:Heat shock protein 70	3	0.2413515687851971	0.36105416919474775	FBGN0023529, FBGN0001217, FBGN0001230	984	13	10196	2.3911819887429644	1.0	0.9993394929727585	99.92712585045491
Annotation Cluster 128	Enrichment Score: 0.45624986850183413
Category	Term	Count	%	PValue	Genes	List Total	Pop Hits	Pop Total	Fold Enrichment	Bonferroni	Benjamini	FDR
KEGG_PATHWAY	dme00980:Metabolism of xenobiotics by cytochrome P450	11	0.8849557522123894	0.06751861851056462	FBGN0010038, FBGN0038083, FBGN0036842, FBGN0034335, FBGN0010039, FBGN0032135, FBGN0031117, FBGN0010041, FBGN0063493, FBGN0010042, FBGN0026756	192	64	2054	1.8387044270833333	0.9985998456887287	0.5181538053115466	53.55317443679453
KEGG_PATHWAY	dme00982:Drug metabolism	11	0.8849557522123894	0.08001032353651363	FBGN0010038, FBGN0038083, FBGN0036842, FBGN0034335, FBGN0010039, FBGN0032135, FBGN0031117, FBGN0010041, FBGN0063493, FBGN0010042, FBGN0026756	192	66	2054	1.782986111111111	0.9996059079483445	0.5096469515170734	59.94072923784168
KEGG_PATHWAY	dme00983:Drug metabolism	9	0.7240547063555913	0.1884986841137432	FBGN0039464, FBGN0003308, FBGN0015572, FBGN0038083, FBGN0036842, FBGN0015571, FBGN0032135, FBGN0261393, FBGN0026756	192	60	2054	1.6046875	0.9999999970270509	0.7791530815660731	89.8862331285601
KEGG_PATHWAY	dme00150:Androgen and estrogen metabolism	5	0.4022526146419952	0.3246249186691264	FBGN0038083, FBGN0036842, FBGN0032135, FBGN0032014, FBGN0026756	192	31	2054	1.725470430107527	0.9999999999999999	0.8858477964740535	98.65063949238169
KEGG_PATHWAY	dme00053:Ascorbate and aldarate metabolism	5	0.4022526146419952	0.3686880071863148	FBGN0038083, FBGN0051075, FBGN0036842, FBGN0032135, FBGN0026756	192	33	2054	1.6208964646464645	1.0	0.9094621901939465	99.35627650242303
KEGG_PATHWAY	dme00860:Porphyrin and chlorophyll metabolism	5	0.4022526146419952	0.5965768664354995	FBGN0038083, FBGN0036842, FBGN0032135, FBGN0020764, FBGN0026756	192	44	2054	1.2156723484848486	1.0	0.9525230643169819	99.99526587339292
GOTERM_MF_FAT	GO:0015020~glucuronosyltransferase activity	4	0.32180209171359614	0.6009848266207882	FBGN0038083, FBGN0036842, FBGN0032135, FBGN0026756	713	34	7918	1.3064928636251134	1.0	0.9964445013148125	99.99990689262617
KEGG_PATHWAY	dme00830:Retinol metabolism	4	0.32180209171359614	0.6652917459059239	FBGN0038083, FBGN0036842, FBGN0032135, FBGN0026756	192	36	2054	1.1886574074074072	1.0	0.9675942962824544	99.9993895591394
INTERPRO	IPR002213:UDP-glucuronosyl/UDP-glucosyltransferase	4	0.32180209171359614	0.6693198224748109	FBGN0038083, FBGN0036842, FBGN0042179, FBGN0026756	984	35	10196	1.1842044134727063	1.0	0.9999901329020213	99.99999822525074
KEGG_PATHWAY	dme00500:Starch and sucrose metabolism	6	0.4827031375703942	0.670005589280175	FBGN0038083, FBGN0036842, FBGN0032135, FBGN0020506, FBGN0000079, FBGN0026756	192	60	2054	1.0697916666666667	1.0	0.961486490880575	99.99947751857502
KEGG_PATHWAY	dme00040:Pentose and glucuronate interconversions	4	0.32180209171359614	0.7346466805216102	FBGN0038083, FBGN0036842, FBGN0032135, FBGN0026756	192	40	2054	1.0697916666666665	1.0	0.9656281548176678	99.99995220095593
Annotation Cluster 129	Enrichment Score: 0.4513017961596649
Category	Term	Count	%	PValue	Genes	List Total	Pop Hits	Pop Total	Fold Enrichment	Bonferroni	Benjamini	FDR
INTERPRO	IPR001304:C-type lectin	6	0.4827031375703942	0.32166296772480046	FBGN0038315, FBGN0031571, FBGN0030050, FBGN0031910, FBGN0040104, FBGN0040092	984	39	10196	1.5941213258286429	1.0	0.9990134663602528	99.80875226201982
INTERPRO	IPR016186:C-type lectin-like	6	0.4827031375703942	0.341410470781554	FBGN0038315, FBGN0031571, FBGN0030050, FBGN0031910, FBGN0040104, FBGN0040092	984	40	10196	1.554268292682927	1.0	0.9991947385929445	99.88124115843281
SMART	SM00034:CLECT	6	0.4827031375703942	0.40310363140963323	FBGN0038315, FBGN0031571, FBGN0030050, FBGN0031910, FBGN0040104, FBGN0040092	515	39	4824	1.4410754294249442	1.0	0.9844313332368517	99.87305580261314
Annotation Cluster 130	Enrichment Score: 0.4480310689152084
Category	Term	Count	%	PValue	Genes	List Total	Pop Hits	Pop Total	Fold Enrichment	Bonferroni	Benjamini	FDR
GOTERM_BP_FAT	GO:0043062~extracellular structure organization	9	0.7240547063555913	0.22673977745053497	FBGN0041203, FBGN0033438, FBGN0026192, FBGN0035049, FBGN0014141, FBGN0010303, FBGN0025865, FBGN0086676, FBGN0000163	673	69	7937	1.5382776665159248	1.0	0.8742479923769912	98.8076566758475
GOTERM_BP_FAT	GO:0007416~synaptogenesis	4	0.32180209171359614	0.2842632396948328	FBGN0041203, FBGN0026192, FBGN0086676, FBGN0000163	673	22	7937	2.1442658381737134	1.0	0.9101744609013976	99.6851417041687
GOTERM_BP_FAT	GO:0050808~synapse organization	4	0.32180209171359614	0.7025194876431593	FBGN0041203, FBGN0026192, FBGN0086676, FBGN0000163	673	42	7937	1.1231868676148022	1.0	0.9966633942477097	99.99999991483058
Annotation Cluster 131	Enrichment Score: 0.4475565210244282
Category	Term	Count	%	PValue	Genes	List Total	Pop Hits	Pop Total	Fold Enrichment	Bonferroni	Benjamini	FDR
GOTERM_BP_FAT	GO:0007300~ovarian nurse cell to oocyte transport	6	0.4827031375703942	0.23152253417441382	FBGN0011744, FBGN0014141, FBGN0025865, FBGN0003514, FBGN0011570, FBGN0020278	673	39	7937	1.8143787861469882	1.0	0.8773585885953462	98.92851081289115
GOTERM_BP_FAT	GO:0007303~cytoplasmic transport, nurse cell to oocyte	3	0.2413515687851971	0.4283980347327794	FBGN0011744, FBGN0011570, FBGN0020278	673	17	7937	2.081199195874486	1.0	0.9629048462760299	99.99345482799797
GOTERM_BP_FAT	GO:0016482~cytoplasmic transport	3	0.2413515687851971	0.4580255444453899	FBGN0011744, FBGN0011570, FBGN0020278	673	18	7937	1.9655770183259038	1.0	0.9708705512393692	99.99738323175151
Annotation Cluster 132	Enrichment Score: 0.44490880344878103
Category	Term	Count	%	PValue	Genes	List Total	Pop Hits	Pop Total	Fold Enrichment	Bonferroni	Benjamini	FDR
INTERPRO	IPR002110:Ankyrin	11	0.8849557522123894	0.2765078995820476	FBGN0029689, FBGN0036302, FBGN0041096, FBGN0060296, FBGN0028509, FBGN0039249, FBGN0014018, FBGN0039056, FBGN0035812, FBGN0050372, FBGN0051715	984	83	10196	1.3732490939367226	1.0	0.9982519269248606	99.45926565499745
SMART	SM00248:ANK	11	0.8849557522123894	0.3903525984076821	FBGN0029689, FBGN0036302, FBGN0041096, FBGN0060296, FBGN0028509, FBGN0039249, FBGN0014018, FBGN0039056, FBGN0035812, FBGN0050372, FBGN0051715	515	83	4824	1.241408351854018	1.0	0.983911371144973	99.83317667758467
SP_PIR_KEYWORDS	ank repeat	9	0.7240547063555913	0.4286560639432762	FBGN0029689, FBGN0036302, FBGN0060296, FBGN0028509, FBGN0039249, FBGN0014018, FBGN0039056, FBGN0050372, FBGN0051715	1180	79	12980	1.2531645569620256	1.0	0.921921113162509	99.94065683708449
Annotation Cluster 133	Enrichment Score: 0.42265785373957926
Category	Term	Count	%	PValue	Genes	List Total	Pop Hits	Pop Total	Fold Enrichment	Bonferroni	Benjamini	FDR
GOTERM_BP_FAT	GO:0032269~negative regulation of cellular protein metabolic process	8	0.6436041834271923	0.15788450993875397	FBGN0003741, FBGN0037327, FBGN0011706, FBGN0003659, FBGN0005632, FBGN0028985, FBGN0003165, FBGN0003138	673	53	7937	1.7801452241442148	1.0	0.7910807312090712	94.81771613776844
GOTERM_BP_FAT	GO:0051248~negative regulation of protein metabolic process	8	0.6436041834271923	0.16908510631157833	FBGN0003741, FBGN0037327, FBGN0011706, FBGN0003659, FBGN0005632, FBGN0028985, FBGN0003165, FBGN0003138	673	54	7937	1.7471795718452479	1.0	0.8081042592983091	95.88513631923821
GOTERM_BP_FAT	GO:0017148~negative regulation of translation	5	0.4022526146419952	0.3241255079451573	FBGN0003741, FBGN0037327, FBGN0011706, FBGN0003659, FBGN0003165	673	34	7937	1.7343326632287386	1.0	0.9295913386573025	99.88266431659602
GOTERM_BP_FAT	GO:0032268~regulation of cellular protein metabolic process	13	1.0458567980691875	0.4214055901000423	FBGN0003741, FBGN0029114, FBGN0005632, FBGN0020388, FBGN0003165, FBGN0053520, FBGN0037327, FBGN0011706, FBGN0003659, FBGN0010303, FBGN0037555, FBGN0003138, FBGN0028985	673	130	7937	1.1793462109955424	1.0	0.9619953624661854	99.99192990927833
GOTERM_BP_FAT	GO:0006417~regulation of translation	5	0.4022526146419952	0.8697389319736415	FBGN0003741, FBGN0037327, FBGN0011706, FBGN0003659, FBGN0003165	673	72	7937	0.8189904243024599	1.0	0.9998078304460951	99.99999999999994
GOTERM_BP_FAT	GO:0010608~posttranscriptional regulation of gene expression	8	0.6436041834271923	0.9179215919059536	FBGN0003741, FBGN0037327, FBGN0011706, FBGN0030354, FBGN0003659, FBGN0003165, FBGN0003138, FBGN0087035	673	126	7937	0.7487912450765347	1.0	0.9999597277100691	100.0
Annotation Cluster 134	Enrichment Score: 0.4206458366579095
Category	Term	Count	%	PValue	Genes	List Total	Pop Hits	Pop Total	Fold Enrichment	Bonferroni	Benjamini	FDR
GOTERM_BP_FAT	GO:0045924~regulation of female receptivity	4	0.32180209171359614	0.12818848725054557	FBGN0015381, FBGN0086370, FBGN0250832, FBGN0086676	673	15	7937	3.144923229321446	1.0	0.7432814893599923	90.5859861961944
GOTERM_BP_FAT	GO:0060180~female mating behavior	4	0.32180209171359614	0.12818848725054557	FBGN0015381, FBGN0086370, FBGN0250832, FBGN0086676	673	15	7937	3.144923229321446	1.0	0.7432814893599923	90.5859861961944
GOTERM_BP_FAT	GO:0051705~behavioral interaction between organisms	9	0.7240547063555913	0.28786801736110407	FBGN0003741, FBGN0015381, FBGN0000422, FBGN0003068, FBGN0086370, FBGN0033980, FBGN0250832, FBGN0005626, FBGN0086676	673	74	7937	1.4343399863459299	1.0	0.9118787406365335	99.71136869052202
GOTERM_BP_FAT	GO:0007618~mating	10	0.8045052292839904	0.3031650991618842	FBGN0003741, FBGN0015381, FBGN0000422, FBGN0003068, FBGN0086370, FBGN0250832, FBGN0011236, FBGN0005626, FBGN0086676, FBGN0020279	673	86	7937	1.3713328034831886	1.0	0.9204157008833997	99.80143591174479
GOTERM_BP_FAT	GO:0007617~mating behavior	8	0.6436041834271923	0.4239723396068166	FBGN0003741, FBGN0015381, FBGN0000422, FBGN0003068, FBGN0086370, FBGN0250832, FBGN0005626, FBGN0086676	673	73	7937	1.2924342038307315	1.0	0.9626324003568942	99.99252487246679
GOTERM_BP_FAT	GO:0033057~reproductive behavior in a multicellular organism	7	0.5631536604987932	0.5206973966290493	FBGN0003741, FBGN0015381, FBGN0003068, FBGN0086370, FBGN0250832, FBGN0005626, FBGN0086676	673	68	7937	1.214032864260117	1.0	0.9821896932696512	99.99968487726667
GOTERM_BP_FAT	GO:0007619~courtship behavior	6	0.4827031375703942	0.5974189118124069	FBGN0003741, FBGN0015381, FBGN0000422, FBGN0003068, FBGN0005626, FBGN0086676	673	61	7937	1.1600126665529924	1.0	0.9901677000993724	99.9999843840012
GOTERM_BP_FAT	GO:0019098~reproductive behavior	8	0.6436041834271923	0.6128493875803449	FBGN0003741, FBGN0015381, FBGN0000422, FBGN0003068, FBGN0086370, FBGN0250832, FBGN0005626, FBGN0086676	673	87	7937	1.0844562859729123	1.0	0.9916436805081459	99.99999203471427
GOTERM_BP_FAT	GO:0008049~male courtship behavior	4	0.32180209171359614	0.73233140368133	FBGN0003741, FBGN0015381, FBGN0003068, FBGN0005626	673	44	7937	1.0721329190868567	1.0	0.997631669279108	99.9999999861859
GOTERM_BP_FAT	GO:0060179~male mating behavior	4	0.32180209171359614	0.73233140368133	FBGN0003741, FBGN0015381, FBGN0003068, FBGN0005626	673	44	7937	1.0721329190868567	1.0	0.997631669279108	99.9999999861859
Annotation Cluster 135	Enrichment Score: 0.4164269126946156
Category	Term	Count	%	PValue	Genes	List Total	Pop Hits	Pop Total	Fold Enrichment	Bonferroni	Benjamini	FDR
SP_PIR_KEYWORDS	sh3 domain	7	0.5631536604987932	0.28377909331585216	FBGN0063485, FBGN0040475, FBGN0030685, FBGN0025865, FBGN0004638, FBGN0015803, FBGN0050372	1180	49	12980	1.5714285714285716	1.0	0.8247698390806196	98.80853956666921
INTERPRO	IPR001452:Src homology-3 domain	9	0.7240547063555913	0.3919088544177133	FBGN0063485, FBGN0040475, FBGN0030685, FBGN0025865, FBGN0004638, FBGN0015803, FBGN0050372, FBGN0015513, FBGN0013955	984	72	10196	1.2952235772357723	1.0	0.9995013372117352	99.96719788989886
SMART	SM00326:SH3	9	0.7240547063555913	0.506470074441832	FBGN0063485, FBGN0040475, FBGN0030685, FBGN0025865, FBGN0004638, FBGN0015803, FBGN0050372, FBGN0015513, FBGN0013955	515	72	4824	1.170873786407767	1.0	0.9888598462901127	99.98912974167655
Annotation Cluster 136	Enrichment Score: 0.3974615154060035
Category	Term	Count	%	PValue	Genes	List Total	Pop Hits	Pop Total	Fold Enrichment	Bonferroni	Benjamini	FDR
INTERPRO	IPR002909:Cell surface receptor IPT/TIG	3	0.2413515687851971	0.25000001894713464	FBGN0004837, FBGN0260632, FBGN0014018	984	10	10196	3.108536585365854	1.0	0.9970852247668681	99.03390543502256
SMART	SM00429:IPT	3	0.2413515687851971	0.28933578150555406	FBGN0004837, FBGN0260632, FBGN0014018	515	10	4824	2.8100970873786406	1.0	0.9633468021216935	98.7898426523182
INTERPRO	IPR013783:Immunoglobulin-like fold	9	0.7240547063555913	0.8877144044715742	FBGN0004837, FBGN0260632, FBGN0051814, FBGN0032006, FBGN0052791, FBGN0014018, FBGN0014141, FBGN0085382, FBGN0000547	984	117	10196	0.7970606629143214	1.0	0.9999999804453046	99.99999999999996
Annotation Cluster 137	Enrichment Score: 0.39429938055388036
Category	Term	Count	%	PValue	Genes	List Total	Pop Hits	Pop Total	Fold Enrichment	Bonferroni	Benjamini	FDR
GOTERM_BP_FAT	GO:0035152~regulation of tube architecture, open tracheal system	6	0.4827031375703942	0.21563890071962105	FBGN0001321, FBGN0003660, FBGN0001311, FBGN0086657, FBGN0001987, FBGN0004635	673	38	7937	1.8621255963087509	1.0	0.8622209586421423	98.47583838362515
GOTERM_BP_FAT	GO:0035151~regulation of tube size, open tracheal system	3	0.2413515687851971	0.5144883446203721	FBGN0001321, FBGN0001311, FBGN0001987	673	20	7937	1.7690193164933135	1.0	0.9816956181582717	99.99960666218321
GOTERM_BP_FAT	GO:0035150~regulation of tube size	3	0.2413515687851971	0.5915605561233146	FBGN0001321, FBGN0001311, FBGN0001987	673	23	7937	1.5382776665159248	1.0	0.9896580697813483	99.99997997165012
Annotation Cluster 138	Enrichment Score: 0.3858067436485683
Category	Term	Count	%	PValue	Genes	List Total	Pop Hits	Pop Total	Fold Enrichment	Bonferroni	Benjamini	FDR
GOTERM_BP_FAT	GO:0006576~biogenic amine metabolic process	6	0.4827031375703942	0.1703153697463406	FBGN0003308, FBGN0000422, FBGN0038795, FBGN0000527, FBGN0005626, FBGN0037153	673	35	7937	2.021736361706644	1.0	0.8078615071716777	95.98882932909459
GOTERM_BP_FAT	GO:0006575~cellular amino acid derivative metabolic process	7	0.5631536604987932	0.4141566101975691	FBGN0003308, FBGN0000422, FBGN0038795, FBGN0000527, FBGN0036927, FBGN0005626, FBGN0037153	673	61	7937	1.3533481109784913	1.0	0.9598263717234655	99.98999954926349
GOTERM_BP_FAT	GO:0042401~biogenic amine biosynthetic process	3	0.2413515687851971	0.4580255444453899	FBGN0000422, FBGN0038795, FBGN0005626	673	18	7937	1.9655770183259038	1.0	0.9708705512393692	99.99738323175151
GOTERM_BP_FAT	GO:0009309~amine biosynthetic process	5	0.4022526146419952	0.5715671495348273	FBGN0030482, FBGN0014427, FBGN0000422, FBGN0038795, FBGN0005626	673	47	7937	1.254623628718662	1.0	0.9879214498173489	99.99995438022947
GOTERM_BP_FAT	GO:0042398~cellular amino acid derivative biosynthetic process	3	0.2413515687851971	0.6376625081013433	FBGN0000422, FBGN0038795, FBGN0005626	673	25	7937	1.4152154531946508	1.0	0.9931445773849317	99.99999745496825
Annotation Cluster 139	Enrichment Score: 0.38509855367736623
Category	Term	Count	%	PValue	Genes	List Total	Pop Hits	Pop Total	Fold Enrichment	Bonferroni	Benjamini	FDR
GOTERM_BP_FAT	GO:0016051~carbohydrate biosynthetic process	7	0.5631536604987932	0.33637582125984294	FBGN0033087, FBGN0001321, FBGN0039580, FBGN0030930, FBGN0001311, FBGN0031661, FBGN0031681	673	56	7937	1.4741827637444278	1.0	0.934314380328071	99.91437578437218
GOTERM_BP_FAT	GO:0006023~aminoglycan biosynthetic process	3	0.2413515687851971	0.3667398229511763	FBGN0033087, FBGN0001321, FBGN0001311	673	15	7937	2.3586924219910848	1.0	0.9445410148462878	99.96178461912292
GOTERM_BP_FAT	GO:0000271~polysaccharide biosynthetic process	3	0.2413515687851971	0.5669196324389791	FBGN0033087, FBGN0001321, FBGN0001311	673	22	7937	1.6081993786302848	1.0	0.9873654177306517	99.99994506296665
Annotation Cluster 140	Enrichment Score: 0.3839400018642816
Category	Term	Count	%	PValue	Genes	List Total	Pop Hits	Pop Total	Fold Enrichment	Bonferroni	Benjamini	FDR
GOTERM_BP_FAT	GO:0050909~sensory perception of taste	8	0.6436041834271923	0.31045580284216223	FBGN0041225, FBGN0035468, FBGN0045469, FBGN0041246, FBGN0041247, FBGN0046687, FBGN0038440, FBGN0045470	673	65	7937	1.4515030289175903	1.0	0.9220617432745521	99.8343390110495
INTERPRO	IPR013604:7TM chemoreceptor	7	0.5631536604987932	0.35066751658894285	FBGN0041225, FBGN0035468, FBGN0045469, FBGN0041246, FBGN0041247, FBGN0038440, FBGN0045470	984	50	10196	1.4506504065040648	1.0	0.9992973019758752	99.90548134479809
GOTERM_MF_FAT	GO:0008527~taste receptor activity	7	0.5631536604987932	0.3738272337347859	FBGN0041225, FBGN0035468, FBGN0045469, FBGN0041246, FBGN0041247, FBGN0046687, FBGN0045470	713	55	7918	1.41338773428535	1.0	0.9801840572838223	99.91546290868305
SP_PIR_KEYWORDS	g-protein coupled receptor	21	1.6894609814963797	0.5074019183690641	FBGN0028956, FBGN0041225, FBGN0260446, FBGN0035468, FBGN0053696, FBGN0041246, FBGN0004841, FBGN0041247, FBGN0016650, FBGN0019940, FBGN0037960, FBGN0038201, FBGN0045470, FBGN0025631, FBGN0038653, FBGN0052475, FBGN0045469, FBGN0046687, FBGN0028961, FBGN0034219, FBGN0038440	1180	217	12980	1.064516129032258	1.0	0.9334309855490547	99.9917102290547
GOTERM_BP_FAT	GO:0007606~sensory perception of chemical stimulus	17	1.3676588897827837	0.5826149563797653	FBGN0043534, FBGN0043535, FBGN0041225, FBGN0035468, FBGN0043533, FBGN0034509, FBGN0041246, FBGN0041247, FBGN0034471, FBGN0050145, FBGN0045470, FBGN0045469, FBGN0039684, FBGN0046687, FBGN0020277, FBGN0038440, FBGN0261263	673	194	7937	1.033447710666197	1.0	0.9887057883149459	99.99997091162538
Annotation Cluster 141	Enrichment Score: 0.3814840938813721
Category	Term	Count	%	PValue	Genes	List Total	Pop Hits	Pop Total	Fold Enrichment	Bonferroni	Benjamini	FDR
GOTERM_BP_FAT	GO:0042325~regulation of phosphorylation	9	0.7240547063555913	0.18170661406298547	FBGN0004009, FBGN0030300, FBGN0026192, FBGN0010303, FBGN0004638, FBGN0001297, FBGN0003138, FBGN0020224, FBGN0004635	673	65	7937	1.6329409075322892	1.0	0.824723798266139	96.838801823058
GOTERM_BP_FAT	GO:0043549~regulation of kinase activity	7	0.5631536604987932	0.2606464382777241	FBGN0030300, FBGN0026192, FBGN0010303, FBGN0004638, FBGN0001297, FBGN0020224, FBGN0004635	673	51	7937	1.618710485680156	1.0	0.894357810787152	99.44923184828409
GOTERM_BP_FAT	GO:0045859~regulation of protein kinase activity	7	0.5631536604987932	0.2606464382777241	FBGN0030300, FBGN0026192, FBGN0010303, FBGN0004638, FBGN0001297, FBGN0020224, FBGN0004635	673	51	7937	1.618710485680156	1.0	0.894357810787152	99.44923184828409
GOTERM_BP_FAT	GO:0051338~regulation of transferase activity	7	0.5631536604987932	0.2606464382777241	FBGN0030300, FBGN0026192, FBGN0010303, FBGN0004638, FBGN0001297, FBGN0020224, FBGN0004635	673	51	7937	1.618710485680156	1.0	0.894357810787152	99.44923184828409
GOTERM_BP_FAT	GO:0051174~regulation of phosphorus metabolic process	9	0.7240547063555913	0.26288033182161874	FBGN0004009, FBGN0030300, FBGN0026192, FBGN0010303, FBGN0004638, FBGN0001297, FBGN0003138, FBGN0020224, FBGN0004635	673	72	7937	1.4741827637444278	1.0	0.8949910694184042	99.47720413553269
GOTERM_BP_FAT	GO:0019220~regulation of phosphate metabolic process	9	0.7240547063555913	0.26288033182161874	FBGN0004009, FBGN0030300, FBGN0026192, FBGN0010303, FBGN0004638, FBGN0001297, FBGN0003138, FBGN0020224, FBGN0004635	673	72	7937	1.4741827637444278	1.0	0.8949910694184042	99.47720413553269
GOTERM_BP_FAT	GO:0007243~protein kinase cascade	7	0.5631536604987932	0.39859258598337133	FBGN0041184, FBGN0010303, FBGN0053542, FBGN0004638, FBGN0001297, FBGN0003256, FBGN0004956	673	60	7937	1.3759039128281327	1.0	0.9554952367855012	99.98429037937957
GOTERM_BP_FAT	GO:0045860~positive regulation of protein kinase activity	3	0.2413515687851971	0.6795773958516913	FBGN0030300, FBGN0010303, FBGN0004638	673	27	7937	1.310384678883936	1.0	0.9957223870018531	99.99999969377245
GOTERM_BP_FAT	GO:0033674~positive regulation of kinase activity	3	0.2413515687851971	0.6795773958516913	FBGN0030300, FBGN0010303, FBGN0004638	673	27	7937	1.310384678883936	1.0	0.9957223870018531	99.99999969377245
GOTERM_BP_FAT	GO:0051347~positive regulation of transferase activity	3	0.2413515687851971	0.6795773958516913	FBGN0030300, FBGN0010303, FBGN0004638	673	27	7937	1.310384678883936	1.0	0.9957223870018531	99.99999969377245
GOTERM_BP_FAT	GO:0007254~JNK cascade	3	0.2413515687851971	0.7174488975328542	FBGN0010303, FBGN0004638, FBGN0001297	673	29	7937	1.2200133217195266	1.0	0.9971967367583239	99.99999996491634
GOTERM_BP_FAT	GO:0000165~MAPKKK cascade	4	0.32180209171359614	0.73233140368133	FBGN0010303, FBGN0004638, FBGN0001297, FBGN0003256	673	44	7937	1.0721329190868567	1.0	0.997631669279108	99.9999999861859
GOTERM_BP_FAT	GO:0031098~stress-activated protein kinase signaling pathway	3	0.2413515687851971	0.7514841925407433	FBGN0010303, FBGN0004638, FBGN0001297	673	31	7937	1.1413027848343957	1.0	0.9982161298714918	99.99999999615471
Annotation Cluster 142	Enrichment Score: 0.38090294777925826
Category	Term	Count	%	PValue	Genes	List Total	Pop Hits	Pop Total	Fold Enrichment	Bonferroni	Benjamini	FDR
INTERPRO	IPR012947:Threonyl/alanyl tRNA synthetase, SAD	3	0.2413515687851971	0.048826953269789794	FBGN0027094, FBGN0027081, FBGN0029664	984	4	10196	7.771341463414634	1.0	0.9474498876676823	55.39584556663559
GOTERM_BP_FAT	GO:0043038~amino acid activation	7	0.5631536604987932	0.21762235184260717	FBGN0027094, FBGN0027081, FBGN0002069, FBGN0029664, FBGN0000527, FBGN0052745, FBGN0086443	673	48	7937	1.7198798910351658	1.0	0.8639530593710397	98.54088298416585
GOTERM_BP_FAT	GO:0043039~tRNA aminoacylation	6	0.4827031375703942	0.3667512040288224	FBGN0027094, FBGN0027081, FBGN0002069, FBGN0029664, FBGN0052745, FBGN0086443	673	47	7937	1.5055483544623944	1.0	0.9440470007888789	99.9617964478278
GOTERM_BP_FAT	GO:0006418~tRNA aminoacylation for protein translation	6	0.4827031375703942	0.3667512040288224	FBGN0027094, FBGN0027081, FBGN0002069, FBGN0029664, FBGN0052745, FBGN0086443	673	47	7937	1.5055483544623944	1.0	0.9440470007888789	99.9617964478278
INTERPRO	IPR006195:Aminoacyl-tRNA synthetase, class II, conserved region	3	0.2413515687851971	0.396877747722457	FBGN0027081, FBGN0002069, FBGN0086443	984	14	10196	2.220383275261324	1.0	0.9994650444291163	99.97126353512607
GOTERM_MF_FAT	GO:0016876~ligase activity, forming aminoacyl-tRNA and related compounds	6	0.4827031375703942	0.435648556627796	FBGN0027094, FBGN0027081, FBGN0002069, FBGN0029664, FBGN0052745, FBGN0086443	713	48	7918	1.388148667601683	1.0	0.9868743542638329	99.98243326907446
GOTERM_MF_FAT	GO:0016875~ligase activity, forming carbon-oxygen bonds	6	0.4827031375703942	0.435648556627796	FBGN0027094, FBGN0027081, FBGN0002069, FBGN0029664, FBGN0052745, FBGN0086443	713	48	7918	1.388148667601683	1.0	0.9868743542638329	99.98243326907446
GOTERM_MF_FAT	GO:0004812~aminoacyl-tRNA ligase activity	6	0.4827031375703942	0.435648556627796	FBGN0027094, FBGN0027081, FBGN0002069, FBGN0029664, FBGN0052745, FBGN0086443	713	48	7918	1.388148667601683	1.0	0.9868743542638329	99.98243326907446
KEGG_PATHWAY	dme00970:Aminoacyl-tRNA biosynthesis	4	0.32180209171359614	0.7184421867603702	FBGN0027094, FBGN0027081, FBGN0002069, FBGN0086443	192	39	2054	1.097222222222222	1.0	0.9667573378537602	99.99990841640283
GOTERM_BP_FAT	GO:0006399~tRNA metabolic process	7	0.5631536604987932	0.8186281268424771	FBGN0027094, FBGN0027081, FBGN0002069, FBGN0029664, FBGN0028426, FBGN0052745, FBGN0086443	673	94	7937	0.8782365401030634	1.0	0.9994152327006067	99.99999999998307
GOTERM_BP_FAT	GO:0034660~ncRNA metabolic process	7	0.5631536604987932	0.9738999166749723	FBGN0027094, FBGN0027081, FBGN0002069, FBGN0029664, FBGN0028426, FBGN0052745, FBGN0086443	673	133	7937	0.620708532102917	1.0	0.9999991937489028	100.0
GOTERM_BP_FAT	GO:0006412~translation	12	0.9654062751407884	0.9999999999181733	FBGN0027094, FBGN0027081, FBGN0034986, FBGN0002069, FBGN0029664, FBGN0031357, FBGN0052745, FBGN0036557, FBGN0087035, FBGN0020443, FBGN0015521, FBGN0086443	673	520	7937	0.2721568179220482	1.0	1.0	100.0
Annotation Cluster 143	Enrichment Score: 0.368164056406525
Category	Term	Count	%	PValue	Genes	List Total	Pop Hits	Pop Total	Fold Enrichment	Bonferroni	Benjamini	FDR
INTERPRO	IPR013026:Tetratricopeptide region	10	0.8045052292839904	0.28201218509371684	FBGN0041096, FBGN0039463, FBGN0010812, FBGN0036772, FBGN0031301, FBGN0035812, FBGN0052369, FBGN0034186, FBGN0040080, FBGN0035898	984	74	10196	1.400241705119754	1.0	0.9983259549322602	99.52192862344546
INTERPRO	IPR019734:Tetratricopeptide repeat	8	0.6436041834271923	0.37335337401565716	FBGN0039463, FBGN0010812, FBGN0031301, FBGN0035812, FBGN0052369, FBGN0034186, FBGN0040080, FBGN0035898	984	61	10196	1.3589230974276958	1.0	0.9994090321627748	99.94673599795554
SMART	SM00028:TPR	8	0.6436041834271923	0.47822615660710643	FBGN0039463, FBGN0010812, FBGN0031301, FBGN0035812, FBGN0052369, FBGN0034186, FBGN0040080, FBGN0035898	515	61	4824	1.2284577431163457	1.0	0.9888675198119505	99.97768438182831
INTERPRO	IPR001440:Tetratricopeptide TPR-1	6	0.4827031375703942	0.47909376120579983	FBGN0039463, FBGN0010812, FBGN0035812, FBGN0034186, FBGN0040080, FBGN0035898	984	47	10196	1.3227815256875972	1.0	0.9998204337435395	99.9972962273725
SP_PIR_KEYWORDS	tpr repeat	5	0.4022526146419952	0.4983883944912211	FBGN0039463, FBGN0010812, FBGN0034186, FBGN0040080, FBGN0035898	1180	40	12980	1.375	1.0	0.9336267516763471	99.98945459353372
INTERPRO	IPR011990:Tetratricopeptide-like helical	11	0.8849557522123894	0.5140506884532083	FBGN0041096, FBGN0039463, FBGN0010812, FBGN0036772, FBGN0031301, FBGN0035812, FBGN0260933, FBGN0052369, FBGN0034186, FBGN0040080, FBGN0035898	984	101	10196	1.12851163165097	1.0	0.99988095288842	99.99911810099431
Annotation Cluster 144	Enrichment Score: 0.36004817466139505
Category	Term	Count	%	PValue	Genes	List Total	Pop Hits	Pop Total	Fold Enrichment	Bonferroni	Benjamini	FDR
GOTERM_BP_FAT	GO:0006260~DNA replication	11	0.8849557522123894	0.29356661405466067	FBGN0022772, FBGN0015799, FBGN0003975, FBGN0010173, FBGN0015376, FBGN0037554, FBGN0030506, FBGN0004406, FBGN0002891, FBGN0086695, FBGN0045761	673	96	7937	1.351334200099059	1.0	0.914610755284055	99.7486722661409
GOTERM_MF_FAT	GO:0034061~DNA polymerase activity	4	0.32180209171359614	0.34246296410773536	FBGN0037554, FBGN0004406, FBGN0002891, FBGN0045761	713	23	7918	1.9313372766632113	1.0	0.9749102547908757	99.82303906190938
GOTERM_MF_FAT	GO:0016779~nucleotidyltransferase activity	10	0.8045052292839904	0.42095004859753327	FBGN0039254, FBGN0037279, FBGN0038951, FBGN0038344, FBGN0015949, FBGN0037554, FBGN0053520, FBGN0004406, FBGN0002891, FBGN0045761	713	90	7918	1.2339099267570515	1.0	0.9854243341914091	99.97408983913465
SP_PIR_KEYWORDS	dna replication	5	0.4022526146419952	0.4576430469596194	FBGN0022772, FBGN0003975, FBGN0010173, FBGN0004406, FBGN0002891	1180	38	12980	1.4473684210526314	1.0	0.9215161100161067	99.97026673881018
SP_PIR_KEYWORDS	nucleotidyltransferase	8	0.6436041834271923	0.4839746698419062	FBGN0039254, FBGN0037279, FBGN0038344, FBGN0037554, FBGN0053520, FBGN0004406, FBGN0002891, FBGN0045761	1180	72	12980	1.2222222222222223	1.0	0.9310485473155184	99.98464098118238
GOTERM_BP_FAT	GO:0006261~DNA-dependent DNA replication	6	0.4827031375703942	0.5356142316827677	FBGN0022772, FBGN0015799, FBGN0010173, FBGN0037554, FBGN0004406, FBGN0002891	673	57	7937	1.241417064205834	1.0	0.984508216720637	99.9998172050492
GOTERM_MF_FAT	GO:0003887~DNA-directed DNA polymerase activity	3	0.2413515687851971	0.6010496236911316	FBGN0037554, FBGN0004406, FBGN0002891	713	22	7918	1.5143440010200178	1.0	0.9962726190882423	99.99990712090123
Annotation Cluster 145	Enrichment Score: 0.3582109606347294
Category	Term	Count	%	PValue	Genes	List Total	Pop Hits	Pop Total	Fold Enrichment	Bonferroni	Benjamini	FDR
GOTERM_BP_FAT	GO:0033044~regulation of chromosome organization	4	0.32180209171359614	0.12818848725054557	FBGN0002781, FBGN0020388, FBGN0037555, FBGN0053520	673	15	7937	3.144923229321446	1.0	0.7432814893599923	90.5859861961944
GOTERM_BP_FAT	GO:0035065~regulation of histone acetylation	3	0.2413515687851971	0.14253578272108777	FBGN0020388, FBGN0037555, FBGN0053520	673	8	7937	4.422548291233284	1.0	0.7662166394290011	92.92639658616493
GOTERM_BP_FAT	GO:0031056~regulation of histone modification	3	0.2413515687851971	0.27013760063485603	FBGN0020388, FBGN0037555, FBGN0053520	673	12	7937	2.9483655274888556	1.0	0.9007406438701936	99.55912462317863
GOTERM_BP_FAT	GO:0031399~regulation of protein modification process	6	0.4827031375703942	0.314936396286322	FBGN0029114, FBGN0010303, FBGN0020388, FBGN0037555, FBGN0003138, FBGN0053520	673	44	7937	1.6081993786302848	1.0	0.9241626501014026	99.85193500709943
GOTERM_CC_FAT	GO:0000123~histone acetyltransferase complex	4	0.32180209171359614	0.4159310319661574	FBGN0035624, FBGN0020388, FBGN0037555, FBGN0053520	414	27	4786	1.7126498479155483	1.0	0.9478244594450305	99.93289042089228
GOTERM_MF_FAT	GO:0004468~lysine N-acetyltransferase activity	3	0.2413515687851971	0.5752190912905588	FBGN0020388, FBGN0037555, FBGN0053520	713	21	7918	1.5864556201162092	1.0	0.995459429980789	99.99976025974378
GOTERM_MF_FAT	GO:0004402~histone acetyltransferase activity	3	0.2413515687851971	0.5752190912905588	FBGN0020388, FBGN0037555, FBGN0053520	713	21	7918	1.5864556201162092	1.0	0.995459429980789	99.99976025974378
GOTERM_CC_FAT	GO:0005700~polytene chromosome	8	0.6436041834271923	0.6923194249511042	FBGN0013948, FBGN0002781, FBGN0032391, FBGN0020388, FBGN0037555, FBGN0026427, FBGN0053520, FBGN0001222	414	92	4786	1.005250997689561	1.0	0.9940720717381749	99.99998892211003
GOTERM_MF_FAT	GO:0016410~N-acyltransferase activity	4	0.32180209171359614	0.849554001907262	FBGN0020388, FBGN0037555, FBGN0020764, FBGN0053520	713	51	7918	0.8709952424167423	1.0	0.9999143742723992	99.99999999996318
GOTERM_MF_FAT	GO:0008080~N-acetyltransferase activity	3	0.2413515687851971	0.9381831075740679	FBGN0020388, FBGN0037555, FBGN0053520	713	48	7918	0.6940743338008415	1.0	0.9999943553632094	100.0
GOTERM_MF_FAT	GO:0016407~acetyltransferase activity	3	0.2413515687851971	0.9719089706772405	FBGN0020388, FBGN0037555, FBGN0053520	713	58	7918	0.5744063452144895	1.0	0.9999995125987036	100.0
Annotation Cluster 146	Enrichment Score: 0.3548550010272541
Category	Term	Count	%	PValue	Genes	List Total	Pop Hits	Pop Total	Fold Enrichment	Bonferroni	Benjamini	FDR
GOTERM_BP_FAT	GO:0007090~regulation of S phase of mitotic cell cycle	3	0.2413515687851971	0.30266974521080514	FBGN0004837, FBGN0011648, FBGN0015799	673	13	7937	2.721568179220482	1.0	0.9207144688743838	99.79899048925029
GOTERM_BP_FAT	GO:0033261~regulation of S phase	3	0.2413515687851971	0.3349329781944239	FBGN0004837, FBGN0011648, FBGN0015799	673	14	7937	2.527170452133305	1.0	0.9339493471855688	99.91111192302463
GOTERM_BP_FAT	GO:0010564~regulation of cell cycle process	6	0.4827031375703942	0.8501744998250601	FBGN0004837, FBGN0011648, FBGN0001086, FBGN0028978, FBGN0015799, FBGN0021760	673	84	7937	0.8423901507111017	1.0	0.999702667378475	99.99999999999936
Annotation Cluster 147	Enrichment Score: 0.3538245538665325
Category	Term	Count	%	PValue	Genes	List Total	Pop Hits	Pop Total	Fold Enrichment	Bonferroni	Benjamini	FDR
SP_PIR_KEYWORDS	zinc finger	8	0.6436041834271923	0.17692319482310925	FBGN0004606, FBGN0004892, FBGN0011236, FBGN0003464, FBGN0004919, FBGN0000139, FBGN0001325, FBGN0003231	1180	51	12980	1.7254901960784312	1.0	0.7191719071100617	92.45492113065364
UP_SEQ_FEATURE	zinc finger region:C2H2-type 3	6	0.4827031375703942	0.4826165039617186	FBGN0004606, FBGN0004892, FBGN0028979, FBGN0011236, FBGN0014931, FBGN0001325	295	46	2975	1.3154016212232866	1.0	0.9999999414855456	99.9961718017133
UP_SEQ_FEATURE	zinc finger region:C2H2-type 5	4	0.32180209171359614	0.5330823949365439	FBGN0004606, FBGN0004892, FBGN0014931, FBGN0001325	295	28	2975	1.440677966101695	1.0	0.9999999782530123	99.99921464329827
UP_SEQ_FEATURE	zinc finger region:C2H2-type 1	6	0.4827031375703942	0.5405532182533859	FBGN0024244, FBGN0004606, FBGN0004892, FBGN0028979, FBGN0011236, FBGN0001325	295	49	2975	1.2348668280871669	1.0	0.9999999756443826	99.99938771797322
UP_SEQ_FEATURE	zinc finger region:C2H2-type 4	5	0.4022526146419952	0.5476055707174792	FBGN0004606, FBGN0004892, FBGN0028979, FBGN0014931, FBGN0001325	295	39	2975	1.292916123424598	1.0	0.9999999724887618	99.9995177561511
UP_SEQ_FEATURE	zinc finger region:C2H2-type 2	6	0.4827031375703942	0.5591973174332393	FBGN0004606, FBGN0004892, FBGN0028979, FBGN0011236, FBGN0014931, FBGN0001325	295	50	2975	1.2101694915254237	1.0	0.9999999753225851	99.99967694285327
Annotation Cluster 148	Enrichment Score: 0.34675048047122786
Category	Term	Count	%	PValue	Genes	List Total	Pop Hits	Pop Total	Fold Enrichment	Bonferroni	Benjamini	FDR
GOTERM_BP_FAT	GO:0016325~oocyte microtubule cytoskeleton organization	4	0.32180209171359614	0.4500383456369612	FBGN0015790, FBGN0001137, FBGN0002121, FBGN0021760	673	29	7937	1.6266844289593687	1.0	0.9689226369332461	99.99663328497304
GOTERM_BP_FAT	GO:0030952~establishment or maintenance of cytoskeleton polarity	4	0.32180209171359614	0.4500383456369612	FBGN0015790, FBGN0001137, FBGN0002121, FBGN0021760	673	29	7937	1.6266844289593687	1.0	0.9689226369332461	99.99663328497304
GOTERM_BP_FAT	GO:0030951~establishment or maintenance of microtubule cytoskeleton polarity	4	0.32180209171359614	0.4500383456369612	FBGN0015790, FBGN0001137, FBGN0002121, FBGN0021760	673	29	7937	1.6266844289593687	1.0	0.9689226369332461	99.99663328497304
Annotation Cluster 149	Enrichment Score: 0.34616216882355344
Category	Term	Count	%	PValue	Genes	List Total	Pop Hits	Pop Total	Fold Enrichment	Bonferroni	Benjamini	FDR
UP_SEQ_FEATURE	domain:Protein kinase	14	1.1263073209975865	0.06598967824111862	FBGN0010379, FBGN0041203, FBGN0259680, FBGN0046685, FBGN0037327, FBGN0024245, FBGN0013984, FBGN0000489, FBGN0016930, FBGN0010303, FBGN0010441, FBGN0003256, FBGN0046322, FBGN0013955	295	84	2975	1.6807909604519773	1.0	0.9966323282857418	65.13345434354022
KEGG_PATHWAY	dme04914:Progesterone-mediated oocyte maturation	8	0.6436041834271923	0.07985890561778503	FBGN0010379, FBGN0015279, FBGN0034937, FBGN0000489, FBGN0001104, FBGN0003256, FBGN0046322, FBGN0001233	192	41	2054	2.08739837398374	0.9995997639982538	0.5426679740358571	59.86834301359863
UP_SEQ_FEATURE	binding site:ATP	14	1.1263073209975865	0.2126913135557038	FBGN0010379, FBGN0041203, FBGN0259680, FBGN0046685, FBGN0037327, FBGN0024245, FBGN0013984, FBGN0000489, FBGN0016930, FBGN0010303, FBGN0010441, FBGN0003256, FBGN0046322, FBGN0013955	295	103	2975	1.3707421425045252	1.0	0.9999249285908657	97.50479254044018
GOTERM_BP_FAT	GO:0006468~protein amino acid phosphorylation	26	2.091713596138375	0.2733130533824187	FBGN0041203, FBGN0028978, FBGN0003169, FBGN0260990, FBGN0036544, FBGN0010303, FBGN0010441, FBGN0003256, FBGN0013955, FBGN0039908, FBGN0010379, FBGN0259680, FBGN0035089, FBGN0250823, FBGN0032006, FBGN0046685, FBGN0004638, FBGN0031643, FBGN0013984, FBGN0037327, FBGN0024245, FBGN0016930, FBGN0000489, FBGN0034644, FBGN0086657, FBGN0046322	673	259	7937	1.1838996712696563	1.0	0.9030519741389145	99.59102392607977
INTERPRO	IPR017441:Protein kinase, ATP binding site	21	1.6894609814963797	0.30165703125087	FBGN0041203, FBGN0010379, FBGN0259680, FBGN0250823, FBGN0032006, FBGN0046685, FBGN0013984, FBGN0037327, FBGN0024245, FBGN0030051, FBGN0016930, FBGN0000489, FBGN0036544, FBGN0010303, FBGN0010441, FBGN0030735, FBGN0003256, FBGN0086657, FBGN0046322, FBGN0013955, FBGN0039908	984	182	10196	1.1955909943714822	1.0	0.9986437894201035	99.6943807699586
UP_SEQ_FEATURE	active site:Proton acceptor	14	1.1263073209975865	0.3461415683091518	FBGN0010379, FBGN0259680, FBGN0003308, FBGN0037327, FBGN0024245, FBGN0013984, FBGN0016930, FBGN0000489, FBGN0032135, FBGN0010303, FBGN0010441, FBGN0003256, FBGN0046322, FBGN0013955	295	115	2975	1.2277081798084009	1.0	0.9999968080869315	99.85803441130597
SP_PIR_KEYWORDS	kinase	22	1.7699115044247788	0.3712810965422153	FBGN0041203, FBGN0010379, FBGN0259680, FBGN0032006, FBGN0046685, FBGN0028741, FBGN0003169, FBGN0013984, FBGN0037327, FBGN0024245, FBGN0030300, FBGN0038952, FBGN0015279, FBGN0016930, FBGN0000489, FBGN0010303, FBGN0010441, FBGN0031450, FBGN0003256, FBGN0086657, FBGN0046322, FBGN0013955	1180	212	12980	1.1415094339622642	1.0	0.8953810104075282	99.78866559892029
UP_SEQ_FEATURE	domain:AGC-kinase C-terminal	3	0.2413515687851971	0.4095591465745041	FBGN0010379, FBGN0259680, FBGN0000489	295	14	2975	2.1610169491525424	1.0	0.9999997373672613	99.97060012366164
GOTERM_MF_FAT	GO:0004674~protein serine/threonine kinase activity	20	1.6090104585679808	0.4628071339160966	FBGN0041203, FBGN0010379, FBGN0259680, FBGN0035089, FBGN0250823, FBGN0041205, FBGN0028978, FBGN0031643, FBGN0003169, FBGN0011774, FBGN0037327, FBGN0016930, FBGN0000489, FBGN0036544, FBGN0010303, FBGN0010441, FBGN0003256, FBGN0086657, FBGN0046322, FBGN0039908	713	203	7918	1.0941073242180752	1.0	0.9895503849127452	99.99166437384336
GOTERM_MF_FAT	GO:0004672~protein kinase activity	27	2.1721641190667738	0.4685164208361383	FBGN0041203, FBGN0041205, FBGN0028978, FBGN0011774, FBGN0003169, FBGN0260990, FBGN0036544, FBGN0010303, FBGN0010441, FBGN0003256, FBGN0013955, FBGN0039908, FBGN0010379, FBGN0259680, FBGN0035089, FBGN0250823, FBGN0032006, FBGN0046685, FBGN0031643, FBGN0013984, FBGN0037327, FBGN0024245, FBGN0083959, FBGN0016930, FBGN0000489, FBGN0086657, FBGN0046322	713	283	7918	1.0595056968267262	1.0	0.9893892717729277	99.99290750335243
INTERPRO	IPR000719:Protein kinase, core	22	1.7699115044247788	0.5181478059752336	FBGN0041203, FBGN0010379, FBGN0259680, FBGN0250823, FBGN0032006, FBGN0046685, FBGN0028978, FBGN0003169, FBGN0260990, FBGN0013984, FBGN0037327, FBGN0024245, FBGN0016930, FBGN0000489, FBGN0036544, FBGN0010303, FBGN0010441, FBGN0003256, FBGN0086657, FBGN0046322, FBGN0013955, FBGN0039908	984	216	10196	1.055367359229148	1.0	0.99988211206103	99.999230665818
GOTERM_BP_FAT	GO:0006793~phosphorus metabolic process	47	3.781174577634755	0.5652176218656998	FBGN0041203, FBGN0031799, FBGN0035945, FBGN0039710, FBGN0028978, FBGN0028741, FBGN0003169, FBGN0260990, FBGN0041087, FBGN0040773, FBGN0015279, FBGN0010303, FBGN0033190, FBGN0036544, FBGN0010441, FBGN0003256, FBGN0031294, FBGN0013955, FBGN0039908, FBGN0037064, FBGN0010379, FBGN0035089, FBGN0259680, FBGN0250823, FBGN0032006, FBGN0046685, FBGN0004638, FBGN0011826, FBGN0037166, FBGN0038143, FBGN00316…	673	551	7937	1.0059758968564518	1.0	0.987390612903796	99.99994122305183
GOTERM_BP_FAT	GO:0006796~phosphate metabolic process	47	3.781174577634755	0.5652176218656998	FBGN0041203, FBGN0031799, FBGN0035945, FBGN0039710, FBGN0028978, FBGN0028741, FBGN0003169, FBGN0260990, FBGN0041087, FBGN0040773, FBGN0015279, FBGN0010303, FBGN0033190, FBGN0036544, FBGN0010441, FBGN0003256, FBGN0031294, FBGN0013955, FBGN0039908, FBGN0037064, FBGN0010379, FBGN0035089, FBGN0259680, FBGN0250823, FBGN0032006, FBGN0046685, FBGN0004638, FBGN0011826, FBGN0037166, FBGN0038143, FBGN00316…	673	551	7937	1.0059758968564518	1.0	0.987390612903796	99.99994122305183
UP_SEQ_FEATURE	nucleotide phosphate-binding region:ATP	20	1.6090104585679808	0.574324506712249	FBGN0041203, FBGN0010379, FBGN0259680, FBGN0046685, FBGN0013984, FBGN0037327, FBGN0002973, FBGN0024245, FBGN0022772, FBGN0086347, FBGN0011742, FBGN0030354, FBGN0016930, FBGN0000489, FBGN0004381, FBGN0010303, FBGN0010441, FBGN0003256, FBGN0046322, FBGN0013955	295	196	2975	1.029055690072639	1.0	0.9999999714952729	99.99981154208932
INTERPRO	IPR000961:AGC-kinase, C-terminal	3	0.2413515687851971	0.7299423092038952	FBGN0010379, FBGN0259680, FBGN0000489	984	26	10196	1.1955909943714822	1.0	0.9999973482271135	99.99999993228641
INTERPRO	IPR017442:Serine/threonine protein kinase-related	15	1.2067578439259854	0.756034451942192	FBGN0010379, FBGN0259680, FBGN0250823, FBGN0028978, FBGN0003169, FBGN0037327, FBGN0016930, FBGN0000489, FBGN0036544, FBGN0010303, FBGN0010441, FBGN0003256, FBGN0086657, FBGN0046322, FBGN0039908	984	168	10196	0.9251596980255518	1.0	0.9999981082218493	99.99999998684807
SMART	SM00133:S_TK_X	3	0.2413515687851971	0.781683743866526	FBGN0010379, FBGN0259680, FBGN0000489	515	26	4824	1.0808065720687081	1.0	0.9990400644429716	99.99999971289633
SP_PIR_KEYWORDS	serine/threonine-protein kinase	12	0.9654062751407884	0.7985257915409197	FBGN0010379, FBGN0041203, FBGN0259680, FBGN0037327, FBGN0250823, FBGN0016930, FBGN0000489, FBGN0036544, FBGN0010303, FBGN0010441, FBGN0003256, FBGN0046322	1180	148	12980	0.8918918918918918	1.0	0.9924898472311329	99.99999994177612
GOTERM_BP_FAT	GO:0016310~phosphorylation	31	2.49396621078037	0.879093380983303	FBGN0041203, FBGN0028978, FBGN0028741, FBGN0003169, FBGN0260990, FBGN0040773, FBGN0015279, FBGN0036544, FBGN0010303, FBGN0010441, FBGN0003256, FBGN0013955, FBGN0039908, FBGN0010379, FBGN0259680, FBGN0035089, FBGN0250823, FBGN0032006, FBGN0046685, FBGN0004638, FBGN0038143, FBGN0031643, FBGN0013984, FBGN0037327, FBGN0024245, FBGN0030300, FBGN0016930, FBGN0000489, FBGN0034644, FBGN0086657, FBGN00463…	673	425	7937	0.8602290009614545	1.0	0.9998488590013539	99.99999999999999
INTERPRO	IPR008271:Serine/threonine protein kinase, active site	12	0.9654062751407884	0.8972201613247556	FBGN0010379, FBGN0259680, FBGN0037327, FBGN0250823, FBGN0016930, FBGN0000489, FBGN0036544, FBGN0010303, FBGN0010441, FBGN0003256, FBGN0003169, FBGN0046322	984	156	10196	0.7970606629143214	1.0	0.9999999891768502	99.99999999999999
INTERPRO	IPR002290:Serine/threonine protein kinase	8	0.6436041834271923	0.9243758670029179	FBGN0010379, FBGN0259680, FBGN0016930, FBGN0000489, FBGN0036544, FBGN0010303, FBGN0003256, FBGN0046322	984	112	10196	0.7401277584204414	1.0	0.999999998791297	100.0
SMART	SM00220:S_TKc	8	0.6436041834271923	0.9623566933851646	FBGN0010379, FBGN0259680, FBGN0016930, FBGN0000489, FBGN0036544, FBGN0010303, FBGN0003256, FBGN0046322	515	112	4824	0.6690707350901526	1.0	0.9999958854782536	100.0
Annotation Cluster 150	Enrichment Score: 0.34309203286053497
Category	Term	Count	%	PValue	Genes	List Total	Pop Hits	Pop Total	Fold Enrichment	Bonferroni	Benjamini	FDR
GOTERM_BP_FAT	GO:0040003~chitin-based cuticle development	7	0.5631536604987932	0.10763019323200593	FBGN0010379, FBGN0024509, FBGN0001321, FBGN0003162, FBGN0000527, FBGN0001311, FBGN0004648	673	39	7937	2.1167752505048196	1.0	0.70035995867478	85.93526192398618
GOTERM_BP_FAT	GO:0042335~cuticle development	8	0.6436041834271923	0.29659050558602396	FBGN0010379, FBGN0004009, FBGN0024509, FBGN0001321, FBGN0003162, FBGN0000527, FBGN0001311, FBGN0004648	673	64	7937	1.474182763744428	1.0	0.9164456336307072	99.76657343581643
GOTERM_BP_FAT	GO:0008362~chitin-based embryonic cuticle biosynthetic process	3	0.2413515687851971	0.4580255444453899	FBGN0010379, FBGN0001321, FBGN0001311	673	18	7937	1.9655770183259038	1.0	0.9708705512393692	99.99738323175151
GOTERM_BP_FAT	GO:0022404~molting cycle process	3	0.2413515687851971	0.6795773958516913	FBGN0024509, FBGN0003162, FBGN0000527	673	27	7937	1.310384678883936	1.0	0.9957223870018531	99.99999969377245
GOTERM_BP_FAT	GO:0018988~molting cycle, protein-based cuticle	3	0.2413515687851971	0.9378079434509164	FBGN0024509, FBGN0003162, FBGN0000527	673	51	7937	0.6937330652914955	1.0	0.9999847095888833	100.0
GOTERM_BP_FAT	GO:0042303~molting cycle	3	0.2413515687851971	0.9378079434509164	FBGN0024509, FBGN0003162, FBGN0000527	673	51	7937	0.6937330652914955	1.0	0.9999847095888833	100.0
Annotation Cluster 151	Enrichment Score: 0.3430502787491359
Category	Term	Count	%	PValue	Genes	List Total	Pop Hits	Pop Total	Fold Enrichment	Bonferroni	Benjamini	FDR
GOTERM_CC_FAT	GO:0000323~lytic vacuole	5	0.4022526146419952	0.2569183517928365	FBGN0001089, FBGN0051148, FBGN0013770, FBGN0086676, FBGN0033836	414	30	4786	1.9267310789049918	1.0	0.8686860064082291	98.23118245226856
GOTERM_CC_FAT	GO:0005764~lysosome	5	0.4022526146419952	0.2569183517928365	FBGN0001089, FBGN0051148, FBGN0013770, FBGN0086676, FBGN0033836	414	30	4786	1.9267310789049918	1.0	0.8686860064082291	98.23118245226856
GOTERM_CC_FAT	GO:0005773~vacuole	5	0.4022526146419952	0.7619882448892223	FBGN0001089, FBGN0051148, FBGN0013770, FBGN0086676, FBGN0033836	414	59	4786	0.9796937689347416	1.0	0.9977277212935387	99.99999966161921
KEGG_PATHWAY	dme04142:Lysosome	7	0.5631536604987932	0.8438404874362846	FBGN0030141, FBGN0001089, FBGN0039132, FBGN0051148, FBGN0013770, FBGN0037396, FBGN0033836	192	88	2054	0.850970643939394	1.0	0.9858385363625043	99.99999985759158
Annotation Cluster 152	Enrichment Score: 0.3398805585667379
Category	Term	Count	%	PValue	Genes	List Total	Pop Hits	Pop Total	Fold Enrichment	Bonferroni	Benjamini	FDR
UP_SEQ_FEATURE	DNA-binding region:Basic motif	6	0.4827031375703942	0.30011242125615506	FBGN0002733, FBGN0001297, FBGN0001150, FBGN0023076, FBGN0000022, FBGN0008649	295	37	2975	1.635364177737059	1.0	0.9999932369341048	99.59433024354124
INTERPRO	IPR011598:Helix-loop-helix DNA-binding	6	0.4827031375703942	0.341410470781554	FBGN0259938, FBGN0002733, FBGN0037672, FBGN0002931, FBGN0000022, FBGN0008649	984	40	10196	1.554268292682927	1.0	0.9991947385929445	99.88124115843281
INTERPRO	IPR001092:Basic helix-loop-helix dimerisation region bHLH	7	0.5631536604987932	0.5092073088254194	FBGN0259938, FBGN0002733, FBGN0037672, FBGN0002931, FBGN0023076, FBGN0000022, FBGN0008649	984	59	10196	1.2293647512746313	1.0	0.9998775291381805	99.99896513686552
SMART	SM00353:HLH	7	0.5631536604987932	0.6114576017304756	FBGN0259938, FBGN0002733, FBGN0037672, FBGN0002931, FBGN0023076, FBGN0000022, FBGN0008649	515	59	4824	1.1113378311666942	1.0	0.9944803531672147	99.99950601959321
UP_SEQ_FEATURE	domain:Helix-loop-helix motif	4	0.32180209171359614	0.6262899214268097	FBGN0002733, FBGN0023076, FBGN0000022, FBGN0008649	295	32	2975	1.260593220338983	1.0	0.9999999948812546	99.99997473501774
Annotation Cluster 153	Enrichment Score: 0.33819760677952015
Category	Term	Count	%	PValue	Genes	List Total	Pop Hits	Pop Total	Fold Enrichment	Bonferroni	Benjamini	FDR
INTERPRO	IPR000626:Ubiquitin	4	0.32180209171359614	0.4118171924372524	FBGN0052713, FBGN0027526, FBGN0053223, FBGN0031950	984	24	10196	1.7269647696476966	1.0	0.9995936033710613	99.98082420469734
SMART	SM00213:UBQ	4	0.32180209171359614	0.47901184809045494	FBGN0052713, FBGN0027526, FBGN0053223, FBGN0031950	515	24	4824	1.5611650485436892	1.0	0.9875131222599834	99.97811480550581
INTERPRO	IPR019955:Ubiquitin supergroup	4	0.32180209171359614	0.4901809741965864	FBGN0052713, FBGN0027526, FBGN0053223, FBGN0031950	984	27	10196	1.535079795242397	1.0	0.9998356764706897	99.99808891392121
Annotation Cluster 154	Enrichment Score: 0.3321290073255883
Category	Term	Count	%	PValue	Genes	List Total	Pop Hits	Pop Total	Fold Enrichment	Bonferroni	Benjamini	FDR
GOTERM_CC_FAT	GO:0005881~cytoplasmic microtubule	3	0.2413515687851971	0.08826986436639625	FBGN0002645, FBGN0027066, FBGN0026620	414	6	4786	5.780193236714976	0.9999999999999641	0.6316190024203854	71.5111165769338
GOTERM_CC_FAT	GO:0005876~spindle microtubule	4	0.32180209171359614	0.22212134011044427	FBGN0021760, FBGN0002645, FBGN0027066, FBGN0026620	414	19	4786	2.433765573353674	1.0	0.8330998006229589	96.70585311206752
GOTERM_CC_FAT	GO:0005813~centrosome	7	0.5631536604987932	0.29014711204878696	FBGN0015790, FBGN0026431, FBGN0013718, FBGN0001086, FBGN0021760, FBGN0026620, FBGN0001233	414	52	4786	1.5562058714232627	1.0	0.885377026999285	99.05000761518772
GOTERM_BP_FAT	GO:0051225~spindle assembly	5	0.4022526146419952	0.30435947644581823	FBGN0036448, FBGN0026431, FBGN0021760, FBGN0027066, FBGN0011202	673	33	7937	1.7868881984780944	1.0	0.9192923152242543	99.80721747389627
GOTERM_MF_FAT	GO:0015631~tubulin binding	8	0.6436041834271923	0.4128982677441889	FBGN0026431, FBGN0013718, FBGN0003475, FBGN0021760, FBGN0259173, FBGN0002645, FBGN0027066, FBGN0026620	713	68	7918	1.3064928636251134	1.0	0.9858841545683159	99.96807584955295
GOTERM_CC_FAT	GO:0005815~microtubule organizing center	7	0.5631536604987932	0.4165932359252581	FBGN0015790, FBGN0026431, FBGN0013718, FBGN0001086, FBGN0021760, FBGN0026620, FBGN0001233	414	60	4786	1.3487117552334942	1.0	0.9456135197171844	99.93391692714478
GOTERM_MF_FAT	GO:0008017~microtubule binding	7	0.5631536604987932	0.5048290157340638	FBGN0013718, FBGN0003475, FBGN0021760, FBGN0259173, FBGN0002645, FBGN0027066, FBGN0026620	713	63	7918	1.2339099267570515	1.0	0.992599321977597	99.9975664125607
GOTERM_CC_FAT	GO:0005819~spindle	7	0.5631536604987932	0.5402933612522626	FBGN0026431, FBGN0001086, FBGN0021760, FBGN0002645, FBGN0003514, FBGN0027066, FBGN0026620	414	68	4786	1.1900397840295538	1.0	0.9770216041157882	99.9974064789539
GOTERM_CC_FAT	GO:0000922~spindle pole	3	0.2413515687851971	0.6025876665525388	FBGN0026431, FBGN0021760, FBGN0026620	414	23	4786	1.5078764965343416	1.0	0.9863428833976696	99.99964139919182
GOTERM_BP_FAT	GO:0000022~mitotic spindle elongation	3	0.2413515687851971	0.9919361109299237	FBGN0032006, FBGN0021760, FBGN0027066	673	78	7937	0.45359469653674706	1.0	0.9999999884224509	100.0
GOTERM_BP_FAT	GO:0051231~spindle elongation	3	0.2413515687851971	0.9925415748186533	FBGN0032006, FBGN0021760, FBGN0027066	673	79	7937	0.4478529915172945	1.0	0.9999999910848539	100.0
GOTERM_BP_FAT	GO:0007051~spindle organization	9	0.7240547063555913	0.999096559008048	FBGN0036448, FBGN0026431, FBGN0032006, FBGN0010173, FBGN0021760, FBGN0027066, FBGN0026620, FBGN0001233, FBGN0011202	673	225	7937	0.4717384843982169	1.0	0.999999999993477	100.0
GOTERM_BP_FAT	GO:0007052~mitotic spindle organization	7	0.5631536604987932	0.9993687274139132	FBGN0026431, FBGN0032006, FBGN0010173, FBGN0021760, FBGN0027066, FBGN0026620, FBGN0001233	673	194	7937	0.42553729262725754	1.0	0.9999999999976634	100.0
Annotation Cluster 155	Enrichment Score: 0.3291819760624082
Category	Term	Count	%	PValue	Genes	List Total	Pop Hits	Pop Total	Fold Enrichment	Bonferroni	Benjamini	FDR
INTERPRO	IPR000276:7TM GPCR, rhodopsin-like	12	0.9654062751407884	0.20374854677460943	FBGN0025631, FBGN0038653, FBGN0039419, FBGN0053696, FBGN0004841, FBGN0053969, FBGN0046687, FBGN0028961, FBGN0019940, FBGN0016650, FBGN0038201, FBGN0034485	984	86	10196	1.4458309699376066	1.0	0.9942414890897358	97.46391741794123
INTERPRO	IPR017452:GPCR, rhodopsin-like superfamily	10	0.8045052292839904	0.3091836388719888	FBGN0025631, FBGN0038653, FBGN0039419, FBGN0053696, FBGN0004841, FBGN0046687, FBGN0028961, FBGN0019940, FBGN0016650, FBGN0038201	984	76	10196	1.3633932391955497	1.0	0.9987662486109111	99.74338556346451
GOTERM_MF_FAT	GO:0030594~neurotransmitter receptor activity	8	0.6436041834271923	0.4431966060590139	FBGN0031263, FBGN0053696, FBGN0037212, FBGN0004841, FBGN0003011, FBGN0028961, FBGN0016650, FBGN0038201	713	70	7918	1.2691644960929673	1.0	0.9875805471003958	99.98566814557338
GOTERM_MF_FAT	GO:0042165~neurotransmitter binding	8	0.6436041834271923	0.4431966060590139	FBGN0031263, FBGN0053696, FBGN0037212, FBGN0004841, FBGN0003011, FBGN0028961, FBGN0016650, FBGN0038201	713	70	7918	1.2691644960929673	1.0	0.9875805471003958	99.98566814557338
GOTERM_MF_FAT	GO:0008188~neuropeptide receptor activity	5	0.4022526146419952	0.5856666598668056	FBGN0053696, FBGN0004841, FBGN0028961, FBGN0016650, FBGN0038201	713	45	7918	1.2339099267570515	1.0	0.9957253884504135	99.99983546003966
GOTERM_MF_FAT	GO:0042923~neuropeptide binding	5	0.4022526146419952	0.5856666598668056	FBGN0053696, FBGN0004841, FBGN0028961, FBGN0016650, FBGN0038201	713	45	7918	1.2339099267570515	1.0	0.9957253884504135	99.99983546003966
GOTERM_MF_FAT	GO:0001653~peptide receptor activity	5	0.4022526146419952	0.6207594730100457	FBGN0053696, FBGN0004841, FBGN0028961, FBGN0016650, FBGN0038201	713	47	7918	1.1814031213631344	1.0	0.9968263370710483	99.99995681558323
GOTERM_MF_FAT	GO:0008528~peptide receptor activity, G-protein coupled	5	0.4022526146419952	0.6207594730100457	FBGN0053696, FBGN0004841, FBGN0028961, FBGN0016650, FBGN0038201	713	47	7918	1.1814031213631344	1.0	0.9968263370710483	99.99995681558323
GOTERM_MF_FAT	GO:0042277~peptide binding	6	0.4827031375703942	0.6663626159813768	FBGN0013984, FBGN0053696, FBGN0004841, FBGN0028961, FBGN0016650, FBGN0038201	713	62	7918	1.0746957426593675	1.0	0.9982605199828191	99.99999377223803
Annotation Cluster 156	Enrichment Score: 0.32192651567423813
Category	Term	Count	%	PValue	Genes	List Total	Pop Hits	Pop Total	Fold Enrichment	Bonferroni	Benjamini	FDR
GOTERM_MF_FAT	GO:0005275~amine transmembrane transporter activity	8	0.6436041834271923	0.2635782837315174	FBGN0033443, FBGN0039844, FBGN0033778, FBGN0033809, FBGN0028425, FBGN0036007, FBGN0036764, FBGN0028886	713	58	7918	1.5317502539053054	1.0	0.9494141355175608	99.01909248557595
PIR_SUPERFAMILY	PIRSF006060:AA_transporter	3	0.2413515687851971	0.2688011985716676	FBGN0039844, FBGN0028425, FBGN0036764	240	11	2596	1995-02-01	1.0	0.9995084929061149	98.13566953406986
INTERPRO	IPR002293:Amino acid/polyamine transporter I	3	0.2413515687851971	0.2873415844405174	FBGN0039844, FBGN0028425, FBGN0036764	984	11	10196	2.8259423503325944	1.0	0.9982157682928017	99.57605559624596
INTERPRO	IPR004841:Amino acid permease-associated region	3	0.2413515687851971	0.4317400117863978	FBGN0039844, FBGN0028425, FBGN0036764	984	15	10196	2.0723577235772357	1.0	0.9996694020699554	99.98899987377311
GOTERM_MF_FAT	GO:0015171~amino acid transmembrane transporter activity	6	0.4827031375703942	0.435648556627796	FBGN0033443, FBGN0039844, FBGN0028425, FBGN0036007, FBGN0036764, FBGN0028886	713	48	7918	1.388148667601683	1.0	0.9868743542638329	99.98243326907446
GOTERM_BP_FAT	GO:0006865~amino acid transport	4	0.32180209171359614	0.670242228741109	FBGN0039844, FBGN0028425, FBGN0036007, FBGN0036764	673	40	7937	1.1793462109955424	1.0	0.9952133773300257	99.99999949780364
GOTERM_BP_FAT	GO:0015837~amine transport	4	0.32180209171359614	0.7025194876431593	FBGN0039844, FBGN0028425, FBGN0036007, FBGN0036764	673	42	7937	1.1231868676148022	1.0	0.9966633942477097	99.99999991483058
GOTERM_BP_FAT	GO:0046942~carboxylic acid transport	4	0.32180209171359614	0.8381787655873141	FBGN0039844, FBGN0028425, FBGN0036007, FBGN0036764	673	53	7937	0.8900726120721074	1.0	0.9996130978170313	99.99999999999763
GOTERM_BP_FAT	GO:0015849~organic acid transport	4	0.32180209171359614	0.8381787655873141	FBGN0039844, FBGN0028425, FBGN0036007, FBGN0036764	673	53	7937	0.8900726120721074	1.0	0.9996130978170313	99.99999999999763
Annotation Cluster 157	Enrichment Score: 0.31737700290094
Category	Term	Count	%	PValue	Genes	List Total	Pop Hits	Pop Total	Fold Enrichment	Bonferroni	Benjamini	FDR
GOTERM_BP_FAT	GO:0046486~glycerolipid metabolic process	7	0.5631536604987932	0.39859258598337133	FBGN0003308, FBGN0036449, FBGN0034649, FBGN0015562, FBGN0015279, FBGN0034644, FBGN0028741	673	60	7937	1.3759039128281327	1.0	0.9554952367855012	99.98429037937957
GOTERM_BP_FAT	GO:0019637~organophosphate metabolic process	10	0.8045052292839904	0.4384752093061556	FBGN0003308, FBGN0034649, FBGN0015562, FBGN0015279, FBGN0051169, FBGN0034644, FBGN0030013, FBGN0033190, FBGN0036545, FBGN0028741	673	97	7937	1.2158208360778786	1.0	0.9659334938935873	99.99518206236154
GOTERM_MF_FAT	GO:0004428~inositol or phosphatidylinositol kinase activity	3	0.2413515687851971	0.4601237908391801	FBGN0015279, FBGN0034644, FBGN0028741	713	17	7918	1.9597392954376702	1.0	0.9896601261412468	99.99101234853418
GOTERM_BP_FAT	GO:0006650~glycerophospholipid metabolic process	6	0.4827031375703942	0.4865840406902134	FBGN0003308, FBGN0034649, FBGN0015562, FBGN0015279, FBGN0034644, FBGN0028741	673	54	7937	1.310384678883936	1.0	0.9770275024979296	99.99897005704624
GOTERM_BP_FAT	GO:0030384~phosphoinositide metabolic process	5	0.4022526146419952	0.5541360052317752	FBGN0034649, FBGN0015562, FBGN0015279, FBGN0034644, FBGN0028741	673	46	7937	1.2818980554299373	1.0	0.9859227566914786	99.99990932549775
GOTERM_BP_FAT	GO:0006644~phospholipid metabolic process	8	0.6436041834271923	0.5749297776767948	FBGN0003308, FBGN0034649, FBGN0015562, FBGN0015279, FBGN0034644, FBGN0030013, FBGN0036545, FBGN0028741	673	84	7937	1.1231868676148022	1.0	0.9881406333727564	99.99996017025808
Annotation Cluster 158	Enrichment Score: 0.31085822489135473
Category	Term	Count	%	PValue	Genes	List Total	Pop Hits	Pop Total	Fold Enrichment	Bonferroni	Benjamini	FDR
GOTERM_BP_FAT	GO:0000902~cell morphogenesis	48	3.8616251005631534	0.058163511884526176	FBGN0004606, FBGN0033984, FBGN0001137, FBGN0020388, FBGN0003165, FBGN0020224, FBGN0040587, FBGN0015513, FBGN0003169, FBGN0000497, FBGN0004009, FBGN0026192, FBGN0000463, FBGN0027605, FBGN0010303, FBGN0001983, FBGN0002121, FBGN0001297, FBGN0032291, FBGN0014931, FBGN0040080, FBGN0033685, FBGN0259481, FBGN0001104, FBGN0021760, FBGN0038221, FBGN0011260, FBGN0004635, FBGN0004636, FBGN0259685, FBGN00227…	673	442	7937	1.2807379666919916	1.0	0.5441443389104639	64.37734838473361
GOTERM_BP_FAT	GO:0032989~cellular component morphogenesis	50	4.022526146419952	0.22684806032896787	FBGN0033984, FBGN0001137, FBGN0003165, FBGN0020224, FBGN0015513, FBGN0003169, FBGN0004009, FBGN0026192, FBGN0027605, FBGN0010303, FBGN0001983, FBGN0032291, FBGN0014931, FBGN0040080, FBGN0033685, FBGN0259481, FBGN0038221, FBGN0011260, FBGN0259685, FBGN0011722, FBGN0003328, FBGN0015778, FBGN0011577, FBGN0037555, FBGN0003138, FBGN0086657, FBGN0086656, FBGN0001325, FBGN0004606, FBGN0020388, FBGN00405…	673	518	7937	1.1383650685285158	1.0	0.8733556932786715	98.81052946173172
GOTERM_BP_FAT	GO:0030030~cell projection organization	35	2.815768302493966	0.30414654005557945	FBGN0041203, FBGN0004606, FBGN0020388, FBGN0003165, FBGN0003514, FBGN0003169, FBGN0000497, FBGN0004009, FBGN0010303, FBGN0016076, FBGN0001983, FBGN0032291, FBGN0014931, FBGN0001987, FBGN0033685, FBGN0032006, FBGN0030964, FBGN0021760, FBGN0038221, FBGN0011260, FBGN0004635, FBGN0004636, FBGN0022764, FBGN0024245, FBGN0011722, FBGN0013984, FBGN0003328, FBGN0011744, FBGN0011577, FBGN0037555, FBGN00031…	673	365	7937	1.13087992835189	1.0	0.9198143953233809	99.8061984776215
GOTERM_BP_FAT	GO:0030182~neuron differentiation	38	3.057119871279163	0.3603827353561502	FBGN0004606, FBGN0003042, FBGN0020388, FBGN0003165, FBGN0003310, FBGN0003169, FBGN0001233, FBGN0000463, FBGN0010303, FBGN0023143, FBGN0001983, FBGN0001297, FBGN0032291, FBGN0014931, FBGN0003256, FBGN0015790, FBGN0000414, FBGN0004638, FBGN0021760, FBGN0011260, FBGN0004635, FBGN0004636, FBGN0259685, FBGN0022764, FBGN0024245, FBGN0011722, FBGN0013984, FBGN0003328, FBGN0015778, FBGN0011744, FBGN00115…	673	409	7937	1.0957250860105283	1.0	0.9435072076339814	99.95460996032716
GOTERM_BP_FAT	GO:0048666~neuron development	31	2.49396621078037	0.47057670111881805	FBGN0004606, FBGN0003042, FBGN0020388, FBGN0003165, FBGN0003310, FBGN0003169, FBGN0010303, FBGN0023143, FBGN0001983, FBGN0032291, FBGN0014931, FBGN0003256, FBGN0015790, FBGN0000414, FBGN0021760, FBGN0011260, FBGN0004635, FBGN0259685, FBGN0022764, FBGN0011722, FBGN0013984, FBGN0024245, FBGN0003328, FBGN0011744, FBGN0011577, FBGN0037555, FBGN0003138, FBGN0036101, FBGN0086657, FBGN0086656, FBGN00013…	673	347	7937	1.0535945977193606	1.0	0.9737539339368111	99.99825221946395
GOTERM_BP_FAT	GO:0000904~cell morphogenesis involved in differentiation	26	2.091713596138375	0.5859461512078201	FBGN0004606, FBGN0020388, FBGN0003165, FBGN0003169, FBGN0000497, FBGN0000463, FBGN0010303, FBGN0001983, FBGN0032291, FBGN0014931, FBGN0021760, FBGN0011260, FBGN0004635, FBGN0004636, FBGN0022764, FBGN0013984, FBGN0011722, FBGN0024245, FBGN0003328, FBGN0011744, FBGN0011577, FBGN0037555, FBGN0003138, FBGN0036101, FBGN0086656, FBGN0001325	673	303	7937	1.0119802470588812	1.0	0.9890365235539263	99.99997466183169
GOTERM_BP_FAT	GO:0007409~axonogenesis	17	1.3676588897827837	0.6162649706584306	FBGN0004606, FBGN0020388, FBGN0021760, FBGN0004635, FBGN0011260, FBGN0003169, FBGN0024245, FBGN0011722, FBGN0013984, FBGN0003328, FBGN0011744, FBGN0011577, FBGN0010303, FBGN0037555, FBGN0003138, FBGN0036101, FBGN0001325	673	198	7937	1.0125699791375868	1.0	0.9919127340191327	99.99999316229162
GOTERM_BP_FAT	GO:0048858~cell projection morphogenesis	26	2.091713596138375	0.6958463597121591	FBGN0004606, FBGN0020388, FBGN0003165, FBGN0003169, FBGN0010303, FBGN0001983, FBGN0032291, FBGN0014931, FBGN0033685, FBGN0021760, FBGN0038221, FBGN0011260, FBGN0004635, FBGN0022764, FBGN0013984, FBGN0011722, FBGN0024245, FBGN0003328, FBGN0011744, FBGN0011577, FBGN0037555, FBGN0003138, FBGN0031853, FBGN0036101, FBGN0086656, FBGN0001325	673	320	7937	0.9582187964338782	1.0	0.9964386055354694	99.9999998751931
GOTERM_BP_FAT	GO:0048812~neuron projection morphogenesis	23	1.850362027353178	0.7152249322449308	FBGN0004606, FBGN0020388, FBGN0021760, FBGN0003165, FBGN0004635, FBGN0011260, FBGN0003169, FBGN0022764, FBGN0013984, FBGN0024245, FBGN0011722, FBGN0003328, FBGN0011744, FBGN0011577, FBGN0010303, FBGN0001983, FBGN0037555, FBGN0003138, FBGN0036101, FBGN0032291, FBGN0014931, FBGN0086656, FBGN0001325	673	286	7937	0.9484252745768347	1.0	0.9971696870330725	99.99999995984352
GOTERM_BP_FAT	GO:0031175~neuron projection development	23	1.850362027353178	0.7212796754228169	FBGN0004606, FBGN0020388, FBGN0021760, FBGN0003165, FBGN0004635, FBGN0011260, FBGN0003169, FBGN0022764, FBGN0013984, FBGN0024245, FBGN0011722, FBGN0003328, FBGN0011744, FBGN0011577, FBGN0010303, FBGN0001983, FBGN0037555, FBGN0003138, FBGN0036101, FBGN0032291, FBGN0014931, FBGN0086656, FBGN0001325	673	287	7937	0.9451206568953824	1.0	0.9973332159954219	99.99999997226755
GOTERM_BP_FAT	GO:0007411~axon guidance	11	0.8849557522123894	0.7256900793788459	FBGN0011722, FBGN0024245, FBGN0013984, FBGN0003328, FBGN0004606, FBGN0021760, FBGN0003138, FBGN0036101, FBGN0003169, FBGN0011260, FBGN0001325	673	136	7937	0.9538829647758063	1.0	0.9974549449777059	99.99999997892982
GOTERM_BP_FAT	GO:0048667~cell morphogenesis involved in neuron differentiation	23	1.850362027353178	0.7272573544452922	FBGN0004606, FBGN0020388, FBGN0021760, FBGN0003165, FBGN0004635, FBGN0011260, FBGN0003169, FBGN0022764, FBGN0013984, FBGN0024245, FBGN0011722, FBGN0003328, FBGN0011744, FBGN0011577, FBGN0010303, FBGN0001983, FBGN0037555, FBGN0003138, FBGN0036101, FBGN0032291, FBGN0014931, FBGN0086656, FBGN0001325	673	288	7937	0.9418389879478288	1.0	0.9974531936942228	99.99999998091008
GOTERM_BP_FAT	GO:0032990~cell part morphogenesis	26	2.091713596138375	0.75745050851789	FBGN0004606, FBGN0020388, FBGN0003165, FBGN0003169, FBGN0010303, FBGN0001983, FBGN0032291, FBGN0014931, FBGN0033685, FBGN0021760, FBGN0038221, FBGN0011260, FBGN0004635, FBGN0022764, FBGN0013984, FBGN0011722, FBGN0024245, FBGN0003328, FBGN0011744, FBGN0011577, FBGN0037555, FBGN0003138, FBGN0031853, FBGN0036101, FBGN0086656, FBGN0001325	673	331	7937	0.9263746672472539	1.0	0.9983795701207703	99.99999999746989
GOTERM_BP_FAT	GO:0048813~dendrite morphogenesis	9	0.7240547063555913	0.7850414713086202	FBGN0022764, FBGN0011577, FBGN0020388, FBGN0001983, FBGN0003165, FBGN0032291, FBGN0014931, FBGN0086656, FBGN0003169	673	117	7937	0.9071893930734941	1.0	0.9989410419569216	99.99999999968395
GOTERM_BP_FAT	GO:0016358~dendrite development	9	0.7240547063555913	0.7850414713086202	FBGN0022764, FBGN0011577, FBGN0020388, FBGN0001983, FBGN0003165, FBGN0032291, FBGN0014931, FBGN0086656, FBGN0003169	673	117	7937	0.9071893930734941	1.0	0.9989410419569216	99.99999999968395
Annotation Cluster 159	Enrichment Score: 0.30127242660021447
Category	Term	Count	%	PValue	Genes	List Total	Pop Hits	Pop Total	Fold Enrichment	Bonferroni	Benjamini	FDR
GOTERM_BP_FAT	GO:0033205~cytokinesis during cell cycle	5	0.4022526146419952	0.34397197739514906	FBGN0003510, FBGN0026431, FBGN0013718, FBGN0036341, FBGN0011202	673	35	7937	1.6847803014222034	1.0	0.9369106865982603	99.92977778802054
GOTERM_BP_FAT	GO:0000912~formation of actomyosin apparatus involved in cytokinesis	3	0.2413515687851971	0.4580255444453899	FBGN0003510, FBGN0013718, FBGN0011202	673	18	7937	1.9655770183259038	1.0	0.9708705512393692	99.99738323175151
GOTERM_BP_FAT	GO:0000915~cytokinesis, contractile ring formation	3	0.2413515687851971	0.4580255444453899	FBGN0003510, FBGN0013718, FBGN0011202	673	18	7937	1.9655770183259038	1.0	0.9708705512393692	99.99738323175151
GOTERM_BP_FAT	GO:0031032~actomyosin structure organization	4	0.32180209171359614	0.6354720881746951	FBGN0003510, FBGN0013718, FBGN0011744, FBGN0011202	673	38	7937	1.241417064205834	1.0	0.9930229308322	99.99999717655017
GOTERM_BP_FAT	GO:0032506~cytokinetic process	3	0.2413515687851971	0.6795773958516913	FBGN0003510, FBGN0013718, FBGN0011202	673	27	7937	1.310384678883936	1.0	0.9957223870018531	99.99999969377245
Annotation Cluster 160	Enrichment Score: 0.2990462206603247
Category	Term	Count	%	PValue	Genes	List Total	Pop Hits	Pop Total	Fold Enrichment	Bonferroni	Benjamini	FDR
GOTERM_BP_FAT	GO:0007267~cell-cell signaling	21	1.6894609814963797	0.3310444755641283	FBGN0015790, FBGN0004574, FBGN0011648, FBGN0028582, FBGN0003660, FBGN0039132, FBGN0003165, FBGN0003011, FBGN0036341, FBGN0003499, FBGN0004837, FBGN0000463, FBGN0004908, FBGN0039212, FBGN0002121, FBGN0015803, FBGN0032451, FBGN0086676, FBGN0005626, FBGN0031450, FBGN0003256	673	211	7937	1.1737568924600186	1.0	0.9325368414974147	99.9017224109165
GOTERM_BP_FAT	GO:0048489~synaptic vesicle transport	10	0.8045052292839904	0.3517183216691345	FBGN0004574, FBGN0028582, FBGN0004908, FBGN0003660, FBGN0039132, FBGN0002121, FBGN0086676, FBGN0031450, FBGN0053555, FBGN0036341	673	90	7937	1.3103846788839357	1.0	0.9400253330289825	99.94277095582846
GOTERM_BP_FAT	GO:0016082~synaptic vesicle priming	3	0.2413515687851971	0.3667398229511763	FBGN0004574, FBGN0002121, FBGN0031450	673	15	7937	2.3586924219910848	1.0	0.9445410148462878	99.96178461912292
GOTERM_BP_FAT	GO:0006836~neurotransmitter transport	13	1.0458567980691875	0.37888789965526326	FBGN0004574, FBGN0028582, FBGN0003660, FBGN0031936, FBGN0039132, FBGN0036341, FBGN0033443, FBGN0004908, FBGN0039212, FBGN0002121, FBGN0034049, FBGN0031450, FBGN0028886	673	126	7937	1.216785773249369	1.0	0.950016354744907	99.97262604003322
GOTERM_BP_FAT	GO:0019226~transmission of nerve impulse	19	1.5285599356395816	0.3945737601091251	FBGN0015790, FBGN0004574, FBGN0011648, FBGN0028582, FBGN0003660, FBGN0039132, FBGN0003165, FBGN0003011, FBGN0036341, FBGN0025631, FBGN0004908, FBGN0039212, FBGN0002121, FBGN0015803, FBGN0032451, FBGN0005626, FBGN0086676, FBGN0031450, FBGN0003256	673	196	7937	1.1432437759650667	1.0	0.9544985146530947	99.98238070307904
GOTERM_BP_FAT	GO:0007268~synaptic transmission	18	1.4481094127111827	0.43407384888238876	FBGN0015790, FBGN0004574, FBGN0011648, FBGN0028582, FBGN0003660, FBGN0039132, FBGN0003165, FBGN0003011, FBGN0036341, FBGN0004908, FBGN0039212, FBGN0002121, FBGN0015803, FBGN0032451, FBGN0005626, FBGN0086676, FBGN0031450, FBGN0003256	673	189	7937	1.1231868676148022	1.0	0.9646817210499627	99.99448851735268
GOTERM_BP_FAT	GO:0022406~membrane docking	4	0.32180209171359614	0.47269452542628365	FBGN0004574, FBGN0003660, FBGN0015816, FBGN0036341	673	30	7937	1.572461614660723	1.0	0.9740839403695135	99.99836881953077
GOTERM_BP_FAT	GO:0006904~vesicle docking during exocytosis	4	0.32180209171359614	0.47269452542628365	FBGN0004574, FBGN0003660, FBGN0015816, FBGN0036341	673	30	7937	1.572461614660723	1.0	0.9740839403695135	99.99836881953077
GOTERM_BP_FAT	GO:0048278~vesicle docking	4	0.32180209171359614	0.47269452542628365	FBGN0004574, FBGN0003660, FBGN0015816, FBGN0036341	673	30	7937	1.572461614660723	1.0	0.9740839403695135	99.99836881953077
GOTERM_BP_FAT	GO:0032940~secretion by cell	11	0.8849557522123894	0.5473133300349687	FBGN0004574, FBGN0028582, FBGN0004908, FBGN0039212, FBGN0003660, FBGN0039132, FBGN0002121, FBGN0015816, FBGN0004957, FBGN0031450, FBGN0036341	673	118	7937	1.0993905356738107	1.0	0.9854033083685748	99.99988221505748
GOTERM_BP_FAT	GO:0001505~regulation of neurotransmitter levels	10	0.8045052292839904	0.5934044028856913	FBGN0004574, FBGN0028582, FBGN0004908, FBGN0039212, FBGN0003660, FBGN0039132, FBGN0002121, FBGN0005626, FBGN0031450, FBGN0036341	673	110	7937	1.0721329190868567	1.0	0.9897771898154261	99.99998147331077
GOTERM_BP_FAT	GO:0046903~secretion	11	0.8849557522123894	0.6222714203542915	FBGN0004574, FBGN0028582, FBGN0004908, FBGN0039212, FBGN0003660, FBGN0039132, FBGN0002121, FBGN0015816, FBGN0004957, FBGN0031450, FBGN0036341	673	125	7937	1.0378246656760772	1.0	0.9920688073443803	99.99999478935781
GOTERM_BP_FAT	GO:0007269~neurotransmitter secretion	9	0.7240547063555913	0.6423038083459857	FBGN0004574, FBGN0028582, FBGN0004908, FBGN0039212, FBGN0003660, FBGN0039132, FBGN0002121, FBGN0031450, FBGN0036341	673	102	7937	1.040599597937243	1.0	0.9934069076290517	99.99999796178149
GOTERM_BP_FAT	GO:0003001~generation of a signal involved in cell-cell signaling	9	0.7240547063555913	0.6532827909077722	FBGN0004574, FBGN0028582, FBGN0004908, FBGN0039212, FBGN0003660, FBGN0039132, FBGN0002121, FBGN0031450, FBGN0036341	673	103	7937	1.0304966892194058	1.0	0.9941962572322134	99.99999880864316
GOTERM_BP_FAT	GO:0006887~exocytosis	6	0.4827031375703942	0.6807887345307141	FBGN0004574, FBGN0003660, FBGN0002121, FBGN0015816, FBGN0031450, FBGN0036341	673	67	7937	1.0561309352198887	1.0	0.9957448937796907	99.9999997131135
GOTERM_BP_FAT	GO:0016079~synaptic vesicle exocytosis	5	0.4022526146419952	0.6820370772158857	FBGN0004574, FBGN0003660, FBGN0002121, FBGN0031450, FBGN0036341	673	54	7937	1.09198723240328	1.0	0.9957698168168704	99.99999973183772
GOTERM_BP_FAT	GO:0043623~cellular protein complex assembly	7	0.5631536604987932	0.7154871850857427	FBGN0004574, FBGN0052396, FBGN0035693, FBGN0002121, FBGN0039869, FBGN0031450, FBGN0022213	673	83	7937	0.9946293345745537	1.0	0.997143632749781	99.99999996047578
Annotation Cluster 161	Enrichment Score: 0.29602581560963115
Category	Term	Count	%	PValue	Genes	List Total	Pop Hits	Pop Total	Fold Enrichment	Bonferroni	Benjamini	FDR
GOTERM_BP_FAT	GO:0009581~detection of external stimulus	9	0.7240547063555913	0.14109540445363283	FBGN0060296, FBGN0037906, FBGN0004366, FBGN0037166, FBGN0030555, FBGN0019940, FBGN0030310, FBGN0035976, FBGN0035975	673	61	7937	1.7400189998294886	1.0	0.7656630352170573	92.71890960742024
GOTERM_BP_FAT	GO:0051606~detection of stimulus	11	0.8849557522123894	0.3389560365290475	FBGN0060296, FBGN0037906, FBGN0035468, FBGN0004366, FBGN0037166, FBGN0030555, FBGN0046687, FBGN0019940, FBGN0030310, FBGN0035976, FBGN0035975	673	100	7937	1.2972808320950966	1.0	0.9348390807384956	99.91993287409183
GOTERM_BP_FAT	GO:0009582~detection of abiotic stimulus	5	0.4022526146419952	0.709650090105894	FBGN0060296, FBGN0004366, FBGN0037166, FBGN0030555, FBGN0019940	673	56	7937	1.052987688388877	1.0	0.9969829875478917	99.99999994392283
GOTERM_BP_FAT	GO:0007602~phototransduction	4	0.32180209171359614	0.7463311656043243	FBGN0004366, FBGN0037166, FBGN0030555, FBGN0019940	673	45	7937	1.0483077431071486	1.0	0.9980688815596315	99.99999999452409
GOTERM_BP_FAT	GO:0050906~detection of stimulus involved in sensory perception	4	0.32180209171359614	0.8077208335522175	FBGN0060296, FBGN0004366, FBGN0030555, FBGN0046687	673	50	7937	0.9434769687964338	1.0	0.9992911705395272	99.99999999995369
GOTERM_BP_FAT	GO:0009583~detection of light stimulus	4	0.32180209171359614	0.818373843719441	FBGN0004366, FBGN0037166, FBGN0030555, FBGN0019940	673	51	7937	0.9249774203886606	1.0	0.9994209857770118	99.99999999998265
Annotation Cluster 162	Enrichment Score: 0.2926286727542159
Category	Term	Count	%	PValue	Genes	List Total	Pop Hits	Pop Total	Fold Enrichment	Bonferroni	Benjamini	FDR
SP_PIR_KEYWORDS	GTPase activation	4	0.32180209171359614	0.29682215925822336	FBGN0028509, FBGN0030808, FBGN0030685, FBGN0038747	1180	21	12980	2.0952380952380953	1.0	0.8354836639350021	99.06644650506942
INTERPRO	IPR000198:RhoGAP	3	0.2413515687851971	0.6404904560040999	FBGN0030808, FBGN0030685, FBGN0038747	984	22	10196	1.4129711751662972	1.0	0.9999823761195166	99.99999316701195
SMART	SM00324:RhoGAP	3	0.2413515687851971	0.6967949572455608	FBGN0030808, FBGN0030685, FBGN0038747	515	22	4824	1.277316857899382	1.0	0.9975616963762023	99.99997996826087
Annotation Cluster 163	Enrichment Score: 0.2914528874650973
Category	Term	Count	%	PValue	Genes	List Total	Pop Hits	Pop Total	Fold Enrichment	Bonferroni	Benjamini	FDR
GOTERM_BP_FAT	GO:0045185~maintenance of protein location	5	0.4022526146419952	0.38368979507522694	FBGN0260442, FBGN0041789, FBGN0021760, FBGN0040080, FBGN0011202	673	37	7937	1.5937110959399219	1.0	0.9514978584656713	99.97605150354632
GOTERM_BP_FAT	GO:0032507~maintenance of protein location in cell	4	0.32180209171359614	0.5378881953995549	FBGN0260442, FBGN0041789, FBGN0021760, FBGN0011202	673	33	7937	1.4295105587824755	1.0	0.9842313783202858	99.99983202559649
GOTERM_BP_FAT	GO:0051235~maintenance of location	5	0.4022526146419952	0.5715671495348273	FBGN0260442, FBGN0041789, FBGN0021760, FBGN0040080, FBGN0011202	673	47	7937	1.254623628718662	1.0	0.9879214498173489	99.99995438022947
GOTERM_BP_FAT	GO:0051651~maintenance of location in cell	4	0.32180209171359614	0.5786939317544793	FBGN0260442, FBGN0041789, FBGN0021760, FBGN0011202	673	35	7937	1.3478242411377628	1.0	0.9885451688529769	99.99996582822126
Annotation Cluster 164	Enrichment Score: 0.2819938919484195
Category	Term	Count	%	PValue	Genes	List Total	Pop Hits	Pop Total	Fold Enrichment	Bonferroni	Benjamini	FDR
GOTERM_BP_FAT	GO:0006071~glycerol metabolic process	3	0.2413515687851971	0.4580255444453899	FBGN0051169, FBGN0033190, FBGN0038008	673	18	7937	1.9655770183259038	1.0	0.9708705512393692	99.99738323175151
GOTERM_BP_FAT	GO:0019400~alditol metabolic process	3	0.2413515687851971	0.4580255444453899	FBGN0051169, FBGN0033190, FBGN0038008	673	18	7937	1.9655770183259038	1.0	0.9708705512393692	99.99738323175151
GOTERM_BP_FAT	GO:0019751~polyol metabolic process	3	0.2413515687851971	0.6795773958516913	FBGN0051169, FBGN0033190, FBGN0038008	673	27	7937	1.310384678883936	1.0	0.9957223870018531	99.99999969377245
Annotation Cluster 165	Enrichment Score: 0.28130334005324253
Category	Term	Count	%	PValue	Genes	List Total	Pop Hits	Pop Total	Fold Enrichment	Bonferroni	Benjamini	FDR
[truncated: 536 more rows]
