# Supplementary material for: Gene expression analysis of Drosophilaa Manf mutants reveals perturbations in membrane traffic and major metabolic changes
Source: BMC Genomics. 2012 Apr 11;13:134. doi: 10.1186/1471-2164-13-134 (PMC3364883; doi:10.1186/1471-2164-13-134)
Supplement: Additional file 4 — DAVID functional annotation clustering analysis of downregulated genes in larval ManfΔ96 mutants. An Excel file; 690 genes were downregulated and grouped into 140 functional clusters. [file 1471-2164-13-134-S4.XLSX]

## Sheet: down_larval_mutants
690 david's id-s, 140 clusters
Annotation Cluster 1	Enrichment Score: 3.872919417545194
Category	Term	Count	%	PValue	Genes	List Total	Pop Hits	Pop Total	Fold Enrichment	Bonferroni	Benjamini	FDR
GOTERM_CC_FAT	GO:0031981~nuclear lumen	44	6.3768115942028984	5.05269667828046E-6	FBGN0010926, FBGN0022936, FBGN0004587, FBGN0024332, FBGN0002781, FBGN0017577, FBGN0024371, FBGN0086897, FBGN0015621, FBGN0260401, FBGN0029148, FBGN0031657, FBGN0037359, FBGN0003612, FBGN0043853, FBGN0034707, FBGN0031868, FBGN0065064, FBGN0030720, FBGN0004924, FBGN0035987, FBGN0027378, FBGN0260936, FBGN0020305, FBGN0035918, FBGN0001147, FBGN0039828, FBGN0028398, FBGN0034503, FBGN0024698, FBGN00028…	266	387	4786	2.0456567776029217	0.0016710490658387034	0.0016710490658387034	0.006852886434982608
GOTERM_CC_FAT	GO:0005654~nucleoplasm	32	4.63768115942029	4.528446385158546E-5	FBGN0022936, FBGN0024332, FBGN0004587, FBGN0017577, FBGN0024371, FBGN0086897, FBGN0015621, FBGN0260401, FBGN0031657, FBGN0037359, FBGN0003612, FBGN0043853, FBGN0034707, FBGN0004924, FBGN0027378, FBGN0035987, FBGN0020305, FBGN0035918, FBGN0001147, FBGN0028398, FBGN0034503, FBGN0024698, FBGN0015610, FBGN0010313, FBGN0025457, FBGN0000625, FBGN0025815, FBGN0000588, FBGN0038057, FBGN0027951, FBGN00140…	266	265	4786	2.1726769754575117	0.014877713645985335	0.0029934101734421237	0.06140302768440353
GOTERM_CC_FAT	GO:0044451~nucleoplasm part	29	4.202898550724638	1.1337852199950082E-4	FBGN0022936, FBGN0024332, FBGN0004587, FBGN0017577, FBGN0024371, FBGN0086897, FBGN0015621, FBGN0031657, FBGN0260401, FBGN0037359, FBGN0043853, FBGN0034707, FBGN0004924, FBGN0027378, FBGN0035987, FBGN0035918, FBGN0001147, FBGN0028398, FBGN0034503, FBGN0024698, FBGN0015610, FBGN0010313, FBGN0000625, FBGN0025815, FBGN0000588, FBGN0038057, FBGN0027951, FBGN0014037, FBGN0036570	266	240	4786	2.1740914786967416	0.036834880660618685	0.005347141215444995	0.15366876543773111
GOTERM_CC_FAT	GO:0070013~intracellular organelle lumen	50	7.246376811594203	4.945153168396188E-4	FBGN0022936, FBGN0017577, FBGN0015621, FBGN0029148, FBGN0031657, FBGN0037359, FBGN0003612, FBGN0034707, FBGN0031868, FBGN0065064, FBGN0030720, FBGN0014075, FBGN0027378, FBGN0035987, FBGN0260936, FBGN0035918, FBGN0039828, FBGN0044511, FBGN0025457, FBGN0000625, FBGN0039765, FBGN0027951, FBGN0029714, FBGN0036570, FBGN0039358, FBGN0010926, FBGN0024332, FBGN0004587, FBGN0002781, FBGN0024371, FBGN00868…	266	556	4786	1.6180288851625466	0.1510245890732692	0.018027203187539365	0.668644442694033
GOTERM_CC_FAT	GO:0043233~organelle lumen	50	7.246376811594203	4.945153168396188E-4	FBGN0022936, FBGN0017577, FBGN0015621, FBGN0029148, FBGN0031657, FBGN0037359, FBGN0003612, FBGN0034707, FBGN0031868, FBGN0065064, FBGN0030720, FBGN0014075, FBGN0027378, FBGN0035987, FBGN0260936, FBGN0035918, FBGN0039828, FBGN0044511, FBGN0025457, FBGN0000625, FBGN0039765, FBGN0027951, FBGN0029714, FBGN0036570, FBGN0039358, FBGN0010926, FBGN0024332, FBGN0004587, FBGN0002781, FBGN0024371, FBGN00868…	266	556	4786	1.6180288851625466	0.1510245890732692	0.018027203187539365	0.668644442694033
GOTERM_CC_FAT	GO:0031974~membrane-enclosed lumen	50	7.246376811594203	9.122644478529761E-4	FBGN0022936, FBGN0017577, FBGN0015621, FBGN0029148, FBGN0031657, FBGN0037359, FBGN0003612, FBGN0034707, FBGN0031868, FBGN0065064, FBGN0030720, FBGN0014075, FBGN0027378, FBGN0035987, FBGN0260936, FBGN0035918, FBGN0039828, FBGN0044511, FBGN0025457, FBGN0000625, FBGN0039765, FBGN0027951, FBGN0029714, FBGN0036570, FBGN0039358, FBGN0010926, FBGN0024332, FBGN0004587, FBGN0002781, FBGN0024371, FBGN00868…	266	571	4786	1.5755237480742135	0.26073390582474265	0.029757981457580907	1.2302623560560777
Annotation Cluster 2	Enrichment Score: 3.688484414740999
Category	Term	Count	%	PValue	Genes	List Total	Pop Hits	Pop Total	Fold Enrichment	Bonferroni	Benjamini	FDR
GOTERM_BP_FAT	GO:0034660~ncRNA metabolic process	23	3.3333333333333335	5.942184113983279E-7	FBGN0051739, FBGN0010926, FBGN0036000, FBGN0035942, FBGN0053505, FBGN0039828, FBGN0051812, FBGN0032051, FBGN0053260, FBGN0029148, FBGN0038811, FBGN0032819, FBGN0036569, FBGN0036514, FBGN0053276, FBGN0033454, FBGN0030720, FBGN0030660, FBGN0029714, FBGN0032750, FBGN0027079, FBGN0034703, FBGN0020305	398	133	7937	3.4486530396342614	9.514852284271402E-4	3.1726238758689185E-4	9.951663181961834E-4
GOTERM_BP_FAT	GO:0034470~ncRNA processing	18	2.608695652173913	2.416540174611187E-6	FBGN0010926, FBGN0036000, FBGN0053505, FBGN0051812, FBGN0039828, FBGN0032051, FBGN0053260, FBGN0029148, FBGN0038811, FBGN0032819, FBGN0036514, FBGN0053276, FBGN0033454, FBGN0030720, FBGN0029714, FBGN0032750, FBGN0034703, FBGN0020305	398	92	7937	3.9017369455975532	0.003863818208111658	9.67357317282036E-4	0.004047038658572255
GOTERM_BP_FAT	GO:0042254~ribosome biogenesis	13	1.884057971014493	6.395791505729012E-5	FBGN0010926, FBGN0053505, FBGN0039828, FBGN0034915, FBGN0021995, FBGN0032051, FBGN0029148, FBGN0036514, FBGN0033454, FBGN0030720, FBGN0029714, FBGN0010292, FBGN0020305	398	64	7937	4.050761620603016	0.09738922745420064	0.011320310538222467	0.1070599907923353
GOTERM_BP_FAT	GO:0006364~rRNA processing	10	1.4492753623188406	1.2260517520110858E-4	FBGN0010926, FBGN0036514, FBGN0033454, FBGN0053505, FBGN0039828, FBGN0030720, FBGN0029714, FBGN0032051, FBGN0029148, FBGN0020305	398	40	7937	4.985552763819095	0.17833748367476	0.016235553632193644	0.20513567561413204
GOTERM_BP_FAT	GO:0016072~rRNA metabolic process	10	1.4492753623188406	1.502560617696252E-4	FBGN0010926, FBGN0036514, FBGN0033454, FBGN0053505, FBGN0039828, FBGN0030720, FBGN0029714, FBGN0032051, FBGN0029148, FBGN0020305	398	41	7937	4.863953915921069	0.2139448289579744	0.018347164655806436	0.25134477849921844
GOTERM_BP_FAT	GO:0022613~ribonucleoprotein complex biogenesis	14	2.0289855072463765	7.536106097435338E-4	FBGN0010926, FBGN0053505, FBGN0039828, FBGN0004587, FBGN0034915, FBGN0021995, FBGN0032051, FBGN0029148, FBGN0036514, FBGN0033454, FBGN0030720, FBGN0029714, FBGN0010292, FBGN0020305	398	94	7937	2.9701165401475462	0.701127834330314	0.0826508213145607	1.254652632901987
GOTERM_BP_FAT	GO:0006399~tRNA metabolic process	13	1.884057971014493	0.002399796799049406	FBGN0051739, FBGN0036000, FBGN0035942, FBGN0051812, FBGN0053260, FBGN0038811, FBGN0036569, FBGN0032819, FBGN0053276, FBGN0030660, FBGN0032750, FBGN0027079, FBGN0034703	398	94	7937	2.757965358708436	0.9787009933667961	0.19252130041869764	3.9440208206858007
GOTERM_BP_FAT	GO:0008033~tRNA processing	8	1.1594202898550725	0.008257736187441378	FBGN0036000, FBGN0053276, FBGN0051812, FBGN0032750, FBGN0053260, FBGN0034703, FBGN0038811, FBGN0032819	398	47	7937	3.394418903025767	0.9999982981868158	0.42506158351296985	12.965981153374084
SP_PIR_KEYWORDS	ribosome biogenesis	5	0.7246376811594203	0.02518155609685893	FBGN0010926, FBGN0039828, FBGN0029714, FBGN0029148, FBGN0010292	646	23	12980	4.368017229775205	0.9980666267287497	0.4646576869813597	28.126935855559722
Annotation Cluster 3	Enrichment Score: 3.681682550587391
Category	Term	Count	%	PValue	Genes	List Total	Pop Hits	Pop Total	Fold Enrichment	Bonferroni	Benjamini	FDR
GOTERM_CC_FAT	GO:0005694~chromosome	37	5.36231884057971	7.83700877960872E-6	FBGN0028700, FBGN0030500, FBGN0030871, FBGN0002781, FBGN0025682, FBGN0024371, FBGN0086897, FBGN0039403, FBGN0023180, FBGN0027889, FBGN0003612, FBGN0015602, FBGN0022772, FBGN0034726, FBGN0001215, FBGN0004924, FBGN0027378, FBGN0030082, FBGN0015270, FBGN0015271, FBGN0051613, FBGN0044324, FBGN0027835, FBGN0024188, FBGN0015610, FBGN0010313, FBGN0011762, FBGN0025457, FBGN0000588, FBGN0086906, FBGN00140…	266	304	4786	2.189874356944994	0.002590698404487002	0.0012961892555365395	0.010629015607255266
GOTERM_CC_FAT	GO:0044427~chromosomal part	31	4.492753623188406	2.139655350188585E-5	FBGN0028700, FBGN0030500, FBGN0030871, FBGN0002781, FBGN0024371, FBGN0086897, FBGN0039403, FBGN0023180, FBGN0003612, FBGN0027889, FBGN0015602, FBGN0022772, FBGN0034726, FBGN0001215, FBGN0004924, FBGN0027378, FBGN0030082, FBGN0015270, FBGN0015271, FBGN0051613, FBGN0044324, FBGN0027835, FBGN0024188, FBGN0015610, FBGN0011762, FBGN0025457, FBGN0000588, FBGN0012066, FBGN0038612, FBGN0000996, FBGN00342…	266	243	4786	2.295337108202605	0.007057314346804233	0.0017690171858542048	0.029016801899162115
GOTERM_CC_FAT	GO:0000228~nuclear chromosome	15	2.1739130434782608	6.491977280880848E-5	FBGN0002781, FBGN0039403, FBGN0023180, FBGN0011762, FBGN0015602, FBGN0000588, FBGN0022772, FBGN0034726, FBGN0086906, FBGN0015270, FBGN0015271, FBGN0039559, FBGN0012066, FBGN0038612, FBGN0000996	266	77	4786	3.5050288057806855	0.021259895763578784	0.0035751177176720494	0.08801647769337562
GOTERM_CC_FAT	GO:0044454~nuclear chromosome part	12	1.7391304347826086	0.0012578976534246195	FBGN0015602, FBGN0022772, FBGN0000588, FBGN0034726, FBGN0039403, FBGN0015270, FBGN0023180, FBGN0015271, FBGN0012066, FBGN0011762, FBGN0038612, FBGN0000996	266	69	4786	3.129127165740438	0.34073270176125936	0.03716681880349482	1.6927033020938231
GOTERM_CC_FAT	GO:0043232~intracellular non-membrane-bounded organelle	72	10.434782608695652	0.002436094439297134	FBGN0025682, FBGN0039403, FBGN0029148, FBGN0031657, FBGN0003612, FBGN0027889, FBGN0022772, FBGN0031868, FBGN0065064, FBGN0037351, FBGN0030720, FBGN0027378, FBGN0260936, FBGN0044324, FBGN0002924, FBGN0039828, FBGN0044511, FBGN0031050, FBGN0025457, FBGN0011762, FBGN0063485, FBGN0039765, FBGN0086906, FBGN0033740, FBGN0034837, FBGN0029714, FBGN0003089, FBGN0000183, FBGN0039559, FBGN0012066, FBGN00009…	266	943	4786	1.3737631459348265	0.5539530335074085	0.065064359300541	3.2540479313399318
GOTERM_CC_FAT	GO:0043228~non-membrane-bounded organelle	72	10.434782608695652	0.002436094439297134	FBGN0025682, FBGN0039403, FBGN0029148, FBGN0031657, FBGN0003612, FBGN0027889, FBGN0022772, FBGN0031868, FBGN0065064, FBGN0037351, FBGN0030720, FBGN0027378, FBGN0260936, FBGN0044324, FBGN0002924, FBGN0039828, FBGN0044511, FBGN0031050, FBGN0025457, FBGN0011762, FBGN0063485, FBGN0039765, FBGN0086906, FBGN0033740, FBGN0034837, FBGN0029714, FBGN0003089, FBGN0000183, FBGN0039559, FBGN0012066, FBGN00009…	266	943	4786	1.3737631459348265	0.5539530335074085	0.065064359300541	3.2540479313399318
Annotation Cluster 4	Enrichment Score: 3.408753858564613
Category	Term	Count	%	PValue	Genes	List Total	Pop Hits	Pop Total	Fold Enrichment	Bonferroni	Benjamini	FDR
GOTERM_BP_FAT	GO:0006260~DNA replication	22	3.1884057971014492	6.933880404627982E-9	FBGN0028700, FBGN0035918, FBGN0030871, FBGN0024332, FBGN0017577, FBGN0034922, FBGN0024371, FBGN0023180, FBGN0015610, FBGN0011762, FBGN0025815, FBGN0040290, FBGN0022772, FBGN0034726, FBGN0004924, FBGN0015376, FBGN0015270, FBGN0015271, FBGN0012066, FBGN0000996, FBGN0015929, FBGN0011703	398	96	7937	4.570090033500838	1.1108014678851141E-5	5.554022763032407E-6	1.1612558559193076E-5
SP_PIR_KEYWORDS	dna replication	12	1.7391304347826086	1.4739841758535986E-6	FBGN0025815, FBGN0022772, FBGN0024332, FBGN0017577, FBGN0034922, FBGN0015270, FBGN0023180, FBGN0015271, FBGN0012066, FBGN0011762, FBGN0015929, FBGN0011703	646	38	12980	6.345119765357666	3.6106119093870515E-4	3.6106119093870515E-4	0.0019087426800123986
GOTERM_BP_FAT	GO:0006261~DNA-dependent DNA replication	14	2.0289855072463765	3.3009535420816485E-6	FBGN0035918, FBGN0024332, FBGN0017577, FBGN0024371, FBGN0023180, FBGN0011762, FBGN0025815, FBGN0022772, FBGN0004924, FBGN0015270, FBGN0015271, FBGN0012066, FBGN0000996, FBGN0015929	398	57	7937	4.898086925857357	0.0052741787235902615	0.001057068169876496	0.005528148758948692
GOTERM_BP_FAT	GO:0006270~DNA replication initiation	8	1.1594202898550725	3.3732614101262095E-6	FBGN0025815, FBGN0022772, FBGN0024332, FBGN0017577, FBGN0015270, FBGN0023180, FBGN0015271, FBGN0015929	398	15	7937	10.635845896147405	0.005389398693041891	9.00256841017022E-4	0.005649240446226056
GOTERM_BP_FAT	GO:0006259~DNA metabolic process	29	4.202898550724638	4.71313699555633E-6	FBGN0028700, FBGN0030871, FBGN0024332, FBGN0017577, FBGN0024371, FBGN0034922, FBGN0023180, FBGN0040290, FBGN0022772, FBGN0034726, FBGN0031868, FBGN0004924, FBGN0027378, FBGN0015553, FBGN0015376, FBGN0015270, FBGN0015271, FBGN0028953, FBGN0035918, FBGN0037301, FBGN0015610, FBGN0011762, FBGN0025815, FBGN0260962, FBGN0003087, FBGN0012066, FBGN0000996, FBGN0015929, FBGN0011703	398	221	7937	2.6168512244480318	0.007522030118515932	0.0010780560881428203	0.007893062533048667
KEGG_PATHWAY	dme03030:DNA replication	12	1.7391304347826086	1.5441933652077522E-5	FBGN0028700, FBGN0025815, FBGN0034726, FBGN0030871, FBGN0023171, FBGN0024332, FBGN0031252, FBGN0017577, FBGN0034922, FBGN0012066, FBGN0011762, FBGN0015929	152	34	2054	4.769349845201239	0.0012037550296039035	0.0012037550296039035	0.016332968089383115
GOTERM_MF_FAT	GO:0043138~3'-5' DNA helicase activity	5	0.7246376811594203	0.002447961931690737	FBGN0025815, FBGN0024332, FBGN0017577, FBGN0039403, FBGN0015929	408	12	7918	8.086192810457517	0.7538836499270265	0.16074766500513848	3.532311322288706
GOTERM_BP_FAT	GO:0006267~pre-replicative complex assembly	4	0.5797101449275363	0.0037381856977141566	FBGN0025815, FBGN0035918, FBGN0024332, FBGN0017577	398	7	7937	11.395549174443646	0.9975207387863324	0.24851535890446474	6.079621982228178
GOTERM_CC_FAT	GO:0032993~protein-DNA complex	8	1.1594202898550725	0.004919009877690032	FBGN0025815, FBGN0035918, FBGN0034726, FBGN0024332, FBGN0017577, FBGN0012066, FBGN0011762, FBGN0051613	266	39	4786	3.690765374975901	0.804502951597091	0.10310277497329368	6.469485389518015
INTERPRO	IPR001208:DNA-dependent ATPase MCM	4	0.5797101449275363	0.005134929179381945	FBGN0025815, FBGN0024332, FBGN0017577, FBGN0015929	571	7	10196	10.203652739554666	0.9917544653074172	0.6169603211011576	7.744581568609599
INTERPRO	IPR018525:DNA-dependent ATPase MCM, conserved site	4	0.5797101449275363	0.005134929179381945	FBGN0025815, FBGN0024332, FBGN0017577, FBGN0015929	571	7	10196	10.203652739554666	0.9917544653074172	0.6169603211011576	7.744581568609599
SMART	SM00350:MCM	4	0.5797101449275363	0.005800761804387858	FBGN0025815, FBGN0024332, FBGN0017577, FBGN0015929	283	7	4824	9.740535083291267	0.6531325587912802	0.2973789142776464	6.927464219920343
GOTERM_CC_FAT	GO:0005656~pre-replicative complex	4	0.5797101449275363	0.010987195616513238	FBGN0025815, FBGN0035918, FBGN0024332, FBGN0017577	266	9	4786	7.996658312447786	0.9741872884714514	0.193548138519686	13.916024487099254
GOTERM_MF_FAT	GO:0003678~DNA helicase activity	6	0.8695652173913043	0.05250350677564173	FBGN0025815, FBGN0040290, FBGN0024332, FBGN0017577, FBGN0039403, FBGN0015929	408	40	7918	2.9110294117647055	0.9999999999999599	0.6073442796354716	54.675602714062066
GOTERM_BP_FAT	GO:0065004~protein-DNA complex assembly	6	0.8695652173913043	0.09016405561012723	FBGN0025815, FBGN0035918, FBGN0024332, FBGN0017577, FBGN0015610, FBGN0051613	398	48	7937	2.4927763819095476	1.0	0.8814043935875538	79.45378605795477
INTERPRO	IPR012340:Nucleic acid-binding, OB-fold	6	0.8695652173913043	0.09722146434384234	FBGN0025815, FBGN0051739, FBGN0024332, FBGN0017577, FBGN0034922, FBGN0015929	571	44	10196	2.4349625855755455	1.0	0.9893180029664838	79.83970888022922
Annotation Cluster 5	Enrichment Score: 3.360508266342504
Category	Term	Count	%	PValue	Genes	List Total	Pop Hits	Pop Total	Fold Enrichment	Bonferroni	Benjamini	FDR
GOTERM_CC_FAT	GO:0016222~procollagen-proline 4-dioxygenase complex	8	1.1594202898550725	1.7759901144700385E-5	FBGN0042182, FBGN0039776, FBGN0026190, FBGN0039784, FBGN0039782, FBGN0051014, FBGN0039779, FBGN0039780	266	17	4786	8.46704997788589	0.0058613344408574575	0.0019576078748773096	0.024085528793438282
INTERPRO	IPR013547:Prolyl 4-hydroxylase alpha-subunit, N-terminal	9	1.3043478260869565	3.0067700746387754E-5	FBGN0042182, FBGN0039776, FBGN0026190, FBGN0039784, FBGN0039782, FBGN0051014, FBGN0051371, FBGN0039779, FBGN0039780	571	24	10196	6.696147110332749	0.02763450194758732	0.02763450194758732	0.04706922771470223
GOTERM_MF_FAT	GO:0004656~procollagen-proline 4-dioxygenase activity	9	1.3043478260869565	3.1333482683297296E-5	FBGN0042182, FBGN0039776, FBGN0026190, FBGN0039784, FBGN0039782, FBGN0051014, FBGN0051371, FBGN0039779, FBGN0039780	408	26	7918	6.717760180995476	0.017763370638053	0.017763370638053	0.045964602277248634
GOTERM_MF_FAT	GO:0019798~procollagen-proline dioxygenase activity	9	1.3043478260869565	3.1333482683297296E-5	FBGN0042182, FBGN0039776, FBGN0026190, FBGN0039784, FBGN0039782, FBGN0051014, FBGN0051371, FBGN0039779, FBGN0039780	408	26	7918	6.717760180995476	0.017763370638053	0.017763370638053	0.045964602277248634
GOTERM_MF_FAT	GO:0031545~peptidyl-proline 4-dioxygenase activity	9	1.3043478260869565	4.25485836412125E-5	FBGN0042182, FBGN0039776, FBGN0026190, FBGN0039784, FBGN0039782, FBGN0051014, FBGN0051371, FBGN0039779, FBGN0039780	408	27	7918	6.468954248366014	0.024044519280867704	0.0120954091010953	0.062411791672256633
GOTERM_MF_FAT	GO:0031543~peptidyl-proline dioxygenase activity	9	1.3043478260869565	4.25485836412125E-5	FBGN0042182, FBGN0039776, FBGN0026190, FBGN0039784, FBGN0039782, FBGN0051014, FBGN0051371, FBGN0039779, FBGN0039780	408	27	7918	6.468954248366014	0.024044519280867704	0.0120954091010953	0.062411791672256633
GOTERM_BP_FAT	GO:0019471~4-hydroxyproline metabolic process	7	1.0144927536231882	5.1328123359811495E-5	FBGN0042182, FBGN0039776, FBGN0026190, FBGN0039784, FBGN0039782, FBGN0051014, FBGN0039780	398	15	7937	9.306365159128978	0.0789396921091905	0.010226074981817268	0.08592736082075891
GOTERM_BP_FAT	GO:0018401~peptidyl-proline hydroxylation to 4-hydroxy-L-proline	7	1.0144927536231882	5.1328123359811495E-5	FBGN0042182, FBGN0039776, FBGN0026190, FBGN0039784, FBGN0039782, FBGN0051014, FBGN0039780	398	15	7937	9.306365159128978	0.0789396921091905	0.010226074981817268	0.08592736082075891
GOTERM_BP_FAT	GO:0018208~peptidyl-proline modification	7	1.0144927536231882	5.1328123359811495E-5	FBGN0042182, FBGN0039776, FBGN0026190, FBGN0039784, FBGN0039782, FBGN0051014, FBGN0039780	398	15	7937	9.306365159128978	0.0789396921091905	0.010226074981817268	0.08592736082075891
INTERPRO	IPR005123:Oxoglutarate and iron-dependent oxygenase	9	1.3043478260869565	5.7818521645090914E-5	FBGN0042182, FBGN0039776, FBGN0026190, FBGN0039784, FBGN0039782, FBGN0051014, FBGN0034748, FBGN0039779, FBGN0039780	571	26	10196	6.181058871076384	0.05246217318508206	0.026584453167652566	0.09049311019986295
GOTERM_MF_FAT	GO:0031406~carboxylic acid binding	13	1.884057971014493	9.73844003768394E-5	FBGN0042182, FBGN0024188, FBGN0033246, FBGN0039779, FBGN0003189, FBGN0039776, FBGN0026190, FBGN0039784, FBGN0001208, FBGN0039782, FBGN0051014, FBGN0036374, FBGN0039780	408	65	7918	3.881372549019608	0.054183392328450486	0.01839752400239658	0.1427934048022328
INTERPRO	IPR006620:Prolyl 4-hydroxylase, alpha subunit	8	1.1594202898550725	2.469172901791796E-4	FBGN0042182, FBGN0039776, FBGN0026190, FBGN0039784, FBGN0039782, FBGN0051014, FBGN0039779, FBGN0039780	571	24	10196	5.952130764740222	0.20558980304045849	0.0738494193165955	0.38592091128584194
SMART	SM00702:P4Hc	8	1.1594202898550725	3.1638633951784303E-4	FBGN0042182, FBGN0039776, FBGN0026190, FBGN0039784, FBGN0039782, FBGN0051014, FBGN0039779, FBGN0039780	283	24	4824	5.681978798586573	0.055964421863363145	0.055964421863363145	0.38972774623432516
GOTERM_MF_FAT	GO:0031418~L-ascorbic acid binding	8	1.1594202898550725	3.261280189114105E-4	FBGN0042182, FBGN0039776, FBGN0026190, FBGN0039784, FBGN0039782, FBGN0051014, FBGN0039779, FBGN0039780	408	27	7918	5.750181554103123	0.17020421633736815	0.04557280385364337	0.4774500742483645
GOTERM_MF_FAT	GO:0016702~oxidoreductase activity, acting on single donors with incorporation of molecular oxygen, incorporation of two atoms of oxygen	9	1.3043478260869565	4.7044555544724755E-4	FBGN0042182, FBGN0039776, FBGN0026190, FBGN0039784, FBGN0039782, FBGN0051014, FBGN0051371, FBGN0039779, FBGN0039780	408	37	7918	4.720588235294119	0.235977603011013	0.05240836562739648	0.6880516223356503
GOTERM_MF_FAT	GO:0016701~oxidoreductase activity, acting on single donors with incorporation of molecular oxygen	9	1.3043478260869565	5.696011452953796E-4	FBGN0042182, FBGN0039776, FBGN0026190, FBGN0039784, FBGN0039782, FBGN0051014, FBGN0051371, FBGN0039779, FBGN0039780	408	38	7918	4.5963622291021675	0.27812600809123533	0.05286860520815273	0.8325079010444103
GOTERM_BP_FAT	GO:0006575~cellular amino acid derivative metabolic process	11	1.5942028985507246	7.98024927204163E-4	FBGN0042182, FBGN0003308, FBGN0039776, FBGN0026190, FBGN0039784, FBGN0001208, FBGN0039782, FBGN0051014, FBGN0035854, FBGN0039780, FBGN0032482	398	61	7937	3.596136419803938	0.7216695819157148	0.08172933317793996	1.3281322118377958
GOTERM_MF_FAT	GO:0016706~oxidoreductase activity, acting on paired donors, with incorporation or reduction of molecular oxygen, 2-oxoglutarate as one donor, and incorporation of one atom each of oxygen into both donors	9	1.3043478260869565	8.18503496639257E-4	FBGN0042182, FBGN0039776, FBGN0026190, FBGN0039784, FBGN0039782, FBGN0051014, FBGN0051371, FBGN0039779, FBGN0039780	408	40	7918	4.3665441176470585	0.37398172174345334	0.06472139020322132	1.1942627667565708
GOTERM_MF_FAT	GO:0019842~vitamin binding	13	1.884057971014493	0.004618011357562075	FBGN0042182, FBGN0030558, FBGN0033246, FBGN0039779, FBGN0004507, FBGN0039776, FBGN0026190, FBGN0039784, FBGN0039782, FBGN0051014, FBGN0036374, FBGN0036381, FBGN0039780	408	99	7918	2.548375916022975	0.9291804781294086	0.21391691051904904	6.56603853903931
GOTERM_CC_FAT	GO:0044432~endoplasmic reticulum part	14	2.0289855072463765	0.00841410858188052	FBGN0042182, FBGN0015562, FBGN0032052, FBGN0011509, FBGN0039779, FBGN0039776, FBGN0026190, FBGN0039784, FBGN0039782, FBGN0051014, FBGN0014075, FBGN0035464, FBGN0086253, FBGN0039780	266	112	4786	2.2490601503759398	0.9389982681174369	0.1603778535327478	10.828220909707031
KEGG_PATHWAY	dme00330:Arginine and proline metabolism	10	1.4492753623188406	0.01677318474841209	FBGN0042182, FBGN0039776, FBGN0026190, FBGN0039784, FBGN0039782, FBGN0051014, FBGN0032076, FBGN0039779, FBGN0039780, FBGN0000116	152	55	2054	2.4569377990430623	0.7327056831090057	0.2809693038295571	16.38341521181671
GOTERM_CC_FAT	GO:0005783~endoplasmic reticulum	24	3.4782608695652173	0.04083502572833042	FBGN0042182, FBGN0036910, FBGN0015562, FBGN0036847, FBGN0036919, FBGN0032052, FBGN0011509, FBGN0039779, FBGN0250820, FBGN0039776, FBGN0026190, FBGN0039784, FBGN0034282, FBGN0036998, FBGN0039782, FBGN0051371, FBGN0051014, FBGN0039875, FBGN0014075, FBGN0035464, FBGN0086253, FBGN0039780, FBGN0052072, FBGN0033901	266	284	4786	1.520491369268241	0.999998984485712	0.45119111717063076	43.19137588960679
INTERPRO	IPR011990:Tetratricopeptide-like helical	11	1.5942028985507246	0.05537486695709947	FBGN0039776, FBGN0026190, FBGN0039784, FBGN0033083, FBGN0051014, FBGN0051371, FBGN0038461, FBGN0038462, FBGN0012058, FBGN0039779, FBGN0039780	571	101	10196	1.9447555964002705	1.0	0.938847644304579	59.01579398313556
GOTERM_MF_FAT	GO:0005506~iron ion binding	15	2.1739130434782608	0.4689775226215826	FBGN0042182, FBGN0036910, FBGN0032519, FBGN0039561, FBGN0038349, FBGN0039779, FBGN0039776, FBGN0026190, FBGN0003308, FBGN0036212, FBGN0039784, FBGN0001208, FBGN0039782, FBGN0051014, FBGN0039780	408	260	7918	1.1196266968325794	1.0	0.9836606837291969	99.99073843652255
Annotation Cluster 6	Enrichment Score: 2.8215494780463932
Category	Term	Count	%	PValue	Genes	List Total	Pop Hits	Pop Total	Fold Enrichment	Bonferroni	Benjamini	FDR
GOTERM_BP_FAT	GO:0006396~RNA processing	45	6.521739130434782	2.5210025991638446E-10	FBGN0010926, FBGN0036000, FBGN0053505, FBGN0004587, FBGN0005649, FBGN0036734, FBGN0015621, FBGN0053260, FBGN0029148, FBGN0032690, FBGN0036514, FBGN0027784, FBGN0033454, FBGN0031868, FBGN0015818, FBGN0030720, FBGN0030789, FBGN0035987, FBGN0036314, FBGN0030081, FBGN0010258, FBGN0032750, FBGN0026533, FBGN0034703, FBGN0020305, FBGN0039828, FBGN0051812, FBGN0024698, FBGN0032050, FBGN0014870, FBGN00320…	398	312	7937	2.876280440664863	4.038644862980334E-7	4.038644862980334E-7	4.222064253767144E-7
GOTERM_BP_FAT	GO:0016071~mRNA metabolic process	26	3.768115942028986	8.959920436160589E-5	FBGN0005649, FBGN0004587, FBGN0036734, FBGN0086897, FBGN0015621, FBGN0034923, FBGN0032690, FBGN0027784, FBGN0031868, FBGN0015818, FBGN0030789, FBGN0036314, FBGN0035987, FBGN0010258, FBGN0026533, FBGN0024698, FBGN0014870, FBGN0036340, FBGN0033089, FBGN0030631, FBGN0050342, FBGN0033160, FBGN0260944, FBGN0035294, FBGN0036570, FBGN0031229	398	219	7937	2.367568435786237	0.13371762567076928	0.014251901901192299	0.14995100773318448
GOTERM_BP_FAT	GO:0006397~mRNA processing	24	3.4782608695652173	9.607762207425692E-5	FBGN0004587, FBGN0005649, FBGN0024698, FBGN0036734, FBGN0014870, FBGN0015621, FBGN0032690, FBGN0036340, FBGN0033089, FBGN0027784, FBGN0031868, FBGN0050342, FBGN0030631, FBGN0015818, FBGN0033160, FBGN0030789, FBGN0260944, FBGN0036314, FBGN0035987, FBGN0035294, FBGN0010258, FBGN0036570, FBGN0031229, FBGN0026533	398	194	7937	2.4670776563228514	0.14266260521391794	0.01389561981589682	0.16078492675208889
KEGG_PATHWAY	dme03040:Spliceosome	18	2.608695652173913	0.0023238950842955197	FBGN0037569, FBGN0004587, FBGN0030969, FBGN0032690, FBGN0033089, FBGN0027784, FBGN0050342, FBGN0030631, FBGN0001215, FBGN0015818, FBGN0033160, FBGN0024998, FBGN0036314, FBGN0036104, FBGN0261068, FBGN0031390, FBGN0031229, FBGN0037550	152	111	2054	2.1913229018492175	0.16596070589157708	0.08674248204111512	2.4309950750081355
GOTERM_BP_FAT	GO:0008380~RNA splicing	16	2.318840579710145	0.007005896012378745	FBGN0051812, FBGN0005649, FBGN0004587, FBGN0036734, FBGN0053260, FBGN0032690, FBGN0033089, FBGN0027784, FBGN0050342, FBGN0030631, FBGN0015818, FBGN0033160, FBGN0260944, FBGN0036314, FBGN0035294, FBGN0031229	398	148	7937	2.1559147086785275	0.9999871599986306	0.38718566458261783	11.107695882258495
GOTERM_MF_FAT	GO:0031202~RNA splicing factor activity, transesterification mechanism	6	0.8695652173913043	0.01106486652903052	FBGN0027784, FBGN0015818, FBGN0030631, FBGN0004587, FBGN0033160, FBGN0036314	408	27	7918	4.312636165577342	0.9982781904104041	0.28463855010707695	15.062587946612005
GOTERM_BP_FAT	GO:0000377~RNA splicing, via transesterification reactions with bulged adenosine as nucleophile	13	1.884057971014493	0.023460914800891856	FBGN0005649, FBGN0004587, FBGN0036734, FBGN0032690, FBGN0033089, FBGN0027784, FBGN0030631, FBGN0015818, FBGN0050342, FBGN0033160, FBGN0036314, FBGN0035294, FBGN0031229	398	126	7937	2.0575297120523253	1.0	0.6135710169711552	32.80662699145576
GOTERM_BP_FAT	GO:0000398~nuclear mRNA splicing, via spliceosome	13	1.884057971014493	0.023460914800891856	FBGN0005649, FBGN0004587, FBGN0036734, FBGN0032690, FBGN0033089, FBGN0027784, FBGN0030631, FBGN0015818, FBGN0050342, FBGN0033160, FBGN0036314, FBGN0035294, FBGN0031229	398	126	7937	2.0575297120523253	1.0	0.6135710169711552	32.80662699145576
GOTERM_BP_FAT	GO:0000375~RNA splicing, via transesterification reactions	13	1.884057971014493	0.024786566488868497	FBGN0005649, FBGN0004587, FBGN0036734, FBGN0032690, FBGN0033089, FBGN0027784, FBGN0030631, FBGN0015818, FBGN0050342, FBGN0033160, FBGN0036314, FBGN0035294, FBGN0031229	398	127	7937	2.0413286906975827	1.0	0.624949506224407	34.31803595079601
GOTERM_CC_FAT	GO:0030532~small nuclear ribonucleoprotein complex	9	1.3043478260869565	0.08689098639216518	FBGN0033089, FBGN0015818, FBGN0053505, FBGN0005649, FBGN0036734, FBGN0036314, FBGN0014870, FBGN0031229, FBGN0032690	266	83	4786	1.9509919376755138	0.9999999999999143	0.6331968841070952	70.85539594903163
GOTERM_CC_FAT	GO:0005681~spliceosome	7	1.0144927536231882	0.19812928953551645	FBGN0033089, FBGN0027784, FBGN0015818, FBGN0030631, FBGN0033160, FBGN0036314, FBGN0032690	266	71	4786	1.7739065974796144	1.0	0.8686915187290672	94.99571125654958
Annotation Cluster 7	Enrichment Score: 1.8569677811610117
Category	Term	Count	%	PValue	Genes	List Total	Pop Hits	Pop Total	Fold Enrichment	Bonferroni	Benjamini	FDR
SP_PIR_KEYWORDS	wd repeat	19	2.753623188405797	0.0015206873006602603	FBGN0037569, FBGN0032891, FBGN0036771, FBGN0034237, FBGN0004623, FBGN0053505, FBGN0036973, FBGN0038674, FBGN0015610, FBGN0025457, FBGN0000588, FBGN0034707, FBGN0033454, FBGN0039301, FBGN0038666, FBGN0040207, FBGN0023514, FBGN0033557, FBGN0031229	646	166	12980	2.299787384833451	0.3112328069807575	0.07185786131380067	1.9514451825302093
INTERPRO	IPR019782:WD40 repeat 2	17	2.4637681159420293	0.0065455978469810515	FBGN0037569, FBGN0032891, FBGN0036771, FBGN0004623, FBGN0053505, FBGN0036973, FBGN0038674, FBGN0015610, FBGN0025457, FBGN0000588, FBGN0039301, FBGN0033454, FBGN0038666, FBGN0040207, FBGN0023514, FBGN0033557, FBGN0031229	571	144	10196	2.1080463125121622	0.9978027538417665	0.6394381398280423	9.771693611098808
INTERPRO	IPR017986:WD40 repeat, region	17	2.4637681159420293	0.009588521391327817	FBGN0037569, FBGN0032891, FBGN0036771, FBGN0004623, FBGN0053505, FBGN0036973, FBGN0038674, FBGN0015610, FBGN0025457, FBGN0000588, FBGN0039301, FBGN0033454, FBGN0038666, FBGN0040207, FBGN0023514, FBGN0033557, FBGN0031229	571	150	10196	2.0237244600116755	0.9998740495162921	0.722740975184845	14.003208738747963
INTERPRO	IPR019781:WD40 repeat, subgroup	17	2.4637681159420293	0.01217617152865739	FBGN0037569, FBGN0032891, FBGN0036771, FBGN0004623, FBGN0053505, FBGN0036973, FBGN0038674, FBGN0015610, FBGN0025457, FBGN0000588, FBGN0039301, FBGN0033454, FBGN0038666, FBGN0040207, FBGN0023514, FBGN0033557, FBGN0031229	571	154	10196	1.9711601883230605	0.9999890025444593	0.7600274718662545	17.454710037778586
INTERPRO	IPR015943:WD40/YVTN repeat-like	19	2.753623188405797	0.024881467693167705	FBGN0037569, FBGN0036771, FBGN0034237, FBGN0004623, FBGN0053505, FBGN0035073, FBGN0036973, FBGN0038674, FBGN0015610, FBGN0025457, FBGN0039004, FBGN0000588, FBGN0033454, FBGN0039301, FBGN0038666, FBGN0040207, FBGN0023514, FBGN0033557, FBGN0031229	571	195	10196	1.7398536081548341	0.999999999936685	0.8357518461459784	32.59961070848464
INTERPRO	IPR001680:WD40 repeat	18	2.608695652173913	0.03259812506232841	FBGN0037569, FBGN0032891, FBGN0036771, FBGN0004623, FBGN0053505, FBGN0035073, FBGN0036973, FBGN0038674, FBGN0015610, FBGN0025457, FBGN0000588, FBGN0033454, FBGN0039301, FBGN0038666, FBGN0040207, FBGN0023514, FBGN0033557, FBGN0031229	571	187	10196	1.7187971192297966	0.9999999999999615	0.8549213961105889	40.483803894492745
INTERPRO	IPR019775:WD40 repeat, conserved site	14	2.0289855072463765	0.03304186495469213	FBGN0036771, FBGN0034237, FBGN0004623, FBGN0036973, FBGN0015610, FBGN0025457, FBGN0000588, FBGN0034707, FBGN0033454, FBGN0038666, FBGN0040207, FBGN0033557, FBGN0023514, FBGN0031229	571	132	10196	1.8938597887809798	0.9999999999999749	0.8415117578692597	40.909823793478935
SMART	SM00320:WD40	18	2.608695652173913	0.044758234278641035	FBGN0037569, FBGN0032891, FBGN0036771, FBGN0004623, FBGN0053505, FBGN0035073, FBGN0036973, FBGN0038674, FBGN0015610, FBGN0025457, FBGN0000588, FBGN0033454, FBGN0039301, FBGN0038666, FBGN0040207, FBGN0023514, FBGN0033557, FBGN0031229	283	187	4824	1.640785321516978	0.9997597734002639	0.6959493959209877	43.167864023896584
Annotation Cluster 8	Enrichment Score: 1.7539489562066632
Category	Term	Count	%	PValue	Genes	List Total	Pop Hits	Pop Total	Fold Enrichment	Bonferroni	Benjamini	FDR
GOTERM_CC_FAT	GO:0005657~replication fork	6	0.8695652173913043	0.003066442552487667	FBGN0028700, FBGN0034726, FBGN0030871, FBGN0012066, FBGN0011762, FBGN0000996	266	19	4786	5.681836169370795	0.6381595396729755	0.07521712484658272	4.079921495185523
KEGG_PATHWAY	dme03420:Nucleotide excision repair	7	1.0144927536231882	0.03910391659827494	FBGN0028700, FBGN0260962, FBGN0034726, FBGN0030871, FBGN0022936, FBGN0034922, FBGN0012066	152	35	2054	2.702631578947368	0.9554588926133794	0.40462101450188104	34.42254067185797
KEGG_PATHWAY	dme03430:Mismatch repair	5	0.7246376811594203	0.045634998491369184	FBGN0028700, FBGN0030871, FBGN0015553, FBGN0034922, FBGN0012066	152	19	2054	3.556094182825485	0.9738343606594716	0.3658143382660224	38.986773929649075
Annotation Cluster 9	Enrichment Score: 1.7156140670339108
Category	Term	Count	%	PValue	Genes	List Total	Pop Hits	Pop Total	Fold Enrichment	Bonferroni	Benjamini	FDR
GOTERM_MF_FAT	GO:0004521~endoribonuclease activity	6	0.8695652173913043	0.006610522404451001	FBGN0051812, FBGN0023171, FBGN0010406, FBGN0031252, FBGN0015621, FBGN0053260	408	24	7918	4.85171568627451	0.9774894701119013	0.23737108832722598	9.273049668895217
GOTERM_MF_FAT	GO:0004540~ribonuclease activity	8	1.1594202898550725	0.006624647317214297	FBGN0031868, FBGN0051812, FBGN0023171, FBGN0030789, FBGN0010406, FBGN0031252, FBGN0015621, FBGN0053260	408	44	7918	3.528520499108734	0.9776718118678501	0.2238894884362732	9.291976076118713
GOTERM_MF_FAT	GO:0016892~endoribonuclease activity, producing 3'-phosphomonoesters	3	0.43478260869565216	0.014757705145225147	FBGN0051812, FBGN0010406, FBGN0053260	408	4	7918	14.555147058823527	0.9997974076903001	0.3463712480326884	19.599353317908253
GOTERM_MF_FAT	GO:0016894~endonuclease activity, active with either ribo- or deoxyribonucleic acids and producing 3'-phosphomonoesters	3	0.43478260869565216	0.03444681451719913	FBGN0051812, FBGN0010406, FBGN0053260	408	6	7918	9.70343137254902	0.9999999980412141	0.5515856746452881	40.210230039110385
GOTERM_MF_FAT	GO:0004519~endonuclease activity	7	1.0144927536231882	0.04178710583322279	FBGN0051812, FBGN0023171, FBGN0010406, FBGN0031252, FBGN0015553, FBGN0015621, FBGN0053260	408	50	7918	2.716960784313726	0.9999999999750959	0.5951731937190978	46.54368649964468
GOTERM_MF_FAT	GO:0004518~nuclease activity	10	1.4492753623188406	0.054664686961417505	FBGN0031868, FBGN0051812, FBGN0023171, FBGN0030789, FBGN0010406, FBGN0031252, FBGN0015553, FBGN0015621, FBGN0053260, FBGN0012066	408	95	7918	2.0428276573787407	0.9999999999999891	0.6009718400004169	56.16906310958992
Annotation Cluster 10	Enrichment Score: 1.6364443995105906
Category	Term	Count	%	PValue	Genes	List Total	Pop Hits	Pop Total	Fold Enrichment	Bonferroni	Benjamini	FDR
GOTERM_BP_FAT	GO:0001522~pseudouridine synthesis	5	0.7246376811594203	0.0010175773009698692	FBGN0029148, FBGN0035901, FBGN0032256, FBGN0034703, FBGN0038811	398	10	7937	9.97110552763819	0.8042640663720959	0.09691337537347222	1.690607657995824
GOTERM_BP_FAT	GO:0009451~RNA modification	8	1.1594202898550725	0.002437147861944111	FBGN0036000, FBGN0030720, FBGN0029148, FBGN0035901, FBGN0032256, FBGN0039139, FBGN0034703, FBGN0038811	398	38	7937	4.198360222163449	0.9799409791874599	0.1859559984247019	4.0042343953250015
GOTERM_MF_FAT	GO:0004730~pseudouridylate synthase activity	3	0.43478260869565216	0.007638253422324908	FBGN0035901, FBGN0034703, FBGN0038811	408	3	7918	19.40686274509804	0.9875477318185465	0.23975595133823902	10.640573927596053
GOTERM_MF_FAT	GO:0009982~pseudouridine synthase activity	4	0.5797101449275363	0.008976985395599704	FBGN0035901, FBGN0032256, FBGN0034703, FBGN0038811	408	9	7918	8.625272331154683	0.9942469330650608	0.2617059335973084	12.393126139977706
GOTERM_MF_FAT	GO:0016866~intramolecular transferase activity	4	0.5797101449275363	0.05360940816923778	FBGN0035901, FBGN0032256, FBGN0034703, FBGN0038811	408	17	7918	4.566320645905421	0.9999999999999795	0.6042509229199919	55.44564863808128
SP_PIR_KEYWORDS	Isomerase	9	1.3043478260869565	0.07837918492104944	FBGN0033089, FBGN0036415, FBGN0039305, FBGN0004924, FBGN0035901, FBGN0032514, FBGN0032256, FBGN0034703, FBGN0038811	646	90	12980	2.0092879256965945	0.9999999979331577	0.7852433016675221	65.24926551871488
GOTERM_MF_FAT	GO:0016836~hydro-lyase activity	5	0.7246376811594203	0.19907732673844286	FBGN0039486, FBGN0027843, FBGN0035901, FBGN0034703, FBGN0038811	408	45	7918	2.1563180827886708	1.0	0.9329070409454129	96.15035478452026
SP_PIR_KEYWORDS	lyase	7	1.0144927536231882	0.5693867763659859	FBGN0039486, FBGN0030558, FBGN0027843, FBGN0035901, FBGN0034703, FBGN0038811, FBGN0015737	646	122	12980	1.1528701213013246	1.0	0.9641858292623462	99.99817376984211
Annotation Cluster 11	Enrichment Score: 1.6360552635001346
Category	Term	Count	%	PValue	Genes	List Total	Pop Hits	Pop Total	Fold Enrichment	Bonferroni	Benjamini	FDR
GOTERM_BP_FAT	GO:0051028~mRNA transport	7	1.0144927536231882	0.004511144327551401	FBGN0035110, FBGN0036184, FBGN0086897, FBGN0000183, FBGN0028974, FBGN0031390, FBGN0260937	398	32	7937	4.362358668341709	0.9992849821791485	0.28052716168858627	7.292572630399031
GOTERM_BP_FAT	GO:0051169~nuclear transport	10	1.4492753623188406	0.009307827309863029	FBGN0039004, FBGN0034282, FBGN0035110, FBGN0036184, FBGN0024921, FBGN0086897, FBGN0028974, FBGN0024889, FBGN0031390, FBGN0022213	398	72	7937	2.769751535455053	0.9999996882200375	0.4507704087222747	14.4965463387982
GOTERM_BP_FAT	GO:0006913~nucleocytoplasmic transport	10	1.4492753623188406	0.009307827309863029	FBGN0039004, FBGN0034282, FBGN0035110, FBGN0036184, FBGN0024921, FBGN0086897, FBGN0028974, FBGN0024889, FBGN0031390, FBGN0022213	398	72	7937	2.769751535455053	0.9999996882200375	0.4507704087222747	14.4965463387982
GOTERM_BP_FAT	GO:0051168~nuclear export	6	0.8695652173913043	0.017698274771667452	FBGN0035110, FBGN0036184, FBGN0086897, FBGN0028974, FBGN0031390, FBGN0022213	398	31	7937	3.859782784892203	0.999999999999623	0.5583906034556707	25.84830289696938
GOTERM_BP_FAT	GO:0006406~mRNA export from nucleus	5	0.7246376811594203	0.018746510905796765	FBGN0035110, FBGN0036184, FBGN0086897, FBGN0028974, FBGN0031390	398	21	7937	4.74814548935152	0.9999999999999318	0.5692115775744827	27.16244297687758
GOTERM_BP_FAT	GO:0015931~nucleobase, nucleoside, nucleotide and nucleic acid transport	9	1.3043478260869565	0.019501889825853456	FBGN0039004, FBGN0035110, FBGN0036184, FBGN0086897, FBGN0038524, FBGN0000183, FBGN0028974, FBGN0031390, FBGN0260937	398	68	7937	2.6394102867277565	0.9999999999999801	0.5737465907929116	28.0958266590001
GOTERM_BP_FAT	GO:0006405~RNA export from nucleus	5	0.7246376811594203	0.02564587052835721	FBGN0035110, FBGN0036184, FBGN0086897, FBGN0028974, FBGN0031390	398	23	7937	4.33526327288617	1.0	0.6201288411753438	35.28061055358054
GOTERM_BP_FAT	GO:0050657~nucleic acid transport	8	1.1594202898550725	0.03688248393460772	FBGN0039004, FBGN0035110, FBGN0036184, FBGN0086897, FBGN0000183, FBGN0028974, FBGN0031390, FBGN0260937	398	63	7937	2.532344260987477	1.0	0.7073069408606272	46.70729660376923
GOTERM_BP_FAT	GO:0050658~RNA transport	8	1.1594202898550725	0.03688248393460772	FBGN0039004, FBGN0035110, FBGN0036184, FBGN0086897, FBGN0000183, FBGN0028974, FBGN0031390, FBGN0260937	398	63	7937	2.532344260987477	1.0	0.7073069408606272	46.70729660376923
GOTERM_BP_FAT	GO:0051236~establishment of RNA localization	8	1.1594202898550725	0.03970867682180248	FBGN0039004, FBGN0035110, FBGN0036184, FBGN0086897, FBGN0000183, FBGN0028974, FBGN0031390, FBGN0260937	398	64	7937	2.492776381909548	1.0	0.7199424236089662	49.26668630853119
GOTERM_BP_FAT	GO:0006403~RNA localization	9	1.3043478260869565	0.28769842179595734	FBGN0039004, FBGN0035110, FBGN0036184, FBGN0086897, FBGN0000183, FBGN0038167, FBGN0028974, FBGN0031390, FBGN0260937	398	125	7937	1.4358391959798995	1.0	0.9826793567167019	99.65921566237554
Annotation Cluster 12	Enrichment Score: 1.6330512313222887
Category	Term	Count	%	PValue	Genes	List Total	Pop Hits	Pop Total	Fold Enrichment	Bonferroni	Benjamini	FDR
GOTERM_BP_FAT	GO:0030261~chromosome condensation	7	1.0144927536231882	0.0032161588577085264	FBGN0086906, FBGN0027835, FBGN0004924, FBGN0017577, FBGN0015270, FBGN0015271, FBGN0003612	398	30	7937	4.653182579564489	0.9942616845277563	0.22742754302574386	5.25201625968803
GOTERM_BP_FAT	GO:0006323~DNA packaging	9	1.3043478260869565	0.015149193450270384	FBGN0086906, FBGN0027835, FBGN0004924, FBGN0017577, FBGN0015270, FBGN0015271, FBGN0015610, FBGN0051613, FBGN0003612	398	65	7937	2.761229223038268	0.9999999999760418	0.545638314752009	22.558971091459924
GOTERM_BP_FAT	GO:0007059~chromosome segregation	12	1.7391304347826086	0.03184288690631048	FBGN0030500, FBGN0002924, FBGN0086906, FBGN0027835, FBGN0024188, FBGN0003087, FBGN0002781, FBGN0004924, FBGN0017577, FBGN0015270, FBGN0015271, FBGN0027889	398	117	7937	2.045354980028347	1.0	0.6681342136052919	41.83963913591802
GOTERM_BP_FAT	GO:0007076~mitotic chromosome condensation	3	0.43478260869565216	0.18925860598763355	FBGN0086906, FBGN0015270, FBGN0015271	398	16	7937	3.7391645728643215	1.0	0.9664609534978161	97.02147359752294
Annotation Cluster 13	Enrichment Score: 1.608503886585585
Category	Term	Count	%	PValue	Genes	List Total	Pop Hits	Pop Total	Fold Enrichment	Bonferroni	Benjamini	FDR
INTERPRO	IPR003593:ATPase, AAA+ type, core	14	2.0289855072463765	0.02230511283740771	FBGN0028700, FBGN0028684, FBGN0035918, FBGN0040237, FBGN0030871, FBGN0024332, FBGN0017577, FBGN0051792, FBGN0022772, FBGN0051453, FBGN0015376, FBGN0033661, FBGN0015271, FBGN0015929	571	125	10196	1.9999159369527144	0.9999999992595143	0.8778336310210585	29.756639500404724
INTERPRO	IPR003959:ATPase, AAA-type, core	7	1.0144927536231882	0.02255457084501674	FBGN0040237, FBGN0028684, FBGN0035918, FBGN0022772, FBGN0030871, FBGN0051453, FBGN0015376	571	40	10196	3.1248686514886166	0.9999999994162476	0.855267439766267	30.03674394857654
SMART	SM00382:AAA	14	2.0289855072463765	0.02970635369577843	FBGN0028700, FBGN0028684, FBGN0035918, FBGN0040237, FBGN0030871, FBGN0024332, FBGN0017577, FBGN0051792, FBGN0022772, FBGN0051453, FBGN0015376, FBGN0033661, FBGN0015271, FBGN0015929	283	125	4824	1.9091448763250882	0.9958659080562783	0.7464316569047618	31.074078108521185
Annotation Cluster 14	Enrichment Score: 1.598569698818413
Category	Term	Count	%	PValue	Genes	List Total	Pop Hits	Pop Total	Fold Enrichment	Bonferroni	Benjamini	FDR
GOTERM_MF_FAT	GO:0000166~nucleotide binding	83	12.028985507246377	0.00370485749552148	FBGN0040237, FBGN0035942, FBGN0001330, FBGN0010389, FBGN0005649, FBGN0020655, FBGN0017577, FBGN0038349, FBGN0003189, FBGN0032690, FBGN0027889, FBGN0022772, FBGN0034299, FBGN0030660, FBGN0032750, FBGN0085383, FBGN0051739, FBGN0035918, FBGN0029155, FBGN0002924, FBGN0036018, FBGN0021995, FBGN0033160, FBGN0051169, FBGN0260944, FBGN0035950, FBGN0012066, FBGN0037248, FBGN0039358, FBGN0015929, FBGN00286…	408	1206	7918	1.3356298572496992	0.8803415491702631	0.19128716168323057	5.300450015980463
SP_PIR_KEYWORDS	atp-binding	45	6.521739130434782	0.0038854081373186126	FBGN0040237, FBGN0028684, FBGN0017456, FBGN0028700, FBGN0010621, FBGN0035942, FBGN0010389, FBGN0030871, FBGN0001330, FBGN0024332, FBGN0017577, FBGN0027101, FBGN0034922, FBGN0003189, FBGN0032690, FBGN0000116, FBGN0027889, FBGN0036569, FBGN0022772, FBGN0040290, FBGN0051453, FBGN0004924, FBGN0015376, FBGN0038167, FBGN0015271, FBGN0000150, FBGN0027079, FBGN0035918, FBGN0051739, FBGN0031955, FBGN00448…	646	585	12980	1.545606096689688	0.6147177538551146	0.1469722368823263	4.916308348090615
GOTERM_MF_FAT	GO:0030554~adenyl nucleotide binding	56	8.115942028985506	0.018617871051280148	FBGN0040237, FBGN0035942, FBGN0010389, FBGN0001330, FBGN0017577, FBGN0038349, FBGN0003189, FBGN0032690, FBGN0027889, FBGN0022772, FBGN0034299, FBGN0030660, FBGN0032750, FBGN0051739, FBGN0035918, FBGN0002924, FBGN0021995, FBGN0033160, FBGN0035950, FBGN0015929, FBGN0028700, FBGN0028684, FBGN0017456, FBGN0010621, FBGN0030871, FBGN0024332, FBGN0034922, FBGN0020389, FBGN0027101, FBGN0033246, FBGN00379…	408	812	7918	1.3384043272481407	0.9999785504077058	0.4006415659195305	24.099584676980246
GOTERM_MF_FAT	GO:0001883~purine nucleoside binding	56	8.115942028985506	0.02056844418376255	FBGN0040237, FBGN0035942, FBGN0010389, FBGN0001330, FBGN0017577, FBGN0038349, FBGN0003189, FBGN0032690, FBGN0027889, FBGN0022772, FBGN0034299, FBGN0030660, FBGN0032750, FBGN0051739, FBGN0035918, FBGN0002924, FBGN0021995, FBGN0033160, FBGN0035950, FBGN0015929, FBGN0028700, FBGN0028684, FBGN0017456, FBGN0010621, FBGN0030871, FBGN0024332, FBGN0034922, FBGN0020389, FBGN0027101, FBGN0033246, FBGN00379…	408	817	7918	1.3302133582931337	0.9999931264554394	0.4036110365907801	26.283242172919262
GOTERM_MF_FAT	GO:0001882~nucleoside binding	56	8.115942028985506	0.024558953793430604	FBGN0040237, FBGN0035942, FBGN0010389, FBGN0001330, FBGN0017577, FBGN0038349, FBGN0003189, FBGN0032690, FBGN0027889, FBGN0022772, FBGN0034299, FBGN0030660, FBGN0032750, FBGN0051739, FBGN0035918, FBGN0002924, FBGN0021995, FBGN0033160, FBGN0035950, FBGN0015929, FBGN0028700, FBGN0028684, FBGN0017456, FBGN0010621, FBGN0030871, FBGN0024332, FBGN0034922, FBGN0020389, FBGN0027101, FBGN0033246, FBGN00379…	408	824	7918	1.3189130020940416	0.9999993347464324	0.4471281637548854	30.56943550554696
SP_PIR_KEYWORDS	nucleotide-binding	50	7.246376811594203	0.024876433869980015	FBGN0040237, FBGN0035942, FBGN0010389, FBGN0001330, FBGN0017577, FBGN0003189, FBGN0032690, FBGN0027889, FBGN0022772, FBGN0035918, FBGN0051739, FBGN0002924, FBGN0021995, FBGN0033160, FBGN0035950, FBGN0015929, FBGN0028700, FBGN0028684, FBGN0017456, FBGN0010621, FBGN0030088, FBGN0030871, FBGN0024332, FBGN0015286, FBGN0027101, FBGN0034922, FBGN0000116, FBGN0036569, FBGN0086913, FBGN0051453, FBGN00049…	646	743	12980	1.3521453066598887	0.9979125560938679	0.4962913327505476	27.83506749471266
GOTERM_MF_FAT	GO:0017076~purine nucleotide binding	64	9.27536231884058	0.03900177976762347	FBGN0040237, FBGN0035942, FBGN0001330, FBGN0010389, FBGN0020655, FBGN0017577, FBGN0038349, FBGN0003189, FBGN0032690, FBGN0027889, FBGN0022772, FBGN0034299, FBGN0030660, FBGN0032750, FBGN0051739, FBGN0035918, FBGN0002924, FBGN0021995, FBGN0033160, FBGN0035950, FBGN0015929, FBGN0028684, FBGN0028700, FBGN0017456, FBGN0010621, FBGN0030088, FBGN0030871, FBGN0024332, FBGN0015286, FBGN0034922, FBGN00271…	408	989	7918	1.2558536053450702	0.999999999868986	0.5832296316157091	44.21789253071275
GOTERM_MF_FAT	GO:0005524~ATP binding	50	7.246376811594203	0.04333476865364651	FBGN0040237, FBGN0035942, FBGN0010389, FBGN0001330, FBGN0017577, FBGN0003189, FBGN0032690, FBGN0027889, FBGN0022772, FBGN0034299, FBGN0030660, FBGN0035918, FBGN0051739, FBGN0002924, FBGN0021995, FBGN0033160, FBGN0035950, FBGN0015929, FBGN0028700, FBGN0028684, FBGN0017456, FBGN0010621, FBGN0030871, FBGN0024332, FBGN0020389, FBGN0027101, FBGN0034922, FBGN0033246, FBGN0260990, FBGN0000116, FBGN00365…	408	748	7918	1.2972501834958583	0.999999999990121	0.5826432927161164	47.79663179519038
GOTERM_MF_FAT	GO:0032559~adenyl ribonucleotide binding	50	7.246376811594203	0.0450867377179466	FBGN0040237, FBGN0035942, FBGN0010389, FBGN0001330, FBGN0017577, FBGN0003189, FBGN0032690, FBGN0027889, FBGN0022772, FBGN0034299, FBGN0030660, FBGN0035918, FBGN0051739, FBGN0002924, FBGN0021995, FBGN0033160, FBGN0035950, FBGN0015929, FBGN0028700, FBGN0028684, FBGN0017456, FBGN0010621, FBGN0030871, FBGN0024332, FBGN0020389, FBGN0027101, FBGN0034922, FBGN0033246, FBGN0260990, FBGN0000116, FBGN00365…	408	750	7918	1.2937908496732027	0.9999999999965377	0.5850661765105196	49.181931391483516
GOTERM_MF_FAT	GO:0032555~purine ribonucleotide binding	57	8.26086956521739	0.10074256329523157	FBGN0040237, FBGN0035942, FBGN0010389, FBGN0001330, FBGN0020655, FBGN0017577, FBGN0003189, FBGN0032690, FBGN0027889, FBGN0022772, FBGN0034299, FBGN0030660, FBGN0051739, FBGN0035918, FBGN0002924, FBGN0021995, FBGN0033160, FBGN0035950, FBGN0015929, FBGN0028700, FBGN0028684, FBGN0017456, FBGN0010621, FBGN0030088, FBGN0030871, FBGN0024332, FBGN0015286, FBGN0034922, FBGN0020389, FBGN0027101, FBGN00332…	408	923	7918	1.1984736473137467	1.0	0.7893155135091888	78.94488039395762
GOTERM_MF_FAT	GO:0032553~ribonucleotide binding	57	8.26086956521739	0.10074256329523157	FBGN0040237, FBGN0035942, FBGN0010389, FBGN0001330, FBGN0020655, FBGN0017577, FBGN0003189, FBGN0032690, FBGN0027889, FBGN0022772, FBGN0034299, FBGN0030660, FBGN0051739, FBGN0035918, FBGN0002924, FBGN0021995, FBGN0033160, FBGN0035950, FBGN0015929, FBGN0028700, FBGN0028684, FBGN0017456, FBGN0010621, FBGN0030088, FBGN0030871, FBGN0024332, FBGN0015286, FBGN0034922, FBGN0020389, FBGN0027101, FBGN00332…	408	923	7918	1.1984736473137467	1.0	0.7893155135091888	78.94488039395762
Annotation Cluster 15	Enrichment Score: 1.541380323034041
Category	Term	Count	%	PValue	Genes	List Total	Pop Hits	Pop Total	Fold Enrichment	Bonferroni	Benjamini	FDR
GOTERM_MF_FAT	GO:0003729~mRNA binding	20	2.898550724637681	0.0031794465687967556	FBGN0034237, FBGN0027835, FBGN0053505, FBGN0005649, FBGN0004587, FBGN0024698, FBGN0036018, FBGN0086897, FBGN0014870, FBGN0031062, FBGN0011305, FBGN0030631, FBGN0001215, FBGN0015818, FBGN0010258, FBGN0000183, FBGN0028974, FBGN0037248, FBGN0015737, FBGN0085383	408	186	7918	2.0867594349567784	0.8382236931651732	0.18322646487005612	4.565033696204668
INTERPRO	IPR012677:Nucleotide-binding, alpha-beta plait	15	2.1739130434782608	0.017502244965530524	FBGN0034237, FBGN0005649, FBGN0004587, FBGN0036018, FBGN0086897, FBGN0034923, FBGN0031062, FBGN0011305, FBGN0260456, FBGN0001215, FBGN0015818, FBGN0260944, FBGN0010258, FBGN0037248, FBGN0085383	571	134	10196	1.998849883681418	0.9999999287113864	0.8393461529144952	24.154694663106945
INTERPRO	IPR000504:RNA recognition motif, RNP-1	15	2.1739130434782608	0.02599787982699088	FBGN0034237, FBGN0005649, FBGN0004587, FBGN0036018, FBGN0086897, FBGN0031062, FBGN0011305, FBGN0260456, FBGN0001215, FBGN0015818, FBGN0260944, FBGN0010258, FBGN0028974, FBGN0037248, FBGN0085383	571	141	10196	1.8996162015128368	0.9999999999782315	0.8268524507494156	33.79778967397471
SMART	SM00360:RRM	15	2.1739130434782608	0.034870326716825654	FBGN0034237, FBGN0005649, FBGN0004587, FBGN0036018, FBGN0086897, FBGN0031062, FBGN0011305, FBGN0260456, FBGN0001215, FBGN0015818, FBGN0260944, FBGN0010258, FBGN0028974, FBGN0037248, FBGN0085383	283	141	4824	1.8133974889106084	0.9984347214107205	0.7252622552263307	35.46669457617255
SP_PIR_KEYWORDS	rna-binding	13	1.884057971014493	0.04197040450225181	FBGN0034237, FBGN0001330, FBGN0004587, FBGN0024698, FBGN0086897, FBGN0029148, FBGN0031062, FBGN0011305, FBGN0039139, FBGN0053100, FBGN0001215, FBGN0260944, FBGN0028974	646	138	12980	1.8928074662359224	0.9999725945614959	0.6151797770608036	42.60640821476527
GOTERM_MF_FAT	GO:0003723~RNA binding	36	5.217391304347826	0.2666463661256441	FBGN0010926, FBGN0034237, FBGN0001330, FBGN0053505, FBGN0004587, FBGN0005649, FBGN0086897, FBGN0035901, FBGN0031062, FBGN0029148, FBGN0039139, FBGN0011305, FBGN0053100, FBGN0027784, FBGN0001215, FBGN0015818, FBGN0030789, FBGN0010406, FBGN0031252, FBGN0010258, FBGN0028974, FBGN0034703, FBGN0020305, FBGN0085383, FBGN0027835, FBGN0024698, FBGN0036018, FBGN0032050, FBGN0014870, FBGN0038811, FBGN00306…	408	610	7918	1.1453230472516878	1.0	0.955495017023083	98.94368237181668
Annotation Cluster 16	Enrichment Score: 1.439952575360464
Category	Term	Count	%	PValue	Genes	List Total	Pop Hits	Pop Total	Fold Enrichment	Bonferroni	Benjamini	FDR
UP_SEQ_FEATURE	domain:PCI	4	0.5797101449275363	0.026973775817170816	FBGN0013746, FBGN0036184, FBGN0028688, FBGN0027054	156	13	2975	5.867850098619329	0.9999987809444608	0.9999987809444608	32.534010881593645
INTERPRO	IPR000717:Proteasome component region PCI	4	0.5797101449275363	0.039876603032864014	FBGN0013746, FBGN0036184, FBGN0028688, FBGN0027054	571	14	10196	5.101826369777333	1.0	0.8783998590284293	47.12146970265402
SMART	SM00088:PINT	4	0.5797101449275363	0.044512539824244475	FBGN0013746, FBGN0036184, FBGN0028688, FBGN0027054	283	14	4824	4.870267541645633	0.9997482621622997	0.7487199076982926	42.98721648427231
Annotation Cluster 17	Enrichment Score: 1.4198705388137323
Category	Term	Count	%	PValue	Genes	List Total	Pop Hits	Pop Total	Fold Enrichment	Bonferroni	Benjamini	FDR
SP_PIR_KEYWORDS	nucleotidyltransferase	12	1.7391304347826086	7.958318108653284E-4	FBGN0052220, FBGN0034726, FBGN0038057, FBGN0030631, FBGN0033160, FBGN0038601, FBGN0020389, FBGN0021995, FBGN0031657, FBGN0012066, FBGN0011762, FBGN0032482	646	72	12980	3.348813209494324	0.17721176497644775	0.06295015957635797	1.0256890516003425
GOTERM_MF_FAT	GO:0016779~nucleotidyltransferase activity	12	1.7391304347826086	0.00616527513498532	FBGN0052220, FBGN0034726, FBGN0038057, FBGN0030631, FBGN0033160, FBGN0038601, FBGN0020389, FBGN0021995, FBGN0031657, FBGN0012066, FBGN0011762, FBGN0032482	408	90	7918	2.587581699346405	0.9709126906111062	0.2382309037948943	8.674559404365533
GOTERM_MF_FAT	GO:0034062~RNA polymerase activity	4	0.5797101449275363	0.22552382723230183	FBGN0038057, FBGN0038601, FBGN0031657, FBGN0011762	408	32	7918	2.425857843137255	1.0	0.9462656230684345	97.64789486605294
GOTERM_MF_FAT	GO:0003899~DNA-directed RNA polymerase activity	4	0.5797101449275363	0.22552382723230183	FBGN0038057, FBGN0038601, FBGN0031657, FBGN0011762	408	32	7918	2.425857843137255	1.0	0.9462656230684345	97.64789486605294
KEGG_PATHWAY	dme03020:RNA polymerase	4	0.5797101449275363	0.31877825035072416	FBGN0038057, FBGN0038601, FBGN0031657, FBGN0053051	152	27	2054	2.001949317738791	0.9999999999999009	0.8821909060636687	98.27591625582755
Annotation Cluster 18	Enrichment Score: 1.3284227344433643
Category	Term	Count	%	PValue	Genes	List Total	Pop Hits	Pop Total	Fold Enrichment	Bonferroni	Benjamini	FDR
GOTERM_BP_FAT	GO:0000278~mitotic cell cycle	29	4.202898550724638	0.01213814510967683	FBGN0030208, FBGN0010621, FBGN0030500, FBGN0024371, FBGN0027889, FBGN0041147, FBGN0015818, FBGN0036314, FBGN0015270, FBGN0038167, FBGN0015271, FBGN0012058, FBGN0000150, FBGN0002924, FBGN0024188, FBGN0020910, FBGN0028695, FBGN0010313, FBGN0025457, FBGN0017545, FBGN0025815, FBGN0041191, FBGN0086906, FBGN0250903, FBGN0003087, FBGN0033740, FBGN0004106, FBGN0061515, FBGN0015929	398	358	7937	1.6154305044776958	0.9999999968133232	0.5154832276632597	18.496821112435736
GOTERM_BP_FAT	GO:0007067~mitosis	15	2.1739130434782608	0.014289206582338334	FBGN0030500, FBGN0002924, FBGN0024188, FBGN0010313, FBGN0027889, FBGN0025815, FBGN0086906, FBGN0041147, FBGN0250903, FBGN0003087, FBGN0004106, FBGN0015270, FBGN0015271, FBGN0000150, FBGN0012058	398	146	7937	2.048857300199628	0.9999999999030119	0.5363140425088524	21.41863562856654
GOTERM_BP_FAT	GO:0000087~M phase of mitotic cell cycle	15	2.1739130434782608	0.015945571034029368	FBGN0030500, FBGN0002924, FBGN0024188, FBGN0010313, FBGN0027889, FBGN0025815, FBGN0086906, FBGN0041147, FBGN0250903, FBGN0003087, FBGN0004106, FBGN0015270, FBGN0015271, FBGN0000150, FBGN0012058	398	148	7937	2.0211700393861194	0.9999999999934441	0.5311030849731027	23.601068582234717
GOTERM_BP_FAT	GO:0000280~nuclear division	15	2.1739130434782608	0.015945571034029368	FBGN0030500, FBGN0002924, FBGN0024188, FBGN0010313, FBGN0027889, FBGN0025815, FBGN0086906, FBGN0041147, FBGN0250903, FBGN0003087, FBGN0004106, FBGN0015270, FBGN0015271, FBGN0000150, FBGN0012058	398	148	7937	2.0211700393861194	0.9999999999934441	0.5311030849731027	23.601068582234717
GOTERM_BP_FAT	GO:0048285~organelle fission	15	2.1739130434782608	0.02072985311218381	FBGN0030500, FBGN0002924, FBGN0024188, FBGN0010313, FBGN0027889, FBGN0025815, FBGN0086906, FBGN0041147, FBGN0250903, FBGN0003087, FBGN0004106, FBGN0015270, FBGN0015271, FBGN0000150, FBGN0012058	398	153	7937	1.9551187309094489	0.9999999999999973	0.5865060172525594	29.58919515951317
GOTERM_BP_FAT	GO:0000070~mitotic sister chromatid segregation	7	1.0144927536231882	0.02596596004908226	FBGN0030500, FBGN0086906, FBGN0024188, FBGN0003087, FBGN0015270, FBGN0015271, FBGN0027889	398	46	7937	3.034684291020319	1.0	0.6162975006677385	35.63576530335795
GOTERM_BP_FAT	GO:0000819~sister chromatid segregation	7	1.0144927536231882	0.028557407443879985	FBGN0030500, FBGN0086906, FBGN0024188, FBGN0003087, FBGN0015270, FBGN0015271, FBGN0027889	398	47	7937	2.9701165401475462	1.0	0.643507644768959	38.44436890433284
GOTERM_BP_FAT	GO:0007059~chromosome segregation	12	1.7391304347826086	0.03184288690631048	FBGN0030500, FBGN0002924, FBGN0086906, FBGN0027835, FBGN0024188, FBGN0003087, FBGN0002781, FBGN0004924, FBGN0017577, FBGN0015270, FBGN0015271, FBGN0027889	398	117	7937	2.045354980028347	1.0	0.6681342136052919	41.83963913591802
GOTERM_BP_FAT	GO:0000226~microtubule cytoskeleton organization	23	3.3333333333333335	0.04287195611927249	FBGN0004873, FBGN0010621, FBGN0030500, FBGN0002924, FBGN0031191, FBGN0028695, FBGN0020910, FBGN0035638, FBGN0086897, FBGN0033897, FBGN0003041, FBGN0025457, FBGN0027889, FBGN0017545, FBGN0015818, FBGN0033740, FBGN0036314, FBGN0061515, FBGN0015270, FBGN0038167, FBGN0000183, FBGN0015271, FBGN0015929	398	298	7937	1.5391639405079087	1.0	0.734054547950267	51.994103521849254
GOTERM_BP_FAT	GO:0007049~cell cycle	41	5.942028985507246	0.05104204471921528	FBGN0030208, FBGN0010621, FBGN0030500, FBGN0022936, FBGN0002781, FBGN0017577, FBGN0034922, FBGN0024371, FBGN0003041, FBGN0027889, FBGN0015818, FBGN0041147, FBGN0036314, FBGN0038167, FBGN0015270, FBGN0015271, FBGN0000150, FBGN0026378, FBGN0012058, FBGN0004873, FBGN0002924, FBGN0024188, FBGN0031191, FBGN0020910, FBGN0028695, FBGN0002842, FBGN0033897, FBGN0010313, FBGN0025457, FBGN0017545, FBGN00258…	398	616	7937	1.3273224890687203	1.0	0.7765909064055089	58.41447079733136
GOTERM_BP_FAT	GO:0022402~cell cycle process	37	5.36231884057971	0.0528892745428315	FBGN0010621, FBGN0030500, FBGN0002781, FBGN0017577, FBGN0024371, FBGN0003041, FBGN0027889, FBGN0015818, FBGN0041147, FBGN0036314, FBGN0015270, FBGN0038167, FBGN0015271, FBGN0012058, FBGN0000150, FBGN0004873, FBGN0002924, FBGN0024188, FBGN0031191, FBGN0020910, FBGN0028695, FBGN0002842, FBGN0033897, FBGN0010313, FBGN0025457, FBGN0017545, FBGN0025815, FBGN0041191, FBGN0086906, FBGN0250903, FBGN00030…	398	547	7937	1.3489246966091886	1.0	0.782861415557368	59.74960238194604
GOTERM_BP_FAT	GO:0022403~cell cycle phase	34	4.9275362318840585	0.055188185712014906	FBGN0010621, FBGN0030500, FBGN0002781, FBGN0017577, FBGN0024371, FBGN0003041, FBGN0027889, FBGN0015818, FBGN0041147, FBGN0036314, FBGN0015270, FBGN0038167, FBGN0015271, FBGN0012058, FBGN0000150, FBGN0004873, FBGN0002924, FBGN0024188, FBGN0020910, FBGN0028695, FBGN0002842, FBGN0010313, FBGN0025457, FBGN0017545, FBGN0025815, FBGN0041191, FBGN0086906, FBGN0250903, FBGN0003087, FBGN0033740, FBGN00041…	398	496	7937	1.3670064029826552	1.0	0.7915410224801673	61.354926668730755
GOTERM_BP_FAT	GO:0007051~spindle organization	18	2.608695652173913	0.0583035239027601	FBGN0004873, FBGN0010621, FBGN0030500, FBGN0002924, FBGN0028695, FBGN0020910, FBGN0003041, FBGN0025457, FBGN0027889, FBGN0017545, FBGN0015818, FBGN0033740, FBGN0036314, FBGN0061515, FBGN0015270, FBGN0038167, FBGN0015271, FBGN0015929	398	225	7937	1.5953768844221106	1.0	0.8042887297705542	63.43446469786328
GOTERM_BP_FAT	GO:0007052~mitotic spindle organization	16	2.318840579710145	0.06153308332998852	FBGN0010621, FBGN0030500, FBGN0002924, FBGN0028695, FBGN0020910, FBGN0025457, FBGN0027889, FBGN0017545, FBGN0015818, FBGN0033740, FBGN0036314, FBGN0061515, FBGN0038167, FBGN0015270, FBGN0015271, FBGN0015929	398	194	7937	1.6447184375485677	1.0	0.8062053863039735	65.47887492560616
GOTERM_BP_FAT	GO:0000279~M phase	32	4.63768115942029	0.08001290019061748	FBGN0010621, FBGN0030500, FBGN0002781, FBGN0017577, FBGN0003041, FBGN0027889, FBGN0041147, FBGN0015818, FBGN0036314, FBGN0015270, FBGN0038167, FBGN0015271, FBGN0012058, FBGN0000150, FBGN0004873, FBGN0002924, FBGN0024188, FBGN0020910, FBGN0028695, FBGN0002842, FBGN0010313, FBGN0025457, FBGN0017545, FBGN0025815, FBGN0086906, FBGN0250903, FBGN0003087, FBGN0033740, FBGN0004106, FBGN0061515, FBGN00386…	398	478	7937	1.3350434179264523	1.0	0.8598024743801452	75.25813674718702
SP_PIR_KEYWORDS	cell division	7	1.0144927536231882	0.08657182640388716	FBGN0025815, FBGN0002924, FBGN0086906, FBGN0004106, FBGN0034922, FBGN0010313, FBGN0027889	646	62	12980	2.268550883850994	0.9999999997681385	0.7721327495825866	69.04385583820462
SP_PIR_KEYWORDS	cell cycle	9	1.3043478260869565	0.10431906975885737	FBGN0025815, FBGN0002924, FBGN0086906, FBGN0024188, FBGN0004106, FBGN0034922, FBGN0026378, FBGN0010313, FBGN0027889	646	96	12980	1.8837074303405572	0.9999999999981052	0.7956168826926743	75.989465300053
SP_PIR_KEYWORDS	mitosis	6	0.8695652173913043	0.10788696090912551	FBGN0025815, FBGN0002924, FBGN0086906, FBGN0004106, FBGN0010313, FBGN0027889	646	51	12980	2.363868147878346	0.9999999999992873	0.7885734253901868	77.19897548010421
GOTERM_BP_FAT	GO:0007017~microtubule-based process	27	3.91304347826087	0.11486962325706086	FBGN0010621, FBGN0030500, FBGN0086897, FBGN0003041, FBGN0027889, FBGN0015818, FBGN0036314, FBGN0040207, FBGN0015270, FBGN0038167, FBGN0015271, FBGN0000150, FBGN0004873, FBGN0031955, FBGN0002924, FBGN0031191, FBGN0028695, FBGN0020910, FBGN0035638, FBGN0033897, FBGN0025457, FBGN0017545, FBGN0034282, FBGN0033740, FBGN0000183, FBGN0061515, FBGN0015929	398	406	7937	1.3262061539223209	1.0	0.9157853913602134	87.04311649952483
GOTERM_BP_FAT	GO:0007010~cytoskeleton organization	30	4.3478260869565215	0.12655441393769395	FBGN0010621, FBGN0030500, FBGN0086897, FBGN0003041, FBGN0027889, FBGN0004009, FBGN0015818, FBGN0036314, FBGN0015270, FBGN0038167, FBGN0015271, FBGN0004873, FBGN0002924, FBGN0044826, FBGN0039532, FBGN0031191, FBGN0020910, FBGN0028695, FBGN0035638, FBGN0033897, FBGN0031050, FBGN0025457, FBGN0017545, FBGN0086906, FBGN0033740, FBGN0011747, FBGN0061515, FBGN0000183, FBGN0085447, FBGN0015929	398	465	7937	1.2865942616307342	1.0	0.9265856105847617	89.62844621863442
GOTERM_BP_FAT	GO:0051301~cell division	14	2.0289855072463765	0.22619335290999598	FBGN0051232, FBGN0004873, FBGN0002924, FBGN0015567, FBGN0034922, FBGN0015610, FBGN0003041, FBGN0010313, FBGN0013343, FBGN0027889, FBGN0025815, FBGN0086906, FBGN0004106, FBGN0038167	398	205	7937	1.3619070964578992	1.0	0.9736279849534095	98.63584053070859
Annotation Cluster 19	Enrichment Score: 1.2808124809449801
Category	Term	Count	%	PValue	Genes	List Total	Pop Hits	Pop Total	Fold Enrichment	Bonferroni	Benjamini	FDR
GOTERM_BP_FAT	GO:0006261~DNA-dependent DNA replication	14	2.0289855072463765	3.3009535420816485E-6	FBGN0035918, FBGN0024332, FBGN0017577, FBGN0024371, FBGN0023180, FBGN0011762, FBGN0025815, FBGN0022772, FBGN0004924, FBGN0015270, FBGN0015271, FBGN0012066, FBGN0000996, FBGN0015929	398	57	7937	4.898086925857357	0.0052741787235902615	0.001057068169876496	0.005528148758948692
GOTERM_CC_FAT	GO:0000808~origin recognition complex	5	0.7246376811594203	2.816850969536227E-4	FBGN0022772, FBGN0015270, FBGN0023180, FBGN0015271, FBGN0000996	266	7	4786	12.851772287862513	0.08903509075330873	0.011588690472411067	0.38138153079616544
GOTERM_CC_FAT	GO:0005664~nuclear origin of replication recognition complex	5	0.7246376811594203	2.816850969536227E-4	FBGN0022772, FBGN0015270, FBGN0023180, FBGN0015271, FBGN0000996	266	7	4786	12.851772287862513	0.08903509075330873	0.011588690472411067	0.38138153079616544
GOTERM_CC_FAT	GO:0044454~nuclear chromosome part	12	1.7391304347826086	0.0012578976534246195	FBGN0015602, FBGN0022772, FBGN0000588, FBGN0034726, FBGN0039403, FBGN0015270, FBGN0023180, FBGN0015271, FBGN0012066, FBGN0011762, FBGN0038612, FBGN0000996	266	69	4786	3.129127165740438	0.34073270176125936	0.03716681880349482	1.6927033020938231
GOTERM_BP_FAT	GO:0051253~negative regulation of RNA metabolic process	16	2.318840579710145	0.05935917493117948	FBGN0013746, FBGN0023094, FBGN0086897, FBGN0024371, FBGN0023180, FBGN0014870, FBGN0015610, FBGN0010313, FBGN0030899, FBGN0011305, FBGN0000588, FBGN0022772, FBGN0001215, FBGN0027378, FBGN0015270, FBGN0015271	398	193	7937	1.6532402947379383	1.0	0.8048286370672635	64.11492663465039
GOTERM_BP_FAT	GO:0045934~negative regulation of nucleobase, nucleoside, nucleotide and nucleic acid metabolic process	17	2.4637681159420293	0.0926971984703001	FBGN0013746, FBGN0023094, FBGN0086897, FBGN0024371, FBGN0014870, FBGN0023180, FBGN0015610, FBGN0010313, FBGN0030899, FBGN0011305, FBGN0000588, FBGN0022772, FBGN0001215, FBGN0027378, FBGN0015270, FBGN0015271, FBGN0000996	398	223	7937	1.520258241882056	1.0	0.8851879149042092	80.39110076371895
GOTERM_BP_FAT	GO:0051172~negative regulation of nitrogen compound metabolic process	17	2.4637681159420293	0.0926971984703001	FBGN0013746, FBGN0023094, FBGN0086897, FBGN0024371, FBGN0014870, FBGN0023180, FBGN0015610, FBGN0010313, FBGN0030899, FBGN0011305, FBGN0000588, FBGN0022772, FBGN0001215, FBGN0027378, FBGN0015270, FBGN0015271, FBGN0000996	398	223	7937	1.520258241882056	1.0	0.8851879149042092	80.39110076371895
GOTERM_BP_FAT	GO:0010605~negative regulation of macromolecule metabolic process	21	3.0434782608695654	0.16840008359367065	FBGN0013746, FBGN0023094, FBGN0086897, FBGN0024371, FBGN0014870, FBGN0034923, FBGN0023180, FBGN0015610, FBGN0010313, FBGN0030899, FBGN0011305, FBGN0000588, FBGN0022772, FBGN0001215, FBGN0027378, FBGN0015270, FBGN0015271, FBGN0039559, FBGN0035121, FBGN0027054, FBGN0000996	398	317	7937	1.3210928459331357	1.0	0.9553825746081177	95.44212867094076
GOTERM_BP_FAT	GO:0040029~regulation of gene expression, epigenetic	12	1.7391304347826086	0.22515847230583436	FBGN0022772, FBGN0000588, FBGN0025682, FBGN0027378, FBGN0015270, FBGN0034923, FBGN0023180, FBGN0015271, FBGN0015610, FBGN0035121, FBGN0028953, FBGN0010313	398	169	7937	1.4160149861734708	1.0	0.9748190273079965	98.60496220360565
GOTERM_BP_FAT	GO:0016458~gene silencing	11	1.5942028985507246	0.24775978429025425	FBGN0022772, FBGN0000588, FBGN0027378, FBGN0015270, FBGN0034923, FBGN0023180, FBGN0039559, FBGN0015271, FBGN0015610, FBGN0035121, FBGN0010313	398	155	7937	1.4152536877938078	1.0	0.9769324450099709	99.15028437625521
GOTERM_BP_FAT	GO:0006342~chromatin silencing	8	1.1594202898550725	0.2716768827455509	FBGN0022772, FBGN0000588, FBGN0027378, FBGN0015270, FBGN0023180, FBGN0015271, FBGN0015610, FBGN0010313	398	105	7937	1.5194065565924864	1.0	0.9786638944530041	99.50538847780815
GOTERM_BP_FAT	GO:0045814~negative regulation of gene expression, epigenetic	8	1.1594202898550725	0.2716768827455509	FBGN0022772, FBGN0000588, FBGN0027378, FBGN0015270, FBGN0023180, FBGN0015271, FBGN0015610, FBGN0010313	398	105	7937	1.5194065565924864	1.0	0.9786638944530041	99.50538847780815
GOTERM_BP_FAT	GO:0045892~negative regulation of transcription, DNA-dependent	12	1.7391304347826086	0.3335234189608385	FBGN0022772, FBGN0000588, FBGN0013746, FBGN0023094, FBGN0027378, FBGN0024371, FBGN0015270, FBGN0023180, FBGN0015271, FBGN0015610, FBGN0030899, FBGN0010313	398	187	7937	1.2797140784134575	1.0	0.9879880099807308	99.88810090790707
GOTERM_BP_FAT	GO:0010629~negative regulation of gene expression	15	2.1739130434782608	0.40600680710188664	FBGN0013746, FBGN0023094, FBGN0024371, FBGN0023180, FBGN0034923, FBGN0015610, FBGN0010313, FBGN0030899, FBGN0000588, FBGN0022772, FBGN0027378, FBGN0015270, FBGN0015271, FBGN0039559, FBGN0035121	398	256	7937	1.1684889290201004	1.0	0.9926171675813087	99.98372986754383
GOTERM_BP_FAT	GO:0010558~negative regulation of macromolecule biosynthetic process	14	2.0289855072463765	0.4622202274307091	FBGN0013746, FBGN0023094, FBGN0086897, FBGN0024371, FBGN0023180, FBGN0015610, FBGN0010313, FBGN0030899, FBGN0000588, FBGN0022772, FBGN0027378, FBGN0015270, FBGN0015271, FBGN0000996	398	246	7937	1.1349225803815826	1.0	0.9952167584653661	99.99692190855477
GOTERM_BP_FAT	GO:0016481~negative regulation of transcription	12	1.7391304347826086	0.46277398479329224	FBGN0022772, FBGN0000588, FBGN0013746, FBGN0023094, FBGN0027378, FBGN0024371, FBGN0015270, FBGN0023180, FBGN0015271, FBGN0015610, FBGN0030899, FBGN0010313	398	207	7937	1.1560702061029786	1.0	0.995121378018345	99.99697456245954
GOTERM_BP_FAT	GO:0009890~negative regulation of biosynthetic process	14	2.0289855072463765	0.4796090115413694	FBGN0013746, FBGN0023094, FBGN0086897, FBGN0024371, FBGN0023180, FBGN0015610, FBGN0010313, FBGN0030899, FBGN0000588, FBGN0022772, FBGN0027378, FBGN0015270, FBGN0015271, FBGN0000996	398	249	7937	1.121248814352889	1.0	0.9955803274960505	99.99822493131072
GOTERM_BP_FAT	GO:0031327~negative regulation of cellular biosynthetic process	14	2.0289855072463765	0.4796090115413694	FBGN0013746, FBGN0023094, FBGN0086897, FBGN0024371, FBGN0023180, FBGN0015610, FBGN0010313, FBGN0030899, FBGN0000588, FBGN0022772, FBGN0027378, FBGN0015270, FBGN0015271, FBGN0000996	398	249	7937	1.121248814352889	1.0	0.9955803274960505	99.99822493131072
GOTERM_BP_FAT	GO:0000122~negative regulation of transcription from RNA polymerase II promoter	4	0.5797101449275363	0.5949909296723509	FBGN0023094, FBGN0024371, FBGN0015610, FBGN0030899	398	61	7937	1.3076859708377955	1.0	0.998349879674545	99.99997333193424
Annotation Cluster 20	Enrichment Score: 1.2561010845569234
Category	Term	Count	%	PValue	Genes	List Total	Pop Hits	Pop Total	Fold Enrichment	Bonferroni	Benjamini	FDR
GOTERM_BP_FAT	GO:0051276~chromosome organization	23	3.3333333333333335	0.025257354552368085	FBGN0044324, FBGN0030500, FBGN0027835, FBGN0052133, FBGN0024188, FBGN0002781, FBGN0025682, FBGN0017577, FBGN0015610, FBGN0003612, FBGN0027889, FBGN0015602, FBGN0000588, FBGN0086906, FBGN0003087, FBGN0004924, FBGN0027378, FBGN0015270, FBGN0030082, FBGN0015271, FBGN0039559, FBGN0038612, FBGN0051613	398	282	7937	1.6264923910331799	1.0	0.6230952584578263	34.847057642704684
GOTERM_CC_FAT	GO:0000785~chromatin	12	1.7391304347826086	0.04696158926287021	FBGN0044324, FBGN0015602, FBGN0000588, FBGN0027835, FBGN0002781, FBGN0027378, FBGN0024371, FBGN0086897, FBGN0030082, FBGN0051613, FBGN0027889, FBGN0034217	266	113	4786	1.9107059684609753	0.99999987822899	0.47104130999118676	47.92023895422407
GOTERM_BP_FAT	GO:0006325~chromatin organization	13	1.884057971014493	0.14373618038422195	FBGN0044324, FBGN0052133, FBGN0027835, FBGN0002781, FBGN0025682, FBGN0015610, FBGN0027889, FBGN0015602, FBGN0000588, FBGN0027378, FBGN0030082, FBGN0039559, FBGN0051613	398	170	7937	1.5249926101093705	1.0	0.9406867285359792	92.56396384422091
Annotation Cluster 21	Enrichment Score: 1.1950828974385694
Category	Term	Count	%	PValue	Genes	List Total	Pop Hits	Pop Total	Fold Enrichment	Bonferroni	Benjamini	FDR
GOTERM_CC_FAT	GO:0005657~replication fork	6	0.8695652173913043	0.003066442552487667	FBGN0028700, FBGN0034726, FBGN0030871, FBGN0012066, FBGN0011762, FBGN0000996	266	19	4786	5.681836169370795	0.6381595396729755	0.07521712484658272	4.079921495185523
GOTERM_CC_FAT	GO:0032993~protein-DNA complex	8	1.1594202898550725	0.004919009877690032	FBGN0025815, FBGN0035918, FBGN0034726, FBGN0024332, FBGN0017577, FBGN0012066, FBGN0011762, FBGN0051613	266	39	4786	3.690765374975901	0.804502951597091	0.10310277497329368	6.469485389518015
GOTERM_CC_FAT	GO:0043601~nuclear replisome	3	0.43478260869565216	0.13991787319516152	FBGN0034726, FBGN0012066, FBGN0011762	266	12	4786	4.4981203007518795	1.0	0.7999883445355086	87.05363210392154
GOTERM_CC_FAT	GO:0043596~nuclear replication fork	3	0.43478260869565216	0.13991787319516152	FBGN0034726, FBGN0012066, FBGN0011762	266	12	4786	4.4981203007518795	1.0	0.7999883445355086	87.05363210392154
GOTERM_CC_FAT	GO:0030894~replisome	3	0.43478260869565216	0.13991787319516152	FBGN0034726, FBGN0012066, FBGN0011762	266	12	4786	4.4981203007518795	1.0	0.7999883445355086	87.05363210392154
GOTERM_MF_FAT	GO:0003887~DNA-directed DNA polymerase activity	3	0.43478260869565216	0.3134887898198684	FBGN0034726, FBGN0012066, FBGN0011762	408	22	7918	2.646390374331551	1.0	0.9634826567993536	99.59895627123663
GOTERM_MF_FAT	GO:0034061~DNA polymerase activity	3	0.43478260869565216	0.3327097973622894	FBGN0034726, FBGN0012066, FBGN0011762	408	23	7918	2.5313299232736575	1.0	0.9683684887194294	99.73561554533191
Annotation Cluster 22	Enrichment Score: 1.1586602589355726
Category	Term	Count	%	PValue	Genes	List Total	Pop Hits	Pop Total	Fold Enrichment	Bonferroni	Benjamini	FDR
GOTERM_MF_FAT	GO:0003689~DNA clamp loader activity	3	0.43478260869565216	0.03444681451719913	FBGN0028700, FBGN0035918, FBGN0030871	408	6	7918	9.70343137254902	0.9999999980412141	0.5515856746452881	40.210230039110385
GOTERM_MF_FAT	GO:0033170~protein-DNA loading ATPase activity	3	0.43478260869565216	0.03444681451719913	FBGN0028700, FBGN0035918, FBGN0030871	408	6	7918	9.70343137254902	0.9999999980412141	0.5515856746452881	40.210230039110385
GOTERM_MF_FAT	GO:0008094~DNA-dependent ATPase activity	4	0.5797101449275363	0.2816573507996895	FBGN0028700, FBGN0035918, FBGN0040290, FBGN0030871	408	36	7918	2.1563180827886708	1.0	0.9527345683965991	99.2201555525476
Annotation Cluster 23	Enrichment Score: 1.1031269830806452
Category	Term	Count	%	PValue	Genes	List Total	Pop Hits	Pop Total	Fold Enrichment	Bonferroni	Benjamini	FDR
GOTERM_BP_FAT	GO:0009894~regulation of catabolic process	5	0.7246376811594203	0.015783902631297995	FBGN0028695, FBGN0259750, FBGN0011509, FBGN0027054, FBGN0003612	398	20	7937	4.985552763819095	0.9999999999914705	0.5380729149142778	23.390590543601352
GOTERM_BP_FAT	GO:0031330~negative regulation of cellular catabolic process	3	0.43478260869565216	0.11832234385362488	FBGN0259750, FBGN0011509, FBGN0027054	398	12	7937	4.985552763819095	1.0	0.9145836675654508	87.86406998955084
GOTERM_BP_FAT	GO:0009895~negative regulation of catabolic process	3	0.43478260869565216	0.13539572835821373	FBGN0259750, FBGN0011509, FBGN0027054	398	13	7937	4.60204870506378	1.0	0.9334665607292338	91.25328258717417
GOTERM_BP_FAT	GO:0031329~regulation of cellular catabolic process	3	0.43478260869565216	0.15296988761497102	FBGN0259750, FBGN0011509, FBGN0027054	398	14	7937	4.2733309404163675	1.0	0.9479285669231579	93.79871753975006
Annotation Cluster 24	Enrichment Score: 1.0827911277799083
Category	Term	Count	%	PValue	Genes	List Total	Pop Hits	Pop Total	Fold Enrichment	Bonferroni	Benjamini	FDR
GOTERM_BP_FAT	GO:0033119~negative regulation of RNA splicing	4	0.5797101449275363	0.002218098474814511	FBGN0001215, FBGN0086897, FBGN0014870, FBGN0011305	398	6	7937	13.294807370184254	0.9714854410707802	0.18881190537258574	3.6505983811585985
GOTERM_BP_FAT	GO:0050684~regulation of mRNA processing	7	1.0144927536231882	0.09379665988363482	FBGN0001215, FBGN0030631, FBGN0004587, FBGN0005649, FBGN0086897, FBGN0014870, FBGN0011305	398	63	7937	2.2158012283640423	1.0	0.8848382413615731	80.78527996651134
GOTERM_BP_FAT	GO:0048024~regulation of nuclear mRNA splicing, via spliceosome	7	1.0144927536231882	0.09379665988363482	FBGN0001215, FBGN0030631, FBGN0004587, FBGN0005649, FBGN0086897, FBGN0014870, FBGN0011305	398	63	7937	2.2158012283640423	1.0	0.8848382413615731	80.78527996651134
GOTERM_BP_FAT	GO:0043484~regulation of RNA splicing	7	1.0144927536231882	0.11109837904045448	FBGN0001215, FBGN0030631, FBGN0004587, FBGN0005649, FBGN0086897, FBGN0014870, FBGN0011305	398	66	7937	2.1150829907111315	1.0	0.9164608993671501	86.08689271838115
GOTERM_BP_FAT	GO:0000381~regulation of alternative nuclear mRNA splicing, via spliceosome	6	0.8695652173913043	0.1548953523619151	FBGN0001215, FBGN0030631, FBGN0004587, FBGN0005649, FBGN0086897, FBGN0014870	398	57	7937	2.0991801110817243	1.0	0.9466309851153171	94.03062455958417
UP_SEQ_FEATURE	domain:RRM 2	3	0.43478260869565216	0.28001430147505507	FBGN0001215, FBGN0004587, FBGN0086897	156	20	2975	2.860576923076923	1.0	0.9999996527338334	99.11577591721937
UP_SEQ_FEATURE	domain:RRM 1	3	0.43478260869565216	0.28001430147505507	FBGN0001215, FBGN0004587, FBGN0086897	156	20	2975	2.860576923076923	1.0	0.9999996527338334	99.11577591721937
Annotation Cluster 25	Enrichment Score: 1.0155073084077089
Category	Term	Count	%	PValue	Genes	List Total	Pop Hits	Pop Total	Fold Enrichment	Bonferroni	Benjamini	FDR
GOTERM_MF_FAT	GO:0004518~nuclease activity	10	1.4492753623188406	0.054664686961417505	FBGN0031868, FBGN0051812, FBGN0023171, FBGN0030789, FBGN0010406, FBGN0031252, FBGN0015553, FBGN0015621, FBGN0053260, FBGN0012066	408	95	7918	2.0428276573787407	0.9999999999999891	0.6009718400004169	56.16906310958992
SP_PIR_KEYWORDS	nuclease	4	0.5797101449275363	0.05713307602783646	FBGN0031868, FBGN0031252, FBGN0015553, FBGN0012066	646	18	12980	4.465084279325766	0.9999994500183433	0.6991414553148185	53.3188699601128
SP_PIR_KEYWORDS	exonuclease	3	0.43478260869565216	0.08515660494117218	FBGN0031868, FBGN0015553, FBGN0012066	646	10	12980	6.027863777089783	0.9999999996611906	0.7893467100689512	68.41698266628478
GOTERM_MF_FAT	GO:0016796~exonuclease activity, active with either ribo- or deoxyribonucleic acids and producing 5'-phosphomonoesters	4	0.5797101449275363	0.11166821060200913	FBGN0031868, FBGN0030789, FBGN0015553, FBGN0012066	408	23	7918	3.3751065643648763	1.0	0.808326805824056	82.40200576649424
GOTERM_MF_FAT	GO:0004527~exonuclease activity	4	0.5797101449275363	0.2816573507996895	FBGN0031868, FBGN0030789, FBGN0015553, FBGN0012066	408	36	7918	2.1563180827886708	1.0	0.9527345683965991	99.2201555525476
Annotation Cluster 26	Enrichment Score: 0.9819165028383352
Category	Term	Count	%	PValue	Genes	List Total	Pop Hits	Pop Total	Fold Enrichment	Bonferroni	Benjamini	FDR
GOTERM_CC_FAT	GO:0005849~mRNA cleavage factor complex	4	0.5797101449275363	0.025436589070304452	FBGN0024698, FBGN0035987, FBGN0015621, FBGN0036570	266	12	4786	5.99749373433584	0.9998022375567642	0.34715934635108847	29.49360578489113
GOTERM_BP_FAT	GO:0006379~mRNA cleavage	4	0.5797101449275363	0.02995077282712183	FBGN0024698, FBGN0035987, FBGN0015621, FBGN0036570	398	14	7937	5.697774587221823	1.0	0.6532002105392285	39.90644314120655
GOTERM_CC_FAT	GO:0005847~mRNA cleavage and polyadenylation specificity factor complex	3	0.43478260869565216	0.0395076801527571	FBGN0024698, FBGN0015621, FBGN0036570	266	6	4786	8.996240601503759	0.9999983949825302	0.4547286032515181	42.115782700365514
GOTERM_BP_FAT	GO:0006378~mRNA polyadenylation	3	0.43478260869565216	0.15296988761497102	FBGN0024698, FBGN0015621, FBGN0036570	398	14	7937	4.2733309404163675	1.0	0.9479285669231579	93.79871753975006
GOTERM_BP_FAT	GO:0043631~RNA polyadenylation	3	0.43478260869565216	0.20781153236257488	FBGN0024698, FBGN0015621, FBGN0036570	398	17	7937	3.519213715637008	1.0	0.9713969587164177	97.97873020357893
GOTERM_BP_FAT	GO:0031124~mRNA 3'-end processing	3	0.43478260869565216	0.33943607628095895	FBGN0024698, FBGN0015621, FBGN0036570	398	24	7937	2.4927763819095476	1.0	0.9880686218121142	99.90361425928967
GOTERM_BP_FAT	GO:0031123~RNA 3'-end processing	3	0.43478260869565216	0.41209984671993877	FBGN0024698, FBGN0015621, FBGN0036570	398	28	7937	2.1366654702081838	1.0	0.9926932471141919	99.98631019473608
Annotation Cluster 27	Enrichment Score: 0.9788630333217827
Category	Term	Count	%	PValue	Genes	List Total	Pop Hits	Pop Total	Fold Enrichment	Bonferroni	Benjamini	FDR
SP_PIR_KEYWORDS	nucleus	69	10.0	1.135229014228526E-4	FBGN0013746, FBGN0003022, FBGN0017577, FBGN0259750, FBGN0029148, FBGN0037359, FBGN0030899, FBGN0039139, FBGN0027889, FBGN0022772, FBGN0034707, FBGN0031868, FBGN0003430, FBGN0027378, FBGN0015553, FBGN0027054, FBGN0260936, FBGN0022213, FBGN0260937, FBGN0044324, FBGN0002922, FBGN0039828, FBGN0035956, FBGN0003651, FBGN0000625, FBGN0003460, FBGN0086906, FBGN0029714, FBGN0260944, FBGN0039559, FBGN00013…	646	869	12980	1.5954069835795743	0.02743142290303291	0.01381108447875612	0.14690863359344553
GOTERM_MF_FAT	GO:0003677~DNA binding	57	8.26086956521739	0.01921892597492353	FBGN0025682, FBGN0017577, FBGN0259750, FBGN0031657, FBGN0037051, FBGN0030899, FBGN0003612, FBGN0022772, FBGN0032600, FBGN0003430, FBGN0038601, FBGN0015553, FBGN0027054, FBGN0035918, FBGN0002922, FBGN0035956, FBGN0003651, FBGN0003460, FBGN0000625, FBGN0027951, FBGN0051169, FBGN0001323, FBGN0012066, FBGN0000996, FBGN0034217, FBGN0015929, FBGN0028700, FBGN0086680, FBGN0030871, FBGN0052601, FBGN00243…	408	830	7918	1.332760453579022	0.9999848912721737	0.39622657270192196	24.778804821855672
GOTERM_BP_FAT	GO:0006350~transcription	30	4.3478260869565215	0.11287764919395518	FBGN0086680, FBGN0022936, FBGN0002781, FBGN0024371, FBGN0259750, FBGN0031657, FBGN0260401, FBGN0030899, FBGN0037359, FBGN0034707, FBGN0031868, FBGN0003430, FBGN0038601, FBGN0027378, FBGN0002922, FBGN0005630, FBGN0001147, FBGN0028398, FBGN0034503, FBGN0023094, FBGN0015610, FBGN0003651, FBGN0011762, FBGN0000625, FBGN0025815, FBGN0000588, FBGN0038057, FBGN0014037, FBGN0001323, FBGN0015929	398	459	7937	1.303412487272966	1.0	0.917246374836366	86.54601952218098
GOTERM_BP_FAT	GO:0051252~regulation of RNA metabolic process	42	6.086956521739131	0.11424140084140577	FBGN0086680, FBGN0013746, FBGN0052601, FBGN0004587, FBGN0005649, FBGN0024371, FBGN0086897, FBGN0259750, FBGN0023180, FBGN0030899, FBGN0037359, FBGN0011305, FBGN0015602, FBGN0022772, FBGN0004009, FBGN0034707, FBGN0001215, FBGN0003430, FBGN0027378, FBGN0015270, FBGN0015271, FBGN0028974, FBGN0002922, FBGN0001147, FBGN0005630, FBGN0001185, FBGN0052971, FBGN0034503, FBGN0023094, FBGN0035956, FBGN00148…	398	678	7937	1.2353582069640237	1.0	0.917217430535377	86.88823945906164
SP_PIR_KEYWORDS	transcription regulation	25	3.6231884057971016	0.15362734277424012	FBGN0086680, FBGN0002781, FBGN0024371, FBGN0259750, FBGN0260401, FBGN0030899, FBGN0037359, FBGN0034707, FBGN0031868, FBGN0003430, FBGN0027378, FBGN0005630, FBGN0001147, FBGN0002922, FBGN0028398, FBGN0023094, FBGN0034503, FBGN0015610, FBGN0003651, FBGN0003460, FBGN0000625, FBGN0025815, FBGN0000588, FBGN0001323, FBGN0015929	646	387	12980	1.2979896160830715	1.0	0.8178098394587703	88.4668584975155
GOTERM_MF_FAT	GO:0003702~RNA polymerase II transcription factor activity	18	2.608695652173913	0.17046923520171814	FBGN0086680, FBGN0005630, FBGN0026573, FBGN0022936, FBGN0028398, FBGN0052971, FBGN0034503, FBGN0023094, FBGN0002781, FBGN0024371, FBGN0259750, FBGN0260401, FBGN0037359, FBGN0010313, FBGN0003460, FBGN0000015, FBGN0034707, FBGN0003430	408	257	7918	1.3592355230029756	1.0	0.9119311216180275	93.55742405998863
SP_PIR_KEYWORDS	Transcription	25	3.6231884057971016	0.1716555385360857	FBGN0086680, FBGN0002781, FBGN0024371, FBGN0259750, FBGN0260401, FBGN0030899, FBGN0037359, FBGN0034707, FBGN0031868, FBGN0003430, FBGN0027378, FBGN0005630, FBGN0001147, FBGN0002922, FBGN0028398, FBGN0023094, FBGN0034503, FBGN0015610, FBGN0003651, FBGN0011762, FBGN0000625, FBGN0025815, FBGN0000588, FBGN0001323, FBGN0015929	646	393	12980	1.2781729807230247	1.0	0.8189325820360858	91.27310297334101
SP_PIR_KEYWORDS	dna-binding	26	3.768115942028986	0.18913178173244627	FBGN0086680, FBGN0024332, FBGN0017577, FBGN0024371, FBGN0259750, FBGN0023180, FBGN0022772, FBGN0003430, FBGN0004924, FBGN0015553, FBGN0051613, FBGN0005630, FBGN0001147, FBGN0002922, FBGN0023094, FBGN0035956, FBGN0003651, FBGN0010313, FBGN0003460, FBGN0000625, FBGN0260962, FBGN0025815, FBGN0000015, FBGN0001323, FBGN0012066, FBGN0015929	646	417	12980	1.2527934308899629	1.0	0.809272422338164	93.37879543452149
GOTERM_BP_FAT	GO:0006355~regulation of transcription, DNA-dependent	35	5.072463768115942	0.28844897228085253	FBGN0086680, FBGN0013746, FBGN0052601, FBGN0024371, FBGN0259750, FBGN0023180, FBGN0030899, FBGN0037359, FBGN0015602, FBGN0022772, FBGN0004009, FBGN0034707, FBGN0003430, FBGN0027378, FBGN0015270, FBGN0015271, FBGN0028974, FBGN0002922, FBGN0005630, FBGN0001147, FBGN0001185, FBGN0052971, FBGN0034503, FBGN0023094, FBGN0035956, FBGN0015610, FBGN0003651, FBGN0010313, FBGN0003460, FBGN0000625, FBGN00000…	398	612	7937	1.1404859263638454	1.0	0.9823729976244504	99.66517980179384
GOTERM_BP_FAT	GO:0045449~regulation of transcription	43	6.231884057971015	0.389343828007895	FBGN0086680, FBGN0013746, FBGN0052601, FBGN0002781, FBGN0024371, FBGN0259750, FBGN0023180, FBGN0260401, FBGN0030899, FBGN0037359, FBGN0015602, FBGN0022772, FBGN0004009, FBGN0034707, FBGN0031868, FBGN0003430, FBGN0027378, FBGN0015270, FBGN0015271, FBGN0028974, FBGN0002922, FBGN0001147, FBGN0005630, FBGN0001185, FBGN0052971, FBGN0028398, FBGN0034503, FBGN0023094, FBGN0035956, FBGN0015610, FBGN00036…	398	799	7937	1.0732353884566763	1.0	0.9923832821102397	99.9741406392389
GOTERM_MF_FAT	GO:0030528~transcription regulator activity	33	4.782608695652174	0.7362325657142189	FBGN0086680, FBGN0013746, FBGN0026573, FBGN0052601, FBGN0022936, FBGN0002781, FBGN0024371, FBGN0259750, FBGN0260401, FBGN0030899, FBGN0037359, FBGN0034707, FBGN0003430, FBGN0002922, FBGN0001147, FBGN0005630, FBGN0001185, FBGN0052971, FBGN0028398, FBGN0034503, FBGN0023094, FBGN0035956, FBGN0003651, FBGN0010313, FBGN0003460, FBGN0000625, FBGN0000015, FBGN0033427, FBGN0027951, FBGN0014037, FBGN00395…	408	682	7918	0.9390417457305503	1.0	0.9986780821938629	99.99999967804554
GOTERM_MF_FAT	GO:0003700~transcription factor activity	16	2.318840579710145	0.9066618614389745	FBGN0086680, FBGN0001185, FBGN0001147, FBGN0002922, FBGN0052601, FBGN0023094, FBGN0035956, FBGN0024371, FBGN0259750, FBGN0003651, FBGN0000625, FBGN0003460, FBGN0000015, FBGN0003430, FBGN0027951, FBGN0001323	408	389	7918	0.7982257170220273	1.0	0.9999534210286336	99.99999999999993
Annotation Cluster 28	Enrichment Score: 0.9131376225513569
Category	Term	Count	%	PValue	Genes	List Total	Pop Hits	Pop Total	Fold Enrichment	Bonferroni	Benjamini	FDR
GOTERM_BP_FAT	GO:0006399~tRNA metabolic process	13	1.884057971014493	0.002399796799049406	FBGN0051739, FBGN0036000, FBGN0035942, FBGN0051812, FBGN0053260, FBGN0038811, FBGN0036569, FBGN0032819, FBGN0053276, FBGN0030660, FBGN0032750, FBGN0027079, FBGN0034703	398	94	7937	2.757965358708436	0.9787009933667961	0.19252130041869764	3.9440208206858007
INTERPRO	IPR013155:Valyl/Leucyl/Isoleucyl-tRNA synthetase, class I, anticodon-binding	3	0.43478260869565216	0.027867030145872072	FBGN0035942, FBGN0027079, FBGN0036569	571	5	10196	10.7138353765324	0.9999999999963665	0.8272750341018682	35.75930479078485
INTERPRO	IPR002300:Aminoacyl-tRNA synthetase, class Ia	3	0.43478260869565216	0.027867030145872072	FBGN0035942, FBGN0027079, FBGN0036569	571	5	10196	10.7138353765324	0.9999999999963665	0.8272750341018682	35.75930479078485
KEGG_PATHWAY	dme00290:Valine, leucine and isoleucine biosynthesis	4	0.5797101449275363	0.041468864851682434	FBGN0035942, FBGN0030482, FBGN0027079, FBGN0036569	152	11	2054	4.913875598086125	0.9632476179663438	0.37620658680509667	36.10980241692619
INTERPRO	IPR014729:Rossmann-like alpha/beta/alpha sandwich fold	5	0.7246376811594203	0.16071332671356262	FBGN0035942, FBGN0020389, FBGN0027079, FBGN0032482, FBGN0036569	571	38	10196	2.34952530187114	1.0	0.9981272582968946	93.56426506539792
SP_PIR_KEYWORDS	ligase	14	2.0289855072463765	0.16434134947395299	FBGN0051739, FBGN0017456, FBGN0038627, FBGN0035942, FBGN0032635, FBGN0032285, FBGN0037548, FBGN0034922, FBGN0033246, FBGN0003189, FBGN0036569, FBGN0030660, FBGN0039875, FBGN0027079	646	193	12980	1.4575145575001203	1.0	0.8158072840272428	90.22085501567096
SP_PIR_KEYWORDS	protein biosynthesis	8	1.1594202898550725	0.17935758016503126	FBGN0051739, FBGN0034237, FBGN0035942, FBGN0053100, FBGN0034915, FBGN0033069, FBGN0027079, FBGN0036569	646	93	12980	1.7284197210293286	1.0	0.8226434752158113	92.26744633228661
SP_PIR_KEYWORDS	Aminoacyl-tRNA synthetase	4	0.5797101449275363	0.18531231564281964	FBGN0051739, FBGN0035942, FBGN0027079, FBGN0036569	646	30	12980	2.6790505675954592	1.0	0.8124597887553192	92.9633554908803
GOTERM_BP_FAT	GO:0043039~tRNA aminoacylation	5	0.7246376811594203	0.2071067762740702	FBGN0051739, FBGN0035942, FBGN0030660, FBGN0027079, FBGN0036569	398	47	7937	2.1215118143911047	1.0	0.9719767280856805	97.9484030966926
GOTERM_BP_FAT	GO:0006418~tRNA aminoacylation for protein translation	5	0.7246376811594203	0.2071067762740702	FBGN0051739, FBGN0035942, FBGN0030660, FBGN0027079, FBGN0036569	398	47	7937	2.1215118143911047	1.0	0.9719767280856805	97.9484030966926
GOTERM_BP_FAT	GO:0043038~amino acid activation	5	0.7246376811594203	0.21773793269442626	FBGN0051739, FBGN0035942, FBGN0030660, FBGN0027079, FBGN0036569	398	48	7937	2.07731365159129	1.0	0.9729247849369071	98.36352060184437
GOTERM_MF_FAT	GO:0004812~aminoacyl-tRNA ligase activity	5	0.7246376811594203	0.23198790102035946	FBGN0051739, FBGN0035942, FBGN0030660, FBGN0027079, FBGN0036569	408	48	7918	2.021548202614379	1.0	0.9482006697935697	97.92007161653234
GOTERM_MF_FAT	GO:0016876~ligase activity, forming aminoacyl-tRNA and related compounds	5	0.7246376811594203	0.23198790102035946	FBGN0051739, FBGN0035942, FBGN0030660, FBGN0027079, FBGN0036569	408	48	7918	2.021548202614379	1.0	0.9482006697935697	97.92007161653234
GOTERM_MF_FAT	GO:0016875~ligase activity, forming carbon-oxygen bonds	5	0.7246376811594203	0.23198790102035946	FBGN0051739, FBGN0035942, FBGN0030660, FBGN0027079, FBGN0036569	408	48	7918	2.021548202614379	1.0	0.9482006697935697	97.92007161653234
KEGG_PATHWAY	dme00970:Aminoacyl-tRNA biosynthesis	4	0.5797101449275363	0.5559870929541116	FBGN0051739, FBGN0035942, FBGN0027079, FBGN0036569	152	39	2054	1.3859649122807016	1.0	0.9703484379081516	99.9813697174915
INTERPRO	IPR001412:Aminoacyl-tRNA synthetase, class I, conserved site	3	0.43478260869565216	0.5578454045527661	FBGN0035942, FBGN0027079, FBGN0036569	571	33	10196	1.623308390383697	1.0	0.9999997525416984	99.99971787104617
Annotation Cluster 29	Enrichment Score: 0.9036350956939605
Category	Term	Count	%	PValue	Genes	List Total	Pop Hits	Pop Total	Fold Enrichment	Bonferroni	Benjamini	FDR
GOTERM_CC_FAT	GO:0035098~ESC/E(Z) complex	3	0.43478260869565216	0.0395076801527571	FBGN0000588, FBGN0015610, FBGN0010313	266	6	4786	8.996240601503759	0.9999983949825302	0.4547286032515181	42.115782700365514
GOTERM_CC_FAT	GO:0035097~histone methyltransferase complex	3	0.43478260869565216	0.08499712903912074	FBGN0000588, FBGN0015610, FBGN0010313	266	9	4786	5.99749373433584	0.9999999999998298	0.6371861121361349	70.0247547312269
GOTERM_CC_FAT	GO:0034708~methyltransferase complex	3	0.43478260869565216	0.08499712903912074	FBGN0000588, FBGN0015610, FBGN0010313	266	9	4786	5.99749373433584	0.9999999999998298	0.6371861121361349	70.0247547312269
GOTERM_CC_FAT	GO:0031519~PcG protein complex	3	0.43478260869565216	0.1797190078373624	FBGN0000588, FBGN0015610, FBGN0010313	266	14	4786	3.855531686358754	1.0	0.8464207750682231	93.19147534947368
GOTERM_BP_FAT	GO:0006342~chromatin silencing	8	1.1594202898550725	0.2716768827455509	FBGN0022772, FBGN0000588, FBGN0027378, FBGN0015270, FBGN0023180, FBGN0015271, FBGN0015610, FBGN0010313	398	105	7937	1.5194065565924864	1.0	0.9786638944530041	99.50538847780815
GOTERM_BP_FAT	GO:0045814~negative regulation of gene expression, epigenetic	8	1.1594202898550725	0.2716768827455509	FBGN0022772, FBGN0000588, FBGN0027378, FBGN0015270, FBGN0023180, FBGN0015271, FBGN0015610, FBGN0010313	398	105	7937	1.5194065565924864	1.0	0.9786638944530041	99.50538847780815
Annotation Cluster 30	Enrichment Score: 0.8967726074477217
Category	Term	Count	%	PValue	Genes	List Total	Pop Hits	Pop Total	Fold Enrichment	Bonferroni	Benjamini	FDR
GOTERM_CC_FAT	GO:0005643~nuclear pore	7	1.0144927536231882	0.03604115991647129	FBGN0039004, FBGN0039120, FBGN0024921, FBGN0028974, FBGN0024889, FBGN0022213, FBGN0260937	266	45	4786	2.798830409356725	0.9999947111611679	0.4392988531196462	39.21713610555151
GOTERM_CC_FAT	GO:0005635~nuclear envelope	10	1.4492753623188406	0.046954527667554195	FBGN0039004, FBGN0039120, FBGN0003022, FBGN0024921, FBGN0014075, FBGN0028974, FBGN0024889, FBGN0022213, FBGN0260937, FBGN0003612	266	86	4786	2.0921489770938977	0.9999998779299732	0.4848401081851632	47.91500480971178
GOTERM_CC_FAT	GO:0046930~pore complex	7	1.0144927536231882	0.04737057973029982	FBGN0039004, FBGN0039120, FBGN0024921, FBGN0028974, FBGN0024889, FBGN0022213, FBGN0260937	266	48	4786	2.62390350877193	0.999999894357025	0.46087908828667	48.22255797824722
GOTERM_CC_FAT	GO:0031967~organelle envelope	19	2.753623188405797	0.6373479080173227	FBGN0031684, FBGN0027579, FBGN0039561, FBGN0035805, FBGN0039120, FBGN0003022, FBGN0024921, FBGN0024889, FBGN0052103, FBGN0003612, FBGN0039004, FBGN0020371, FBGN0027615, FBGN0014075, FBGN0052230, FBGN0038387, FBGN0028974, FBGN0022213, FBGN0260937	266	344	4786	0.9937707641196013	1.0	0.997766778228798	99.99989401343537
GOTERM_CC_FAT	GO:0031975~envelope	19	2.753623188405797	0.6423555232282907	FBGN0031684, FBGN0027579, FBGN0039561, FBGN0035805, FBGN0039120, FBGN0003022, FBGN0024921, FBGN0024889, FBGN0052103, FBGN0003612, FBGN0039004, FBGN0020371, FBGN0027615, FBGN0014075, FBGN0052230, FBGN0038387, FBGN0028974, FBGN0022213, FBGN0260937	266	345	4786	0.9908902691511386	1.0	0.9977060733092953	99.99991222985076
Annotation Cluster 31	Enrichment Score: 0.8726470667887045
Category	Term	Count	%	PValue	Genes	List Total	Pop Hits	Pop Total	Fold Enrichment	Bonferroni	Benjamini	FDR
GOTERM_BP_FAT	GO:0070085~glycosylation	6	0.8695652173913043	0.09651930135644167	FBGN0014075, FBGN0033315, FBGN0086253, FBGN0031662, FBGN0032117, FBGN0033901	398	49	7937	2.4419033945236386	1.0	0.8889027523244024	81.7295733499927
GOTERM_BP_FAT	GO:0006486~protein amino acid glycosylation	6	0.8695652173913043	0.09651930135644167	FBGN0014075, FBGN0033315, FBGN0086253, FBGN0031662, FBGN0032117, FBGN0033901	398	49	7937	2.4419033945236386	1.0	0.8889027523244024	81.7295733499927
GOTERM_BP_FAT	GO:0043413~biopolymer glycosylation	6	0.8695652173913043	0.09651930135644167	FBGN0014075, FBGN0033315, FBGN0086253, FBGN0031662, FBGN0032117, FBGN0033901	398	49	7937	2.4419033945236386	1.0	0.8889027523244024	81.7295733499927
GOTERM_BP_FAT	GO:0009101~glycoprotein biosynthetic process	6	0.8695652173913043	0.2061881391101335	FBGN0014075, FBGN0033315, FBGN0086253, FBGN0031662, FBGN0032117, FBGN0033901	398	63	7937	1.8992581957406076	1.0	0.9724407330711928	97.90822963424996
GOTERM_BP_FAT	GO:0009100~glycoprotein metabolic process	6	0.8695652173913043	0.23369987388616026	FBGN0014075, FBGN0033315, FBGN0086253, FBGN0031662, FBGN0032117, FBGN0033901	398	66	7937	1.8129282777523983	1.0	0.9754740197451768	98.84132042976036
Annotation Cluster 32	Enrichment Score: 0.8497968725663521
Category	Term	Count	%	PValue	Genes	List Total	Pop Hits	Pop Total	Fold Enrichment	Bonferroni	Benjamini	FDR
GOTERM_BP_FAT	GO:0045746~negative regulation of Notch signaling pathway	4	0.5797101449275363	0.04280856963854114	FBGN0004197, FBGN0086253, FBGN0040206, FBGN0033901	398	16	7937	4.985552763819096	1.0	0.740213289211299	51.94083149068825
GOTERM_BP_FAT	GO:0008593~regulation of Notch signaling pathway	4	0.5797101449275363	0.12692994998780566	FBGN0004197, FBGN0086253, FBGN0040206, FBGN0033901	398	25	7937	3.190753768844221	1.0	0.9248858188427954	89.7028751177667
GOTERM_BP_FAT	GO:0007219~Notch signaling pathway	6	0.8695652173913043	0.16304807364264012	FBGN0004197, FBGN0259212, FBGN0037351, FBGN0086253, FBGN0053198, FBGN0033901	398	58	7937	2.0629873505458325	1.0	0.9533926937227168	94.92516359969811
GOTERM_BP_FAT	GO:0009968~negative regulation of signal transduction	8	1.1594202898550725	0.24842044931118643	FBGN0004197, FBGN0024836, FBGN0005355, FBGN0015286, FBGN0086253, FBGN0040206, FBGN0033901, FBGN0003612	398	102	7937	1.5640949847275594	1.0	0.9757534799784577	99.1626965914024
GOTERM_BP_FAT	GO:0010648~negative regulation of cell communication	8	1.1594202898550725	0.25610484594872485	FBGN0004197, FBGN0024836, FBGN0005355, FBGN0015286, FBGN0086253, FBGN0040206, FBGN0033901, FBGN0003612	398	103	7937	1.548909596526321	1.0	0.9760543461981145	99.29508831010966
Annotation Cluster 33	Enrichment Score: 0.8182531633052336
Category	Term	Count	%	PValue	Genes	List Total	Pop Hits	Pop Total	Fold Enrichment	Bonferroni	Benjamini	FDR
INTERPRO	IPR004119:Protein of unknown function DUF227	6	0.8695652173913043	0.14560162771501278	FBGN0031800, FBGN0039325, FBGN0039324, FBGN0039308, FBGN0051097, FBGN0039323	571	50	10196	2.14276707530648	1.0	0.997781057689081	91.48963987228551
INTERPRO	IPR015897:CHK kinase-like	6	0.8695652173913043	0.14560162771501278	FBGN0031800, FBGN0039325, FBGN0039324, FBGN0039308, FBGN0051097, FBGN0039323	571	50	10196	2.14276707530648	1.0	0.997781057689081	91.48963987228551
SMART	SM00587:CHK	6	0.8695652173913043	0.1655419436166663	FBGN0031800, FBGN0039325, FBGN0039324, FBGN0039308, FBGN0051097, FBGN0039323	283	50	4824	2.0455123674911664	0.999999999999995	0.9499271944546439	89.28196500055546
Annotation Cluster 34	Enrichment Score: 0.7629075721999321
Category	Term	Count	%	PValue	Genes	List Total	Pop Hits	Pop Total	Fold Enrichment	Bonferroni	Benjamini	FDR
GOTERM_BP_FAT	GO:0032259~methylation	8	1.1594202898550725	0.015676674777568202	FBGN0000588, FBGN0052133, FBGN0037250, FBGN0030720, FBGN0015610, FBGN0028953, FBGN0039139, FBGN0036856	398	53	7937	3.0101450649473787	0.9999999999898441	0.5466225245045273	23.250688695794185
GOTERM_BP_FAT	GO:0006730~one-carbon metabolic process	9	1.3043478260869565	0.03532655594655773	FBGN0000588, FBGN0052133, FBGN0039486, FBGN0037250, FBGN0030720, FBGN0015610, FBGN0028953, FBGN0039139, FBGN0036856	398	76	7937	2.36157762496694	1.0	0.6989121099652594	45.24692766339309
GOTERM_BP_FAT	GO:0043414~biopolymer methylation	6	0.8695652173913043	0.061825309041969145	FBGN0000588, FBGN0052133, FBGN0030720, FBGN0015610, FBGN0028953, FBGN0039139	398	43	7937	2.782634100736239	1.0	0.8026603232325932	65.65846053108582
SP_PIR_KEYWORDS	chromatin regulator	6	0.8695652173913043	0.21170554792388258	FBGN0000588, FBGN0002781, FBGN0027378, FBGN0039559, FBGN0015610, FBGN0027889	646	64	12980	1.8837074303405572	1.0	0.8381841350873631	95.4064257074858
GOTERM_BP_FAT	GO:0016571~histone methylation	3	0.43478260869565216	0.28317791750644644	FBGN0000588, FBGN0052133, FBGN0015610	398	21	7937	2.848887293610912	1.0	0.9818693358033405	99.62112754037119
GOTERM_BP_FAT	GO:0016570~histone modification	5	0.7246376811594203	0.2954663405393315	FBGN0000588, FBGN0052133, FBGN0027378, FBGN0015610, FBGN0027889	398	55	7937	1.8129282777523985	1.0	0.9838425788821166	99.71638770373823
GOTERM_BP_FAT	GO:0016569~covalent chromatin modification	5	0.7246376811594203	0.2954663405393315	FBGN0000588, FBGN0052133, FBGN0027378, FBGN0015610, FBGN0027889	398	55	7937	1.8129282777523985	1.0	0.9838425788821166	99.71638770373823
GOTERM_BP_FAT	GO:0016568~chromatin modification	8	1.1594202898550725	0.32788182646570335	FBGN0000588, FBGN0052133, FBGN0027835, FBGN0002781, FBGN0027378, FBGN0039559, FBGN0015610, FBGN0027889	398	112	7937	1.4244436468054558	1.0	0.9879681411427647	99.87113495899645
GOTERM_BP_FAT	GO:0006338~chromatin remodeling	4	0.5797101449275363	0.40641081904588683	FBGN0000588, FBGN0027835, FBGN0027378, FBGN0015610	398	46	7937	1.734105309154468	1.0	0.9924504467065722	99.98391421244456
GOTERM_BP_FAT	GO:0008213~protein amino acid alkylation	3	0.43478260869565216	0.41209984671993877	FBGN0000588, FBGN0052133, FBGN0015610	398	28	7937	2.1366654702081838	1.0	0.9926932471141919	99.98631019473608
GOTERM_BP_FAT	GO:0006479~protein amino acid methylation	3	0.43478260869565216	0.41209984671993877	FBGN0000588, FBGN0052133, FBGN0015610	398	28	7937	2.1366654702081838	1.0	0.9926932471141919	99.98631019473608
Annotation Cluster 35	Enrichment Score: 0.7433850945014213
Category	Term	Count	%	PValue	Genes	List Total	Pop Hits	Pop Total	Fold Enrichment	Bonferroni	Benjamini	FDR
SP_PIR_KEYWORDS	Aminotransferase	3	0.43478260869565216	0.1339895163945739	FBGN0030482, FBGN0030558, FBGN0036381	646	13	12980	4.636818290069064	0.9999999999999996	0.8133175850455273	84.47806050597347
SP_PIR_KEYWORDS	pyridoxal phosphate	4	0.5797101449275363	0.13661548954508013	FBGN0030482, FBGN0030558, FBGN0036381, FBGN0004507	646	26	12980	3.091212193379376	0.9999999999999998	0.8052186541871702	85.07663628869643
GOTERM_MF_FAT	GO:0008483~transaminase activity	3	0.43478260869565216	0.19738798688620818	FBGN0030482, FBGN0030558, FBGN0036381	408	16	7918	3.638786764705882	1.0	0.9350545711335876	96.02948217108201
GOTERM_MF_FAT	GO:0016769~transferase activity, transferring nitrogenous groups	3	0.43478260869565216	0.29414951852956406	FBGN0030482, FBGN0030558, FBGN0036381	408	21	7918	2.772408963585434	1.0	0.9555501916417252	99.39713763697644
Annotation Cluster 36	Enrichment Score: 0.6852493039935811
Category	Term	Count	%	PValue	Genes	List Total	Pop Hits	Pop Total	Fold Enrichment	Bonferroni	Benjamini	FDR
GOTERM_BP_FAT	GO:0010389~regulation of G2/M transition of mitotic cell cycle	3	0.43478260869565216	0.01399996866437761	FBGN0040290, FBGN0050342, FBGN0035294	398	4	7937	14.956658291457286	0.9999999998448186	0.5410629727715668	21.031573605002198
GOTERM_BP_FAT	GO:0007346~regulation of mitotic cell cycle	9	1.3043478260869565	0.11655052328209822	FBGN0004009, FBGN0040290, FBGN0050342, FBGN0033740, FBGN0035294, FBGN0039403, FBGN0015610, FBGN0001323, FBGN0025457	398	98	7937	1.8314275458927292	1.0	0.9137827879943912	87.44909687202116
GOTERM_BP_FAT	GO:0051726~regulation of cell cycle	13	1.884057971014493	0.12712575898672118	FBGN0039403, FBGN0015610, FBGN0025457, FBGN0040290, FBGN0004009, FBGN0041147, FBGN0050342, FBGN0033740, FBGN0004106, FBGN0035294, FBGN0061515, FBGN0001323, FBGN0000996	398	166	7937	1.561739419991524	1.0	0.9228896293125417	89.7414837467413
GOTERM_BP_FAT	GO:0010564~regulation of cell cycle process	7	1.0144927536231882	0.24293475921105973	FBGN0040290, FBGN0050342, FBGN0033740, FBGN0035294, FBGN0039403, FBGN0001323, FBGN0025457	398	84	7937	1.661850921273032	1.0	0.9764022697929323	99.05424738490848
GOTERM_BP_FAT	GO:0051783~regulation of nuclear division	3	0.43478260869565216	0.6285791504463011	FBGN0033740, FBGN0001323, FBGN0025457	398	42	7937	1.424443646805456	1.0	0.9988311217639783	99.9999937438263
GOTERM_BP_FAT	GO:0007088~regulation of mitosis	3	0.43478260869565216	0.6285791504463011	FBGN0033740, FBGN0001323, FBGN0025457	398	42	7937	1.424443646805456	1.0	0.9988311217639783	99.9999937438263
GOTERM_BP_FAT	GO:0033043~regulation of organelle organization	5	0.7246376811594203	0.8019927093041633	FBGN0000017, FBGN0002781, FBGN0033740, FBGN0001323, FBGN0025457	398	109	7937	0.9147803236365314	1.0	0.9998244998432012	99.9999999998336
Annotation Cluster 37	Enrichment Score: 0.6758197144944632
Category	Term	Count	%	PValue	Genes	List Total	Pop Hits	Pop Total	Fold Enrichment	Bonferroni	Benjamini	FDR
GOTERM_BP_FAT	GO:0006955~immune response	15	2.1739130434782608	0.04335878261414303	FBGN0005630, FBGN0031547, FBGN0036184, FBGN0028541, FBGN0015286, FBGN0029114, FBGN0016675, FBGN0082598, FBGN0041182, FBGN0014033, FBGN0026318, FBGN0032773, FBGN0014000, FBGN0035976, FBGN0000996	398	169	7937	1.7700187327168384	1.0	0.7315337894367925	52.40140118951353
GOTERM_BP_FAT	GO:0050829~defense response to Gram-negative bacterium	5	0.7246376811594203	0.06048636197950451	FBGN0041182, FBGN0014033, FBGN0028541, FBGN0082598, FBGN0035976	398	30	7937	3.323701842546064	1.0	0.805744680605421	64.82834571191654
GOTERM_BP_FAT	GO:0009617~response to bacterium	7	1.0144927536231882	0.21017070778903174	FBGN0041182, FBGN0014033, FBGN0034707, FBGN0028541, FBGN0016675, FBGN0082598, FBGN0035976	398	80	7937	1.7449434673366835	1.0	0.9717252656592571	98.07721151910717
GOTERM_BP_FAT	GO:0006952~defense response	12	1.7391304347826086	0.24801168984199717	FBGN0041182, FBGN0014033, FBGN0031547, FBGN0028541, FBGN0026318, FBGN0015286, FBGN0032773, FBGN0029114, FBGN0014000, FBGN0016675, FBGN0082598, FBGN0035976	398	173	7937	1.3832747552792866	1.0	0.9763130277439591	99.15503730882625
GOTERM_BP_FAT	GO:0042742~defense response to bacterium	6	0.8695652173913043	0.2621728156150547	FBGN0041182, FBGN0014033, FBGN0028541, FBGN0016675, FBGN0082598, FBGN0035976	398	69	7937	1.7341053091544678	1.0	0.9770817722770265	99.38544276031939
GOTERM_BP_FAT	GO:0045087~innate immune response	7	1.0144927536231882	0.31224906734883223	FBGN0026318, FBGN0015286, FBGN0032773, FBGN0029114, FBGN0014000, FBGN0082598, FBGN0035976	398	92	7937	1.5173421455101594	1.0	0.986622800536664	99.81060490553718
GOTERM_BP_FAT	GO:0019731~antibacterial humoral response	3	0.43478260869565216	0.39427227070216053	FBGN0041182, FBGN0016675, FBGN0035976	398	27	7937	2.2158012283640423	1.0	0.9920777911555099	99.97742237967363
GOTERM_BP_FAT	GO:0006959~humoral immune response	6	0.8695652173913043	0.40157827586858774	FBGN0041182, FBGN0005630, FBGN0032773, FBGN0016675, FBGN0035976, FBGN0000996	398	83	7937	1.4416056184537143	1.0	0.9927410649152328	99.98157460678559
GOTERM_BP_FAT	GO:0019730~antimicrobial humoral response	5	0.7246376811594203	0.46686190110549114	FBGN0041182, FBGN0005630, FBGN0016675, FBGN0035976, FBGN0000996	398	70	7937	1.424443646805456	1.0	0.9950246054567093	99.99733785791122
Annotation Cluster 38	Enrichment Score: 0.6710687751511112
Category	Term	Count	%	PValue	Genes	List Total	Pop Hits	Pop Total	Fold Enrichment	Bonferroni	Benjamini	FDR
KEGG_PATHWAY	dme00511:Other glycan degradation	5	0.7246376811594203	0.045634998491369184	FBGN0036170, FBGN0260746, FBGN0001089, FBGN0034427, FBGN0026616	152	19	2054	3.556094182825485	0.9738343606594716	0.3658143382660224	38.986773929649075
GOTERM_BP_FAT	GO:0000272~polysaccharide catabolic process	5	0.7246376811594203	0.08048797001524274	FBGN0036170, FBGN0031996, FBGN0004507, FBGN0035976, FBGN0250907	398	33	7937	3.0215471295873306	1.0	0.8574726352702096	75.47124231315901
GOTERM_BP_FAT	GO:0006026~aminoglycan catabolic process	4	0.5797101449275363	0.2138052874486121	FBGN0036170, FBGN0031996, FBGN0035976, FBGN0250907	398	32	7937	2.492776381909548	1.0	0.9727177086395589	98.22014683268031
GOTERM_BP_FAT	GO:0016052~carbohydrate catabolic process	7	1.0144927536231882	0.23460076583992512	FBGN0036170, FBGN0031996, FBGN0051169, FBGN0036723, FBGN0004507, FBGN0035976, FBGN0250907	398	83	7937	1.6818732215293335	1.0	0.9750854203807096	98.86392380255988
INTERPRO	IPR013781:Glycoside hydrolase, subgroup, catalytic core	5	0.7246376811594203	0.26732882325490026	FBGN0036170, FBGN0260746, FBGN0001089, FBGN0031996, FBGN0250907	571	47	10196	1.8996162015128366	1.0	0.9996044786493548	99.23305365134382
GOTERM_BP_FAT	GO:0005976~polysaccharide metabolic process	10	1.4492753623188406	0.3572885748123267	FBGN0052220, FBGN0036170, FBGN0022770, FBGN0023479, FBGN0031996, FBGN0053258, FBGN0033315, FBGN0004507, FBGN0035976, FBGN0250907	398	153	7937	1.3034124872729662	1.0	0.9896306227800998	99.93908329877257
SP_PIR_KEYWORDS	glycosidase	6	0.8695652173913043	0.42590941539403865	FBGN0036170, FBGN0260746, FBGN0001089, FBGN0031996, FBGN0026616, FBGN0250907	646	86	12980	1.401828785369717	1.0	0.9479634157213643	99.92433791915667
GOTERM_BP_FAT	GO:0006022~aminoglycan metabolic process	8	1.1594202898550725	0.5710718606116532	FBGN0036170, FBGN0022770, FBGN0023479, FBGN0031996, FBGN0053258, FBGN0033315, FBGN0035976, FBGN0250907	398	142	7937	1.1235048481845848	1.0	0.997954178582742	99.99993028323402
Annotation Cluster 39	Enrichment Score: 0.6674990485275832
Category	Term	Count	%	PValue	Genes	List Total	Pop Hits	Pop Total	Fold Enrichment	Bonferroni	Benjamini	FDR
GOTERM_MF_FAT	GO:0004386~helicase activity	13	1.884057971014493	0.009884443984127415	FBGN0001330, FBGN0024332, FBGN0036018, FBGN0017577, FBGN0021995, FBGN0039403, FBGN0032690, FBGN0025815, FBGN0040290, FBGN0030631, FBGN0033160, FBGN0036104, FBGN0015929	408	109	7918	2.3145799604245365	0.9965933650953095	0.2706987174251284	13.56282079554515
GOTERM_MF_FAT	GO:0004004~ATP-dependent RNA helicase activity	5	0.7246376811594203	0.14794204013618714	FBGN0030631, FBGN0033160, FBGN0036104, FBGN0021995, FBGN0032690	408	40	7918	2.425857843137255	1.0	0.8811284747888981	90.45447920032619
GOTERM_MF_FAT	GO:0008186~RNA-dependent ATPase activity	5	0.7246376811594203	0.14794204013618714	FBGN0030631, FBGN0033160, FBGN0036104, FBGN0021995, FBGN0032690	408	40	7918	2.425857843137255	1.0	0.8811284747888981	90.45447920032619
INTERPRO	IPR000629:RNA helicase, ATP-dependent, DEAD-box, conserved site	4	0.5797101449275363	0.17535751416053078	FBGN0030631, FBGN0036104, FBGN0021995, FBGN0032690	571	26	10196	2.7471372760339485	1.0	0.9983675337362602	95.114604812228
SP_PIR_KEYWORDS	helicase	7	1.0144927536231882	0.18325402562920212	FBGN0040290, FBGN0001330, FBGN0030631, FBGN0033160, FBGN0036104, FBGN0021995, FBGN0032690	646	77	12980	1.826625386996904	1.0	0.8191632280969765	92.72962996429457
GOTERM_MF_FAT	GO:0070035~purine NTP-dependent helicase activity	7	1.0144927536231882	0.2113248336407042	FBGN0040290, FBGN0001330, FBGN0030631, FBGN0033160, FBGN0036104, FBGN0021995, FBGN0032690	408	78	7918	1.7416415284062343	1.0	0.9374187983817979	96.92938550758652
GOTERM_MF_FAT	GO:0008026~ATP-dependent helicase activity	7	1.0144927536231882	0.2113248336407042	FBGN0040290, FBGN0001330, FBGN0030631, FBGN0033160, FBGN0036104, FBGN0021995, FBGN0032690	408	78	7918	1.7416415284062343	1.0	0.9374187983817979	96.92938550758652
INTERPRO	IPR011545:DNA/RNA helicase, DEAD/DEAH box type, N-terminal	5	0.7246376811594203	0.21808724026011855	FBGN0040290, FBGN0030631, FBGN0036104, FBGN0021995, FBGN0032690	571	43	10196	2.0763246853744963	1.0	0.9995205045079085	97.87632989981817
INTERPRO	IPR014021:Helicase, superfamily 1 and 2, ATP-binding	7	1.0144927536231882	0.2227690153570029	FBGN0040290, FBGN0001330, FBGN0030631, FBGN0033160, FBGN0036104, FBGN0021995, FBGN0032690	571	73	10196	1.7122567953362282	1.0	0.9993509594577702	98.06692683667359
INTERPRO	IPR014001:DEAD-like helicase, N-terminal	7	1.0144927536231882	0.24126437050249994	FBGN0040290, FBGN0001330, FBGN0030631, FBGN0033160, FBGN0036104, FBGN0021995, FBGN0032690	571	75	10196	1.6665966141272621	1.0	0.9994835022746178	98.67421573502918
GOTERM_MF_FAT	GO:0003724~RNA helicase activity	5	0.7246376811594203	0.2432448491866534	FBGN0030631, FBGN0033160, FBGN0036104, FBGN0021995, FBGN0032690	408	49	7918	1.9802921168467387	1.0	0.9477815814964302	98.32522072060719
INTERPRO	IPR001650:DNA/RNA helicase, C-terminal	7	1.0144927536231882	0.25067951676890954	FBGN0040290, FBGN0001330, FBGN0030631, FBGN0033160, FBGN0036104, FBGN0021995, FBGN0032690	571	76	10196	1.644667711309798	1.0	0.9995401911195427	98.9096592883401
INTERPRO	IPR014014:RNA helicase, DEAD-box type, Q motif	4	0.5797101449275363	0.2645726473744916	FBGN0030631, FBGN0036104, FBGN0021995, FBGN0032690	571	32	10196	2.232049036777583	1.0	0.9996493586305235	99.18661188469729
SMART	SM00487:DEXDc	7	1.0144927536231882	0.2733047281201897	FBGN0040290, FBGN0001330, FBGN0030631, FBGN0033160, FBGN0036104, FBGN0021995, FBGN0032690	283	75	4824	1.59095406360424	1.0	0.9842391241160791	98.05437701120115
SMART	SM00490:HELICc	7	1.0144927536231882	0.28352441463455863	FBGN0040290, FBGN0001330, FBGN0030631, FBGN0033160, FBGN0036104, FBGN0021995, FBGN0032690	283	76	4824	1.5700204575041843	1.0	0.9824970895437699	98.36636580590458
GOTERM_MF_FAT	GO:0042624~ATPase activity, uncoupled	11	1.5942028985507246	0.5298173462181249	FBGN0028700, FBGN0028684, FBGN0051792, FBGN0040290, FBGN0010621, FBGN0030631, FBGN0033160, FBGN0036104, FBGN0033661, FBGN0021995, FBGN0032690	408	192	7918	1.1118515114379086	1.0	0.9903558622055225	99.99844657510805
GOTERM_MF_FAT	GO:0042623~ATPase activity, coupled	16	2.318840579710145	0.6196389933305803	FBGN0028700, FBGN0038613, FBGN0035918, FBGN0010621, FBGN0030871, FBGN0001330, FBGN0259214, FBGN0021995, FBGN0032690, FBGN0051792, FBGN0040290, FBGN0030631, FBGN0020371, FBGN0033160, FBGN0036104, FBGN0015376	408	307	7918	1.0114325860637414	1.0	0.9950900402182761	99.99993075753584
GOTERM_MF_FAT	GO:0016887~ATPase activity	18	2.608695652173913	0.6468662639822812	FBGN0028700, FBGN0038613, FBGN0028684, FBGN0035918, FBGN0010621, FBGN0001330, FBGN0030871, FBGN0259214, FBGN0021995, FBGN0032690, FBGN0051792, FBGN0040290, FBGN0030631, FBGN0020371, FBGN0033160, FBGN0036104, FBGN0015376, FBGN0033661	408	353	7918	0.9895850691551409	1.0	0.9959658493946153	99.99997671475333
Annotation Cluster 40	Enrichment Score: 0.6319971689246849
Category	Term	Count	%	PValue	Genes	List Total	Pop Hits	Pop Total	Fold Enrichment	Bonferroni	Benjamini	FDR
GOTERM_BP_FAT	GO:0006221~pyrimidine nucleotide biosynthetic process	3	0.43478260869565216	0.15296988761497102	FBGN0034299, FBGN0000150, FBGN0003189	398	14	7937	4.2733309404163675	1.0	0.9479285669231579	93.79871753975006
GOTERM_BP_FAT	GO:0006220~pyrimidine nucleotide metabolic process	3	0.43478260869565216	0.17095235144370702	FBGN0034299, FBGN0000150, FBGN0003189	398	15	7937	3.9884422110552764	1.0	0.9547829177052255	95.6708265765439
GOTERM_BP_FAT	GO:0009165~nucleotide biosynthetic process	9	1.3043478260869565	0.4858782590850861	FBGN0038613, FBGN0034299, FBGN0038173, FBGN0259214, FBGN0036030, FBGN0037661, FBGN0000150, FBGN0003189, FBGN0036959	398	151	7937	1.1886086059436256	1.0	0.9956508283699678	99.99855103003938
Annotation Cluster 41	Enrichment Score: 0.6273977522493063
Category	Term	Count	%	PValue	Genes	List Total	Pop Hits	Pop Total	Fold Enrichment	Bonferroni	Benjamini	FDR
GOTERM_BP_FAT	GO:0065004~protein-DNA complex assembly	6	0.8695652173913043	0.09016405561012723	FBGN0025815, FBGN0035918, FBGN0024332, FBGN0017577, FBGN0015610, FBGN0051613	398	48	7937	2.4927763819095476	1.0	0.8814043935875538	79.45378605795477
GOTERM_BP_FAT	GO:0043933~macromolecular complex subunit organization	19	2.753623188405797	0.16622137915225413	FBGN0035918, FBGN0022936, FBGN0035805, FBGN0028398, FBGN0024332, FBGN0004587, FBGN0034503, FBGN0034915, FBGN0024921, FBGN0017577, FBGN0015610, FBGN0037359, FBGN0025815, FBGN0034707, FBGN0031868, FBGN0027615, FBGN0027378, FBGN0022213, FBGN0051613	398	281	7937	1.3484057297161967	1.0	0.9548660551614566	95.23796461702344
GOTERM_BP_FAT	GO:0065003~macromolecular complex assembly	17	2.4637681159420293	0.1702845825446161	FBGN0035918, FBGN0022936, FBGN0035805, FBGN0028398, FBGN0024332, FBGN0004587, FBGN0034503, FBGN0034915, FBGN0024921, FBGN0017577, FBGN0015610, FBGN0037359, FBGN0025815, FBGN0034707, FBGN0027615, FBGN0022213, FBGN0051613	398	246	7937	1.378120276177636	1.0	0.9556258181816096	95.61205602503146
GOTERM_BP_FAT	GO:0034622~cellular macromolecular complex assembly	12	1.7391304347826086	0.2032037406832039	FBGN0025815, FBGN0035918, FBGN0035805, FBGN0004587, FBGN0024332, FBGN0034915, FBGN0024921, FBGN0027615, FBGN0017577, FBGN0015610, FBGN0022213, FBGN0051613	398	165	7937	1.4503426222019187	1.0	0.9717790201354346	97.77255209515766
GOTERM_BP_FAT	GO:0034621~cellular macromolecular complex subunit organization	14	2.0289855072463765	0.2161094965399623	FBGN0035918, FBGN0035805, FBGN0024332, FBGN0004587, FBGN0034915, FBGN0024921, FBGN0017577, FBGN0015610, FBGN0025815, FBGN0031868, FBGN0027615, FBGN0027378, FBGN0022213, FBGN0051613	398	203	7937	1.3753249003638883	1.0	0.972994318153885	98.305522532625
GOTERM_BP_FAT	GO:0070271~protein complex biogenesis	9	1.3043478260869565	0.6016684902937341	FBGN0034707, FBGN0035805, FBGN0022936, FBGN0028398, FBGN0034503, FBGN0024921, FBGN0027615, FBGN0037359, FBGN0022213	398	167	7937	1.0747299371107033	1.0	0.9984905485164305	99.99997981295931
GOTERM_BP_FAT	GO:0006461~protein complex assembly	9	1.3043478260869565	0.6016684902937341	FBGN0034707, FBGN0035805, FBGN0022936, FBGN0028398, FBGN0034503, FBGN0024921, FBGN0027615, FBGN0037359, FBGN0022213	398	167	7937	1.0747299371107033	1.0	0.9984905485164305	99.99997981295931
Annotation Cluster 42	Enrichment Score: 0.6212572849521907
Category	Term	Count	%	PValue	Genes	List Total	Pop Hits	Pop Total	Fold Enrichment	Bonferroni	Benjamini	FDR
GOTERM_BP_FAT	GO:0035051~cardiac cell differentiation	4	0.5797101449275363	0.07531428260457393	FBGN0004009, FBGN0010389, FBGN0035956, FBGN0003651	398	20	7937	3.9884422110552764	1.0	0.84621821744846	73.05458300316778
GOTERM_BP_FAT	GO:0010002~cardioblast differentiation	3	0.43478260869565216	0.13539572835821373	FBGN0004009, FBGN0010389, FBGN0003651	398	13	7937	4.60204870506378	1.0	0.9334665607292338	91.25328258717417
GOTERM_BP_FAT	GO:0007507~heart development	6	0.8695652173913043	0.2621728156150547	FBGN0004009, FBGN0000015, FBGN0010389, FBGN0003430, FBGN0035956, FBGN0003651	398	69	7937	1.7341053091544678	1.0	0.9770817722770265	99.38544276031939
GOTERM_BP_FAT	GO:0007419~ventral cord development	3	0.43478260869565216	0.46393346647414185	FBGN0004009, FBGN0010389, FBGN0003651	398	31	7937	1.9298913924461014	1.0	0.9950728293419234	99.99708208065555
GOTERM_BP_FAT	GO:0001709~cell fate determination	7	1.0144927536231882	0.6312304031218139	FBGN0004873, FBGN0086680, FBGN0004009, FBGN0010389, FBGN0000183, FBGN0001323, FBGN0003651	398	129	7937	1.0821354836196486	1.0	0.9988542893983621	99.99999445113349
Annotation Cluster 43	Enrichment Score: 0.6168950561288945
Category	Term	Count	%	PValue	Genes	List Total	Pop Hits	Pop Total	Fold Enrichment	Bonferroni	Benjamini	FDR
GOTERM_MF_FAT	GO:0050660~FAD binding	6	0.8695652173913043	0.20327732494725656	FBGN0003308, FBGN0036824, FBGN0038349, FBGN0032750, FBGN0037999, FBGN0032819	408	61	7918	1.9088717454194792	1.0	0.9333330583419494	96.43616922273823
GOTERM_MF_FAT	GO:0048037~cofactor binding	13	1.884057971014493	0.24274015249323821	FBGN0029155, FBGN0036824, FBGN0030558, FBGN0038349, FBGN0037999, FBGN0004507, FBGN0032819, FBGN0003308, FBGN0051169, FBGN0037749, FBGN0032750, FBGN0036381, FBGN0039358	408	185	7918	1.3637254901960785	1.0	0.9502541793914889	98.30875724010498
GOTERM_MF_FAT	GO:0050662~coenzyme binding	10	1.4492753623188406	0.2858145108708837	FBGN0003308, FBGN0029155, FBGN0036824, FBGN0051169, FBGN0038349, FBGN0037749, FBGN0032750, FBGN0037999, FBGN0039358, FBGN0032819	408	139	7918	1.3961771759063337	1.0	0.9529351263157233	99.28381747372474
Annotation Cluster 44	Enrichment Score: 0.5944038956547436
Category	Term	Count	%	PValue	Genes	List Total	Pop Hits	Pop Total	Fold Enrichment	Bonferroni	Benjamini	FDR
INTERPRO	IPR005829:Sugar transporter, conserved site	6	0.8695652173913043	0.1284644834662409	FBGN0031520, FBGN0034247, FBGN0031523, FBGN0034045, FBGN0036886, FBGN0029932	571	48	10196	2.232049036777583	1.0	0.9961959344123428	88.38572832251246
GOTERM_MF_FAT	GO:0015149~hexose transmembrane transporter activity	3	0.43478260869565216	0.2552953364393199	FBGN0034247, FBGN0031523, FBGN0034045	408	19	7918	3.0642414860681115	1.0	0.9533733337823088	98.67666402176208
GOTERM_MF_FAT	GO:0015145~monosaccharide transmembrane transporter activity	3	0.43478260869565216	0.3134887898198684	FBGN0034247, FBGN0031523, FBGN0034045	408	22	7918	2.646390374331551	1.0	0.9634826567993536	99.59895627123663
GOTERM_MF_FAT	GO:0051119~sugar transmembrane transporter activity	3	0.43478260869565216	0.4076959953621757	FBGN0034247, FBGN0031523, FBGN0034045	408	27	7918	2.156318082788671	1.0	0.9805867006810821	99.95401323350592
Annotation Cluster 45	Enrichment Score: 0.5888914550799437
Category	Term	Count	%	PValue	Genes	List Total	Pop Hits	Pop Total	Fold Enrichment	Bonferroni	Benjamini	FDR
GOTERM_BP_FAT	GO:0001667~ameboidal cell migration	5	0.7246376811594203	0.07349462384884535	FBGN0003295, FBGN0010389, FBGN0003041, FBGN0001323, FBGN0000150	398	32	7937	3.115970477386935	1.0	0.8432133145476896	72.15264966222225
GOTERM_BP_FAT	GO:0016477~cell migration	12	1.7391304347826086	0.259743133829484	FBGN0003295, FBGN0003984, FBGN0000015, FBGN0010389, FBGN0039532, FBGN0002781, FBGN0086897, FBGN0259750, FBGN0003041, FBGN0001323, FBGN0000150, FBGN0003460	398	175	7937	1.3674659009332375	1.0	0.976813261993888	99.35065668247685
GOTERM_BP_FAT	GO:0048870~cell motility	12	1.7391304347826086	0.3335234189608385	FBGN0003295, FBGN0003984, FBGN0000015, FBGN0010389, FBGN0039532, FBGN0002781, FBGN0086897, FBGN0259750, FBGN0003041, FBGN0001323, FBGN0000150, FBGN0003460	398	187	7937	1.2797140784134575	1.0	0.9879880099807308	99.88810090790707
GOTERM_BP_FAT	GO:0051674~localization of cell	12	1.7391304347826086	0.39134976852913267	FBGN0003295, FBGN0003984, FBGN0000015, FBGN0010389, FBGN0039532, FBGN0002781, FBGN0086897, FBGN0259750, FBGN0003041, FBGN0001323, FBGN0000150, FBGN0003460	398	196	7937	1.2209516972618193	1.0	0.9924016546136186	99.97552705701732
GOTERM_BP_FAT	GO:0006928~cell motion	17	2.4637681159420293	0.45609116723479437	FBGN0086680, FBGN0005630, FBGN0024836, FBGN0010389, FBGN0039532, FBGN0002781, FBGN0086897, FBGN0259750, FBGN0003041, FBGN0003460, FBGN0003295, FBGN0003984, FBGN0000015, FBGN0000017, FBGN0035574, FBGN0000150, FBGN0001323	398	305	7937	1.1115330752121262	1.0	0.9951608446227758	99.99627859334045
Annotation Cluster 46	Enrichment Score: 0.5869451844493908
Category	Term	Count	%	PValue	Genes	List Total	Pop Hits	Pop Total	Fold Enrichment	Bonferroni	Benjamini	FDR
GOTERM_BP_FAT	GO:0000082~G1/S transition of mitotic cell cycle	3	0.43478260869565216	0.13539572835821373	FBGN0041191, FBGN0004106, FBGN0024371	398	13	7937	4.60204870506378	1.0	0.9334665607292338	91.25328258717417
GOTERM_BP_FAT	GO:0051329~interphase of mitotic cell cycle	3	0.43478260869565216	0.35791486986978843	FBGN0041191, FBGN0004106, FBGN0024371	398	25	7937	2.393065326633166	1.0	0.9894288037769202	99.9400698551857
GOTERM_BP_FAT	GO:0051325~interphase	3	0.43478260869565216	0.35791486986978843	FBGN0041191, FBGN0004106, FBGN0024371	398	25	7937	2.393065326633166	1.0	0.9894288037769202	99.9400698551857
Annotation Cluster 47	Enrichment Score: 0.5832172779854325
Category	Term	Count	%	PValue	Genes	List Total	Pop Hits	Pop Total	Fold Enrichment	Bonferroni	Benjamini	FDR
GOTERM_BP_FAT	GO:0048135~female germ-line cyst formation	3	0.43478260869565216	0.10185076025020694	FBGN0004873, FBGN0004106, FBGN0000183	398	11	7937	5.438784833257195	1.0	0.8991852444661825	83.45368767743236
GOTERM_BP_FAT	GO:0048134~germ-line cyst formation	3	0.43478260869565216	0.28317791750644644	FBGN0004873, FBGN0004106, FBGN0000183	398	21	7937	2.848887293610912	1.0	0.9818693358033405	99.62112754037119
GOTERM_BP_FAT	GO:0007293~germarium-derived egg chamber formation	4	0.5797101449275363	0.6170558973734587	FBGN0004873, FBGN0004106, FBGN0086897, FBGN0000183	398	63	7937	1.2661721304937386	1.0	0.9987146635281726	99.99998956400201
Annotation Cluster 48	Enrichment Score: 0.5826189420840263
Category	Term	Count	%	PValue	Genes	List Total	Pop Hits	Pop Total	Fold Enrichment	Bonferroni	Benjamini	FDR
GOTERM_BP_FAT	GO:0006333~chromatin assembly or disassembly	6	0.8695652173913043	0.1548953523619151	FBGN0044324, FBGN0027835, FBGN0027378, FBGN0030082, FBGN0015610, FBGN0051613	398	57	7937	2.0991801110817243	1.0	0.9466309851153171	94.03062455958417
INTERPRO	IPR000953:Chromo domain	3	0.43478260869565216	0.3297534400807553	FBGN0044324, FBGN0027378, FBGN0030082	571	21	10196	2.5509131848886666	1.0	0.9999106147145688	99.80980256081344
SMART	SM00298:CHROMO	3	0.43478260869565216	0.34987704660261343	FBGN0044324, FBGN0027378, FBGN0030082	283	21	4824	2.4351337708228167	1.0	0.9925385401202605	99.5075918980003
Annotation Cluster 49	Enrichment Score: 0.5747374988587451
Category	Term	Count	%	PValue	Genes	List Total	Pop Hits	Pop Total	Fold Enrichment	Bonferroni	Benjamini	FDR
SP_PIR_KEYWORDS	chromatin regulator	6	0.8695652173913043	0.21170554792388258	FBGN0000588, FBGN0002781, FBGN0027378, FBGN0039559, FBGN0015610, FBGN0027889	646	64	12980	1.8837074303405572	1.0	0.8381841350873631	95.4064257074858
GOTERM_MF_FAT	GO:0008276~protein methyltransferase activity	4	0.5797101449275363	0.22552382723230183	FBGN0000588, FBGN0032329, FBGN0039559, FBGN0015610	408	32	7918	2.425857843137255	1.0	0.9462656230684345	97.64789486605294
GOTERM_MF_FAT	GO:0018024~histone-lysine N-methyltransferase activity	3	0.43478260869565216	0.2552953364393199	FBGN0000588, FBGN0039559, FBGN0015610	408	19	7918	3.0642414860681115	1.0	0.9533733337823088	98.67666402176208
GOTERM_MF_FAT	GO:0016278~lysine N-methyltransferase activity	3	0.43478260869565216	0.2552953364393199	FBGN0000588, FBGN0039559, FBGN0015610	408	19	7918	3.0642414860681115	1.0	0.9533733337823088	98.67666402176208
GOTERM_MF_FAT	GO:0016279~protein-lysine N-methyltransferase activity	3	0.43478260869565216	0.2552953364393199	FBGN0000588, FBGN0039559, FBGN0015610	408	19	7918	3.0642414860681115	1.0	0.9533733337823088	98.67666402176208
GOTERM_MF_FAT	GO:0008170~N-methyltransferase activity	4	0.5797101449275363	0.2674669839853766	FBGN0000588, FBGN0032329, FBGN0039559, FBGN0015610	408	35	7918	2.2179271708683475	1.0	0.9535573963206854	98.96089355182117
GOTERM_MF_FAT	GO:0042054~histone methyltransferase activity	3	0.43478260869565216	0.29414951852956406	FBGN0000588, FBGN0039559, FBGN0015610	408	21	7918	2.772408963585434	1.0	0.9555501916417252	99.39713763697644
GOTERM_BP_FAT	GO:0016570~histone modification	5	0.7246376811594203	0.2954663405393315	FBGN0000588, FBGN0052133, FBGN0027378, FBGN0015610, FBGN0027889	398	55	7937	1.8129282777523985	1.0	0.9838425788821166	99.71638770373823
GOTERM_BP_FAT	GO:0016569~covalent chromatin modification	5	0.7246376811594203	0.2954663405393315	FBGN0000588, FBGN0052133, FBGN0027378, FBGN0015610, FBGN0027889	398	55	7937	1.8129282777523985	1.0	0.9838425788821166	99.71638770373823
GOTERM_BP_FAT	GO:0016568~chromatin modification	8	1.1594202898550725	0.32788182646570335	FBGN0000588, FBGN0052133, FBGN0027835, FBGN0002781, FBGN0027378, FBGN0039559, FBGN0015610, FBGN0027889	398	112	7937	1.4244436468054558	1.0	0.9879681411427647	99.87113495899645
Annotation Cluster 50	Enrichment Score: 0.5712586805893558
Category	Term	Count	%	PValue	Genes	List Total	Pop Hits	Pop Total	Fold Enrichment	Bonferroni	Benjamini	FDR
GOTERM_BP_FAT	GO:0009057~macromolecule catabolic process	22	3.1884057971014492	0.03710666118180796	FBGN0028684, FBGN0017456, FBGN0038627, FBGN0036170, FBGN0011327, FBGN0031996, FBGN0086897, FBGN0034923, FBGN0030969, FBGN0004507, FBGN0250907, FBGN0260962, FBGN0053276, FBGN0031868, FBGN0035207, FBGN0039875, FBGN0010406, FBGN0037236, FBGN0260936, FBGN0023511, FBGN0035976, FBGN0033901	398	277	7937	1.5838579177475827	1.0	0.7022546679512923	46.914661787517865
GOTERM_BP_FAT	GO:0044265~cellular macromolecule catabolic process	15	2.1739130434782608	0.23658297405195647	FBGN0017456, FBGN0038627, FBGN0011327, FBGN0086897, FBGN0034923, FBGN0030969, FBGN0260962, FBGN0053276, FBGN0031868, FBGN0035207, FBGN0010406, FBGN0039875, FBGN0037236, FBGN0260936, FBGN0023511	398	225	7937	1.3294807370184254	1.0	0.9751835840200217	98.91220599722338
GOTERM_BP_FAT	GO:0030163~protein catabolic process	13	1.884057971014493	0.2991175350287202	FBGN0028684, FBGN0017456, FBGN0038627, FBGN0011327, FBGN0030969, FBGN0260962, FBGN0053276, FBGN0035207, FBGN0039875, FBGN0037236, FBGN0260936, FBGN0033901, FBGN0023511	398	200	7937	1.296243718592965	1.0	0.9843302240120957	99.74002396629767
GOTERM_BP_FAT	GO:0019941~modification-dependent protein catabolic process	11	1.5942028985507246	0.33822580203256836	FBGN0017456, FBGN0260962, FBGN0038627, FBGN0053276, FBGN0011327, FBGN0035207, FBGN0039875, FBGN0037236, FBGN0260936, FBGN0030969, FBGN0023511	398	169	7937	1.2980137373256817	1.0	0.9885368214834224	99.90061364782352
GOTERM_BP_FAT	GO:0043632~modification-dependent macromolecule catabolic process	11	1.5942028985507246	0.3449404483456259	FBGN0017456, FBGN0260962, FBGN0038627, FBGN0053276, FBGN0011327, FBGN0035207, FBGN0039875, FBGN0037236, FBGN0260936, FBGN0030969, FBGN0023511	398	170	7937	1.2903783624002365	1.0	0.9887572397515851	99.91621794366866
GOTERM_BP_FAT	GO:0006511~ubiquitin-dependent protein catabolic process	7	1.0144927536231882	0.34809716609598074	FBGN0260962, FBGN0011327, FBGN0039875, FBGN0037236, FBGN0260936, FBGN0030969, FBGN0023511	398	96	7937	1.4541195561139029	1.0	0.9889951218687343	99.9227290841774
SP_PIR_KEYWORDS	ubl conjugation pathway	7	1.0144927536231882	0.36045541895999045	FBGN0017456, FBGN0260962, FBGN0038627, FBGN0053276, FBGN0035207, FBGN0039875, FBGN0260936	646	98	12980	1.4352056612118533	1.0	0.9262809375263049	99.69373805327525
GOTERM_BP_FAT	GO:0044257~cellular protein catabolic process	11	1.5942028985507246	0.4334568446212988	FBGN0017456, FBGN0260962, FBGN0038627, FBGN0053276, FBGN0011327, FBGN0035207, FBGN0039875, FBGN0037236, FBGN0260936, FBGN0030969, FBGN0023511	398	183	7937	1.198712139934646	1.0	0.9941581621446678	99.99263361701423
GOTERM_BP_FAT	GO:0051603~proteolysis involved in cellular protein catabolic process	11	1.5942028985507246	0.4334568446212988	FBGN0017456, FBGN0260962, FBGN0038627, FBGN0053276, FBGN0011327, FBGN0035207, FBGN0039875, FBGN0037236, FBGN0260936, FBGN0030969, FBGN0023511	398	183	7937	1.198712139934646	1.0	0.9941581621446678	99.99263361701423
Annotation Cluster 51	Enrichment Score: 0.5599282542965845
Category	Term	Count	%	PValue	Genes	List Total	Pop Hits	Pop Total	Fold Enrichment	Bonferroni	Benjamini	FDR
KEGG_PATHWAY	dme00360:Phenylalanine metabolism	5	0.7246376811594203	0.07264981095556879	FBGN0037761, FBGN0001208, FBGN0024188, FBGN0037762, FBGN0030558	152	22	2054	3.071172248803828	0.9972137912154191	0.44473363674858535	54.96906760852356
KEGG_PATHWAY	dme00350:Tyrosine metabolism	5	0.7246376811594203	0.25345273792537837	FBGN0036620, FBGN0037761, FBGN0024188, FBGN0037762, FBGN0030558	152	35	2054	1.9304511278195489	0.9999999998745502	0.8741477731214062	95.45823167890622
KEGG_PATHWAY	dme00564:Glycerophospholipid metabolism	7	1.0144927536231882	0.31584748952536046	FBGN0051140, FBGN0037761, FBGN0027579, FBGN0024188, FBGN0037762, FBGN0039473, FBGN0032482	152	63	2054	1.5014619883040934	0.9999999999998613	0.8974542774390057	98.19582017234691
KEGG_PATHWAY	dme00903:Limonene and pinene degradation	3	0.43478260869565216	0.9900977598709829	FBGN0037761, FBGN0024188, FBGN0037762	152	86	2054	0.47138922888616885	1.0	0.999940462657856	100.0
Annotation Cluster 52	Enrichment Score: 0.5457251673831389
Category	Term	Count	%	PValue	Genes	List Total	Pop Hits	Pop Total	Fold Enrichment	Bonferroni	Benjamini	FDR
GOTERM_BP_FAT	GO:0006277~DNA amplification	5	0.7246376811594203	0.013134151933214266	FBGN0025815, FBGN0022772, FBGN0015270, FBGN0015610, FBGN0000996	398	19	7937	5.2479502777043106	0.999999999366848	0.5306655559106903	19.862183439155746
GOTERM_BP_FAT	GO:0007307~eggshell chorion gene amplification	4	0.5797101449275363	0.04280856963854114	FBGN0025815, FBGN0015270, FBGN0015610, FBGN0000996	398	16	7937	4.985552763819096	1.0	0.740213289211299	51.94083149068825
GOTERM_BP_FAT	GO:0010927~cellular component assembly involved in morphogenesis	5	0.7246376811594203	0.6659213571301525	FBGN0025815, FBGN0086906, FBGN0015270, FBGN0015610, FBGN0000996	398	90	7937	1.1079006141820211	1.0	0.9991358904068102	99.99999893921651
GOTERM_BP_FAT	GO:0007306~eggshell chorion assembly	4	0.5797101449275363	0.6782603062522321	FBGN0025815, FBGN0015270, FBGN0015610, FBGN0000996	398	69	7937	1.1560702061029786	1.0	0.9991946765371824	99.99999943518861
GOTERM_BP_FAT	GO:0030707~ovarian follicle cell development	9	1.3043478260869565	0.8080097901551265	FBGN0025815, FBGN0003984, FBGN0004009, FBGN0086897, FBGN0015270, FBGN0259750, FBGN0038167, FBGN0015610, FBGN0000996	398	204	7937	0.8798034289092521	1.0	0.9998375931802191	99.99999999990077
GOTERM_BP_FAT	GO:0007304~chorion-containing eggshell formation	4	0.5797101449275363	0.8563390165648834	FBGN0025815, FBGN0015270, FBGN0015610, FBGN0000996	398	94	7937	0.8486047257564417	1.0	0.9999255725095733	99.99999999999922
GOTERM_BP_FAT	GO:0030703~eggshell formation	4	0.5797101449275363	0.8612106177358577	FBGN0025815, FBGN0015270, FBGN0015610, FBGN0000996	398	95	7937	0.8396720444326898	1.0	0.9999313675666912	99.99999999999957
Annotation Cluster 53	Enrichment Score: 0.543090841943069
Category	Term	Count	%	PValue	Genes	List Total	Pop Hits	Pop Total	Fold Enrichment	Bonferroni	Benjamini	FDR
SP_PIR_KEYWORDS	Isomerase	9	1.3043478260869565	0.07837918492104944	FBGN0033089, FBGN0036415, FBGN0039305, FBGN0004924, FBGN0035901, FBGN0032514, FBGN0032256, FBGN0034703, FBGN0038811	646	90	12980	2.0092879256965945	0.9999999979331577	0.7852433016675221	65.24926551871488
GOTERM_BP_FAT	GO:0006457~protein folding	8	1.1594202898550725	0.35253421736959256	FBGN0010621, FBGN0033089, FBGN0035603, FBGN0036415, FBGN0035817, FBGN0039305, FBGN0058178, FBGN0037051	398	115	7937	1.3872842473235742	1.0	0.9894481386923532	99.9310805189548
SP_PIR_KEYWORDS	Rotamase	3	0.43478260869565216	0.3548493191305034	FBGN0033089, FBGN0036415, FBGN0039305	646	25	12980	2.411145510835913	1.0	0.9271198311027533	99.65709279507551
GOTERM_MF_FAT	GO:0003755~peptidyl-prolyl cis-trans isomerase activity	3	0.43478260869565216	0.4258234110293201	FBGN0033089, FBGN0036415, FBGN0039305	408	28	7918	2.0793067226890756	1.0	0.9819960714934232	99.9708549819117
GOTERM_MF_FAT	GO:0016859~cis-trans isomerase activity	3	0.43478260869565216	0.4611797825096273	FBGN0033089, FBGN0036415, FBGN0039305	408	30	7918	1.940686274509804	1.0	0.9828477656783388	99.98852965742726
Annotation Cluster 54	Enrichment Score: 0.5311645205015078
Category	Term	Count	%	PValue	Genes	List Total	Pop Hits	Pop Total	Fold Enrichment	Bonferroni	Benjamini	FDR
GOTERM_BP_FAT	GO:0016203~muscle attachment	4	0.5797101449275363	0.11576475713328802	FBGN0003984, FBGN0086906, FBGN0259750, FBGN0082598	398	24	7937	3.3237018425460634	1.0	0.9148821576135476	87.26082638019538
GOTERM_BP_FAT	GO:0007517~muscle organ development	9	1.3043478260869565	0.4015896089982247	FBGN0003984, FBGN0002922, FBGN0004009, FBGN0000588, FBGN0010389, FBGN0086906, FBGN0259750, FBGN0082598, FBGN0015610	398	140	7937	1.2819992821249104	1.0	0.9925264424768103	99.98158044992311
GOTERM_BP_FAT	GO:0060538~skeletal muscle organ development	4	0.5797101449275363	0.5484633430075204	FBGN0003984, FBGN0086906, FBGN0259750, FBGN0082598	398	57	7937	1.3994534073878164	1.0	0.997471270460832	99.99983520281161
Annotation Cluster 55	Enrichment Score: 0.5181593459511745
Category	Term	Count	%	PValue	Genes	List Total	Pop Hits	Pop Total	Fold Enrichment	Bonferroni	Benjamini	FDR
GOTERM_CC_FAT	GO:0000139~Golgi membrane	6	0.8695652173913043	0.07377358092548846	FBGN0053214, FBGN0026616, FBGN0003089, FBGN0036919, FBGN0032117, FBGN0033901	266	41	4786	2.6330460297084173	0.9999999999903755	0.595843715905949	64.63478991817304
UP_SEQ_FEATURE	topological domain:Lumenal	6	0.8695652173913043	0.219412263417799	FBGN0015562, FBGN0039875, FBGN0003089, FBGN0030930, FBGN0053198, FBGN0032117	156	62	2975	1.8455334987593053	1.0	0.9999999999807158	97.17055547385789
GOTERM_CC_FAT	GO:0044431~Golgi apparatus part	7	1.0144927536231882	0.3008545774482334	FBGN0053214, FBGN0026616, FBGN0003089, FBGN0036919, FBGN0030930, FBGN0032117, FBGN0033901	266	82	4786	1.53594351732991	1.0	0.9520469061786874	99.22047720176877
SP_PIR_KEYWORDS	Signal-anchor	4	0.5797101449275363	0.45561752490895274	FBGN0003089, FBGN0030930, FBGN0032117, FBGN0035976	646	50	12980	1.6074303405572756	1.0	0.9521897869319382	99.96197684268108
GOTERM_CC_FAT	GO:0005794~Golgi apparatus	10	1.4492753623188406	0.5613665353982569	FBGN0053214, FBGN0026616, FBGN0003089, FBGN0036919, FBGN0033315, FBGN0038524, FBGN0030930, FBGN0000183, FBGN0032117, FBGN0033901	266	164	4786	1.0971025123785072	1.0	0.996177382151629	99.99860127254722
SP_PIR_KEYWORDS	golgi apparatus	5	0.7246376811594203	0.6247102025215799	FBGN0003089, FBGN0033315, FBGN0038524, FBGN0030930, FBGN0032117	646	86	12980	1.1681906544747642	1.0	0.9765240732719613	99.9996922529145
Annotation Cluster 56	Enrichment Score: 0.5160233587405473
Category	Term	Count	%	PValue	Genes	List Total	Pop Hits	Pop Total	Fold Enrichment	Bonferroni	Benjamini	FDR
INTERPRO	IPR000182:GCN5-related N-acetyltransferase	4	0.5797101449275363	0.16139488273508396	FBGN0036039, FBGN0024188, FBGN0024362, FBGN0038302	571	25	10196	2.857022767075306	1.0	0.997702167165776	93.64561160141207
GOTERM_MF_FAT	GO:0008080~N-acetyltransferase activity	5	0.7246376811594203	0.23198790102035946	FBGN0036039, FBGN0024188, FBGN0027378, FBGN0024362, FBGN0038302	408	48	7918	2.021548202614379	1.0	0.9482006697935697	97.92007161653234
GOTERM_MF_FAT	GO:0016410~N-acyltransferase activity	5	0.7246376811594203	0.2661050923895134	FBGN0036039, FBGN0024188, FBGN0027378, FBGN0024362, FBGN0038302	408	51	7918	1.902633602460592	1.0	0.9575824089436161	98.93218500096357
INTERPRO	IPR016181:Acyl-CoA N-acyltransferase	4	0.5797101449275363	0.280020800124255	FBGN0036039, FBGN0024188, FBGN0024362, FBGN0038302	571	33	10196	2.1644111871782625	1.0	0.9996833466885076	99.41664222837954
GOTERM_MF_FAT	GO:0016407~acetyltransferase activity	5	0.7246376811594203	0.3483559176535519	FBGN0036039, FBGN0024188, FBGN0027378, FBGN0024362, FBGN0038302	408	58	7918	1.6730054090601756	1.0	0.9727416404428522	99.81334274400716
SP_PIR_KEYWORDS	Acyltransferase	5	0.7246376811594203	0.8245900330435836	FBGN0027579, FBGN0036039, FBGN0024188, FBGN0024362, FBGN0038302	646	114	12980	0.8812666340774536	1.0	0.9954750755381891	99.99999998375351
Annotation Cluster 57	Enrichment Score: 0.514959358252725
Category	Term	Count	%	PValue	Genes	List Total	Pop Hits	Pop Total	Fold Enrichment	Bonferroni	Benjamini	FDR
INTERPRO	IPR005829:Sugar transporter, conserved site	6	0.8695652173913043	0.1284644834662409	FBGN0031520, FBGN0034247, FBGN0031523, FBGN0034045, FBGN0036886, FBGN0029932	571	48	10196	2.232049036777583	1.0	0.9961959344123428	88.38572832251246
INTERPRO	IPR003663:Sugar/inositol transporter	3	0.43478260869565216	0.18252278462758997	FBGN0034247, FBGN0034045, FBGN0029932	571	14	10196	3.826369777333	1.0	0.998461318622788	95.73856742550404
INTERPRO	IPR005828:General substrate transporter	3	0.43478260869565216	0.5578454045527661	FBGN0034247, FBGN0034045, FBGN0029932	571	33	10196	1.623308390383697	1.0	0.9999997525416984	99.99971787104617
GOTERM_BP_FAT	GO:0055085~transmembrane transport	6	0.8695652173913043	0.6661139767018427	FBGN0038613, FBGN0034247, FBGN0034045, FBGN0038387, FBGN0029932, FBGN0260937	398	112	7937	1.0683327351040919	1.0	0.9990892902227269	99.99999894941321
Annotation Cluster 58	Enrichment Score: 0.5135778545206855
Category	Term	Count	%	PValue	Genes	List Total	Pop Hits	Pop Total	Fold Enrichment	Bonferroni	Benjamini	FDR
GOTERM_BP_FAT	GO:0035223~leg disc pattern formation	3	0.43478260869565216	0.18925860598763355	FBGN0003295, FBGN0003984, FBGN0004009	398	16	7937	3.7391645728643215	1.0	0.9664609534978161	97.02147359752294
GOTERM_BP_FAT	GO:0007479~leg disc proximal/distal pattern formation	3	0.43478260869565216	0.18925860598763355	FBGN0003295, FBGN0003984, FBGN0004009	398	16	7937	3.7391645728643215	1.0	0.9664609534978161	97.02147359752294
GOTERM_BP_FAT	GO:0007449~proximal/distal pattern formation, imaginal disc	3	0.43478260869565216	0.28317791750644644	FBGN0003295, FBGN0003984, FBGN0004009	398	21	7937	2.848887293610912	1.0	0.9818693358033405	99.62112754037119
GOTERM_BP_FAT	GO:0009954~proximal/distal pattern formation	3	0.43478260869565216	0.3207967996822079	FBGN0003295, FBGN0003984, FBGN0004009	398	23	7937	2.601157963731702	1.0	0.9876623938588612	99.84639514651501
GOTERM_BP_FAT	GO:0007447~imaginal disc pattern formation	7	1.0144927536231882	0.34809716609598074	FBGN0004197, FBGN0003295, FBGN0003984, FBGN0004009, FBGN0000015, FBGN0052133, FBGN0014037	398	96	7937	1.4541195561139029	1.0	0.9889951218687343	99.9227290841774
GOTERM_BP_FAT	GO:0035218~leg disc development	3	0.43478260869565216	0.7318662173130592	FBGN0003295, FBGN0003984, FBGN0004009	398	51	7937	1.1730712385456694	1.0	0.9995452903643804	99.9999999733141
Annotation Cluster 59	Enrichment Score: 0.511966067099949
Category	Term	Count	%	PValue	Genes	List Total	Pop Hits	Pop Total	Fold Enrichment	Bonferroni	Benjamini	FDR
GOTERM_BP_FAT	GO:0009826~unidimensional cell growth	3	0.43478260869565216	0.10185076025020694	FBGN0004009, FBGN0259212, FBGN0039532	398	11	7937	5.438784833257195	1.0	0.8991852444661825	83.45368767743236
GOTERM_BP_FAT	GO:0007394~dorsal closure, elongation of leading edge cells	3	0.43478260869565216	0.10185076025020694	FBGN0004009, FBGN0259212, FBGN0039532	398	11	7937	5.438784833257195	1.0	0.8991852444661825	83.45368767743236
GOTERM_BP_FAT	GO:0016476~regulation of embryonic cell shape	3	0.43478260869565216	0.20781153236257488	FBGN0004009, FBGN0259212, FBGN0039532	398	17	7937	3.519213715637008	1.0	0.9713969587164177	97.97873020357893
GOTERM_BP_FAT	GO:0007392~initiation of dorsal closure	3	0.43478260869565216	0.20781153236257488	FBGN0004009, FBGN0259212, FBGN0039532	398	17	7937	3.519213715637008	1.0	0.9713969587164177	97.97873020357893
GOTERM_BP_FAT	GO:0016049~cell growth	5	0.7246376811594203	0.21773793269442626	FBGN0041191, FBGN0004009, FBGN0259212, FBGN0039532, FBGN0011787	398	48	7937	2.07731365159129	1.0	0.9729247849369071	98.36352060184437
GOTERM_BP_FAT	GO:0032535~regulation of cellular component size	8	1.1594202898550725	0.22582226294508456	FBGN0041191, FBGN0004009, FBGN0086365, FBGN0022027, FBGN0000017, FBGN0259212, FBGN0039532, FBGN0011787	398	99	7937	1.6114918024465763	1.0	0.9742945802045102	98.62484277290682
GOTERM_BP_FAT	GO:0060560~developmental growth involved in morphogenesis	3	0.43478260869565216	0.26427928198627115	FBGN0004009, FBGN0259212, FBGN0039532	398	20	7937	2.991331658291457	1.0	0.977223138874094	99.41417559966052
GOTERM_BP_FAT	GO:0007446~imaginal disc growth	3	0.43478260869565216	0.3020313118534764	FBGN0041191, FBGN0004009, FBGN0003612	398	22	7937	2.7193924166285974	1.0	0.9846135313723886	99.75754412732077
GOTERM_BP_FAT	GO:0035265~organ growth	3	0.43478260869565216	0.3207967996822079	FBGN0041191, FBGN0004009, FBGN0003612	398	23	7937	2.601157963731702	1.0	0.9876623938588612	99.84639514651501
GOTERM_BP_FAT	GO:0008361~regulation of cell size	6	0.8695652173913043	0.32114624164954264	FBGN0041191, FBGN0004009, FBGN0086365, FBGN0259212, FBGN0039532, FBGN0011787	398	75	7937	1.5953768844221106	1.0	0.9873482233705426	99.84771332265852
GOTERM_BP_FAT	GO:0007391~dorsal closure	7	1.0144927536231882	0.33909043792762333	FBGN0004009, FBGN0000017, FBGN0259212, FBGN0026318, FBGN0039532, FBGN0015286, FBGN0038167	398	95	7937	1.4694260777572072	1.0	0.9883527042181423	99.90276613081687
GOTERM_BP_FAT	GO:0045995~regulation of embryonic development	4	0.5797101449275363	0.5115916336209704	FBGN0004009, FBGN0259212, FBGN0039532, FBGN0013343	398	54	7937	1.4772008189093617	1.0	0.9966920813937384	99.99938641384188
GOTERM_BP_FAT	GO:0008360~regulation of cell shape	6	0.8695652173913043	0.5472377566135684	FBGN0004009, FBGN0010389, FBGN0000017, FBGN0259212, FBGN0039532, FBGN0003041	398	98	7937	1.2209516972618193	1.0	0.9974907295143846	99.99982754934125
GOTERM_BP_FAT	GO:0022604~regulation of cell morphogenesis	7	1.0144927536231882	0.551719062433128	FBGN0004009, FBGN0010389, FBGN0000017, FBGN0259212, FBGN0039532, FBGN0003041, FBGN0085447	398	119	7937	1.1730712385456694	1.0	0.997536730972918	99.99985401220948
GOTERM_BP_FAT	GO:0016331~morphogenesis of embryonic epithelium	7	1.0144927536231882	0.5600215031344209	FBGN0004009, FBGN0000017, FBGN0259212, FBGN0026318, FBGN0039532, FBGN0015286, FBGN0038167	398	120	7937	1.1632956448911222	1.0	0.9977330082837281	99.99989325535553
GOTERM_BP_FAT	GO:0048589~developmental growth	5	0.7246376811594203	0.5728204382265836	FBGN0041191, FBGN0004009, FBGN0259212, FBGN0039532, FBGN0003612	398	80	7937	1.2463881909547738	1.0	0.9979574505749224	99.99993489327657
GOTERM_BP_FAT	GO:0040007~growth	6	0.8695652173913043	0.6504351201775292	FBGN0041191, FBGN0004009, FBGN0259212, FBGN0039532, FBGN0011787, FBGN0003612	398	110	7937	1.0877569666514388	1.0	0.9989930728453549	99.99999773429494
Annotation Cluster 60	Enrichment Score: 0.5108564073488339
Category	Term	Count	%	PValue	Genes	List Total	Pop Hits	Pop Total	Fold Enrichment	Bonferroni	Benjamini	FDR
GOTERM_MF_FAT	GO:0016455~RNA polymerase II transcription mediator activity	5	0.7246376811594203	0.07953068518521883	FBGN0034707, FBGN0052971, FBGN0034503, FBGN0260401, FBGN0037359	408	32	7918	3.032322303921568	1.0	0.7222823586990701	70.35700206833529
GOTERM_BP_FAT	GO:0032774~RNA biosynthetic process	11	1.5942028985507246	0.14276638562528676	FBGN0034707, FBGN0031868, FBGN0038057, FBGN0022936, FBGN0028398, FBGN0034503, FBGN0014037, FBGN0031657, FBGN0260401, FBGN0037359, FBGN0011762	398	136	7937	1.6129729530002956	1.0	0.941372365356065	92.42165150773538
GOTERM_MF_FAT	GO:0016251~general RNA polymerase II transcription factor activity	8	1.1594202898550725	0.1725229563696944	FBGN0026573, FBGN0034707, FBGN0022936, FBGN0052971, FBGN0028398, FBGN0034503, FBGN0260401, FBGN0037359	408	89	7918	1.7444371006829698	1.0	0.9099286244950551	93.78753678317257
GOTERM_BP_FAT	GO:0006351~transcription, DNA-dependent	10	1.4492753623188406	0.2210587355539792	FBGN0034707, FBGN0031868, FBGN0038057, FBGN0022936, FBGN0028398, FBGN0034503, FBGN0014037, FBGN0031657, FBGN0260401, FBGN0037359	398	133	7937	1.4994143650583747	1.0	0.9737025240260085	98.476058085984
GOTERM_CC_FAT	GO:0016592~Srb-mediator complex	4	0.5797101449275363	0.24457741635605476	FBGN0034707, FBGN0034503, FBGN0260401, FBGN0037359	266	31	4786	2.321610477807422	1.0	0.9131098640715234	97.77228927386462
GOTERM_BP_FAT	GO:0006366~transcription from RNA polymerase II promoter	7	1.0144927536231882	0.37522329873975535	FBGN0034707, FBGN0022936, FBGN0028398, FBGN0034503, FBGN0014037, FBGN0260401, FBGN0037359	398	99	7937	1.4100553271407543	1.0	0.9915120096150468	99.96207820949749
GOTERM_BP_FAT	GO:0006367~transcription initiation from RNA polymerase II promoter	5	0.7246376811594203	0.41045532534151474	FBGN0034707, FBGN0022936, FBGN0028398, FBGN0034503, FBGN0037359	398	65	7937	1.53401623502126	1.0	0.9927120831213386	99.98565453828982
GOTERM_BP_FAT	GO:0006352~transcription initiation	5	0.7246376811594203	0.499773144999622	FBGN0034707, FBGN0022936, FBGN0028398, FBGN0034503, FBGN0037359	398	73	7937	1.3659048667997524	1.0	0.9962136671343499	99.9990842420266
GOTERM_BP_FAT	GO:0070271~protein complex biogenesis	9	1.3043478260869565	0.6016684902937341	FBGN0034707, FBGN0035805, FBGN0022936, FBGN0028398, FBGN0034503, FBGN0024921, FBGN0027615, FBGN0037359, FBGN0022213	398	167	7937	1.0747299371107033	1.0	0.9984905485164305	99.99997981295931
GOTERM_BP_FAT	GO:0006461~protein complex assembly	9	1.3043478260869565	0.6016684902937341	FBGN0034707, FBGN0035805, FBGN0022936, FBGN0028398, FBGN0034503, FBGN0024921, FBGN0027615, FBGN0037359, FBGN0022213	398	167	7937	1.0747299371107033	1.0	0.9984905485164305	99.99997981295931
SP_PIR_KEYWORDS	activator	5	0.7246376811594203	0.8139631817967343	FBGN0086680, FBGN0034707, FBGN0034503, FBGN0260401, FBGN0037359	646	112	12980	0.8970035382574083	1.0	0.9949208454655433	99.99999996520205
Annotation Cluster 61	Enrichment Score: 0.493428371085204
Category	Term	Count	%	PValue	Genes	List Total	Pop Hits	Pop Total	Fold Enrichment	Bonferroni	Benjamini	FDR
GOTERM_BP_FAT	GO:0010627~regulation of protein kinase cascade	6	0.8695652173913043	0.06702560372765455	FBGN0259212, FBGN0026318, FBGN0015286, FBGN0038167, FBGN0029778, FBGN0003612	398	44	7937	2.7193924166285974	1.0	0.823882883302279	68.71102350107567
GOTERM_BP_FAT	GO:0043408~regulation of MAPKKK cascade	4	0.5797101449275363	0.24062142511782136	FBGN0259212, FBGN0015286, FBGN0038167, FBGN0029778	398	34	7937	2.346142477091339	1.0	0.9761729649948713	99.00466649761916
GOTERM_BP_FAT	GO:0007391~dorsal closure	7	1.0144927536231882	0.33909043792762333	FBGN0004009, FBGN0000017, FBGN0259212, FBGN0026318, FBGN0039532, FBGN0015286, FBGN0038167	398	95	7937	1.4694260777572072	1.0	0.9883527042181423	99.90276613081687
GOTERM_BP_FAT	GO:0070302~regulation of stress-activated protein kinase signaling pathway	3	0.43478260869565216	0.4806086784137107	FBGN0259212, FBGN0015286, FBGN0038167	398	32	7937	1.8695822864321607	1.0	0.9955266652430173	99.99828118302554
GOTERM_BP_FAT	GO:0046328~regulation of JNK cascade	3	0.43478260869565216	0.4806086784137107	FBGN0259212, FBGN0015286, FBGN0038167	398	32	7937	1.8695822864321607	1.0	0.9955266652430173	99.99828118302554
GOTERM_BP_FAT	GO:0080135~regulation of cellular response to stress	3	0.43478260869565216	0.4969616886828408	FBGN0259212, FBGN0015286, FBGN0038167	398	33	7937	1.8129282777523983	1.0	0.9961480439724871	99.99899412211913
GOTERM_BP_FAT	GO:0016331~morphogenesis of embryonic epithelium	7	1.0144927536231882	0.5600215031344209	FBGN0004009, FBGN0000017, FBGN0259212, FBGN0026318, FBGN0039532, FBGN0015286, FBGN0038167	398	120	7937	1.1632956448911222	1.0	0.9977330082837281	99.99989325535553
Annotation Cluster 62	Enrichment Score: 0.47282288423943514
Category	Term	Count	%	PValue	Genes	List Total	Pop Hits	Pop Total	Fold Enrichment	Bonferroni	Benjamini	FDR
UP_SEQ_FEATURE	repeat:WD 3	5	0.7246376811594203	0.2386646463572274	FBGN0000588, FBGN0034237, FBGN0034707, FBGN0004623, FBGN0015610	156	48	2975	1.986511752136752	1.0	0.9999999998518138	98.02482203625115
UP_SEQ_FEATURE	repeat:WD 1	5	0.7246376811594203	0.27361025404549544	FBGN0000588, FBGN0034237, FBGN0034707, FBGN0004623, FBGN0015610	156	51	2975	1.8696581196581195	1.0	0.9999998780304835	98.99558601794818
UP_SEQ_FEATURE	repeat:WD 2	5	0.7246376811594203	0.27361025404549544	FBGN0000588, FBGN0034237, FBGN0034707, FBGN0004623, FBGN0015610	156	51	2975	1.8696581196581195	1.0	0.9999998780304835	98.99558601794818
UP_SEQ_FEATURE	repeat:WD 5	4	0.5797101449275363	0.375705145288992	FBGN0000588, FBGN0034237, FBGN0004623, FBGN0015610	156	42	2975	1.816239316239316	1.0	0.9999989858004148	99.88644977764572
UP_SEQ_FEATURE	repeat:WD 4	4	0.5797101449275363	0.40448910900671	FBGN0000588, FBGN0034237, FBGN0004623, FBGN0015610	156	44	2975	1.7336829836829837	1.0	0.999999408508373	99.94243676911245
UP_SEQ_FEATURE	repeat:WD 6	3	0.43478260869565216	0.5361124455544282	FBGN0000588, FBGN0004623, FBGN0015610	156	34	2975	1.6826923076923077	1.0	0.9999998803083202	99.99841907298422
Annotation Cluster 63	Enrichment Score: 0.4567354364025156
Category	Term	Count	%	PValue	Genes	List Total	Pop Hits	Pop Total	Fold Enrichment	Bonferroni	Benjamini	FDR
SP_PIR_KEYWORDS	dna repair	4	0.5797101449275363	0.2511936955045233	FBGN0260962, FBGN0015553, FBGN0027378, FBGN0034922	646	35	12980	2.2963290579389652	1.0	0.8756283657110031	97.63882837467118
SP_PIR_KEYWORDS	DNA damage	4	0.5797101449275363	0.27846878142252296	FBGN0260962, FBGN0015553, FBGN0027378, FBGN0034922	646	37	12980	2.1722031629152374	1.0	0.8981910670777862	98.53966670348196
GOTERM_BP_FAT	GO:0006310~DNA recombination	4	0.5797101449275363	0.3234390179831437	FBGN0040290, FBGN0015553, FBGN0017577, FBGN0034922	398	40	7937	1.9942211055276382	1.0	0.9874407660274374	99.8561018954072
GOTERM_BP_FAT	GO:0033554~cellular response to stress	11	1.5942028985507246	0.38561602944366147	FBGN0260962, FBGN0040290, FBGN0259212, FBGN0039532, FBGN0014037, FBGN0015553, FBGN0027378, FBGN0037301, FBGN0034922, FBGN0011509, FBGN0015610	398	176	7937	1.2463881909547738	1.0	0.9921492514547313	99.97136588984543
GOTERM_BP_FAT	GO:0006281~DNA repair	7	1.0144927536231882	0.40240317986449625	FBGN0260962, FBGN0040290, FBGN0015553, FBGN0027378, FBGN0037301, FBGN0034922, FBGN0015610	398	102	7937	1.3685831116366145	1.0	0.9924053242301135	99.9819953887047
GOTERM_BP_FAT	GO:0006974~response to DNA damage stimulus	7	1.0144927536231882	0.517837192925988	FBGN0260962, FBGN0040290, FBGN0015553, FBGN0027378, FBGN0037301, FBGN0034922, FBGN0015610	398	115	7937	1.2138737164081275	1.0	0.9967480877679106	99.99950538539848
Annotation Cluster 64	Enrichment Score: 0.43458916626329896
Category	Term	Count	%	PValue	Genes	List Total	Pop Hits	Pop Total	Fold Enrichment	Bonferroni	Benjamini	FDR
SP_PIR_KEYWORDS	pyridoxal phosphate	4	0.5797101449275363	0.13661548954508013	FBGN0030482, FBGN0030558, FBGN0036381, FBGN0004507	646	26	12980	3.091212193379376	0.9999999999999998	0.8052186541871702	85.07663628869643
GOTERM_MF_FAT	GO:0030170~pyridoxal phosphate binding	3	0.43478260869565216	0.6030679926533459	FBGN0030558, FBGN0036381, FBGN0004507	408	39	7918	1.4928355957767723	1.0	0.9946619531000542	99.99987054718467
GOTERM_MF_FAT	GO:0070279~vitamin B6 binding	3	0.43478260869565216	0.6030679926533459	FBGN0030558, FBGN0036381, FBGN0004507	408	39	7918	1.4928355957767723	1.0	0.9946619531000542	99.99987054718467
Annotation Cluster 65	Enrichment Score: 0.43111644196529625
Category	Term	Count	%	PValue	Genes	List Total	Pop Hits	Pop Total	Fold Enrichment	Bonferroni	Benjamini	FDR
GOTERM_MF_FAT	GO:0005089~Rho guanyl-nucleotide exchange factor activity	5	0.7246376811594203	0.041943513465089496	FBGN0086906, FBGN0035574, FBGN0050440, FBGN0003041, FBGN0085447	408	26	7918	3.7320889894419307	0.999999999977316	0.5832773787166982	46.671571097327266
GOTERM_BP_FAT	GO:0035023~regulation of Rho protein signal transduction	5	0.7246376811594203	0.04881899971693104	FBGN0086906, FBGN0035574, FBGN0050440, FBGN0003041, FBGN0085447	398	28	7937	3.5611091170136397	1.0	0.7672630552290929	56.7524972580942
GOTERM_MF_FAT	GO:0005088~Ras guanyl-nucleotide exchange factor activity	5	0.7246376811594203	0.09481658644793713	FBGN0086906, FBGN0035574, FBGN0050440, FBGN0003041, FBGN0085447	408	34	7918	2.853950403690888	1.0	0.7767601153741253	76.81473285527512
INTERPRO	IPR000219:Dbl homology (DH) domain	4	0.5797101449275363	0.14779088332803036	FBGN0035574, FBGN0050440, FBGN0003041, FBGN0085447	571	24	10196	2.976065382370111	1.0	0.997425093667798	91.8247437634998
SMART	SM00325:RhoGEF	4	0.5797101449275363	0.16230971755391818	FBGN0035574, FBGN0050440, FBGN0003041, FBGN0085447	283	24	4824	2.8409893992932864	0.99999999999999	0.9601783464134006	88.75824909743162
GOTERM_BP_FAT	GO:0046578~regulation of Ras protein signal transduction	7	1.0144927536231882	0.20223585584354603	FBGN0086906, FBGN0035073, FBGN0020655, FBGN0035574, FBGN0050440, FBGN0003041, FBGN0085447	398	79	7937	1.767031359328287	1.0	0.9722288567584806	97.7268017609424
GOTERM_MF_FAT	GO:0005083~small GTPase regulator activity	8	1.1594202898550725	0.31956732758446804	FBGN0086906, FBGN0035073, FBGN0020655, FBGN0035574, FBGN0050440, FBGN0003041, FBGN0085447, FBGN0026378	408	108	7918	1.4375453885257807	1.0	0.9644528561706878	99.64801910878597
GOTERM_BP_FAT	GO:0051056~regulation of small GTPase mediated signal transduction	7	1.0144927536231882	0.3301099851381538	FBGN0086906, FBGN0035073, FBGN0020655, FBGN0035574, FBGN0050440, FBGN0003041, FBGN0085447	398	94	7937	1.4850582700737731	1.0	0.9880425460335246	99.8781058437883
GOTERM_MF_FAT	GO:0005085~guanyl-nucleotide exchange factor activity	5	0.7246376811594203	0.37208583106203247	FBGN0086906, FBGN0035574, FBGN0050440, FBGN0003041, FBGN0085447	408	60	7918	1.6172385620915033	1.0	0.9776870702177922	99.89169055511162
GOTERM_BP_FAT	GO:0051336~regulation of hydrolase activity	5	0.7246376811594203	0.47792334995495456	FBGN0004623, FBGN0035073, FBGN0020655, FBGN0026378, FBGN0011703	398	71	7937	1.4043810602307312	1.0	0.9955858680287422	99.99812613993811
GOTERM_MF_FAT	GO:0030695~GTPase regulator activity	8	1.1594202898550725	0.6003673193767097	FBGN0086906, FBGN0035073, FBGN0020655, FBGN0035574, FBGN0050440, FBGN0003041, FBGN0085447, FBGN0026378	408	142	7918	1.0933443800055234	1.0	0.9947337569618281	99.99985700509578
GOTERM_BP_FAT	GO:0043087~regulation of GTPase activity	3	0.43478260869565216	0.6018124676599563	FBGN0035073, FBGN0020655, FBGN0026378	398	40	7937	1.4956658291457285	1.0	0.998450863827503	99.99997993481287
GOTERM_MF_FAT	GO:0060589~nucleoside-triphosphatase regulator activity	8	1.1594202898550725	0.6225713369089019	FBGN0086906, FBGN0035073, FBGN0020655, FBGN0035574, FBGN0050440, FBGN0003041, FBGN0085447, FBGN0026378	408	145	7918	1.0707234617985124	1.0	0.9950482623724646	99.99993819036031
GOTERM_BP_FAT	GO:0030036~actin cytoskeleton organization	7	1.0144927536231882	0.727488737043567	FBGN0004873, FBGN0004009, FBGN0086906, FBGN0044826, FBGN0039532, FBGN0003041, FBGN0085447	398	143	7937	0.9761921495589837	1.0	0.9995273055403505	99.99999996500016
GOTERM_BP_FAT	GO:0030029~actin filament-based process	7	1.0144927536231882	0.7336372260990548	FBGN0004873, FBGN0004009, FBGN0086906, FBGN0044826, FBGN0039532, FBGN0003041, FBGN0085447	398	144	7937	0.9694130374092685	1.0	0.999537354303295	99.99999997611737
GOTERM_BP_FAT	GO:0007015~actin filament organization	4	0.5797101449275363	0.792231164852089	FBGN0004873, FBGN0004009, FBGN0044826, FBGN0039532	398	83	7937	0.9610704123024763	1.0	0.9997915172807549	99.99999999962749
INTERPRO	IPR001849:Pleckstrin homology	4	0.5797101449275363	0.7981841496347138	FBGN0035574, FBGN0050440, FBGN0085447, FBGN0035181	571	75	10196	0.9523409223584355	1.0	0.9999999995908716	99.99999999869057
SMART	SM00233:PH	4	0.5797101449275363	0.8237087486818273	FBGN0035574, FBGN0050440, FBGN0085447, FBGN0035181	283	75	4824	0.9091166077738515	1.0	0.9999873962452854	99.99999995007371
GOTERM_MF_FAT	GO:0005096~GTPase activator activity	3	0.43478260869565216	0.8958667222434438	FBGN0035073, FBGN0020655, FBGN0026378	408	73	7918	0.7975423045930701	1.0	0.9999312155150162	99.99999999999962
INTERPRO	IPR011993:Pleckstrin homology-type	4	0.5797101449275363	0.9381725392667336	FBGN0039075, FBGN0050440, FBGN0085447, FBGN0035181	571	105	10196	0.6802435159703111	1.0	0.9999999999999613	100.0
GOTERM_MF_FAT	GO:0008047~enzyme activator activity	3	0.43478260869565216	0.952169308420764	FBGN0035073, FBGN0020655, FBGN0026378	408	91	7918	0.639786683904331	1.0	0.999994304898661	100.0
Annotation Cluster 66	Enrichment Score: 0.41283941200980995
Category	Term	Count	%	PValue	Genes	List Total	Pop Hits	Pop Total	Fold Enrichment	Bonferroni	Benjamini	FDR
GOTERM_CC_FAT	GO:0005838~proteasome regulatory particle	4	0.5797101449275363	0.14454151871275553	FBGN0028684, FBGN0011327, FBGN0028688, FBGN0028695	266	24	4786	2.99874686716792	1.0	0.8010780314760902	87.96637324375244
GOTERM_CC_FAT	GO:0022624~proteasome accessory complex	4	0.5797101449275363	0.15792596215066718	FBGN0028684, FBGN0011327, FBGN0028688, FBGN0028695	266	25	4786	2.878796992481203	1.0	0.8216633252265958	90.28357734179937
SP_PIR_KEYWORDS	proteasome	4	0.5797101449275363	0.37495027171460305	FBGN0028684, FBGN0011327, FBGN0028688, FBGN0028695	646	44	12980	1.8266253869969042	1.0	0.9312634594975366	99.77240488070174
GOTERM_CC_FAT	GO:0000502~proteasome complex	4	0.5797101449275363	0.6427812016908209	FBGN0028684, FBGN0011327, FBGN0028688, FBGN0028695	266	59	4786	1.2198292341022046	1.0	0.9974655620274768	99.99991363621174
COG_ONTOLOGY	Posttranslational modification, protein turnover, chaperones	8	1.1594202898550725	0.6831996654437991	FBGN0028684, FBGN0039613, FBGN0013746, FBGN0028688, FBGN0033924, FBGN0028695, FBGN0039875, FBGN0032442	71	138	1237	1.0100020412329047	0.9999999998963158	0.9783253494053473	99.98413207753713
KEGG_PATHWAY	dme03050:Proteasome	3	0.43478260869565216	0.8870189498596679	FBGN0028684, FBGN0028688, FBGN0028695	152	49	2054	0.8273361976369494	1.0	0.995857715586591	99.99999999038658
Annotation Cluster 67	Enrichment Score: 0.41259988619445814
Category	Term	Count	%	PValue	Genes	List Total	Pop Hits	Pop Total	Fold Enrichment	Bonferroni	Benjamini	FDR
SP_PIR_KEYWORDS	DNA binding	10	1.4492753623188406	0.15834555772044073	FBGN0001147, FBGN0086680, FBGN0002922, FBGN0001215, FBGN0003430, FBGN0004924, FBGN0001323, FBGN0003651, FBGN0051613, FBGN0003460	646	123	12980	1.6335674192655238	1.0	0.8153661031796762	89.27225668138561
GOTERM_MF_FAT	GO:0043565~sequence-specific DNA binding	14	2.0289855072463765	0.4028553261110044	FBGN0086680, FBGN0001147, FBGN0027835, FBGN0003651, FBGN0038327, FBGN0000625, FBGN0003460, FBGN0000015, FBGN0034726, FBGN0001215, FBGN0003430, FBGN0027951, FBGN0001323, FBGN0027054	408	230	7918	1.181287297527707	1.0	0.9824027281442183	99.94817980361226
GOTERM_MF_FAT	GO:0003700~transcription factor activity	16	2.318840579710145	0.9066618614389745	FBGN0086680, FBGN0001185, FBGN0001147, FBGN0002922, FBGN0052601, FBGN0023094, FBGN0035956, FBGN0024371, FBGN0259750, FBGN0003651, FBGN0000625, FBGN0003460, FBGN0000015, FBGN0003430, FBGN0027951, FBGN0001323	408	389	7918	0.7982257170220273	1.0	0.9999534210286336	99.99999999999993
Annotation Cluster 68	Enrichment Score: 0.391379982581792
Category	Term	Count	%	PValue	Genes	List Total	Pop Hits	Pop Total	Fold Enrichment	Bonferroni	Benjamini	FDR
SP_PIR_KEYWORDS	protein biosynthesis	8	1.1594202898550725	0.17935758016503126	FBGN0051739, FBGN0034237, FBGN0035942, FBGN0053100, FBGN0034915, FBGN0033069, FBGN0027079, FBGN0036569	646	93	12980	1.7284197210293286	1.0	0.8226434752158113	92.26744633228661
SP_PIR_KEYWORDS	Initiation factor	4	0.5797101449275363	0.2511936955045233	FBGN0034237, FBGN0053100, FBGN0034915, FBGN0033069	646	35	12980	2.2963290579389652	1.0	0.8756283657110031	97.63882837467118
GOTERM_BP_FAT	GO:0006413~translational initiation	4	0.5797101449275363	0.5240604005254855	FBGN0034237, FBGN0053100, FBGN0034915, FBGN0033069	398	55	7937	1.4503426222019187	1.0	0.996978757365801	99.99960209496864
GOTERM_MF_FAT	GO:0003743~translation initiation factor activity	4	0.5797101449275363	0.5792463994123782	FBGN0034237, FBGN0053100, FBGN0034915, FBGN0033069	408	58	7918	1.3384043272481405	1.0	0.9939336555917118	99.99969556055309
GOTERM_MF_FAT	GO:0008135~translation factor activity, nucleic acid binding	4	0.5797101449275363	0.8074709904096924	FBGN0034237, FBGN0053100, FBGN0034915, FBGN0033069	408	83	7918	0.9352704937396645	1.0	0.9995294385270529	99.99999999682547
Annotation Cluster 69	Enrichment Score: 0.3880345403208212
Category	Term	Count	%	PValue	Genes	List Total	Pop Hits	Pop Total	Fold Enrichment	Bonferroni	Benjamini	FDR
GOTERM_BP_FAT	GO:0048332~mesoderm morphogenesis	4	0.5797101449275363	0.1503321986751309	FBGN0004009, FBGN0010389, FBGN0003430, FBGN0003041	398	27	7937	2.9544016378187234	1.0	0.9467297306350184	93.46725169921724
GOTERM_BP_FAT	GO:0001707~mesoderm formation	3	0.43478260869565216	0.37620263574064006	FBGN0010389, FBGN0003430, FBGN0003041	398	26	7937	2.30102435253189	1.0	0.991390717841436	99.96306153178607
GOTERM_BP_FAT	GO:0001704~formation of primary germ layer	3	0.43478260869565216	0.4469475113970192	FBGN0010389, FBGN0003430, FBGN0003041	398	30	7937	1.9942211055276382	1.0	0.9947122729583698	99.99508001829174
GOTERM_BP_FAT	GO:0007498~mesoderm development	6	0.8695652173913043	0.4809099036857659	FBGN0004009, FBGN0000015, FBGN0010389, FBGN0086906, FBGN0003430, FBGN0003041	398	91	7937	1.3148710585896515	1.0	0.9954226975229742	99.99829780168099
GOTERM_BP_FAT	GO:0008360~regulation of cell shape	6	0.8695652173913043	0.5472377566135684	FBGN0004009, FBGN0010389, FBGN0000017, FBGN0259212, FBGN0039532, FBGN0003041	398	98	7937	1.2209516972618193	1.0	0.9974907295143846	99.99982754934125
GOTERM_BP_FAT	GO:0007369~gastrulation	4	0.5797101449275363	0.706029124663115	FBGN0010389, FBGN0000017, FBGN0003430, FBGN0003041	398	72	7937	1.1079006141820213	1.0	0.9994062906968356	99.99999987543578
Annotation Cluster 70	Enrichment Score: 0.38304530469256626
Category	Term	Count	%	PValue	Genes	List Total	Pop Hits	Pop Total	Fold Enrichment	Bonferroni	Benjamini	FDR
GOTERM_CC_FAT	GO:0005643~nuclear pore	7	1.0144927536231882	0.03604115991647129	FBGN0039004, FBGN0039120, FBGN0024921, FBGN0028974, FBGN0024889, FBGN0022213, FBGN0260937	266	45	4786	2.798830409356725	0.9999947111611679	0.4392988531196462	39.21713610555151
GOTERM_CC_FAT	GO:0046930~pore complex	7	1.0144927536231882	0.04737057973029982	FBGN0039004, FBGN0039120, FBGN0024921, FBGN0028974, FBGN0024889, FBGN0022213, FBGN0260937	266	48	4786	2.62390350877193	0.999999894357025	0.46087908828667	48.22255797824722
GOTERM_BP_FAT	GO:0046907~intracellular transport	21	3.0434782608695654	0.15480674566097483	FBGN0051232, FBGN0051072, FBGN0039561, FBGN0036184, FBGN0015567, FBGN0024921, FBGN0086897, FBGN0024889, FBGN0011509, FBGN0013343, FBGN0039004, FBGN0034282, FBGN0035110, FBGN0022027, FBGN0000017, FBGN0020371, FBGN0028974, FBGN0033605, FBGN0031390, FBGN0026378, FBGN0022213	398	313	7937	1.3379758216000128	1.0	0.9482268107768598	94.02013408506201
GOTERM_MF_FAT	GO:0008565~protein transporter activity	6	0.8695652173913043	0.27061374339020217	FBGN0020371, FBGN0015567, FBGN0024921, FBGN0027615, FBGN0024889, FBGN0022213	408	68	7918	1.7123702422145328	1.0	0.9530770495491744	99.02449906185485
INTERPRO	IPR011989:Armadillo-like helical	6	0.8695652173913043	0.3087484617304738	FBGN0034315, FBGN0015567, FBGN0024921, FBGN0024889, FBGN0022213, FBGN0260990	571	66	10196	1.623308390383697	1.0	0.9998528655951894	99.69165009693364
GOTERM_BP_FAT	GO:0034613~cellular protein localization	10	1.4492753623188406	0.542841201406383	FBGN0051232, FBGN0020371, FBGN0015567, FBGN0024921, FBGN0027615, FBGN0024889, FBGN0011509, FBGN0026378, FBGN0013343, FBGN0022213	398	179	7937	1.114090003088066	1.0	0.9974484889138759	99.99979725396987
GOTERM_MF_FAT	GO:0008320~protein transmembrane transporter activity	3	0.43478260869565216	0.5436710866727285	FBGN0020371, FBGN0024921, FBGN0024889	408	35	7918	1.6634453781512604	1.0	0.9911183260476288	99.99899835656727
GOTERM_BP_FAT	GO:0006606~protein import into nucleus	3	0.43478260869565216	0.544000708282375	FBGN0024921, FBGN0024889, FBGN0022213	398	36	7937	1.6618509212730317	1.0	0.9974253764866591	99.9998056962296
GOTERM_BP_FAT	GO:0051170~nuclear import	3	0.43478260869565216	0.558986288941429	FBGN0024921, FBGN0024889, FBGN0022213	398	37	7937	1.6169360315088956	1.0	0.9977573853422387	99.99988897025824
GOTERM_BP_FAT	GO:0070727~cellular macromolecule localization	13	1.884057971014493	0.5671594866787301	FBGN0051232, FBGN0015567, FBGN0024921, FBGN0086897, FBGN0024889, FBGN0011509, FBGN0013343, FBGN0020371, FBGN0027615, FBGN0038167, FBGN0000183, FBGN0026378, FBGN0022213	398	244	7937	1.062494851305709	1.0	0.9978742579856394	99.99991883309622
SP_PIR_KEYWORDS	protein transport	6	0.8695652173913043	0.5680422950861141	FBGN0086913, FBGN0022027, FBGN0015567, FBGN0038387, FBGN0022213, FBGN0260937	646	101	12980	1.1936363915029273	1.0	0.9656609301889567	99.99809853834425
GOTERM_BP_FAT	GO:0034504~protein localization in nucleus	3	0.43478260869565216	0.5736180433850222	FBGN0024921, FBGN0024889, FBGN0022213	398	38	7937	1.5743850833112931	1.0	0.9979276638093191	99.99993689951181
GOTERM_BP_FAT	GO:0006886~intracellular protein transport	9	1.3043478260869565	0.6480330022355807	FBGN0051232, FBGN0020371, FBGN0015567, FBGN0024921, FBGN0024889, FBGN0011509, FBGN0026378, FBGN0013343, FBGN0022213	398	174	7937	1.0314936752729162	1.0	0.9990329230031587	99.9999974589504
GOTERM_BP_FAT	GO:0033365~protein localization in organelle	5	0.7246376811594203	0.674427630848082	FBGN0020371, FBGN0024921, FBGN0024889, FBGN0011509, FBGN0022213	398	91	7937	1.0957258821580431	1.0	0.9991795039074823	99.99999931129314
GOTERM_BP_FAT	GO:0017038~protein import	4	0.5797101449275363	0.6877259064780886	FBGN0020371, FBGN0024921, FBGN0024889, FBGN0022213	398	70	7937	1.1395549174443649	1.0	0.9992933431577916	99.99999965746139
GOTERM_BP_FAT	GO:0045184~establishment of protein localization	13	1.884057971014493	0.7723023194307077	FBGN0051232, FBGN0015567, FBGN0024921, FBGN0024889, FBGN0011509, FBGN0003041, FBGN0013343, FBGN0086913, FBGN0020371, FBGN0038387, FBGN0026378, FBGN0022213, FBGN0260937	398	285	7937	0.9096447148020808	1.0	0.9997337391893726	99.99999999827288
GOTERM_BP_FAT	GO:0006605~protein targeting	5	0.7246376811594203	0.8019927093041633	FBGN0020371, FBGN0024921, FBGN0024889, FBGN0011509, FBGN0022213	398	109	7937	0.9147803236365314	1.0	0.9998244998432012	99.9999999998336
GOTERM_BP_FAT	GO:0015031~protein transport	12	1.7391304347826086	0.8294317775615805	FBGN0051232, FBGN0086913, FBGN0020371, FBGN0015567, FBGN0024921, FBGN0038387, FBGN0024889, FBGN0011509, FBGN0026378, FBGN0013343, FBGN0022213, FBGN0260937	398	278	7937	0.8608148656953833	1.0	0.9998794373683133	99.99999999998633
GOTERM_BP_FAT	GO:0008104~protein localization	15	2.1739130434782608	0.9325724642532371	FBGN0051232, FBGN0015567, FBGN0024921, FBGN0024889, FBGN0011509, FBGN0003041, FBGN0013343, FBGN0086913, FBGN0020371, FBGN0011747, FBGN0027615, FBGN0038387, FBGN0026378, FBGN0022213, FBGN0260937	398	392	7937	0.7630948107886371	1.0	0.9999934367384619	100.0
Annotation Cluster 71	Enrichment Score: 0.3824008280213611
Category	Term	Count	%	PValue	Genes	List Total	Pop Hits	Pop Total	Fold Enrichment	Bonferroni	Benjamini	FDR
GOTERM_BP_FAT	GO:0005996~monosaccharide metabolic process	7	1.0144927536231882	0.35712496164648533	FBGN0052220, FBGN0036170, FBGN0026616, FBGN0036723, FBGN0035950, FBGN0004507, FBGN0033901	398	97	7937	1.4391286328549966	1.0	0.9899070555000125	99.93882306663984
GOTERM_BP_FAT	GO:0019318~hexose metabolic process	6	0.8695652173913043	0.42163550448345627	FBGN0036170, FBGN0026616, FBGN0036723, FBGN0035950, FBGN0004507, FBGN0033901	398	85	7937	1.4076854862548034	1.0	0.9933453421575621	99.98958985103675
GOTERM_BP_FAT	GO:0044275~cellular carbohydrate catabolic process	4	0.5797101449275363	0.47319498689036343	FBGN0036170, FBGN0051169, FBGN0036723, FBGN0004507	398	51	7937	1.5640949847275594	1.0	0.9953723900607315	99.99782071314
Annotation Cluster 72	Enrichment Score: 0.37773101664706177
Category	Term	Count	%	PValue	Genes	List Total	Pop Hits	Pop Total	Fold Enrichment	Bonferroni	Benjamini	FDR
GOTERM_BP_FAT	GO:0007507~heart development	6	0.8695652173913043	0.2621728156150547	FBGN0004009, FBGN0000015, FBGN0010389, FBGN0003430, FBGN0035956, FBGN0003651	398	69	7937	1.7341053091544678	1.0	0.9770817722770265	99.38544276031939
GOTERM_BP_FAT	GO:0007498~mesoderm development	6	0.8695652173913043	0.4809099036857659	FBGN0004009, FBGN0000015, FBGN0010389, FBGN0086906, FBGN0003430, FBGN0003041	398	91	7937	1.3148710585896515	1.0	0.9954226975229742	99.99829780168099
GOTERM_BP_FAT	GO:0007548~sex differentiation	4	0.5797101449275363	0.5836541407362926	FBGN0001185, FBGN0004009, FBGN0000015, FBGN0010389	398	60	7937	1.3294807370184256	1.0	0.998154075483771	99.99995765653269
Annotation Cluster 73	Enrichment Score: 0.35956214197444314
Category	Term	Count	%	PValue	Genes	List Total	Pop Hits	Pop Total	Fold Enrichment	Bonferroni	Benjamini	FDR
GOTERM_BP_FAT	GO:0051297~centrosome organization	4	0.5797101449275363	0.36514478012954377	FBGN0004873, FBGN0002924, FBGN0031191, FBGN0033897	398	43	7937	1.8550894004908263	1.0	0.9903054472688507	99.95042277691516
GOTERM_BP_FAT	GO:0031023~microtubule organizing center organization	4	0.5797101449275363	0.4199997310549546	FBGN0004873, FBGN0002924, FBGN0031191, FBGN0033897	398	47	7937	1.6972094515128835	1.0	0.9933639772871139	99.98908562165327
GOTERM_BP_FAT	GO:0007098~centrosome cycle	3	0.43478260869565216	0.544000708282375	FBGN0002924, FBGN0031191, FBGN0033897	398	36	7937	1.6618509212730317	1.0	0.9974253764866591	99.9998056962296
Annotation Cluster 74	Enrichment Score: 0.3564409863933875
Category	Term	Count	%	PValue	Genes	List Total	Pop Hits	Pop Total	Fold Enrichment	Bonferroni	Benjamini	FDR
GOTERM_BP_FAT	GO:0002164~larval development	6	0.8695652173913043	0.25258831572151713	FBGN0004197, FBGN0004009, FBGN0010389, FBGN0004924, FBGN0038387, FBGN0011509	398	68	7937	1.759606857818504	1.0	0.9767471997340575	99.23715502965256
GOTERM_BP_FAT	GO:0048534~hemopoietic or lymphoid organ development	5	0.7246376811594203	0.3183646747279376	FBGN0004197, FBGN0004009, FBGN0010389, FBGN0039532, FBGN0003612	398	57	7937	1.7493167592347705	1.0	0.9875445237864514	99.83691903204674
GOTERM_BP_FAT	GO:0002520~immune system development	5	0.7246376811594203	0.3183646747279376	FBGN0004197, FBGN0004009, FBGN0010389, FBGN0039532, FBGN0003612	398	57	7937	1.7493167592347705	1.0	0.9875445237864514	99.83691903204674
GOTERM_BP_FAT	GO:0048542~lymph gland development	3	0.43478260869565216	0.33943607628095895	FBGN0004197, FBGN0004009, FBGN0010389	398	24	7937	2.4927763819095476	1.0	0.9880686218121142	99.90361425928967
GOTERM_BP_FAT	GO:0048732~gland development	9	1.3043478260869565	0.5738644446142183	FBGN0004197, FBGN0004009, FBGN0000015, FBGN0010389, FBGN0051014, FBGN0039532, FBGN0039779, FBGN0003460, FBGN0000625	398	163	7937	1.1011036778986958	1.0	0.9978780427804488	99.99993750744153
GOTERM_BP_FAT	GO:0030097~hemopoiesis	3	0.43478260869565216	0.6414296075346226	FBGN0004197, FBGN0039532, FBGN0003612	398	43	7937	1.3913170503681196	1.0	0.9989958483843957	99.99999653097404
GOTERM_BP_FAT	GO:0048569~post-embryonic organ development	5	0.7246376811594203	0.999847519246223	FBGN0004197, FBGN0003984, FBGN0004009, FBGN0010389, FBGN0003460	398	297	7937	0.3357274588430368	1.0	0.9999999999999986	100.0
Annotation Cluster 75	Enrichment Score: 0.3510148701905026
Category	Term	Count	%	PValue	Genes	List Total	Pop Hits	Pop Total	Fold Enrichment	Bonferroni	Benjamini	FDR
GOTERM_CC_FAT	GO:0055029~nuclear DNA-directed RNA polymerase complex	3	0.43478260869565216	0.4456409894427247	FBGN0038057, FBGN0004924, FBGN0031657	266	27	4786	1.9991645781119463	1.0	0.9914575608141711	99.96650560102853
GOTERM_CC_FAT	GO:0000428~DNA-directed RNA polymerase complex	3	0.43478260869565216	0.4456409894427247	FBGN0038057, FBGN0004924, FBGN0031657	266	27	4786	1.9991645781119463	1.0	0.9914575608141711	99.96650560102853
GOTERM_CC_FAT	GO:0030880~RNA polymerase complex	3	0.43478260869565216	0.4456409894427247	FBGN0038057, FBGN0004924, FBGN0031657	266	27	4786	1.9991645781119463	1.0	0.9914575608141711	99.96650560102853
Annotation Cluster 76	Enrichment Score: 0.3471893286299031
Category	Term	Count	%	PValue	Genes	List Total	Pop Hits	Pop Total	Fold Enrichment	Bonferroni	Benjamini	FDR
GOTERM_BP_FAT	GO:0006497~protein amino acid lipidation	4	0.5797101449275363	0.20065116273794126	FBGN0015562, FBGN0035464, FBGN0032052, FBGN0026378	398	31	7937	2.573188523261469	1.0	0.9723410118618333	97.64998333976985
GOTERM_BP_FAT	GO:0042158~lipoprotein biosynthetic process	4	0.5797101449275363	0.20065116273794126	FBGN0015562, FBGN0035464, FBGN0032052, FBGN0026378	398	31	7937	2.573188523261469	1.0	0.9723410118618333	97.64998333976985
GOTERM_BP_FAT	GO:0042157~lipoprotein metabolic process	4	0.5797101449275363	0.2138052874486121	FBGN0015562, FBGN0035464, FBGN0032052, FBGN0026378	398	32	7937	2.492776381909548	1.0	0.9727177086395589	98.22014683268031
GOTERM_BP_FAT	GO:0006506~GPI anchor biosynthetic process	3	0.43478260869565216	0.33943607628095895	FBGN0015562, FBGN0035464, FBGN0032052	398	24	7937	2.4927763819095476	1.0	0.9880686218121142	99.90361425928967
GOTERM_BP_FAT	GO:0006505~GPI anchor metabolic process	3	0.43478260869565216	0.37620263574064006	FBGN0015562, FBGN0035464, FBGN0032052	398	26	7937	2.30102435253189	1.0	0.991390717841436	99.96306153178607
GOTERM_BP_FAT	GO:0046489~phosphoinositide biosynthetic process	3	0.43478260869565216	0.41209984671993877	FBGN0015562, FBGN0035464, FBGN0032052	398	28	7937	2.1366654702081838	1.0	0.9926932471141919	99.98631019473608
GOTERM_BP_FAT	GO:0008654~phospholipid biosynthetic process	4	0.5797101449275363	0.43348385094355085	FBGN0027579, FBGN0015562, FBGN0035464, FBGN0032052	398	48	7937	1.6618509212730317	1.0	0.9939894993423932	99.99263949563363
GOTERM_BP_FAT	GO:0046474~glycerophospholipid biosynthetic process	3	0.43478260869565216	0.4969616886828408	FBGN0015562, FBGN0035464, FBGN0032052	398	33	7937	1.8129282777523983	1.0	0.9961480439724871	99.99899412211913
GOTERM_BP_FAT	GO:0006650~glycerophospholipid metabolic process	4	0.5797101449275363	0.5115916336209704	FBGN0003308, FBGN0015562, FBGN0035464, FBGN0032052	398	54	7937	1.4772008189093617	1.0	0.9966920813937384	99.99938641384188
GOTERM_BP_FAT	GO:0019637~organophosphate metabolic process	6	0.8695652173913043	0.5379995389566935	FBGN0003308, FBGN0027579, FBGN0015562, FBGN0051169, FBGN0035464, FBGN0032052	398	97	7937	1.2335388281614257	1.0	0.9973118097852901	99.99975813227519
GOTERM_BP_FAT	GO:0045017~glycerolipid biosynthetic process	3	0.43478260869565216	0.544000708282375	FBGN0015562, FBGN0035464, FBGN0032052	398	36	7937	1.6618509212730317	1.0	0.9974253764866591	99.9998056962296
GOTERM_BP_FAT	GO:0008610~lipid biosynthetic process	7	1.0144927536231882	0.551719062433128	FBGN0052220, FBGN0027579, FBGN0015562, FBGN0035464, FBGN0033246, FBGN0032052, FBGN0052072	398	119	7937	1.1730712385456694	1.0	0.997536730972918	99.99985401220948
GOTERM_BP_FAT	GO:0046486~glycerolipid metabolic process	4	0.5797101449275363	0.5836541407362926	FBGN0003308, FBGN0015562, FBGN0035464, FBGN0032052	398	60	7937	1.3294807370184256	1.0	0.998154075483771	99.99995765653269
GOTERM_BP_FAT	GO:0006644~phospholipid metabolic process	5	0.7246376811594203	0.6117705881272357	FBGN0003308, FBGN0027579, FBGN0015562, FBGN0035464, FBGN0032052	398	84	7937	1.18703637233788	1.0	0.9986262376354583	99.99998687095815
GOTERM_BP_FAT	GO:0030384~phosphoinositide metabolic process	3	0.43478260869565216	0.6778794384086799	FBGN0015562, FBGN0035464, FBGN0032052	398	46	7937	1.300578981865851	1.0	0.9992110858669901	99.99999942388604
GOTERM_CC_FAT	GO:0005789~endoplasmic reticulum membrane	4	0.5797101449275363	0.793957866710742	FBGN0015562, FBGN0035464, FBGN0032052, FBGN0011509	266	75	4786	0.9595989974937342	1.0	0.9996374352455016	99.99999995045415
GOTERM_CC_FAT	GO:0042175~nuclear envelope-endoplasmic reticulum network	4	0.5797101449275363	0.8085085536155474	FBGN0015562, FBGN0035464, FBGN0032052, FBGN0011509	266	77	4786	0.9346743482081827	1.0	0.9996795527577299	99.9999999816513
Annotation Cluster 77	Enrichment Score: 0.3435678772660124
Category	Term	Count	%	PValue	Genes	List Total	Pop Hits	Pop Total	Fold Enrichment	Bonferroni	Benjamini	FDR
GOTERM_BP_FAT	GO:0035277~spiracle morphogenesis, open tracheal system	3	0.43478260869565216	0.24538278204978287	FBGN0004009, FBGN0000015, FBGN0035574	398	19	7937	3.1487701666225862	1.0	0.9766841323722015	99.10418055304872
GOTERM_BP_FAT	GO:0010631~epithelial cell migration	3	0.43478260869565216	0.4296643623975525	FBGN0003295, FBGN0001323, FBGN0000150	398	29	7937	2.0629873505458325	1.0	0.9939711651499281	99.99176278192655
GOTERM_BP_FAT	GO:0007427~epithelial cell migration, open tracheal system	3	0.43478260869565216	0.4296643623975525	FBGN0003295, FBGN0001323, FBGN0000150	398	29	7937	2.0629873505458325	1.0	0.9939711651499281	99.99176278192655
GOTERM_BP_FAT	GO:0007424~open tracheal system development	8	1.1594202898550725	0.650172999823051	FBGN0003295, FBGN0086680, FBGN0004009, FBGN0000015, FBGN0035574, FBGN0035625, FBGN0001323, FBGN0000150	398	153	7937	1.0427299898183728	1.0	0.9990164174494037	99.99999770567334
GOTERM_BP_FAT	GO:0060541~respiratory system development	8	1.1594202898550725	0.650172999823051	FBGN0003295, FBGN0086680, FBGN0004009, FBGN0000015, FBGN0035574, FBGN0035625, FBGN0001323, FBGN0000150	398	153	7937	1.0427299898183728	1.0	0.9990164174494037	99.99999770567334
Annotation Cluster 78	Enrichment Score: 0.3403282402404381
Category	Term	Count	%	PValue	Genes	List Total	Pop Hits	Pop Total	Fold Enrichment	Bonferroni	Benjamini	FDR
GOTERM_BP_FAT	GO:0006511~ubiquitin-dependent protein catabolic process	7	1.0144927536231882	0.34809716609598074	FBGN0260962, FBGN0011327, FBGN0039875, FBGN0037236, FBGN0260936, FBGN0030969, FBGN0023511	398	96	7937	1.4541195561139029	1.0	0.9889951218687343	99.9227290841774
GOTERM_MF_FAT	GO:0004221~ubiquitin thiolesterase activity	3	0.43478260869565216	0.4436572549651742	FBGN0011327, FBGN0260936, FBGN0030969	408	29	7918	2.007606490872211	1.0	0.9815539574056422	99.98165555546284
GOTERM_MF_FAT	GO:0016790~thiolester hydrolase activity	3	0.43478260869565216	0.6169744845925845	FBGN0011327, FBGN0260936, FBGN0030969	408	40	7918	1.4555147058823528	1.0	0.9953994860779903	99.99992328933041
Annotation Cluster 79	Enrichment Score: 0.32343517768769886
Category	Term	Count	%	PValue	Genes	List Total	Pop Hits	Pop Total	Fold Enrichment	Bonferroni	Benjamini	FDR
UP_SEQ_FEATURE	domain:BTB	3	0.43478260869565216	0.2405352868862237	FBGN0005630, FBGN0002781, FBGN0259750	156	18	2975	3.1784188034188037	1.0	0.9999999968452187	98.093531918207
INTERPRO	IPR013069:BTB/POZ	5	0.7246376811594203	0.421324501926792	FBGN0005630, FBGN0036170, FBGN0031961, FBGN0002781, FBGN0259750	571	59	10196	1.5132535842559887	1.0	0.9999929055491519	99.98093482951857
INTERPRO	IPR000210:BTB/POZ-like	5	0.7246376811594203	0.5778443935658277	FBGN0005630, FBGN0036170, FBGN0031961, FBGN0002781, FBGN0259750	571	72	10196	1.240027242654213	1.0	0.9999998568818712	99.99986332162811
SMART	SM00225:BTB	5	0.7246376811594203	0.6146388759684978	FBGN0005630, FBGN0036170, FBGN0031961, FBGN0002781, FBGN0259750	283	72	4824	1.1837455830388692	1.0	0.9997424538073943	99.99922460515418
INTERPRO	IPR011333:BTB/POZ fold	5	0.7246376811594203	0.6708071276579648	FBGN0005630, FBGN0036170, FBGN0031961, FBGN0002781, FBGN0259750	571	81	10196	1.1022464379148558	1.0	0.9999999761574638	99.99999721834217
Annotation Cluster 80	Enrichment Score: 0.31556439931950403
Category	Term	Count	%	PValue	Genes	List Total	Pop Hits	Pop Total	Fold Enrichment	Bonferroni	Benjamini	FDR
SP_PIR_KEYWORDS	methylation	4	0.5797101449275363	0.1141858315443522	FBGN0041191, FBGN0086913, FBGN0015286, FBGN0051613	646	24	12980	3.348813209494324	0.9999999999998744	0.790590213499285	79.19801256891317
UP_SEQ_FEATURE	short sequence motif:Effector region	3	0.43478260869565216	0.1445388475186744	FBGN0041191, FBGN0086913, FBGN0015286	156	13	2975	4.400887573964497	1.0	0.9999999963781003	89.4268042486223
GOTERM_CC_FAT	GO:0009898~internal side of plasma membrane	5	0.7246376811594203	0.22477396155536494	FBGN0004873, FBGN0041191, FBGN0086913, FBGN0015286, FBGN0015567	266	44	4786	2.0446001367053994	1.0	0.8974744733177149	96.83562483518607
SP_PIR_KEYWORDS	prenylation	3	0.43478260869565216	0.2430610326176958	FBGN0041191, FBGN0086913, FBGN0015286	646	19	12980	3.172559882678833	1.0	0.8734918423220264	97.28431608510864
SP_PIR_KEYWORDS	lipoprotein	5	0.7246376811594203	0.3369908368553764	FBGN0041191, FBGN0086913, FBGN0004009, FBGN0015286, FBGN0085447	646	59	12980	1.7027863777089784	1.0	0.9243556424808516	99.51164179740559
INTERPRO	IPR001806:Ras GTPase	5	0.7246376811594203	0.44665939959552986	FBGN0041191, FBGN0086913, FBGN0030088, FBGN0039532, FBGN0015286	571	61	10196	1.4636387126410382	1.0	0.9999964015568402	99.99054172903897
UP_SEQ_FEATURE	propeptide:Removed in mature form	3	0.43478260869565216	0.4511468420890363	FBGN0041191, FBGN0086913, FBGN0015286	156	29	2975	1.9728116710875332	1.0	0.9999993371899102	99.9822100384589
GOTERM_BP_FAT	GO:0007264~small GTPase mediated signal transduction	6	0.8695652173913043	0.6424240734326744	FBGN0041191, FBGN0086913, FBGN0030088, FBGN0259212, FBGN0039532, FBGN0015286	398	109	7937	1.0977363883638376	1.0	0.9989854830659951	99.99999668863227
GOTERM_MF_FAT	GO:0003924~GTPase activity	7	1.0144927536231882	0.6649972035629743	FBGN0041191, FBGN0086913, FBGN0030088, FBGN0004623, FBGN0039532, FBGN0015286, FBGN0011509	408	130	7918	1.0449849170437409	1.0	0.9967819439197204	99.9999892548366
INTERPRO	IPR013753:Ras	4	0.5797101449275363	0.6708065884566254	FBGN0041191, FBGN0086913, FBGN0039532, FBGN0015286	571	61	10196	1.1709109701128306	1.0	0.9999999823827174	99.99999721827083
INTERPRO	IPR005225:Small GTP-binding protein	5	0.7246376811594203	0.7244118227894487	FBGN0041191, FBGN0086913, FBGN0030088, FBGN0039532, FBGN0015286	571	87	10196	1.02622944219659	1.0	0.9999999947590439	99.99999982794172
GOTERM_MF_FAT	GO:0005525~GTP binding	8	1.1594202898550725	0.8167283877807667	FBGN0041191, FBGN0086913, FBGN0030088, FBGN0050054, FBGN0039532, FBGN0015286, FBGN0020655, FBGN0000150	408	178	7918	0.8722185503414849	1.0	0.9996012235779809	99.99999999845947
GOTERM_BP_FAT	GO:0007242~intracellular signaling cascade	13	1.884057971014493	0.8172997657517053	FBGN0051140, FBGN0243513, FBGN0030088, FBGN0259212, FBGN0001189, FBGN0039532, FBGN0015286, FBGN0035270, FBGN0050440, FBGN0041191, FBGN0086913, FBGN0085447, FBGN0029778	398	297	7937	0.8728913929918957	1.0	0.9998595322281694	99.99999999995676
GOTERM_MF_FAT	GO:0032561~guanyl ribonucleotide binding	8	1.1594202898550725	0.8297049834220858	FBGN0041191, FBGN0086913, FBGN0030088, FBGN0050054, FBGN0039532, FBGN0015286, FBGN0020655, FBGN0000150	408	181	7918	0.8577618892861012	1.0	0.9996553470799919	99.99999999947555
GOTERM_MF_FAT	GO:0019001~guanyl nucleotide binding	8	1.1594202898550725	0.8338667185944669	FBGN0041191, FBGN0086913, FBGN0030088, FBGN0050054, FBGN0039532, FBGN0015286, FBGN0020655, FBGN0000150	408	182	7918	0.8530489118724414	1.0	0.9996715905660619	99.99999999963521
UP_SEQ_FEATURE	nucleotide phosphate-binding region:GTP	3	0.43478260869565216	0.8364752583063433	FBGN0041191, FBGN0086913, FBGN0015286	156	61	2975	0.9378940731399749	1.0	0.9999999999935373	99.99999999951955
SP_PIR_KEYWORDS	gtp-binding	6	0.8695652173913043	0.8795846377408852	FBGN0041191, FBGN0086913, FBGN0030088, FBGN0050054, FBGN0039532, FBGN0015286	646	152	12980	0.7931399706697082	1.0	0.9980664732868908	99.99999999987551
Annotation Cluster 81	Enrichment Score: 0.31270088545072167
Category	Term	Count	%	PValue	Genes	List Total	Pop Hits	Pop Total	Fold Enrichment	Bonferroni	Benjamini	FDR
GOTERM_MF_FAT	GO:0004866~endopeptidase inhibitor activity	6	0.8695652173913043	0.3936633056001293	FBGN0041182, FBGN0028988, FBGN0085483, FBGN0038654, FBGN0033115, FBGN0031564	408	80	7918	1.4555147058823528	1.0	0.9822389212108081	99.93516022564006
GOTERM_MF_FAT	GO:0030414~peptidase inhibitor activity	6	0.8695652173913043	0.42461279006985375	FBGN0041182, FBGN0028988, FBGN0085483, FBGN0038654, FBGN0033115, FBGN0031564	408	83	7918	1.402905740609497	1.0	0.9826336655011901	99.96994022555758
GOTERM_MF_FAT	GO:0004867~serine-type endopeptidase inhibitor activity	5	0.7246376811594203	0.43095732864865893	FBGN0028988, FBGN0085483, FBGN0038654, FBGN0033115, FBGN0031564	408	65	7918	1.4928355957767723	1.0	0.9804121883860063	99.97445348868182
GOTERM_MF_FAT	GO:0004857~enzyme inhibitor activity	7	1.0144927536231882	0.48294810806292954	FBGN0041182, FBGN0034282, FBGN0028988, FBGN0085483, FBGN0038654, FBGN0033115, FBGN0031564	408	108	7918	1.2578522149600584	1.0	0.9848870147483768	99.9937368430207
INTERPRO	IPR000215:Protease inhibitor I4, serpin	3	0.43478260869565216	0.6056829290073856	FBGN0041182, FBGN0028988, FBGN0033115	571	36	10196	1.4880326911850554	1.0	0.9999999218403443	99.99995303173685
SMART	SM00093:SERPIN	3	0.43478260869565216	0.6310977149134113	FBGN0041182, FBGN0028988, FBGN0033115	283	36	4824	1.4204946996466432	1.0	0.9997386781792768	99.999547524526
Annotation Cluster 82	Enrichment Score: 0.3122554351318372
Category	Term	Count	%	PValue	Genes	List Total	Pop Hits	Pop Total	Fold Enrichment	Bonferroni	Benjamini	FDR
GOTERM_MF_FAT	GO:0050660~FAD binding	6	0.8695652173913043	0.20327732494725656	FBGN0003308, FBGN0036824, FBGN0038349, FBGN0032750, FBGN0037999, FBGN0032819	408	61	7918	1.9088717454194792	1.0	0.9333330583419494	96.43616922273823
SP_PIR_KEYWORDS	FAD	3	0.43478260869565216	0.44344162662364844	FBGN0003308, FBGN0036824, FBGN0037999	646	30	12980	2.009287925696594	1.0	0.9528581143352384	99.94936507217066
SP_PIR_KEYWORDS	Flavoprotein	3	0.43478260869565216	0.6375113249461147	FBGN0003308, FBGN0036824, FBGN0037999	646	43	12980	1.401828785369717	1.0	0.9781787787044415	99.99980365828422
GOTERM_MF_FAT	GO:0009055~electron carrier activity	6	0.8695652173913043	0.9807650016709255	FBGN0003308, FBGN0036910, FBGN0036824, FBGN0038349, FBGN0037999, FBGN0004465	408	202	7918	0.5764414676761794	1.0	0.9999994890976573	100.0
Annotation Cluster 83	Enrichment Score: 0.3071428279389406
Category	Term	Count	%	PValue	Genes	List Total	Pop Hits	Pop Total	Fold Enrichment	Bonferroni	Benjamini	FDR
GOTERM_BP_FAT	GO:0009310~amine catabolic process	4	0.5797101449275363	0.26795237712737574	FBGN0001208, FBGN0037898, FBGN0035854, FBGN0036381	398	36	7937	2.2158012283640427	1.0	0.977947872733397	99.46127876268235
GOTERM_BP_FAT	GO:0009063~cellular amino acid catabolic process	3	0.43478260869565216	0.4969616886828408	FBGN0001208, FBGN0037898, FBGN0036381	398	33	7937	1.8129282777523983	1.0	0.9961480439724871	99.99899412211913
GOTERM_BP_FAT	GO:0016054~organic acid catabolic process	3	0.43478260869565216	0.6660764549621965	FBGN0001208, FBGN0037898, FBGN0036381	398	45	7937	1.3294807370184254	1.0	0.9991138030573443	99.9999989474342
GOTERM_BP_FAT	GO:0046395~carboxylic acid catabolic process	3	0.43478260869565216	0.6660764549621965	FBGN0001208, FBGN0037898, FBGN0036381	398	45	7937	1.3294807370184254	1.0	0.9991138030573443	99.9999989474342
Annotation Cluster 84	Enrichment Score: 0.30251032819441287
Category	Term	Count	%	PValue	Genes	List Total	Pop Hits	Pop Total	Fold Enrichment	Bonferroni	Benjamini	FDR
GOTERM_BP_FAT	GO:0007623~circadian rhythm	4	0.5797101449275363	0.4468515202137678	FBGN0000259, FBGN0023094, FBGN0039298, FBGN0003460	398	49	7937	1.6279355963490925	1.0	0.9948561139876312	99.99506569728015
GOTERM_BP_FAT	GO:0048511~rhythmic process	4	0.5797101449275363	0.46009190787917714	FBGN0000259, FBGN0023094, FBGN0039298, FBGN0003460	398	50	7937	1.5953768844221106	1.0	0.9953287098983196	99.99671140915657
GOTERM_BP_FAT	GO:0007622~rhythmic behavior	3	0.43478260869565216	0.6018124676599563	FBGN0000259, FBGN0023094, FBGN0039298	398	40	7937	1.4956658291457285	1.0	0.998450863827503	99.99997993481287
Annotation Cluster 85	Enrichment Score: 0.2971831030018812
Category	Term	Count	%	PValue	Genes	List Total	Pop Hits	Pop Total	Fold Enrichment	Bonferroni	Benjamini	FDR
GOTERM_BP_FAT	GO:0002168~instar larval development	5	0.7246376811594203	0.21773793269442626	FBGN0004197, FBGN0004009, FBGN0004924, FBGN0038387, FBGN0011509	398	48	7937	2.07731365159129	1.0	0.9729247849369071	98.36352060184437
GOTERM_BP_FAT	GO:0002164~larval development	6	0.8695652173913043	0.25258831572151713	FBGN0004197, FBGN0004009, FBGN0010389, FBGN0004924, FBGN0038387, FBGN0011509	398	68	7937	1.759606857818504	1.0	0.9767471997340575	99.23715502965256
GOTERM_BP_FAT	GO:0048542~lymph gland development	3	0.43478260869565216	0.33943607628095895	FBGN0004197, FBGN0004009, FBGN0010389	398	24	7937	2.4927763819095476	1.0	0.9880686218121142	99.90361425928967
GOTERM_BP_FAT	GO:0035017~cuticle pattern formation	3	0.43478260869565216	0.35791486986978843	FBGN0004197, FBGN0004009, FBGN0011509	398	25	7937	2.393065326633166	1.0	0.9894288037769202	99.9400698551857
GOTERM_BP_FAT	GO:0042335~cuticle development	4	0.5797101449275363	0.6277796383164966	FBGN0004197, FBGN0004009, FBGN0011509, FBGN0013343	398	64	7937	1.246388190954774	1.0	0.9988475246709902	99.99999351442521
GOTERM_BP_FAT	GO:0048569~post-embryonic organ development	5	0.7246376811594203	0.999847519246223	FBGN0004197, FBGN0003984, FBGN0004009, FBGN0010389, FBGN0003460	398	297	7937	0.3357274588430368	1.0	0.9999999999999986	100.0
GOTERM_BP_FAT	GO:0009791~post-embryonic development	9	1.3043478260869565	0.9998635817659411	FBGN0004197, FBGN0003984, FBGN0004009, FBGN0010389, FBGN0001189, FBGN0004924, FBGN0038387, FBGN0011509, FBGN0003460	398	434	7937	0.41354815552416463	1.0	0.9999999999999988	100.0
GOTERM_BP_FAT	GO:0002165~instar larval or pupal development	8	1.1594202898550725	0.9999270893756884	FBGN0004197, FBGN0003984, FBGN0004009, FBGN0001189, FBGN0004924, FBGN0038387, FBGN0011509, FBGN0003460	398	418	7937	0.38166911110576807	1.0	0.9999999999999999	100.0
Annotation Cluster 86	Enrichment Score: 0.2928223381533356
Category	Term	Count	%	PValue	Genes	List Total	Pop Hits	Pop Total	Fold Enrichment	Bonferroni	Benjamini	FDR
GOTERM_BP_FAT	GO:0009156~ribonucleoside monophosphate biosynthetic process	3	0.43478260869565216	0.28317791750644644	FBGN0038173, FBGN0036030, FBGN0037661	398	21	7937	2.848887293610912	1.0	0.9818693358033405	99.62112754037119
GOTERM_BP_FAT	GO:0009161~ribonucleoside monophosphate metabolic process	3	0.43478260869565216	0.28317791750644644	FBGN0038173, FBGN0036030, FBGN0037661	398	21	7937	2.848887293610912	1.0	0.9818693358033405	99.62112754037119
GOTERM_BP_FAT	GO:0009165~nucleotide biosynthetic process	9	1.3043478260869565	0.4858782590850861	FBGN0038613, FBGN0034299, FBGN0038173, FBGN0259214, FBGN0036030, FBGN0037661, FBGN0000150, FBGN0003189, FBGN0036959	398	151	7937	1.1886086059436256	1.0	0.9956508283699678	99.99855103003938
GOTERM_BP_FAT	GO:0009260~ribonucleotide biosynthetic process	6	0.8695652173913043	0.6260648521563589	FBGN0038613, FBGN0038173, FBGN0259214, FBGN0036030, FBGN0037661, FBGN0000150	398	107	7937	1.1182548255295166	1.0	0.9988445655931433	99.99999299546496
GOTERM_BP_FAT	GO:0009259~ribonucleotide metabolic process	6	0.8695652173913043	0.6661139767018427	FBGN0038613, FBGN0038173, FBGN0259214, FBGN0036030, FBGN0037661, FBGN0000150	398	112	7937	1.0683327351040919	1.0	0.9990892902227269	99.99999894941321
GOTERM_BP_FAT	GO:0009124~nucleoside monophosphate biosynthetic process	3	0.43478260869565216	0.7217222474916394	FBGN0038173, FBGN0036030, FBGN0037661	398	50	7937	1.196532663316583	1.0	0.9994942851688469	99.99999995029856
GOTERM_BP_FAT	GO:0009123~nucleoside monophosphate metabolic process	3	0.43478260869565216	0.7604303413131137	FBGN0038173, FBGN0036030, FBGN0037661	398	54	7937	1.1079006141820211	1.0	0.9996841571804972	99.99999999595428
Annotation Cluster 87	Enrichment Score: 0.2718345278354243
Category	Term	Count	%	PValue	Genes	List Total	Pop Hits	Pop Total	Fold Enrichment	Bonferroni	Benjamini	FDR
INTERPRO	IPR006210:EGF-like	6	0.8695652173913043	0.3535815949946194	FBGN0004197, FBGN0003984, FBGN0024836, FBGN0243514, FBGN0052373, FBGN0028936	571	70	10196	1.5305479109332	1.0	0.9999507219867422	99.89209309452592
SMART	SM00181:EGF	6	0.8695652173913043	0.38967629811557664	FBGN0004197, FBGN0003984, FBGN0024836, FBGN0243514, FBGN0052373, FBGN0028936	283	70	4824	1.4610802624936903	1.0	0.9949390375421994	99.77417694616419
SP_PIR_KEYWORDS	egf-like domain	4	0.5797101449275363	0.4686615610062207	FBGN0004197, FBGN0003984, FBGN0024836, FBGN0052373	646	51	12980	1.5759120985855644	1.0	0.9548851981688957	99.97222521590903
INTERPRO	IPR001881:EGF-like calcium-binding	3	0.43478260869565216	0.5237303683424199	FBGN0004197, FBGN0024836, FBGN0052373	571	31	10196	1.7280379639568386	1.0	0.9999994441252369	99.99909663358929
SMART	SM00179:EGF_CA	3	0.43478260869565216	0.5487656799678662	FBGN0004197, FBGN0024836, FBGN0052373	283	31	4824	1.649606747976747	1.0	0.9992837587539208	99.99456437327756
INTERPRO	IPR013032:EGF-like region, conserved site	6	0.8695652173913043	0.6558063859415079	FBGN0004197, FBGN0003984, FBGN0024836, FBGN0243514, FBGN0052373, FBGN0028936	571	99	10196	1.0822055935891313	1.0	0.999999980453216	99.99999441117197
INTERPRO	IPR006209:EGF	3	0.43478260869565216	0.6632119800954243	FBGN0004197, FBGN0003984, FBGN0024836	571	40	10196	1.33922942206655	1.0	0.9999999812989334	99.99999602429797
INTERPRO	IPR000742:EGF-like, type 3	3	0.43478260869565216	0.8286060455698598	FBGN0004197, FBGN0003984, FBGN0024836	571	56	10196	0.95659244433325	1.0	0.9999999999119271	99.9999999998986
Annotation Cluster 88	Enrichment Score: 0.2588105870949362
Category	Term	Count	%	PValue	Genes	List Total	Pop Hits	Pop Total	Fold Enrichment	Bonferroni	Benjamini	FDR
GOTERM_MF_FAT	GO:0005506~iron ion binding	15	2.1739130434782608	0.4689775226215826	FBGN0042182, FBGN0036910, FBGN0032519, FBGN0039561, FBGN0038349, FBGN0039779, FBGN0039776, FBGN0026190, FBGN0003308, FBGN0036212, FBGN0039784, FBGN0001208, FBGN0039782, FBGN0051014, FBGN0039780	408	260	7918	1.1196266968325794	1.0	0.9836606837291969	99.99073843652255
GOTERM_BP_FAT	GO:0055114~oxidation reduction	32	4.63768115942029	0.5294747053679021	FBGN0042182, FBGN0033949, FBGN0031775, FBGN0038349, FBGN0037999, FBGN0039779, FBGN0039004, FBGN0039776, FBGN0026190, FBGN0030041, FBGN0051014, FBGN0034748, FBGN0032750, FBGN0031684, FBGN0036910, FBGN0036620, FBGN0029155, FBGN0036824, FBGN0032819, FBGN0053111, FBGN0003308, FBGN0039784, FBGN0001208, FBGN0039782, FBGN0051371, FBGN0051169, FBGN0052230, FBGN0036125, FBGN0039780, FBGN0039358, FBGN00300…	398	620	7937	1.0292754093045875	1.0	0.9969921286170708	99.99967147906695
SP_PIR_KEYWORDS	oxidoreductase	27	3.91304347826087	0.6738620412944606	FBGN0042182, FBGN0033949, FBGN0031775, FBGN0038349, FBGN0037999, FBGN0039004, FBGN0039776, FBGN0026190, FBGN0030041, FBGN0051014, FBGN0034748, FBGN0036910, FBGN0031684, FBGN0036620, FBGN0029155, FBGN0036824, FBGN0003308, FBGN0039784, FBGN0001208, FBGN0039782, FBGN0051169, FBGN0052230, FBGN0036125, FBGN0039780, FBGN0030073, FBGN0039358, FBGN0011703	646	561	12980	0.9670369695865962	1.0	0.98234719667823	99.99995002962766
Annotation Cluster 89	Enrichment Score: 0.25743700544830406
Category	Term	Count	%	PValue	Genes	List Total	Pop Hits	Pop Total	Fold Enrichment	Bonferroni	Benjamini	FDR
SP_PIR_KEYWORDS	cell junction	6	0.8695652173913043	0.3065203656688393	FBGN0004009, FBGN0038837, FBGN0085387, FBGN0028373, FBGN0085447, FBGN0000038	646	74	12980	1.6291523721864278	1.0	0.9055752656684113	99.12614272293058
SP_PIR_KEYWORDS	synapse	4	0.5797101449275363	0.4815638573089407	FBGN0004009, FBGN0038837, FBGN0085447, FBGN0000038	646	52	12980	1.545606096689688	1.0	0.9520113519053994	99.97979771145434
GOTERM_CC_FAT	GO:0030054~cell junction	7	1.0144927536231882	0.7612012716515527	FBGN0038837, FBGN0085387, FBGN0000017, FBGN0259212, FBGN0028373, FBGN0085447, FBGN0000038	266	134	4786	0.9399057344854673	1.0	0.9994602409605503	99.99999963348955
GOTERM_CC_FAT	GO:0045202~synapse	6	0.8695652173913043	0.8310731539978534	FBGN0038837, FBGN0015567, FBGN0039900, FBGN0085447, FBGN0026378, FBGN0000038	266	125	4786	0.8636390977443609	1.0	0.9996850835440664	99.99999999664976
Annotation Cluster 90	Enrichment Score: 0.2540040742492348
Category	Term	Count	%	PValue	Genes	List Total	Pop Hits	Pop Total	Fold Enrichment	Bonferroni	Benjamini	FDR
GOTERM_BP_FAT	GO:0016044~membrane organization	19	2.753623188405797	0.3330841841134419	FBGN0013746, FBGN0027579, FBGN0039120, FBGN0031934, FBGN0003022, FBGN0028541, FBGN0015567, FBGN0243514, FBGN0024921, FBGN0013343, FBGN0033179, FBGN0041182, FBGN0001208, FBGN0014033, FBGN0027951, FBGN0027615, FBGN0022213, FBGN0035976, FBGN0033901	398	319	7937	1.1877805957688128	1.0	0.9882618093992019	99.88685941248873
GOTERM_BP_FAT	GO:0016192~vesicle-mediated transport	21	3.0434782608695654	0.49019347944914954	FBGN0051072, FBGN0243513, FBGN0013746, FBGN0039120, FBGN0028541, FBGN0015567, FBGN0243514, FBGN0024921, FBGN0013343, FBGN0041182, FBGN0001208, FBGN0014033, FBGN0022027, FBGN0027951, FBGN0033740, FBGN0039900, FBGN0033605, FBGN0026378, FBGN0022213, FBGN0035976, FBGN0033901	398	391	7937	1.0710650438895244	1.0	0.9958252878183763	99.9987417888449
GOTERM_BP_FAT	GO:0006909~phagocytosis	11	1.5942028985507246	0.5277424156190479	FBGN0041182, FBGN0013746, FBGN0014033, FBGN0001208, FBGN0039120, FBGN0028541, FBGN0027951, FBGN0243514, FBGN0024921, FBGN0022213, FBGN0035976	398	197	7937	1.1135244751677167	1.0	0.9970745836148941	99.99965062519097
GOTERM_BP_FAT	GO:0006897~endocytosis	13	1.884057971014493	0.6454031943422893	FBGN0013746, FBGN0039120, FBGN0028541, FBGN0243514, FBGN0015567, FBGN0024921, FBGN0041182, FBGN0014033, FBGN0001208, FBGN0027951, FBGN0022213, FBGN0035976, FBGN0033901	398	258	7937	1.004840091932531	1.0	0.9990126300245756	99.99999712156836
GOTERM_BP_FAT	GO:0010324~membrane invagination	13	1.884057971014493	0.6454031943422893	FBGN0013746, FBGN0039120, FBGN0028541, FBGN0243514, FBGN0015567, FBGN0024921, FBGN0041182, FBGN0014033, FBGN0001208, FBGN0027951, FBGN0022213, FBGN0035976, FBGN0033901	398	258	7937	1.004840091932531	1.0	0.9990126300245756	99.99999712156836
GOTERM_BP_FAT	GO:0006911~phagocytosis, engulfment	8	1.1594202898550725	0.8336231973272888	FBGN0041182, FBGN0013746, FBGN0001208, FBGN0039120, FBGN0028541, FBGN0027951, FBGN0024921, FBGN0022213	398	187	7937	0.8531427189423051	1.0	0.9998842041966087	99.99999999999099
Annotation Cluster 91	Enrichment Score: 0.24362807541705306
Category	Term	Count	%	PValue	Genes	List Total	Pop Hits	Pop Total	Fold Enrichment	Bonferroni	Benjamini	FDR
GOTERM_BP_FAT	GO:0048534~hemopoietic or lymphoid organ development	5	0.7246376811594203	0.3183646747279376	FBGN0004197, FBGN0004009, FBGN0010389, FBGN0039532, FBGN0003612	398	57	7937	1.7493167592347705	1.0	0.9875445237864514	99.83691903204674
GOTERM_BP_FAT	GO:0002520~immune system development	5	0.7246376811594203	0.3183646747279376	FBGN0004197, FBGN0004009, FBGN0010389, FBGN0039532, FBGN0003612	398	57	7937	1.7493167592347705	1.0	0.9875445237864514	99.83691903204674
GOTERM_BP_FAT	GO:0048732~gland development	9	1.3043478260869565	0.5738644446142183	FBGN0004197, FBGN0004009, FBGN0000015, FBGN0010389, FBGN0051014, FBGN0039532, FBGN0039779, FBGN0003460, FBGN0000625	398	163	7937	1.1011036778986958	1.0	0.9978780427804488	99.99993750744153
GOTERM_BP_FAT	GO:0035272~exocrine system development	7	1.0144927536231882	0.7019119986593116	FBGN0004197, FBGN0000015, FBGN0010389, FBGN0051014, FBGN0039532, FBGN0039779, FBGN0000625	398	139	7937	1.0042840099779473	1.0	0.9993717993121254	99.99999984276407
GOTERM_BP_FAT	GO:0007431~salivary gland development	7	1.0144927536231882	0.7019119986593116	FBGN0004197, FBGN0000015, FBGN0010389, FBGN0051014, FBGN0039532, FBGN0039779, FBGN0000625	398	139	7937	1.0042840099779473	1.0	0.9993717993121254	99.99999984276407
GOTERM_BP_FAT	GO:0007435~salivary gland morphogenesis	5	0.7246376811594203	0.829257747588505	FBGN0004197, FBGN0051014, FBGN0039532, FBGN0039779, FBGN0000625	398	114	7937	0.8746583796173852	1.0	0.9998822504110918	99.99999999998607
GOTERM_BP_FAT	GO:0022612~gland morphogenesis	5	0.7246376811594203	0.829257747588505	FBGN0004197, FBGN0051014, FBGN0039532, FBGN0039779, FBGN0000625	398	114	7937	0.8746583796173852	1.0	0.9998822504110918	99.99999999998607
Annotation Cluster 92	Enrichment Score: 0.23539126164167914
Category	Term	Count	%	PValue	Genes	List Total	Pop Hits	Pop Total	Fold Enrichment	Bonferroni	Benjamini	FDR
UP_SEQ_FEATURE	domain:SH3	3	0.43478260869565216	0.2602657091671915	FBGN0063485, FBGN0000017, FBGN0086906	156	19	2975	3.011133603238867	1.0	0.9999999430459127	98.6947342587153
SP_PIR_KEYWORDS	sh3 domain	3	0.43478260869565216	0.7074262517180796	FBGN0063485, FBGN0000017, FBGN0034020	646	49	12980	1.2301762810387313	1.0	0.9856075050265098	99.99998775584041
INTERPRO	IPR001452:Src homology-3 domain	4	0.5797101449275363	0.7749599366133695	FBGN0063485, FBGN0000017, FBGN0086906, FBGN0034020	571	72	10196	0.9920217941233703	1.0	0.9999999992869437	99.99999999279271
SMART	SM00326:SH3	4	0.5797101449275363	0.8017843557114617	FBGN0063485, FBGN0000017, FBGN0086906, FBGN0034020	283	72	4824	0.9469964664310954	1.0	0.9999879783107076	99.99999978790305
Annotation Cluster 93	Enrichment Score: 0.23410882639746006
Category	Term	Count	%	PValue	Genes	List Total	Pop Hits	Pop Total	Fold Enrichment	Bonferroni	Benjamini	FDR
GOTERM_MF_FAT	GO:0043167~ion binding	94	13.623188405797102	0.42753834636454213	FBGN0042182, FBGN0032519, FBGN0024836, FBGN0034360, FBGN0015558, FBGN0020655, FBGN0025682, FBGN0026616, FBGN0038349, FBGN0259750, FBGN0015621, FBGN0039779, FBGN0003189, FBGN0003612, FBGN0039776, FBGN0026190, FBGN0036212, FBGN0032600, FBGN0031868, FBGN0026318, FBGN0031252, FBGN0039875, FBGN0015553, FBGN0036314, FBGN0031091, FBGN0027567, FBGN0029155, FBGN0003651, FBGN0037794, FBGN0038787, FBGN00117…	408	1772	7918	1.0294836896383834	1.0	0.9805342617431156	99.97210647436843
GOTERM_MF_FAT	GO:0043169~cation binding	93	13.478260869565217	0.45573579165141515	FBGN0042182, FBGN0032519, FBGN0024836, FBGN0034360, FBGN0020655, FBGN0025682, FBGN0026616, FBGN0038349, FBGN0259750, FBGN0015621, FBGN0039779, FBGN0003189, FBGN0003612, FBGN0039776, FBGN0026190, FBGN0036212, FBGN0032600, FBGN0031868, FBGN0026318, FBGN0039875, FBGN0031252, FBGN0015553, FBGN0036314, FBGN0031091, FBGN0027567, FBGN0029155, FBGN0003651, FBGN0037794, FBGN0038787, FBGN0011762, FBGN00309…	408	1764	7918	1.0231509270374817	1.0	0.982508469633935	99.98670661755905
GOTERM_MF_FAT	GO:0046914~transition metal ion binding	70	10.144927536231885	0.5538300660257014	FBGN0042182, FBGN0032519, FBGN0034360, FBGN0020655, FBGN0026616, FBGN0038349, FBGN0015621, FBGN0259750, FBGN0039779, FBGN0003189, FBGN0003612, FBGN0039776, FBGN0026190, FBGN0036212, FBGN0032600, FBGN0031868, FBGN0026318, FBGN0039875, FBGN0036314, FBGN0031091, FBGN0027567, FBGN0003651, FBGN0037794, FBGN0038787, FBGN0030969, FBGN0011762, FBGN0053111, FBGN0063485, FBGN0250903, FBGN0027951, FBGN00390…	408	1354	7918	1.003309004547166	1.0	0.9918415818448962	99.99928013871504
GOTERM_MF_FAT	GO:0046872~metal ion binding	88	12.753623188405797	0.5844438016873775	FBGN0042182, FBGN0032519, FBGN0024836, FBGN0034360, FBGN0020655, FBGN0025682, FBGN0026616, FBGN0038349, FBGN0259750, FBGN0015621, FBGN0039779, FBGN0003189, FBGN0003612, FBGN0039776, FBGN0026190, FBGN0036212, FBGN0032600, FBGN0031868, FBGN0026318, FBGN0039875, FBGN0031252, FBGN0015553, FBGN0036314, FBGN0031091, FBGN0027567, FBGN0029155, FBGN0003651, FBGN0037794, FBGN0038787, FBGN0011762, FBGN00309…	408	1718	7918	0.9940651464310987	1.0	0.9940564883918241	99.99974631373063
GOTERM_MF_FAT	GO:0008270~zinc ion binding	52	7.536231884057972	0.6270890871384163	FBGN0034360, FBGN0020655, FBGN0026616, FBGN0015621, FBGN0259750, FBGN0003189, FBGN0003612, FBGN0032600, FBGN0031868, FBGN0026318, FBGN0039875, FBGN0036314, FBGN0031091, FBGN0027567, FBGN0003651, FBGN0038787, FBGN0037794, FBGN0030969, FBGN0011762, FBGN0063485, FBGN0250903, FBGN0027951, FBGN0039073, FBGN0039559, FBGN0001323, FBGN0012066, FBGN0038627, FBGN0026573, FBGN0032635, FBGN0002781, FBGN00510…	408	1026	7918	0.9835836868860605	1.0	0.9951215249823758	99.99994820098337
SP_PIR_KEYWORDS	zinc	28	4.057971014492753	0.6566619823065466	FBGN0038627, FBGN0036000, FBGN0051053, FBGN0002781, FBGN0259750, FBGN0015621, FBGN0003189, FBGN0031868, FBGN0026318, FBGN0039875, FBGN0031091, FBGN0036621, FBGN0051140, FBGN0005630, FBGN0021875, FBGN0003651, FBGN0011762, FBGN0025815, FBGN0063485, FBGN0039486, FBGN0250903, FBGN0034711, FBGN0034710, FBGN0039559, FBGN0001323, FBGN0012066, FBGN0029778, FBGN0036959	646	577	12980	0.9750444006846559	1.0	0.9810964487337808	99.99990277989372
SP_PIR_KEYWORDS	metal-binding	34	4.9275362318840585	0.8846258014920191	FBGN0036000, FBGN0038627, FBGN0051053, FBGN0002781, FBGN0015621, FBGN0259750, FBGN0003189, FBGN0031868, FBGN0026318, FBGN0031252, FBGN0039875, FBGN0015553, FBGN0031091, FBGN0000150, FBGN0036621, FBGN0051140, FBGN0005630, FBGN0036910, FBGN0029155, FBGN0021875, FBGN0003651, FBGN0011762, FBGN0025815, FBGN0003308, FBGN0063485, FBGN0001208, FBGN0039486, FBGN0250903, FBGN0036030, FBGN0039559, FBGN00013…	646	796	12980	0.8582385612271886	1.0	0.9981614150546259	99.99999999992845
Annotation Cluster 94	Enrichment Score: 0.22990135957453894
Category	Term	Count	%	PValue	Genes	List Total	Pop Hits	Pop Total	Fold Enrichment	Bonferroni	Benjamini	FDR
GOTERM_BP_FAT	GO:0007141~male meiosis I	3	0.43478260869565216	0.10185076025020694	FBGN0002781, FBGN0002842, FBGN0004106	398	11	7937	5.438784833257195	1.0	0.8991852444661825	83.45368767743236
GOTERM_BP_FAT	GO:0007127~meiosis I	4	0.5797101449275363	0.3927296230765487	FBGN0017577, FBGN0004106, FBGN0038612, FBGN0027889	398	45	7937	1.772640982691234	1.0	0.9923438062067992	99.97643984143458
GOTERM_BP_FAT	GO:0045132~meiotic chromosome segregation	3	0.43478260869565216	0.7863255244654639	FBGN0002924, FBGN0002781, FBGN0017577	398	57	7937	1.0495900555408622	1.0	0.9997707992324908	99.99999999940435
GOTERM_BP_FAT	GO:0051321~meiotic cell cycle	8	1.1594202898550725	0.9098328328353764	FBGN0004873, FBGN0002924, FBGN0002781, FBGN0002842, FBGN0017577, FBGN0004106, FBGN0038612, FBGN0027889	398	211	7937	0.7561027888256449	1.0	0.9999850115505527	100.0
GOTERM_BP_FAT	GO:0007126~meiosis	7	1.0144927536231882	0.9400940141963556	FBGN0002924, FBGN0002781, FBGN0002842, FBGN0017577, FBGN0004106, FBGN0038612, FBGN0027889	398	200	7937	0.6979773869346734	1.0	0.9999952355920181	100.0
GOTERM_BP_FAT	GO:0051327~M phase of meiotic cell cycle	7	1.0144927536231882	0.9400940141963556	FBGN0002924, FBGN0002781, FBGN0002842, FBGN0017577, FBGN0004106, FBGN0038612, FBGN0027889	398	200	7937	0.6979773869346734	1.0	0.9999952355920181	100.0
GOTERM_BP_FAT	GO:0007140~male meiosis	3	0.43478260869565216	0.9721336895219626	FBGN0002781, FBGN0002842, FBGN0004106	398	106	7937	0.5644021996776335	1.0	0.9999997323998729	100.0
Annotation Cluster 95	Enrichment Score: 0.22700897835410894
Category	Term	Count	%	PValue	Genes	List Total	Pop Hits	Pop Total	Fold Enrichment	Bonferroni	Benjamini	FDR
GOTERM_BP_FAT	GO:0007391~dorsal closure	7	1.0144927536231882	0.33909043792762333	FBGN0004009, FBGN0000017, FBGN0259212, FBGN0026318, FBGN0039532, FBGN0015286, FBGN0038167	398	95	7937	1.4694260777572072	1.0	0.9883527042181423	99.90276613081687
GOTERM_BP_FAT	GO:0048598~embryonic morphogenesis	13	1.884057971014493	0.46013433677495397	FBGN0010389, FBGN0259212, FBGN0039532, FBGN0015286, FBGN0003041, FBGN0003460, FBGN0004009, FBGN0000017, FBGN0086365, FBGN0003087, FBGN0026318, FBGN0003430, FBGN0038167	398	226	7937	1.147118335038022	1.0	0.9951944961915666	99.99671573463975
GOTERM_BP_FAT	GO:0008360~regulation of cell shape	6	0.8695652173913043	0.5472377566135684	FBGN0004009, FBGN0010389, FBGN0000017, FBGN0259212, FBGN0039532, FBGN0003041	398	98	7937	1.2209516972618193	1.0	0.9974907295143846	99.99982754934125
GOTERM_BP_FAT	GO:0022604~regulation of cell morphogenesis	7	1.0144927536231882	0.551719062433128	FBGN0004009, FBGN0010389, FBGN0000017, FBGN0259212, FBGN0039532, FBGN0003041, FBGN0085447	398	119	7937	1.1730712385456694	1.0	0.997536730972918	99.99985401220948
GOTERM_BP_FAT	GO:0016331~morphogenesis of embryonic epithelium	7	1.0144927536231882	0.5600215031344209	FBGN0004009, FBGN0000017, FBGN0259212, FBGN0026318, FBGN0039532, FBGN0015286, FBGN0038167	398	120	7937	1.1632956448911222	1.0	0.9977330082837281	99.99989325535553
GOTERM_BP_FAT	GO:0048729~tissue morphogenesis	13	1.884057971014493	0.5845126080108793	FBGN0024836, FBGN0010389, FBGN0259212, FBGN0039532, FBGN0015286, FBGN0086897, FBGN0003651, FBGN0003041, FBGN0004009, FBGN0000017, FBGN0026318, FBGN0003430, FBGN0038167	398	247	7937	1.0495900555408622	1.0	0.9981292856486458	99.99995909523518
GOTERM_BP_FAT	GO:0009792~embryonic development ending in birth or egg hatching	11	1.5942028985507246	0.6904494031713476	FBGN0004009, FBGN0086365, FBGN0000017, FBGN0086906, FBGN0259212, FBGN0026318, FBGN0039532, FBGN0015286, FBGN0038167, FBGN0038387, FBGN0003651	398	224	7937	0.9793050071787509	1.0	0.9992720132955341	99.99999970420106
GOTERM_BP_FAT	GO:0001700~embryonic development via the syncytial blastoderm	10	1.4492753623188406	0.7508679024612139	FBGN0004009, FBGN0086365, FBGN0000017, FBGN0259212, FBGN0026318, FBGN0039532, FBGN0015286, FBGN0038167, FBGN0038387, FBGN0003651	398	214	7937	0.9318790212745973	1.0	0.9996577541516629	99.99999999220765
GOTERM_BP_FAT	GO:0002009~morphogenesis of an epithelium	10	1.4492753623188406	0.8005322586750974	FBGN0004009, FBGN0024836, FBGN0000017, FBGN0259212, FBGN0026318, FBGN0039532, FBGN0015286, FBGN0086897, FBGN0038167, FBGN0003651	398	225	7937	0.886320491345617	1.0	0.9998226561586322	99.99999999981182
GOTERM_BP_FAT	GO:0060429~epithelium development	10	1.4492753623188406	0.8389636898012083	FBGN0004009, FBGN0024836, FBGN0000017, FBGN0259212, FBGN0026318, FBGN0039532, FBGN0015286, FBGN0086897, FBGN0038167, FBGN0003651	398	235	7937	0.8486047257564417	1.0	0.9998929313494185	99.99999999999478
Annotation Cluster 96	Enrichment Score: 0.20999935111059445
Category	Term	Count	%	PValue	Genes	List Total	Pop Hits	Pop Total	Fold Enrichment	Bonferroni	Benjamini	FDR
INTERPRO	IPR017907:Zinc finger, RING-type, conserved site	5	0.7246376811594203	0.543745185945423	FBGN0036621, FBGN0038627, FBGN0026318, FBGN0051053, FBGN0039875	571	69	10196	1.2939414705957004	1.0	0.9999996704003157	99.99953877132958
INTERPRO	IPR001841:Zinc finger, RING-type	8	1.1594202898550725	0.6199671243166174	FBGN0036621, FBGN0038627, FBGN0250903, FBGN0026318, FBGN0051053, FBGN0039875, FBGN0031091, FBGN0039559	571	133	10196	1.0740687094268069	1.0	0.9999999440210687	99.99997364297265
INTERPRO	IPR018957:Zinc finger, C3HC4 RING-type	5	0.7246376811594203	0.6414569841314397	FBGN0036621, FBGN0038627, FBGN0026318, FBGN0039875, FBGN0031091	571	78	10196	1.144640531680812	1.0	0.999999971718705	99.99998940582493
SMART	SM00184:RING	8	1.1594202898550725	0.6684531470272281	FBGN0036621, FBGN0038627, FBGN0250903, FBGN0026318, FBGN0051053, FBGN0039875, FBGN0031091, FBGN0039559	283	133	4824	1.0253194824517122	1.0	0.999839286993112	99.99987882208026
Annotation Cluster 97	Enrichment Score: 0.20835072195957122
Category	Term	Count	%	PValue	Genes	List Total	Pop Hits	Pop Total	Fold Enrichment	Bonferroni	Benjamini	FDR
GOTERM_MF_FAT	GO:0005044~scavenger receptor activity	3	0.43478260869565216	0.3327097973622894	FBGN0014033, FBGN0031547, FBGN0023479	408	23	7918	2.5313299232736575	1.0	0.9683684887194294	99.73561554533191
GOTERM_BP_FAT	GO:0005976~polysaccharide metabolic process	10	1.4492753623188406	0.3572885748123267	FBGN0052220, FBGN0036170, FBGN0022770, FBGN0023479, FBGN0031996, FBGN0053258, FBGN0033315, FBGN0004507, FBGN0035976, FBGN0250907	398	153	7937	1.3034124872729662	1.0	0.9896306227800998	99.93908329877257
GOTERM_MF_FAT	GO:0030246~carbohydrate binding	11	1.5942028985507246	0.5230473876771677	FBGN0014033, FBGN0022770, FBGN0031547, FBGN0023479, FBGN0026616, FBGN0053258, FBGN0030930, FBGN0016675, FBGN0038419, FBGN0035976, FBGN0250907	408	191	7918	1.1176727235396777	1.0	0.9899779929913637	99.9980840368424
GOTERM_BP_FAT	GO:0006022~aminoglycan metabolic process	8	1.1594202898550725	0.5710718606116532	FBGN0036170, FBGN0022770, FBGN0023479, FBGN0031996, FBGN0053258, FBGN0033315, FBGN0035976, FBGN0250907	398	142	7937	1.1235048481845848	1.0	0.997954178582742	99.99993028323402
GOTERM_MF_FAT	GO:0030247~polysaccharide binding	7	1.0144927536231882	0.6193932095635123	FBGN0014033, FBGN0022770, FBGN0031547, FBGN0023479, FBGN0053258, FBGN0035976, FBGN0250907	408	124	7918	1.0955487033523088	1.0	0.9953202873247795	99.99993009812347
GOTERM_MF_FAT	GO:0001871~pattern binding	7	1.0144927536231882	0.6193932095635123	FBGN0014033, FBGN0022770, FBGN0031547, FBGN0023479, FBGN0053258, FBGN0035976, FBGN0250907	408	124	7918	1.0955487033523088	1.0	0.9953202873247795	99.99993009812347
GOTERM_BP_FAT	GO:0006030~chitin metabolic process	5	0.7246376811594203	0.829257747588505	FBGN0022770, FBGN0023479, FBGN0031996, FBGN0053258, FBGN0250907	398	114	7937	0.8746583796173852	1.0	0.9998822504110918	99.99999999998607
GOTERM_MF_FAT	GO:0008061~chitin binding	4	0.5797101449275363	0.8944767770222289	FBGN0022770, FBGN0023479, FBGN0053258, FBGN0250907	408	100	7918	0.7762745098039217	1.0	0.9999322345880767	99.99999999999953
INTERPRO	IPR002557:Chitin binding protein, peritrophin-A	4	0.5797101449275363	0.8948290636924184	FBGN0022770, FBGN0023479, FBGN0053258, FBGN0250907	571	92	10196	0.7763648823574202	1.0	0.999999999995972	99.99999999999996
SMART	SM00494:ChtBD2	4	0.5797101449275363	0.9125248394543021	FBGN0022770, FBGN0023479, FBGN0053258, FBGN0250907	283	92	4824	0.7411276693808573	1.0	0.9999990406667314	99.99999999999125
Annotation Cluster 98	Enrichment Score: 0.19831826519562437
Category	Term	Count	%	PValue	Genes	List Total	Pop Hits	Pop Total	Fold Enrichment	Bonferroni	Benjamini	FDR
GOTERM_MF_FAT	GO:0004252~serine-type endopeptidase activity	18	2.608695652173913	0.27272554085250794	FBGN0050289, FBGN0051269, FBGN0023479, FBGN0053461, FBGN0053460, FBGN0038114, FBGN0039568, FBGN0003295, FBGN0038479, FBGN0052374, FBGN0053276, FBGN0053459, FBGN0039798, FBGN0030318, FBGN0015376, FBGN0053465, FBGN0085466, FBGN0015737	408	280	7918	1.2475840336134454	1.0	0.9519687226120331	99.06512975991267
GOTERM_MF_FAT	GO:0004175~endopeptidase activity	26	3.768115942028986	0.40506218959411244	FBGN0028684, FBGN0050289, FBGN0039613, FBGN0051269, FBGN0023479, FBGN0011327, FBGN0028688, FBGN0038114, FBGN0039568, FBGN0003295, FBGN0053459, FBGN0039798, FBGN0030318, FBGN0032442, FBGN0015376, FBGN0053461, FBGN0028695, FBGN0053460, FBGN0030038, FBGN0038479, FBGN0052374, FBGN0053276, FBGN0053465, FBGN0085466, FBGN0053198, FBGN0015737	408	457	7918	1.1041103531127987	1.0	0.9819396486230306	99.95091988360001
GOTERM_MF_FAT	GO:0008236~serine-type peptidase activity	18	2.608695652173913	0.4126877134545555	FBGN0050289, FBGN0051269, FBGN0023479, FBGN0053461, FBGN0053460, FBGN0038114, FBGN0039568, FBGN0003295, FBGN0038479, FBGN0052374, FBGN0053276, FBGN0053459, FBGN0039798, FBGN0030318, FBGN0015376, FBGN0053465, FBGN0085466, FBGN0015737	408	308	7918	1.1341673032849504	1.0	0.9808120976920491	99.95938350691227
GOTERM_MF_FAT	GO:0017171~serine hydrolase activity	18	2.608695652173913	0.4270599928203418	FBGN0050289, FBGN0051269, FBGN0023479, FBGN0053461, FBGN0053460, FBGN0038114, FBGN0039568, FBGN0003295, FBGN0038479, FBGN0052374, FBGN0053276, FBGN0053459, FBGN0039798, FBGN0030318, FBGN0015376, FBGN0053465, FBGN0085466, FBGN0015737	408	310	7918	1.1268500948766604	1.0	0.9813585188289254	99.97176252347904
GOTERM_MF_FAT	GO:0070011~peptidase activity, acting on L-amino acid peptides	30	4.3478260869565215	0.7078009633201428	FBGN0028684, FBGN0050289, FBGN0039613, FBGN0051269, FBGN0023479, FBGN0011327, FBGN0028688, FBGN0038114, FBGN0039568, FBGN0003295, FBGN0033774, FBGN0053459, FBGN0039798, FBGN0030318, FBGN0032442, FBGN0015376, FBGN0039656, FBGN0260936, FBGN0053461, FBGN0028695, FBGN0053460, FBGN0030038, FBGN0038479, FBGN0052374, FBGN0053276, FBGN0039073, FBGN0053465, FBGN0085466, FBGN0053198, FBGN0015737	408	612	7918	0.951316801230296	1.0	0.9980262399494193	99.9999985542131
INTERPRO	IPR001254:Peptidase S1 and S6, chymotrypsin/Hap	13	1.884057971014493	0.7385667333261703	FBGN0050289, FBGN0051269, FBGN0023479, FBGN0053461, FBGN0053460, FBGN0038114, FBGN0039568, FBGN0038479, FBGN0052374, FBGN0053459, FBGN0039798, FBGN0053465, FBGN0085466	571	248	10196	0.9360205638099542	1.0	0.9999999967242	99.99999992464456
INTERPRO	IPR001314:Peptidase S1A, chymotrypsin	11	1.5942028985507246	0.7441310856576007	FBGN0038479, FBGN0050289, FBGN0052374, FBGN0051269, FBGN0053459, FBGN0053461, FBGN0039798, FBGN0053460, FBGN0038114, FBGN0085466, FBGN0039568	571	210	10196	0.9353348344591778	1.0	0.9999999967500096	99.99999994619556
GOTERM_MF_FAT	GO:0008233~peptidase activity	31	4.492753623188406	0.7565861561605821	FBGN0050289, FBGN0028684, FBGN0039613, FBGN0051269, FBGN0023479, FBGN0011327, FBGN0028688, FBGN0038114, FBGN0039568, FBGN0003295, FBGN0033774, FBGN0053459, FBGN0039798, FBGN0030318, FBGN0032442, FBGN0015376, FBGN0039656, FBGN0260936, FBGN0053461, FBGN0028988, FBGN0028695, FBGN0053460, FBGN0030038, FBGN0038479, FBGN0052374, FBGN0053276, FBGN0039073, FBGN0053465, FBGN0085466, FBGN0053198, FBGN00157…	408	648	7918	0.9284147300895665	1.0	0.999000206679443	99.99999990090006
GOTERM_BP_FAT	GO:0006508~proteolysis	34	4.9275362318840585	0.7621407292137015	FBGN0050289, FBGN0017456, FBGN0028684, FBGN0039613, FBGN0038627, FBGN0051269, FBGN0023479, FBGN0011327, FBGN0028688, FBGN0038114, FBGN0039568, FBGN0033774, FBGN0053459, FBGN0035207, FBGN0039798, FBGN0039875, FBGN0032442, FBGN0015376, FBGN0037236, FBGN0039656, FBGN0260936, FBGN0053461, FBGN0028695, FBGN0053460, FBGN0030969, FBGN0030038, FBGN0038479, FBGN0260962, FBGN0052374, FBGN0053276, FBGN00390…	398	731	7937	0.9275447002454131	1.0	0.9996879225692108	99.99999999641176
SMART	SM00020:Tryp_SPc	13	1.884057971014493	0.7945116393252393	FBGN0050289, FBGN0051269, FBGN0023479, FBGN0053461, FBGN0053460, FBGN0038114, FBGN0039568, FBGN0038479, FBGN0052374, FBGN0053459, FBGN0039798, FBGN0053465, FBGN0085466	283	248	4824	0.8935369884874045	1.0	0.9999900667580012	99.99999966913559
INTERPRO	IPR018114:Peptidase S1/S6, chymotrypsin/Hap, active site	9	1.3043478260869565	0.844827796511386	FBGN0038479, FBGN0050289, FBGN0052374, FBGN0051269, FBGN0053459, FBGN0023479, FBGN0039798, FBGN0038114, FBGN0039568	571	191	10196	0.841400684020869	1.0	0.999999999935638	99.99999999997863
SP_PIR_KEYWORDS	Serine protease	5	0.7246376811594203	0.9085704043783108	FBGN0038479, FBGN0050289, FBGN0051269, FBGN0039798, FBGN0038114	646	135	12980	0.7441807132209609	1.0	0.9986193919490549	99.99999999999648
SP_PIR_KEYWORDS	Protease	7	1.0144927536231882	0.9918218282911033	FBGN0038479, FBGN0050289, FBGN0051269, FBGN0039798, FBGN0028988, FBGN0038114, FBGN0260936	646	264	12980	0.5327657378740971	1.0	0.9999952910428309	100.0
Annotation Cluster 99	Enrichment Score: 0.19313137443502382
Category	Term	Count	%	PValue	Genes	List Total	Pop Hits	Pop Total	Fold Enrichment	Bonferroni	Benjamini	FDR
GOTERM_BP_FAT	GO:0042981~regulation of apoptosis	6	0.8695652173913043	0.5379995389566935	FBGN0003984, FBGN0004009, FBGN0022027, FBGN0002781, FBGN0038167, FBGN0011703	398	97	7937	1.2335388281614257	1.0	0.9973118097852901	99.99975813227519
GOTERM_BP_FAT	GO:0043067~regulation of programmed cell death	6	0.8695652173913043	0.6583321126610824	FBGN0003984, FBGN0004009, FBGN0022027, FBGN0002781, FBGN0038167, FBGN0011703	398	111	7937	1.0779573543392638	1.0	0.9990822184970117	99.99999845472156
GOTERM_BP_FAT	GO:0010942~positive regulation of cell death	3	0.43478260869565216	0.6660764549621965	FBGN0004009, FBGN0002781, FBGN0038167	398	45	7937	1.3294807370184254	1.0	0.9991138030573443	99.9999989474342
GOTERM_BP_FAT	GO:0043068~positive regulation of programmed cell death	3	0.43478260869565216	0.6660764549621965	FBGN0004009, FBGN0002781, FBGN0038167	398	45	7937	1.3294807370184254	1.0	0.9991138030573443	99.9999989474342
GOTERM_BP_FAT	GO:0010941~regulation of cell death	6	0.8695652173913043	0.6887601629656414	FBGN0003984, FBGN0004009, FBGN0022027, FBGN0002781, FBGN0038167, FBGN0011703	398	115	7937	1.0404631854926807	1.0	0.9992880086496236	99.99999967597387
Annotation Cluster 100	Enrichment Score: 0.17866043626338599
Category	Term	Count	%	PValue	Genes	List Total	Pop Hits	Pop Total	Fold Enrichment	Bonferroni	Benjamini	FDR
GOTERM_BP_FAT	GO:0008356~asymmetric cell division	4	0.5797101449275363	0.5603866376394118	FBGN0004873, FBGN0051232, FBGN0015567, FBGN0004106	398	58	7937	1.3753249003638883	1.0	0.9976827391839311	99.99989472930832
GOTERM_BP_FAT	GO:0007283~spermatogenesis	8	1.1594202898550725	0.6635961136871075	FBGN0004873, FBGN0051232, FBGN0031934, FBGN0002842, FBGN0004106, FBGN0014870, FBGN0028974, FBGN0003460	398	155	7937	1.0292754093045875	1.0	0.9991216356242136	99.99999880855145
GOTERM_BP_FAT	GO:0048232~male gamete generation	8	1.1594202898550725	0.6635961136871075	FBGN0004873, FBGN0051232, FBGN0031934, FBGN0002842, FBGN0004106, FBGN0014870, FBGN0028974, FBGN0003460	398	155	7937	1.0292754093045875	1.0	0.9991216356242136	99.99999880855145
GOTERM_BP_FAT	GO:0007281~germ cell development	11	1.5942028985507246	0.7817408668418139	FBGN0004873, FBGN0051232, FBGN0031934, FBGN0002842, FBGN0003089, FBGN0004106, FBGN0024371, FBGN0086897, FBGN0038524, FBGN0000183, FBGN0038167	398	243	7937	0.9027338337779433	1.0	0.9997569022284375	99.99999999915003
Annotation Cluster 101	Enrichment Score: 0.17451708312914993
Category	Term	Count	%	PValue	Genes	List Total	Pop Hits	Pop Total	Fold Enrichment	Bonferroni	Benjamini	FDR
GOTERM_BP_FAT	GO:0007310~oocyte dorsal/ventral axis specification	4	0.5797101449275363	0.36514478012954377	FBGN0003089, FBGN0024371, FBGN0038524, FBGN0000183	398	43	7937	1.8550894004908263	1.0	0.9903054472688507	99.95042277691516
GOTERM_BP_FAT	GO:0016325~oocyte microtubule cytoskeleton organization	3	0.43478260869565216	0.4296643623975525	FBGN0086897, FBGN0000183, FBGN0038167	398	29	7937	2.0629873505458325	1.0	0.9939711651499281	99.99176278192655
GOTERM_BP_FAT	GO:0030952~establishment or maintenance of cytoskeleton polarity	3	0.43478260869565216	0.4296643623975525	FBGN0086897, FBGN0000183, FBGN0038167	398	29	7937	2.0629873505458325	1.0	0.9939711651499281	99.99176278192655
GOTERM_BP_FAT	GO:0030951~establishment or maintenance of microtubule cytoskeleton polarity	3	0.43478260869565216	0.4296643623975525	FBGN0086897, FBGN0000183, FBGN0038167	398	29	7937	2.0629873505458325	1.0	0.9939711651499281	99.99176278192655
GOTERM_BP_FAT	GO:0009950~dorsal/ventral axis specification	5	0.7246376811594203	0.455717805357831	FBGN0003089, FBGN0024371, FBGN0086897, FBGN0038524, FBGN0000183	398	69	7937	1.4450877576287233	1.0	0.9952720626434025	99.99623557917724
GOTERM_BP_FAT	GO:0007365~periodic partitioning	4	0.5797101449275363	0.5115916336209704	FBGN0001147, FBGN0004009, FBGN0024836, FBGN0003430	398	54	7937	1.4772008189093617	1.0	0.9966920813937384	99.99938641384188
GOTERM_BP_FAT	GO:0009953~dorsal/ventral pattern formation	8	1.1594202898550725	0.5167318031132917	FBGN0004197, FBGN0004009, FBGN0014037, FBGN0003089, FBGN0024371, FBGN0086897, FBGN0038524, FBGN0000183	398	135	7937	1.1817606551274895	1.0	0.9967809210036044	99.99948604803119
GOTERM_BP_FAT	GO:0007367~segment polarity determination	3	0.43478260869565216	0.5878937951756968	FBGN0001147, FBGN0004009, FBGN0024836	398	39	7937	1.53401623502126	1.0	0.9981850478788822	99.99996432681458
GOTERM_BP_FAT	GO:0009952~anterior/posterior pattern formation	9	1.3043478260869565	0.6219136829479166	FBGN0004009, FBGN0000015, FBGN0052133, FBGN0086906, FBGN0003430, FBGN0024371, FBGN0086897, FBGN0000183, FBGN0038167	398	170	7937	1.0557641146911025	1.0	0.9987888644464237	99.99999157289547
GOTERM_BP_FAT	GO:0009994~oocyte differentiation	7	1.0144927536231882	0.6952731457867369	FBGN0004873, FBGN0003089, FBGN0024371, FBGN0086897, FBGN0038524, FBGN0000183, FBGN0038167	398	138	7937	1.0115614303401064	1.0	0.9993203588862662	99.99999977261444
GOTERM_BP_FAT	GO:0008595~determination of anterior/posterior axis, embryo	7	1.0144927536231882	0.7084532699295212	FBGN0004009, FBGN0000015, FBGN0003430, FBGN0024371, FBGN0086897, FBGN0000183, FBGN0038167	398	140	7937	0.9971105527638191	1.0	0.999419222986522	99.99999989156564
GOTERM_BP_FAT	GO:0007351~tripartite regional subdivision	7	1.0144927536231882	0.7084532699295212	FBGN0004009, FBGN0000015, FBGN0003430, FBGN0024371, FBGN0086897, FBGN0000183, FBGN0038167	398	140	7937	0.9971105527638191	1.0	0.999419222986522	99.99999989156564
GOTERM_BP_FAT	GO:0007309~oocyte axis specification	6	0.8695652173913043	0.7103446601073815	FBGN0003089, FBGN0024371, FBGN0086897, FBGN0038524, FBGN0000183, FBGN0038167	398	118	7937	1.0140107316242228	1.0	0.9994094057210942	99.99999990276388
GOTERM_BP_FAT	GO:0009880~embryonic pattern specification	11	1.5942028985507246	0.726538524892405	FBGN0001147, FBGN0004009, FBGN0000015, FBGN0024836, FBGN0052133, FBGN0003430, FBGN0003089, FBGN0024371, FBGN0086897, FBGN0000183, FBGN0038167	398	231	7937	0.9496290978703039	1.0	0.9995309211105097	99.9999999628992
GOTERM_BP_FAT	GO:0007308~oocyte construction	6	0.8695652173913043	0.7308595393577837	FBGN0003089, FBGN0024371, FBGN0086897, FBGN0038524, FBGN0000183, FBGN0038167	398	121	7937	0.9888699696831263	1.0	0.9995481008194282	99.99999997158565
GOTERM_BP_FAT	GO:0000578~embryonic axis specification	7	1.0144927536231882	0.7396872975013318	FBGN0004009, FBGN0000015, FBGN0003430, FBGN0024371, FBGN0086897, FBGN0000183, FBGN0038167	398	145	7937	0.962727430254722	1.0	0.9995835338878742	99.99999998374555
GOTERM_BP_FAT	GO:0009948~anterior/posterior axis specification	7	1.0144927536231882	0.7514924904028099	FBGN0004009, FBGN0000015, FBGN0003430, FBGN0024371, FBGN0086897, FBGN0000183, FBGN0038167	398	147	7937	0.9496290978703038	1.0	0.999642900121357	99.99999999252844
GOTERM_BP_FAT	GO:0007314~oocyte anterior/posterior axis specification	4	0.5797101449275363	0.7560051310283945	FBGN0024371, FBGN0086897, FBGN0000183, FBGN0038167	398	78	7937	1.0226774900141735	1.0	0.9996690206023713	99.99999999450307
GOTERM_BP_FAT	GO:0048599~oocyte development	6	0.8695652173913043	0.7626804071175866	FBGN0003089, FBGN0024371, FBGN0086897, FBGN0038524, FBGN0000183, FBGN0038167	398	126	7937	0.9496290978703038	1.0	0.9996830472890745	99.9999999965457
GOTERM_BP_FAT	GO:0048469~cell maturation	6	0.8695652173913043	0.7745882192812246	FBGN0003089, FBGN0024371, FBGN0086897, FBGN0038524, FBGN0000183, FBGN0038167	398	128	7937	0.9347911432160804	1.0	0.9997409486179611	99.9999999985414
GOTERM_BP_FAT	GO:0008358~maternal determination of anterior/posterior axis, embryo	4	0.5797101449275363	0.7783105278834345	FBGN0024371, FBGN0086897, FBGN0000183, FBGN0038167	398	81	7937	0.9848005459395744	1.0	0.9997426286045902	99.99999999889637
GOTERM_BP_FAT	GO:0007281~germ cell development	11	1.5942028985507246	0.7817408668418139	FBGN0004873, FBGN0051232, FBGN0031934, FBGN0002842, FBGN0003089, FBGN0004106, FBGN0024371, FBGN0086897, FBGN0038524, FBGN0000183, FBGN0038167	398	243	7937	0.9027338337779433	1.0	0.9997569022284375	99.99999999915003
GOTERM_BP_FAT	GO:0009798~axis specification	9	1.3043478260869565	0.7949553458295364	FBGN0004009, FBGN0000015, FBGN0003430, FBGN0003089, FBGN0024371, FBGN0086897, FBGN0038524, FBGN0000183, FBGN0038167	398	201	7937	0.8929348233705844	1.0	0.9998001941884195	99.99999999970136
GOTERM_BP_FAT	GO:0021700~developmental maturation	6	0.8695652173913043	0.8126794625889115	FBGN0003089, FBGN0024371, FBGN0086897, FBGN0038524, FBGN0000183, FBGN0038167	398	135	7937	0.886320491345617	1.0	0.9998532032444895	99.9999999999343
GOTERM_BP_FAT	GO:0035282~segmentation	11	1.5942028985507246	0.8455813775058527	FBGN0004197, FBGN0001147, FBGN0004009, FBGN0000015, FBGN0024836, FBGN0086906, FBGN0003430, FBGN0024371, FBGN0086897, FBGN0000183, FBGN0038167	398	260	7937	0.843708929261693	1.0	0.9998997894444364	99.99999999999741
GOTERM_BP_FAT	GO:0008298~intracellular mRNA localization	3	0.43478260869565216	0.8556711101546762	FBGN0086897, FBGN0000183, FBGN0038167	398	67	7937	0.8929348233705843	1.0	0.9999260447274225	99.99999999999916
GOTERM_BP_FAT	GO:0007350~blastoderm segmentation	9	1.3043478260869565	0.860714940438088	FBGN0001147, FBGN0004009, FBGN0000015, FBGN0024836, FBGN0003430, FBGN0024371, FBGN0086897, FBGN0000183, FBGN0038167	398	218	7937	0.8233022912728782	1.0	0.9999321712883695	99.99999999999955
GOTERM_BP_FAT	GO:0003002~regionalization	18	2.608695652173913	0.9205310726914356	FBGN0001147, FBGN0024836, FBGN0052133, FBGN0086897, FBGN0024371, FBGN0011509, FBGN0003295, FBGN0004197, FBGN0004009, FBGN0003984, FBGN0000015, FBGN0086906, FBGN0003430, FBGN0014037, FBGN0003089, FBGN0038524, FBGN0038167, FBGN0000183	398	454	7937	0.7906603502091958	1.0	0.999989112029928	100.0
GOTERM_BP_FAT	GO:0007389~pattern specification process	19	2.753623188405797	0.9250165006229636	FBGN0001147, FBGN0024836, FBGN0259212, FBGN0052133, FBGN0086897, FBGN0024371, FBGN0011509, FBGN0003295, FBGN0004197, FBGN0004009, FBGN0003984, FBGN0000015, FBGN0086906, FBGN0003430, FBGN0014037, FBGN0003089, FBGN0038524, FBGN0038167, FBGN0000183	398	480	7937	0.7893791876046902	1.0	0.9999910561032962	100.0
Annotation Cluster 102	Enrichment Score: 0.1706624490666172
Category	Term	Count	%	PValue	Genes	List Total	Pop Hits	Pop Total	Fold Enrichment	Bonferroni	Benjamini	FDR
GOTERM_BP_FAT	GO:0010608~posttranscriptional regulation of gene expression	8	1.1594202898550725	0.4436946679267052	FBGN0034237, FBGN0013746, FBGN0000017, FBGN0027835, FBGN0086897, FBGN0034923, FBGN0035121, FBGN0027054	398	126	7937	1.2661721304937386	1.0	0.9947443736220115	99.99457228069429
GOTERM_BP_FAT	GO:0032268~regulation of cellular protein metabolic process	6	0.8695652173913043	0.786034812120316	FBGN0030208, FBGN0034237, FBGN0027835, FBGN0029114, FBGN0086897, FBGN0027054	398	130	7937	0.920409741012756	1.0	0.9997755842547776	99.99999999939064
GOTERM_BP_FAT	GO:0006417~regulation of translation	3	0.43478260869565216	0.8820367138192335	FBGN0034237, FBGN0027835, FBGN0086897	398	72	7937	0.8309254606365158	1.0	0.9999636076274939	99.99999999999997
Annotation Cluster 103	Enrichment Score: 0.16512886305989705
Category	Term	Count	%	PValue	Genes	List Total	Pop Hits	Pop Total	Fold Enrichment	Bonferroni	Benjamini	FDR
GOTERM_BP_FAT	GO:0007442~hindgut morphogenesis	3	0.43478260869565216	0.6285791504463011	FBGN0004009, FBGN0003087, FBGN0003041	398	42	7937	1.424443646805456	1.0	0.9988311217639783	99.9999937438263
GOTERM_BP_FAT	GO:0048567~ectodermal gut morphogenesis	3	0.43478260869565216	0.6778794384086799	FBGN0004009, FBGN0003087, FBGN0003041	398	46	7937	1.300578981865851	1.0	0.9992110858669901	99.99999942388604
GOTERM_BP_FAT	GO:0007439~ectodermal gut development	3	0.43478260869565216	0.6778794384086799	FBGN0004009, FBGN0003087, FBGN0003041	398	46	7937	1.300578981865851	1.0	0.9992110858669901	99.99999942388604
GOTERM_BP_FAT	GO:0048547~gut morphogenesis	3	0.43478260869565216	0.6893407587430291	FBGN0004009, FBGN0003087, FBGN0003041	398	47	7937	1.2729070886346627	1.0	0.9992762115813592	99.99999968594956
GOTERM_BP_FAT	GO:0048546~digestive tract morphogenesis	3	0.43478260869565216	0.7004649721202328	FBGN0004009, FBGN0003087, FBGN0003041	398	48	7937	1.2463881909547738	1.0	0.9993708749867526	99.99999982948054
GOTERM_BP_FAT	GO:0055123~digestive system development	3	0.43478260869565216	0.7004649721202328	FBGN0004009, FBGN0003087, FBGN0003041	398	48	7937	1.2463881909547738	1.0	0.9993708749867526	99.99999982948054
GOTERM_BP_FAT	GO:0048565~gut development	4	0.5797101449275363	0.714868666650174	FBGN0004009, FBGN0000015, FBGN0003087, FBGN0003041	398	73	7937	1.0927238934398018	1.0	0.9994473245722175	99.99999992529814
Annotation Cluster 104	Enrichment Score: 0.16091082342439475
Category	Term	Count	%	PValue	Genes	List Total	Pop Hits	Pop Total	Fold Enrichment	Bonferroni	Benjamini	FDR
GOTERM_MF_FAT	GO:0043565~sequence-specific DNA binding	14	2.0289855072463765	0.4028553261110044	FBGN0086680, FBGN0001147, FBGN0027835, FBGN0003651, FBGN0038327, FBGN0000625, FBGN0003460, FBGN0000015, FBGN0034726, FBGN0001215, FBGN0003430, FBGN0027951, FBGN0001323, FBGN0027054	408	230	7918	1.181287297527707	1.0	0.9824027281442183	99.94817980361226
UP_SEQ_FEATURE	DNA-binding region:Homeobox	4	0.5797101449275363	0.5015066814593977	FBGN0001147, FBGN0086680, FBGN0000015, FBGN0003460	156	51	2975	1.4957264957264955	1.0	0.99999971577159	99.99554730900061
SP_PIR_KEYWORDS	Homeobox	5	0.7246376811594203	0.7661111215438718	FBGN0001147, FBGN0086680, FBGN0000015, FBGN0003460, FBGN0000625	646	104	12980	0.966003810431055	1.0	0.99131510444879	99.99999932564579
INTERPRO	IPR017970:Homeobox, conserved site	5	0.7246376811594203	0.7988579081768185	FBGN0001147, FBGN0086680, FBGN0000015, FBGN0003460, FBGN0000625	571	97	10196	0.9204325924856014	1.0	0.9999999994671077	99.99999999875736
INTERPRO	IPR001356:Homeobox	5	0.7246376811594203	0.8295118180471996	FBGN0001147, FBGN0086680, FBGN0000015, FBGN0003460, FBGN0000625	571	102	10196	0.875313347755915	1.0	0.9999999998865748	99.99999999990669
INTERPRO	IPR012287:Homeodomain-related	5	0.7246376811594203	0.8511519305540134	FBGN0001147, FBGN0086680, FBGN0000015, FBGN0003460, FBGN0000625	571	106	10196	0.8422826553877673	1.0	0.9999999999283495	99.99999999998886
SMART	SM00389:HOX	5	0.7246376811594203	0.856263498079522	FBGN0001147, FBGN0086680, FBGN0000015, FBGN0003460, FBGN0000625	283	102	4824	0.8355851174392018	1.0	0.9999948357514371	99.99999999598023
Annotation Cluster 105	Enrichment Score: 0.15630298483787583
Category	Term	Count	%	PValue	Genes	List Total	Pop Hits	Pop Total	Fold Enrichment	Bonferroni	Benjamini	FDR
SP_PIR_KEYWORDS	leucine-rich repeat	5	0.7246376811594203	0.5571201580413612	FBGN0034282, FBGN0001189, FBGN0029114, FBGN0036008, FBGN0031016	646	79	12980	1.271701218795313	1.0	0.9660228249421917	99.99737262170694
INTERPRO	IPR003591:Leucine-rich repeat, typical subtype	4	0.5797101449275363	0.6815662832710604	FBGN0029114, FBGN0036008, FBGN0031100, FBGN0031016	571	62	10196	1.1520253093045592	1.0	0.9999999809353349	99.99999834674767
SMART	SM00369:LRR_TYP	4	0.5797101449275363	0.711912069861292	FBGN0029114, FBGN0036008, FBGN0031100, FBGN0031016	283	62	4824	1.099737831984498	1.0	0.9999203109964341	99.9999785994089
INTERPRO	IPR001611:Leucine-rich repeat	4	0.5797101449275363	0.8768084649375262	FBGN0034282, FBGN0029114, FBGN0036008, FBGN0031016	571	88	10196	0.8116541951918486	1.0	0.9999999999863979	99.99999999999942
Annotation Cluster 106	Enrichment Score: 0.14945949660183816
Category	Term	Count	%	PValue	Genes	List Total	Pop Hits	Pop Total	Fold Enrichment	Bonferroni	Benjamini	FDR
GOTERM_BP_FAT	GO:0010557~positive regulation of macromolecule biosynthetic process	7	1.0144927536231882	0.6312304031218139	FBGN0001185, FBGN0000588, FBGN0040290, FBGN0005630, FBGN0027835, FBGN0023094, FBGN0028974	398	129	7937	1.0821354836196486	1.0	0.9988542893983621	99.99999445113349
GOTERM_BP_FAT	GO:0045893~positive regulation of transcription, DNA-dependent	5	0.7246376811594203	0.6484596742087658	FBGN0001185, FBGN0000588, FBGN0005630, FBGN0023094, FBGN0028974	398	88	7937	1.133080173595249	1.0	0.9990127422668706	99.9999975100499
GOTERM_BP_FAT	GO:0031328~positive regulation of cellular biosynthetic process	8	1.1594202898550725	0.650172999823051	FBGN0001185, FBGN0000588, FBGN0040290, FBGN0005630, FBGN0027835, FBGN0023094, FBGN0028974, FBGN0035976	398	153	7937	1.0427299898183728	1.0	0.9990164174494037	99.99999770567334
GOTERM_BP_FAT	GO:0009891~positive regulation of biosynthetic process	8	1.1594202898550725	0.650172999823051	FBGN0001185, FBGN0000588, FBGN0040290, FBGN0005630, FBGN0027835, FBGN0023094, FBGN0028974, FBGN0035976	398	153	7937	1.0427299898183728	1.0	0.9990164174494037	99.99999770567334
GOTERM_BP_FAT	GO:0051254~positive regulation of RNA metabolic process	5	0.7246376811594203	0.6659213571301525	FBGN0001185, FBGN0000588, FBGN0005630, FBGN0023094, FBGN0028974	398	90	7937	1.1079006141820211	1.0	0.9991358904068102	99.99999893921651
GOTERM_BP_FAT	GO:0010604~positive regulation of macromolecule metabolic process	7	1.0144927536231882	0.7212418435018446	FBGN0001185, FBGN0000588, FBGN0040290, FBGN0005630, FBGN0027835, FBGN0023094, FBGN0028974	398	142	7937	0.9830667421615117	1.0	0.9995032776352503	99.99999994884189
GOTERM_BP_FAT	GO:0045944~positive regulation of transcription from RNA polymerase II promoter	3	0.43478260869565216	0.7217222474916394	FBGN0001185, FBGN0023094, FBGN0028974	398	50	7937	1.196532663316583	1.0	0.9994942851688469	99.99999995029856
GOTERM_BP_FAT	GO:0045935~positive regulation of nucleobase, nucleoside, nucleotide and nucleic acid metabolic process	6	0.8695652173913043	0.7308595393577837	FBGN0001185, FBGN0000588, FBGN0040290, FBGN0005630, FBGN0023094, FBGN0028974	398	121	7937	0.9888699696831263	1.0	0.9995481008194282	99.99999997158565
GOTERM_BP_FAT	GO:0051173~positive regulation of nitrogen compound metabolic process	6	0.8695652173913043	0.7308595393577837	FBGN0001185, FBGN0000588, FBGN0040290, FBGN0005630, FBGN0023094, FBGN0028974	398	121	7937	0.9888699696831263	1.0	0.9995481008194282	99.99999997158565
GOTERM_BP_FAT	GO:0045941~positive regulation of transcription	5	0.7246376811594203	0.8392581227266257	FBGN0001185, FBGN0000588, FBGN0005630, FBGN0023094, FBGN0028974	398	116	7937	0.8595780627274303	1.0	0.9998908397466085	99.99999999999494
GOTERM_BP_FAT	GO:0010628~positive regulation of gene expression	5	0.7246376811594203	0.844071915492292	FBGN0001185, FBGN0000588, FBGN0005630, FBGN0023094, FBGN0028974	398	117	7937	0.852231241678478	1.0	0.999900664463798	99.99999999999696
Annotation Cluster 107	Enrichment Score: 0.14732925419776452
Category	Term	Count	%	PValue	Genes	List Total	Pop Hits	Pop Total	Fold Enrichment	Bonferroni	Benjamini	FDR
GOTERM_BP_FAT	GO:0016318~ommatidial rotation	3	0.43478260869565216	0.35791486986978843	FBGN0004009, FBGN0024836, FBGN0259212	398	25	7937	2.393065326633166	1.0	0.9894288037769202	99.9400698551857
GOTERM_BP_FAT	GO:0042067~establishment of ommatidial polarity	4	0.5797101449275363	0.40641081904588683	FBGN0004009, FBGN0024836, FBGN0259212, FBGN0003651	398	46	7937	1.734105309154468	1.0	0.9924504467065722	99.98391421244456
GOTERM_BP_FAT	GO:0007163~establishment or maintenance of cell polarity	7	1.0144927536231882	0.46532348819635694	FBGN0004009, FBGN0024836, FBGN0022027, FBGN0259212, FBGN0086897, FBGN0038167, FBGN0003651	398	109	7937	1.2806924530911439	1.0	0.9950426632318807	99.99720624116158
GOTERM_BP_FAT	GO:0048729~tissue morphogenesis	13	1.884057971014493	0.5845126080108793	FBGN0024836, FBGN0010389, FBGN0259212, FBGN0039532, FBGN0015286, FBGN0086897, FBGN0003651, FBGN0003041, FBGN0004009, FBGN0000017, FBGN0026318, FBGN0003430, FBGN0038167	398	247	7937	1.0495900555408622	1.0	0.9981292856486458	99.99995909523518
GOTERM_BP_FAT	GO:0001736~establishment of planar polarity	4	0.5797101449275363	0.5949909296723509	FBGN0004009, FBGN0024836, FBGN0259212, FBGN0003651	398	61	7937	1.3076859708377955	1.0	0.998349879674545	99.99997333193424
GOTERM_BP_FAT	GO:0007164~establishment of tissue polarity	4	0.5797101449275363	0.606125664562378	FBGN0004009, FBGN0024836, FBGN0259212, FBGN0003651	398	62	7937	1.2865942616307344	1.0	0.9985233730823835	99.99998328033098
GOTERM_BP_FAT	GO:0001738~morphogenesis of a polarized epithelium	4	0.5797101449275363	0.6877259064780886	FBGN0004009, FBGN0024836, FBGN0259212, FBGN0003651	398	70	7937	1.1395549174443649	1.0	0.9992933431577916	99.99999965746139
GOTERM_BP_FAT	GO:0042706~eye photoreceptor cell fate commitment	3	0.43478260869565216	0.6893407587430291	FBGN0003295, FBGN0024836, FBGN0003651	398	47	7937	1.2729070886346627	1.0	0.9992762115813592	99.99999968594956
GOTERM_BP_FAT	GO:0001752~compound eye photoreceptor fate commitment	3	0.43478260869565216	0.6893407587430291	FBGN0003295, FBGN0024836, FBGN0003651	398	47	7937	1.2729070886346627	1.0	0.9992762115813592	99.99999968594956
GOTERM_BP_FAT	GO:0046552~photoreceptor cell fate commitment	3	0.43478260869565216	0.7318662173130592	FBGN0003295, FBGN0024836, FBGN0003651	398	51	7937	1.1730712385456694	1.0	0.9995452903643804	99.9999999733141
GOTERM_BP_FAT	GO:0048663~neuron fate commitment	3	0.43478260869565216	0.7604303413131137	FBGN0003295, FBGN0024836, FBGN0003651	398	54	7937	1.1079006141820211	1.0	0.9996841571804972	99.99999999595428
GOTERM_BP_FAT	GO:0002009~morphogenesis of an epithelium	10	1.4492753623188406	0.8005322586750974	FBGN0004009, FBGN0024836, FBGN0000017, FBGN0259212, FBGN0026318, FBGN0039532, FBGN0015286, FBGN0086897, FBGN0038167, FBGN0003651	398	225	7937	0.886320491345617	1.0	0.9998226561586322	99.99999999981182
GOTERM_BP_FAT	GO:0001751~compound eye photoreceptor cell differentiation	5	0.7246376811594203	0.8132961533677058	FBGN0003295, FBGN0024836, FBGN0003651, FBGN0027054, FBGN0033179	398	111	7937	0.89829779528272	1.0	0.9998514877085227	99.99999999993783
GOTERM_BP_FAT	GO:0060429~epithelium development	10	1.4492753623188406	0.8389636898012083	FBGN0004009, FBGN0024836, FBGN0000017, FBGN0259212, FBGN0026318, FBGN0039532, FBGN0015286, FBGN0086897, FBGN0038167, FBGN0003651	398	235	7937	0.8486047257564417	1.0	0.9998929313494185	99.99999999999478
GOTERM_BP_FAT	GO:0001754~eye photoreceptor cell differentiation	5	0.7246376811594203	0.8392581227266257	FBGN0003295, FBGN0024836, FBGN0003651, FBGN0027054, FBGN0033179	398	116	7937	0.8595780627274303	1.0	0.9998908397466085	99.99999999999494
GOTERM_BP_FAT	GO:0046530~photoreceptor cell differentiation	5	0.7246376811594203	0.8894492127118366	FBGN0003295, FBGN0024836, FBGN0003651, FBGN0027054, FBGN0033179	398	128	7937	0.7789926193467337	1.0	0.999970703031488	99.99999999999999
GOTERM_BP_FAT	GO:0048749~compound eye development	12	1.7391304347826086	0.9101172271086256	FBGN0004197, FBGN0003295, FBGN0004009, FBGN0024836, FBGN0259212, FBGN0003651, FBGN0027054, FBGN0029778, FBGN0033179, FBGN0003460, FBGN0000625, FBGN0003612	398	308	7937	0.7769692618938849	1.0	0.9999847488106559	100.0
GOTERM_BP_FAT	GO:0001745~compound eye morphogenesis	9	1.3043478260869565	0.938156144316082	FBGN0003295, FBGN0004009, FBGN0024836, FBGN0259212, FBGN0003651, FBGN0027054, FBGN0033179, FBGN0003460, FBGN0000625	398	250	7937	0.7179195979899498	1.0	0.999995046057967	100.0
GOTERM_BP_FAT	GO:0001654~eye development	12	1.7391304347826086	0.9491010025222781	FBGN0004197, FBGN0003295, FBGN0004009, FBGN0024836, FBGN0259212, FBGN0003651, FBGN0027054, FBGN0029778, FBGN0033179, FBGN0003460, FBGN0000625, FBGN0003612	398	332	7937	0.7208028092268571	1.0	0.9999973053282414	100.0
GOTERM_BP_FAT	GO:0048592~eye morphogenesis	9	1.3043478260869565	0.963511784388951	FBGN0003295, FBGN0004009, FBGN0024836, FBGN0259212, FBGN0003651, FBGN0027054, FBGN0033179, FBGN0003460, FBGN0000625	398	269	7937	0.6672115222954923	1.0	0.9999992235703028	100.0
GOTERM_BP_FAT	GO:0007423~sensory organ development	14	2.0289855072463765	0.975023292275833	FBGN0024836, FBGN0259212, FBGN0259750, FBGN0003651, FBGN0033179, FBGN0000625, FBGN0003460, FBGN0003612, FBGN0004197, FBGN0003295, FBGN0004009, FBGN0037351, FBGN0027054, FBGN0029778	398	410	7937	0.6809535482289496	1.0	0.999999817157519	100.0
Annotation Cluster 108	Enrichment Score: 0.13199079721736884
Category	Term	Count	%	PValue	Genes	List Total	Pop Hits	Pop Total	Fold Enrichment	Bonferroni	Benjamini	FDR
GOTERM_BP_FAT	GO:0034654~nucleobase, nucleoside, nucleotide and nucleic acid biosynthetic process	10	1.4492753623188406	0.39331380055601495	FBGN0038613, FBGN0036000, FBGN0034299, FBGN0038173, FBGN0259214, FBGN0036030, FBGN0037661, FBGN0000150, FBGN0003189, FBGN0036959	398	158	7937	1.2621652566630621	1.0	0.9921877007348703	99.97681655054001
GOTERM_BP_FAT	GO:0034404~nucleobase, nucleoside and nucleotide biosynthetic process	10	1.4492753623188406	0.39331380055601495	FBGN0038613, FBGN0036000, FBGN0034299, FBGN0038173, FBGN0259214, FBGN0036030, FBGN0037661, FBGN0000150, FBGN0003189, FBGN0036959	398	158	7937	1.2621652566630621	1.0	0.9921877007348703	99.97681655054001
GOTERM_BP_FAT	GO:0009165~nucleotide biosynthetic process	9	1.3043478260869565	0.4858782590850861	FBGN0038613, FBGN0034299, FBGN0038173, FBGN0259214, FBGN0036030, FBGN0037661, FBGN0000150, FBGN0003189, FBGN0036959	398	151	7937	1.1886086059436256	1.0	0.9956508283699678	99.99855103003938
GOTERM_BP_FAT	GO:0044271~nitrogen compound biosynthetic process	13	1.884057971014493	0.5041679319998842	FBGN0038613, FBGN0036000, FBGN0030482, FBGN0259214, FBGN0037661, FBGN0032076, FBGN0003189, FBGN0034299, FBGN0001208, FBGN0038173, FBGN0036030, FBGN0000150, FBGN0036959	398	233	7937	1.1126555524403132	1.0	0.9963723094204573	99.99921005385227
GOTERM_BP_FAT	GO:0009260~ribonucleotide biosynthetic process	6	0.8695652173913043	0.6260648521563589	FBGN0038613, FBGN0038173, FBGN0259214, FBGN0036030, FBGN0037661, FBGN0000150	398	107	7937	1.1182548255295166	1.0	0.9988445655931433	99.99999299546496
GOTERM_BP_FAT	GO:0009259~ribonucleotide metabolic process	6	0.8695652173913043	0.6661139767018427	FBGN0038613, FBGN0038173, FBGN0259214, FBGN0036030, FBGN0037661, FBGN0000150	398	112	7937	1.0683327351040919	1.0	0.9990892902227269	99.99999894941321
GOTERM_BP_FAT	GO:0009152~purine ribonucleotide biosynthetic process	5	0.7246376811594203	0.7580471306804111	FBGN0038613, FBGN0038173, FBGN0259214, FBGN0037661, FBGN0000150	398	102	7937	0.9775593654547247	1.0	0.9996753337700381	99.99999999522478
GOTERM_BP_FAT	GO:0009150~purine ribonucleotide metabolic process	5	0.7246376811594203	0.7901430245032488	FBGN0038613, FBGN0038173, FBGN0259214, FBGN0037661, FBGN0000150	398	107	7937	0.9318790212745973	1.0	0.9997861350899316	99.99999999955958
GOTERM_BP_FAT	GO:0006164~purine nucleotide biosynthetic process	5	0.7246376811594203	0.8783761884606343	FBGN0038613, FBGN0038173, FBGN0259214, FBGN0037661, FBGN0000150	398	125	7937	0.7976884422110553	1.0	0.9999591326305378	99.99999999999996
GOTERM_BP_FAT	GO:0006163~purine nucleotide metabolic process	5	0.7246376811594203	0.8963335953891025	FBGN0038613, FBGN0038173, FBGN0259214, FBGN0037661, FBGN0000150	398	130	7937	0.76700811751063	1.0	0.9999755070368718	100.0
GOTERM_BP_FAT	GO:0009206~purine ribonucleoside triphosphate biosynthetic process	3	0.43478260869565216	0.9219249915653156	FBGN0038613, FBGN0259214, FBGN0000150	398	82	7937	0.7295930873881602	1.0	0.9999896174464632	100.0
GOTERM_BP_FAT	GO:0009145~purine nucleoside triphosphate biosynthetic process	3	0.43478260869565216	0.9219249915653156	FBGN0038613, FBGN0259214, FBGN0000150	398	82	7937	0.7295930873881602	1.0	0.9999896174464632	100.0
GOTERM_BP_FAT	GO:0009201~ribonucleoside triphosphate biosynthetic process	3	0.43478260869565216	0.9251273082725708	FBGN0038613, FBGN0259214, FBGN0000150	398	83	7937	0.7208028092268571	1.0	0.999990821860782	100.0
GOTERM_BP_FAT	GO:0009142~nucleoside triphosphate biosynthetic process	3	0.43478260869565216	0.9251273082725708	FBGN0038613, FBGN0259214, FBGN0000150	398	83	7937	0.7208028092268571	1.0	0.999990821860782	100.0
GOTERM_BP_FAT	GO:0009205~purine ribonucleoside triphosphate metabolic process	3	0.43478260869565216	0.9367398012549875	FBGN0038613, FBGN0259214, FBGN0000150	398	87	7937	0.6876624501819442	1.0	0.9999948817486496	100.0
GOTERM_BP_FAT	GO:0009144~purine nucleoside triphosphate metabolic process	3	0.43478260869565216	0.9367398012549875	FBGN0038613, FBGN0259214, FBGN0000150	398	87	7937	0.6876624501819442	1.0	0.9999948817486496	100.0
GOTERM_BP_FAT	GO:0009199~ribonucleoside triphosphate metabolic process	3	0.43478260869565216	0.9393645572622688	FBGN0038613, FBGN0259214, FBGN0000150	398	88	7937	0.6798481041571494	1.0	0.9999953017701861	100.0
GOTERM_BP_FAT	GO:0009141~nucleoside triphosphate metabolic process	3	0.43478260869565216	0.9418858740609225	FBGN0038613, FBGN0259214, FBGN0000150	398	89	7937	0.6722093614138106	1.0	0.9999956830774791	100.0
Annotation Cluster 109	Enrichment Score: 0.12538981949956238
Category	Term	Count	%	PValue	Genes	List Total	Pop Hits	Pop Total	Fold Enrichment	Bonferroni	Benjamini	FDR
GOTERM_BP_FAT	GO:0051174~regulation of phosphorus metabolic process	4	0.5797101449275363	0.706029124663115	FBGN0051140, FBGN0030208, FBGN0004009, FBGN0052484	398	72	7937	1.1079006141820213	1.0	0.9994062906968356	99.99999987543578
GOTERM_BP_FAT	GO:0019220~regulation of phosphate metabolic process	4	0.5797101449275363	0.706029124663115	FBGN0051140, FBGN0030208, FBGN0004009, FBGN0052484	398	72	7937	1.1079006141820213	1.0	0.9994062906968356	99.99999987543578
GOTERM_BP_FAT	GO:0042325~regulation of phosphorylation	3	0.43478260869565216	0.8436946752435179	FBGN0051140, FBGN0004009, FBGN0052484	398	65	7937	0.920409741012756	1.0	0.9999023000454064	99.99999999999683
Annotation Cluster 110	Enrichment Score: 0.1194396629178375
Category	Term	Count	%	PValue	Genes	List Total	Pop Hits	Pop Total	Fold Enrichment	Bonferroni	Benjamini	FDR
GOTERM_BP_FAT	GO:0009408~response to heat	4	0.5797101449275363	0.6685845453440028	FBGN0034707, FBGN0035110, FBGN0001227, FBGN0035817	398	68	7937	1.1730712385456694	1.0	0.9991068156681234	99.99999907228846
GOTERM_BP_FAT	GO:0009266~response to temperature stimulus	4	0.5797101449275363	0.714868666650174	FBGN0034707, FBGN0035110, FBGN0001227, FBGN0035817	398	73	7937	1.0927238934398018	1.0	0.9994473245722175	99.99999992529814
GOTERM_BP_FAT	GO:0009628~response to abiotic stimulus	8	1.1594202898550725	0.9168502671032221	FBGN0085387, FBGN0034707, FBGN0035110, FBGN0004623, FBGN0001227, FBGN0036260, FBGN0035817, FBGN0003651	398	214	7937	0.7455032170196778	1.0	0.9999878622140291	100.0
Annotation Cluster 111	Enrichment Score: 0.11831236572262845
Category	Term	Count	%	PValue	Genes	List Total	Pop Hits	Pop Total	Fold Enrichment	Bonferroni	Benjamini	FDR
GOTERM_BP_FAT	GO:0043085~positive regulation of catalytic activity	4	0.5797101449275363	0.6277796383164966	FBGN0051140, FBGN0004623, FBGN0052484, FBGN0011703	398	64	7937	1.246388190954774	1.0	0.9988475246709902	99.99999351442521
GOTERM_BP_FAT	GO:0044093~positive regulation of molecular function	4	0.5797101449275363	0.706029124663115	FBGN0051140, FBGN0004623, FBGN0052484, FBGN0011703	398	72	7937	1.1079006141820213	1.0	0.9994062906968356	99.99999987543578
GOTERM_BP_FAT	GO:0007186~G-protein coupled receptor protein signaling pathway	8	1.1594202898550725	0.9963984899299454	FBGN0051140, FBGN0035623, FBGN0024836, FBGN0050054, FBGN0004623, FBGN0036260, FBGN0052484, FBGN0031770	398	314	7937	0.5080818103255129	1.0	0.9999999998269683	100.0
Annotation Cluster 112	Enrichment Score: 0.11478843350135481
Category	Term	Count	%	PValue	Genes	List Total	Pop Hits	Pop Total	Fold Enrichment	Bonferroni	Benjamini	FDR
SP_PIR_KEYWORDS	disulfide bond	14	2.0289855072463765	0.5598043680487672	FBGN0035623, FBGN0024836, FBGN0010389, FBGN0250907, FBGN0031670, FBGN0004197, FBGN0004009, FBGN0003984, FBGN0086906, FBGN0030930, FBGN0044048, FBGN0035976, FBGN0000038, FBGN0011703	646	265	12980	1.0615106022548046	1.0	0.9649339598511195	99.99757152793912
UP_SEQ_FEATURE	disulfide bond	13	1.884057971014493	0.7067719549965517	FBGN0035623, FBGN0024836, FBGN0010389, FBGN0250907, FBGN0031670, FBGN0004197, FBGN0003984, FBGN0086906, FBGN0030930, FBGN0035976, FBGN0044048, FBGN0000038, FBGN0011703	156	258	2975	0.9609173126614986	1.0	0.9999999992910225	99.99999785285283
SP_PIR_KEYWORDS	signal	20	2.898550724637681	0.716824383287049	FBGN0035623, FBGN0036170, FBGN0024836, FBGN0010389, FBGN0001189, FBGN0039298, FBGN0002863, FBGN0250907, FBGN0031670, FBGN0004197, FBGN0041182, FBGN0004009, FBGN0003984, FBGN0039875, FBGN0014075, FBGN0086253, FBGN0044048, FBGN0033901, FBGN0034157, FBGN0000038	646	425	12980	0.9455472591513385	1.0	0.9855119686717857	99.9999919775086
SP_PIR_KEYWORDS	glycoprotein	20	2.898550724637681	0.7527299081635582	FBGN0035623, FBGN0036170, FBGN0024836, FBGN0015562, FBGN0010389, FBGN0015558, FBGN0001189, FBGN0019952, FBGN0004197, FBGN0004009, FBGN0003984, FBGN0086365, FBGN0003089, FBGN0014075, FBGN0035464, FBGN0030930, FBGN0032117, FBGN0035976, FBGN0033901, FBGN0000038	646	435	12980	0.9238105405501584	1.0	0.9902072212999236	99.99999861395283
UP_SEQ_FEATURE	glycosylation site:N-linked (GlcNAc...)	20	2.898550724637681	0.7823614685111702	FBGN0035623, FBGN0036170, FBGN0024836, FBGN0015562, FBGN0010389, FBGN0015558, FBGN0001189, FBGN0019952, FBGN0004197, FBGN0004009, FBGN0003984, FBGN0086365, FBGN0003089, FBGN0014075, FBGN0035464, FBGN0030930, FBGN0032117, FBGN0035976, FBGN0033901, FBGN0000038	156	419	2975	0.9102870081390366	1.0	0.9999999998986483	99.99999997059001
UP_SEQ_FEATURE	signal peptide	20	2.898550724637681	0.7823614685111702	FBGN0035623, FBGN0036170, FBGN0024836, FBGN0010389, FBGN0001189, FBGN0039298, FBGN0002863, FBGN0250907, FBGN0031670, FBGN0004197, FBGN0041182, FBGN0004009, FBGN0003984, FBGN0039875, FBGN0014075, FBGN0086253, FBGN0044048, FBGN0033901, FBGN0034157, FBGN0000038	156	419	2975	0.9102870081390366	1.0	0.9999999998986483	99.99999997059001
UP_SEQ_FEATURE	topological domain:Cytoplasmic	18	2.608695652173913	0.8364904049580317	FBGN0035623, FBGN0024836, FBGN0085387, FBGN0015562, FBGN0010389, FBGN0015558, FBGN0028373, FBGN0019952, FBGN0013343, FBGN0004197, FBGN0086365, FBGN0039875, FBGN0003089, FBGN0030930, FBGN0053198, FBGN0032117, FBGN0035976, FBGN0000038	156	394	2975	0.8712417024599766	1.0	0.9999999999867968	99.99999999952018
UP_SEQ_FEATURE	transmembrane region	26	3.768115942028986	0.87436046195903	FBGN0035623, FBGN0085387, FBGN0024836, FBGN0039561, FBGN0010389, FBGN0015558, FBGN0035805, FBGN0003022, FBGN0013343, FBGN0039875, FBGN0035464, FBGN0038524, FBGN0030930, FBGN0015562, FBGN0028373, FBGN0019952, FBGN0031662, FBGN0250820, FBGN0004197, FBGN0086365, FBGN0036998, FBGN0003089, FBGN0053198, FBGN0032117, FBGN0035976, FBGN0000038	156	575	2975	0.8623188405797101	1.0	0.9999999999984375	99.99999999998917
UP_SEQ_FEATURE	topological domain:Extracellular	11	1.5942028985507246	0.9695499416512512	FBGN0004197, FBGN0035623, FBGN0024836, FBGN0085387, FBGN0086365, FBGN0010389, FBGN0015558, FBGN0028373, FBGN0019952, FBGN0035976, FBGN0000038	156	309	2975	0.6788855696622687	1.0	1.0	100.0
Annotation Cluster 113	Enrichment Score: 0.11432360886436088
Category	Term	Count	%	PValue	Genes	List Total	Pop Hits	Pop Total	Fold Enrichment	Bonferroni	Benjamini	FDR
GOTERM_CC_FAT	GO:0044459~plasma membrane part	22	3.1884057971014492	0.660547473298748	FBGN0004873, FBGN0085387, FBGN0024836, FBGN0004623, FBGN0031547, FBGN0259212, FBGN0031934, FBGN0015286, FBGN0015567, FBGN0028373, FBGN0003295, FBGN0004197, FBGN0086913, FBGN0038837, FBGN0041191, FBGN0014033, FBGN0050054, FBGN0000017, FBGN0013305, FBGN0085447, FBGN0035976, FBGN0000038	266	405	4786	0.9773693492991737	1.0	0.9976687388985405	99.99995676513213
GOTERM_CC_FAT	GO:0031226~intrinsic to plasma membrane	10	1.4492753623188406	0.7926202770994254	FBGN0004197, FBGN0003295, FBGN0086913, FBGN0024836, FBGN0014033, FBGN0031547, FBGN0031934, FBGN0013305, FBGN0035976, FBGN0000038	266	201	4786	0.8951483185575879	1.0	0.9996682860604995	99.9999999459092
GOTERM_CC_FAT	GO:0005887~integral to plasma membrane	9	1.3043478260869565	0.8670815780513856	FBGN0004197, FBGN0003295, FBGN0024836, FBGN0014033, FBGN0031547, FBGN0031934, FBGN0013305, FBGN0035976, FBGN0000038	266	198	4786	0.8178400546821599	1.0	0.9998090784093179	99.9999999998703
Annotation Cluster 114	Enrichment Score: 0.10970111387260635
Category	Term	Count	%	PValue	Genes	List Total	Pop Hits	Pop Total	Fold Enrichment	Bonferroni	Benjamini	FDR
GOTERM_BP_FAT	GO:0022604~regulation of cell morphogenesis	7	1.0144927536231882	0.551719062433128	FBGN0004009, FBGN0010389, FBGN0000017, FBGN0259212, FBGN0039532, FBGN0003041, FBGN0085447	398	119	7937	1.1730712385456694	1.0	0.997536730972918	99.99985401220948
GOTERM_BP_FAT	GO:0060284~regulation of cell development	5	0.7246376811594203	0.8996326947416763	FBGN0004009, FBGN0000017, FBGN0003041, FBGN0085447, FBGN0013343	398	131	7937	0.761153093712839	1.0	0.9999782788497795	100.0
GOTERM_BP_FAT	GO:0051960~regulation of nervous system development	3	0.43478260869565216	0.9443074989920643	FBGN0000017, FBGN0003041, FBGN0085447	398	90	7937	0.6647403685092127	1.0	0.9999962877366524	100.0
Annotation Cluster 115	Enrichment Score: 0.10781923901115427
Category	Term	Count	%	PValue	Genes	List Total	Pop Hits	Pop Total	Fold Enrichment	Bonferroni	Benjamini	FDR
UP_SEQ_FEATURE	nucleotide phosphate-binding region:ATP	13	1.884057971014493	0.3215456583066891	FBGN0010389, FBGN0002924, FBGN0001330, FBGN0027101, FBGN0003189, FBGN0000116, FBGN0027889, FBGN0025815, FBGN0022772, FBGN0000017, FBGN0004106, FBGN0015271, FBGN0015929	156	196	2975	1.2648809523809523	1.0	0.9999989838730194	99.62399439932844
UP_SEQ_FEATURE	binding site:ATP	7	1.0144927536231882	0.4507124223488985	FBGN0010389, FBGN0000017, FBGN0004106, FBGN0027101, FBGN0000150, FBGN0000116, FBGN0027889	156	103	2975	1.2960542693552402	1.0	0.9999996680944939	99.98200630526453
SP_PIR_KEYWORDS	kinase	12	1.7391304347826086	0.4857254809899235	FBGN0010389, FBGN0000017, FBGN0044826, FBGN0052484, FBGN0036030, FBGN0004106, FBGN0036723, FBGN0027101, FBGN0035950, FBGN0000150, FBGN0000116, FBGN0027889	646	212	12980	1.1373327881301478	1.0	0.9510580748175723	99.98179991825832
SP_PIR_KEYWORDS	tyrosine-protein kinase	3	0.43478260869565216	0.5551390627295936	FBGN0010389, FBGN0000017, FBGN0027101	646	37	12980	1.6291523721864278	1.0	0.967337395941541	99.99721629185886
UP_SEQ_FEATURE	active site:Proton acceptor	7	1.0144927536231882	0.5603167234049401	FBGN0003308, FBGN0010389, FBGN0000017, FBGN0004106, FBGN0027101, FBGN0027889, FBGN0011703	156	115	2975	1.160813823857302	1.0	0.99999992213402	99.9992689230641
UP_SEQ_FEATURE	domain:Protein kinase	5	0.7246376811594203	0.6463270125109283	FBGN0010389, FBGN0000017, FBGN0004106, FBGN0027101, FBGN0027889	156	84	2975	1.1351495726495726	1.0	0.9999999977406159	99.99996813286532
GOTERM_MF_FAT	GO:0004713~protein tyrosine kinase activity	3	0.43478260869565216	0.8422587212661822	FBGN0010389, FBGN0000017, FBGN0027101	408	63	7918	0.9241363211951447	1.0	0.999722282869808	99.9999999998295
GOTERM_BP_FAT	GO:0006468~protein amino acid phosphorylation	10	1.4492753623188406	0.9076885558325364	FBGN0000259, FBGN0010389, FBGN0000017, FBGN0044826, FBGN0004106, FBGN0027101, FBGN0038167, FBGN0000150, FBGN0260990, FBGN0027889	398	259	7937	0.76996953881376	1.0	0.9999843257554176	100.0
SP_PIR_KEYWORDS	serine/threonine-protein kinase	5	0.7246376811594203	0.9405495154284461	FBGN0044826, FBGN0004106, FBGN0027101, FBGN0038167, FBGN0027889	646	148	12980	0.6788134884110116	1.0	0.9994103090838237	99.99999999999999
GOTERM_BP_FAT	GO:0016310~phosphorylation	16	2.318840579710145	0.9449701445729961	FBGN0051140, FBGN0038613, FBGN0000259, FBGN0044826, FBGN0010389, FBGN0027101, FBGN0260990, FBGN0000116, FBGN0027889, FBGN0000017, FBGN0052484, FBGN0004106, FBGN0052230, FBGN0038167, FBGN0035950, FBGN0000150	398	425	7937	0.7507655926692285	1.0	0.9999963538956979	100.0
INTERPRO	IPR017441:Protein kinase, ATP binding site	7	1.0144927536231882	0.9457863117352788	FBGN0010389, FBGN0000017, FBGN0044826, FBGN0004106, FBGN0027101, FBGN0038167, FBGN0027889	571	182	10196	0.6867843190084871	1.0	0.9999999999999809	100.0
GOTERM_MF_FAT	GO:0004674~protein serine/threonine kinase activity	7	1.0144927536231882	0.9539136408488464	FBGN0000259, FBGN0086906, FBGN0044826, FBGN0004106, FBGN0027101, FBGN0038167, FBGN0027889	408	203	7918	0.6692021636240704	1.0	0.9999946540666931	100.0
INTERPRO	IPR002290:Serine/threonine protein kinase	4	0.5797101449275363	0.9539999559740988	FBGN0044826, FBGN0004106, FBGN0027101, FBGN0038167	571	112	10196	0.6377282962221666	1.0	0.9999999999999858	100.0
GOTERM_MF_FAT	GO:0004672~protein kinase activity	10	1.4492753623188406	0.9594291012331777	FBGN0000259, FBGN0010389, FBGN0000017, FBGN0086906, FBGN0044826, FBGN0004106, FBGN0027101, FBGN0038167, FBGN0260990, FBGN0027889	408	283	7918	0.6857548673179519	1.0	0.9999961598750289	100.0
INTERPRO	IPR000719:Protein kinase, core	8	1.1594202898550725	0.96169976855641	FBGN0010389, FBGN0000017, FBGN0044826, FBGN0004106, FBGN0027101, FBGN0038167, FBGN0260990, FBGN0027889	571	216	10196	0.6613478627489136	1.0	0.9999999999999956	100.0
SMART	SM00220:S_TKc	4	0.5797101449275363	0.9640230258440285	FBGN0044826, FBGN0004106, FBGN0027101, FBGN0038167	283	112	4824	0.6087834427057042	1.0	0.9999999498925483	100.0
INTERPRO	IPR008271:Serine/threonine protein kinase, active site	5	0.7246376811594203	0.9777513973207729	FBGN0044826, FBGN0004106, FBGN0027101, FBGN0038167, FBGN0027889	571	156	10196	0.572320265840406	1.0	0.9999999999999999	100.0
INTERPRO	IPR017442:Serine/threonine protein kinase-related	5	0.7246376811594203	0.9865015808206399	FBGN0044826, FBGN0004106, FBGN0027101, FBGN0038167, FBGN0027889	571	168	10196	0.5314402468518056	1.0	1.0	100.0
GOTERM_BP_FAT	GO:0006796~phosphate metabolic process	18	2.608695652173913	0.9911695146984603	FBGN0038613, FBGN0051140, FBGN0000259, FBGN0044826, FBGN0010389, FBGN0027101, FBGN0260990, FBGN0000116, FBGN0027889, FBGN0036212, FBGN0000017, FBGN0052484, FBGN0051169, FBGN0004106, FBGN0052230, FBGN0038167, FBGN0035950, FBGN0000150	398	551	7937	0.6514696896460525	1.0	0.999999995762173	100.0
GOTERM_BP_FAT	GO:0006793~phosphorus metabolic process	18	2.608695652173913	0.9911695146984603	FBGN0038613, FBGN0051140, FBGN0000259, FBGN0044826, FBGN0010389, FBGN0027101, FBGN0260990, FBGN0000116, FBGN0027889, FBGN0036212, FBGN0000017, FBGN0052484, FBGN0051169, FBGN0004106, FBGN0052230, FBGN0038167, FBGN0035950, FBGN0000150	398	551	7937	0.6514696896460525	1.0	0.999999995762173	100.0
Annotation Cluster 116	Enrichment Score: 0.10344388058697362
Category	Term	Count	%	PValue	Genes	List Total	Pop Hits	Pop Total	Fold Enrichment	Bonferroni	Benjamini	FDR
GOTERM_BP_FAT	GO:0048477~oogenesis	26	3.768115942028986	0.68556626720139	FBGN0013746, FBGN0002781, FBGN0024371, FBGN0086897, FBGN0259750, FBGN0027889, FBGN0015602, FBGN0003984, FBGN0040290, FBGN0004009, FBGN0004924, FBGN0038524, FBGN0015270, FBGN0038167, FBGN0028974, FBGN0027054, FBGN0004873, FBGN0015610, FBGN0017545, FBGN0025815, FBGN0000017, FBGN0003089, FBGN0004106, FBGN0061515, FBGN0000183, FBGN0000996	398	539	7937	0.961961943297191	1.0	0.9992828144710818	99.99999961555172
GOTERM_BP_FAT	GO:0007292~female gamete generation	26	3.768115942028986	0.7101088293086553	FBGN0013746, FBGN0002781, FBGN0024371, FBGN0086897, FBGN0259750, FBGN0027889, FBGN0015602, FBGN0003984, FBGN0040290, FBGN0004009, FBGN0004924, FBGN0038524, FBGN0015270, FBGN0038167, FBGN0028974, FBGN0027054, FBGN0004873, FBGN0015610, FBGN0017545, FBGN0025815, FBGN0000017, FBGN0003089, FBGN0004106, FBGN0061515, FBGN0000183, FBGN0000996	398	546	7937	0.949629097870304	1.0	0.9994228617067517	99.99999990142948
GOTERM_BP_FAT	GO:0007276~gamete generation	33	4.782608695652174	0.7756876912176678	FBGN0013746, FBGN0010389, FBGN0002781, FBGN0024371, FBGN0086897, FBGN0259750, FBGN0027889, FBGN0015602, FBGN0003984, FBGN0040290, FBGN0004009, FBGN0004924, FBGN0038524, FBGN0015270, FBGN0038167, FBGN0028974, FBGN0027054, FBGN0051232, FBGN0004873, FBGN0031934, FBGN0002842, FBGN0014870, FBGN0015610, FBGN0003460, FBGN0017545, FBGN0025815, FBGN0000015, FBGN0000017, FBGN0003089, FBGN0004106, FBGN00615…	398	715	7937	0.920409741012756	1.0	0.9997405683146077	99.99999999865608
GOTERM_BP_FAT	GO:0019953~sexual reproduction	33	4.782608695652174	0.8245348201521245	FBGN0013746, FBGN0010389, FBGN0002781, FBGN0024371, FBGN0086897, FBGN0259750, FBGN0027889, FBGN0015602, FBGN0003984, FBGN0040290, FBGN0004009, FBGN0004924, FBGN0038524, FBGN0015270, FBGN0038167, FBGN0028974, FBGN0027054, FBGN0051232, FBGN0004873, FBGN0031934, FBGN0002842, FBGN0014870, FBGN0015610, FBGN0003460, FBGN0017545, FBGN0025815, FBGN0000015, FBGN0000017, FBGN0003089, FBGN0004106, FBGN00615…	398	735	7937	0.8953645779920008	1.0	0.9998721405646236	99.99999999997802
GOTERM_BP_FAT	GO:0032504~multicellular organism reproduction	35	5.072463768115942	0.8252606511740983	FBGN0013746, FBGN0010389, FBGN0002781, FBGN0039298, FBGN0024371, FBGN0086897, FBGN0259750, FBGN0027889, FBGN0015602, FBGN0003984, FBGN0040290, FBGN0004009, FBGN0052484, FBGN0004924, FBGN0038524, FBGN0015270, FBGN0038167, FBGN0028974, FBGN0027054, FBGN0051232, FBGN0004873, FBGN0031934, FBGN0002842, FBGN0014870, FBGN0015610, FBGN0003460, FBGN0017545, FBGN0025815, FBGN0000015, FBGN0000017, FBGN00030…	398	778	7937	0.8971431708671894	1.0	0.9998711846258623	99.9999999999795
GOTERM_BP_FAT	GO:0048609~reproductive process in a multicellular organism	35	5.072463768115942	0.8252606511740983	FBGN0013746, FBGN0010389, FBGN0002781, FBGN0039298, FBGN0024371, FBGN0086897, FBGN0259750, FBGN0027889, FBGN0015602, FBGN0003984, FBGN0040290, FBGN0004009, FBGN0052484, FBGN0004924, FBGN0038524, FBGN0015270, FBGN0038167, FBGN0028974, FBGN0027054, FBGN0051232, FBGN0004873, FBGN0031934, FBGN0002842, FBGN0014870, FBGN0015610, FBGN0003460, FBGN0017545, FBGN0025815, FBGN0000015, FBGN0000017, FBGN00030…	398	778	7937	0.8971431708671894	1.0	0.9998711846258623	99.9999999999795
GOTERM_BP_FAT	GO:0048610~reproductive cellular process	22	3.1884057971014492	0.830011513881568	FBGN0004873, FBGN0051232, FBGN0010389, FBGN0031934, FBGN0002781, FBGN0002842, FBGN0086897, FBGN0024371, FBGN0259750, FBGN0015610, FBGN0027889, FBGN0025815, FBGN0000015, FBGN0004009, FBGN0003984, FBGN0003089, FBGN0004106, FBGN0038524, FBGN0015270, FBGN0038167, FBGN0000183, FBGN0000996	398	500	7937	0.8774572864321608	1.0	0.9998780635664193	99.99999999998708
GOTERM_BP_FAT	GO:0003006~reproductive developmental process	22	3.1884057971014492	0.84510818583586	FBGN0004873, FBGN0051232, FBGN0001185, FBGN0010389, FBGN0031934, FBGN0002842, FBGN0086897, FBGN0024371, FBGN0259750, FBGN0015610, FBGN0025815, FBGN0000015, FBGN0004009, FBGN0003984, FBGN0003089, FBGN0004106, FBGN0038524, FBGN0015270, FBGN0038167, FBGN0000183, FBGN0039559, FBGN0000996	398	506	7937	0.8670526545772341	1.0	0.999901112647257	99.99999999999729
Annotation Cluster 117	Enrichment Score: 0.10050901138894823
Category	Term	Count	%	PValue	Genes	List Total	Pop Hits	Pop Total	Fold Enrichment	Bonferroni	Benjamini	FDR
SP_PIR_KEYWORDS	Immunoglobulin domain	4	0.5797101449275363	0.4157314409737082	FBGN0003984, FBGN0010389, FBGN0086906, FBGN0031016	646	47	12980	1.7100322771885912	1.0	0.9498286187597204	99.90500269497417
INTERPRO	IPR003598:Immunoglobulin subtype 2	5	0.7246376811594203	0.7784214910997251	FBGN0003984, FBGN0010389, FBGN0086906, FBGN0085382, FBGN0031016	571	94	10196	0.9498081007564183	1.0	0.9999999992129608	99.99999999434594
SMART	SM00408:IGc2	5	0.7246376811594203	0.8089564201567252	FBGN0003984, FBGN0010389, FBGN0086906, FBGN0085382, FBGN0031016	283	94	4824	0.9066987444553041	1.0	0.9999857340662909	99.9999998654067
INTERPRO	IPR013151:Immunoglobulin	4	0.5797101449275363	0.8446523049687926	FBGN0003984, FBGN0010389, FBGN0086906, FBGN0085382	571	82	10196	0.8710435265473496	1.0	0.9999999999526534	99.99999999997824
INTERPRO	IPR007110:Immunoglobulin-like	6	0.8695652173913043	0.8679563587547114	FBGN0003984, FBGN0010389, FBGN0086906, FBGN0038092, FBGN0085382, FBGN0031016	571	132	10196	0.8116541951918484	1.0	0.9999999999772357	99.9999999999983
INTERPRO	IPR003599:Immunoglobulin subtype	4	0.5797101449275363	0.9140095184052255	FBGN0010389, FBGN0086906, FBGN0038092, FBGN0085382	571	97	10196	0.7363460739884811	1.0	0.999999999999451	100.0
SMART	SM00409:IG	4	0.5797101449275363	0.9295437332691338	FBGN0010389, FBGN0086906, FBGN0038092, FBGN0085382	283	97	4824	0.702925212196277	1.0	0.9999995573074759	99.99999999999939
INTERPRO	IPR013783:Immunoglobulin-like fold	4	0.5797101449275363	0.9628944600289563	FBGN0003984, FBGN0010389, FBGN0086906, FBGN0085382	571	117	10196	0.6104749502297664	1.0	0.9999999999999953	100.0
Annotation Cluster 118	Enrichment Score: 0.09793384562196793
Category	Term	Count	%	PValue	Genes	List Total	Pop Hits	Pop Total	Fold Enrichment	Bonferroni	Benjamini	FDR
GOTERM_BP_FAT	GO:0045454~cell redox homeostasis	3	0.43478260869565216	0.7512140928803668	FBGN0031670, FBGN0032514, FBGN0004465	398	53	7937	1.128804399355267	1.0	0.999650650336506	99.99999999238702
GOTERM_BP_FAT	GO:0019725~cellular homeostasis	5	0.7246376811594203	0.8132961533677058	FBGN0031670, FBGN0259214, FBGN0036008, FBGN0032514, FBGN0004465	398	111	7937	0.89829779528272	1.0	0.9998514877085227	99.99999999993783
GOTERM_BP_FAT	GO:0042592~homeostatic process	7	1.0144927536231882	0.832120110638549	FBGN0031670, FBGN0022027, FBGN0259214, FBGN0036008, FBGN0061515, FBGN0032514, FBGN0004465	398	163	7937	0.8564139716989857	1.0	0.9998822292113994	99.99999999998951
Annotation Cluster 119	Enrichment Score: 0.08299656382944896
Category	Term	Count	%	PValue	Genes	List Total	Pop Hits	Pop Total	Fold Enrichment	Bonferroni	Benjamini	FDR
GOTERM_MF_FAT	GO:0008017~microtubule binding	4	0.5797101449275363	0.6357611237162833	FBGN0034282, FBGN0035638, FBGN0040207, FBGN0000150	408	63	7918	1.2321817615935262	1.0	0.9954787207806725	99.99996332374799
GOTERM_MF_FAT	GO:0015631~tubulin binding	4	0.5797101449275363	0.6867736864251143	FBGN0034282, FBGN0035638, FBGN0040207, FBGN0000150	408	68	7918	1.1415801614763552	1.0	0.9974760526235695	99.99999599210605
GOTERM_CC_FAT	GO:0005819~spindle	4	0.5797101449275363	0.7357032326775488	FBGN0044324, FBGN0002924, FBGN0033740, FBGN0026378	266	68	4786	1.0583812472357363	1.0	0.9991782945388383	99.99999854895312
GOTERM_MF_FAT	GO:0008092~cytoskeletal protein binding	10	1.4492753623188406	0.7965571453053746	FBGN0004873, FBGN0034282, FBGN0034066, FBGN0086906, FBGN0259212, FBGN0011747, FBGN0035638, FBGN0040207, FBGN0031050, FBGN0000150	408	218	7918	0.8902230617017449	1.0	0.9994619547360664	99.9999999928709
GOTERM_CC_FAT	GO:0015630~microtubule cytoskeleton	10	1.4492753623188406	0.8696819294503919	FBGN0044324, FBGN0031955, FBGN0034282, FBGN0002924, FBGN0033740, FBGN0035638, FBGN0040207, FBGN0026378, FBGN0000150, FBGN0010313	266	220	4786	0.8178400546821599	1.0	0.9998041238894274	99.99999999990078
GOTERM_CC_FAT	GO:0005874~microtubule	4	0.5797101449275363	0.9082040073392922	FBGN0031955, FBGN0002924, FBGN0035638, FBGN0000150	266	96	4786	0.74968671679198	1.0	0.9999181475706918	99.99999999999915
GOTERM_CC_FAT	GO:0005875~microtubule associated complex	4	0.5797101449275363	0.9584784799571859	FBGN0034282, FBGN0002924, FBGN0035638, FBGN0040207	266	115	4786	0.6258254331480876	1.0	0.9999893146824722	100.0
GOTERM_CC_FAT	GO:0005856~cytoskeleton	14	2.0289855072463765	0.9600287396295273	FBGN0044324, FBGN0004873, FBGN0031955, FBGN0002924, FBGN0035638, FBGN0031050, FBGN0010313, FBGN0063485, FBGN0034282, FBGN0033740, FBGN0040207, FBGN0000183, FBGN0000150, FBGN0026378	266	351	4786	0.7176488229119808	1.0	0.99998944580492	100.0
GOTERM_CC_FAT	GO:0044430~cytoskeletal part	11	1.5942028985507246	0.962926742355676	FBGN0044324, FBGN0031955, FBGN0034282, FBGN0002924, FBGN0033740, FBGN0035638, FBGN0040207, FBGN0031050, FBGN0026378, FBGN0000150, FBGN0010313	266	287	4786	0.6896072934950617	1.0	0.9999896650971053	100.0
Annotation Cluster 120	Enrichment Score: 0.08119385086345503
Category	Term	Count	%	PValue	Genes	List Total	Pop Hits	Pop Total	Fold Enrichment	Bonferroni	Benjamini	FDR
GOTERM_CC_FAT	GO:0044459~plasma membrane part	22	3.1884057971014492	0.660547473298748	FBGN0004873, FBGN0085387, FBGN0024836, FBGN0004623, FBGN0031547, FBGN0259212, FBGN0031934, FBGN0015286, FBGN0015567, FBGN0028373, FBGN0003295, FBGN0004197, FBGN0086913, FBGN0038837, FBGN0041191, FBGN0014033, FBGN0050054, FBGN0000017, FBGN0013305, FBGN0085447, FBGN0035976, FBGN0000038	266	405	4786	0.9773693492991737	1.0	0.9976687388985405	99.99995676513213
SP_PIR_KEYWORDS	cell membrane	12	1.7391304347826086	0.9041832732932293	FBGN0004873, FBGN0035623, FBGN0041191, FBGN0086913, FBGN0038837, FBGN0024836, FBGN0085387, FBGN0015558, FBGN0015286, FBGN0015567, FBGN0028373, FBGN0000038	646	308	12980	0.7828394515701017	1.0	0.9985403791192355	99.99999999999353
GOTERM_CC_FAT	GO:0005886~plasma membrane	35	5.072463768115942	0.9555599589193657	FBGN0035623, FBGN0024836, FBGN0085387, FBGN0010389, FBGN0004623, FBGN0015558, FBGN0002781, FBGN0015286, FBGN0013343, FBGN0003295, FBGN0003984, FBGN0038837, FBGN0086913, FBGN0030318, FBGN0259111, FBGN0013305, FBGN0004873, FBGN0259212, FBGN0031547, FBGN0031934, FBGN0259214, FBGN0015567, FBGN0029114, FBGN0028373, FBGN0004197, FBGN0041191, FBGN0050054, FBGN0014033, FBGN0000017, FBGN0011747, FBGN00321…	266	781	4786	0.806321180672552	1.0	0.9999879367226352	100.0
Annotation Cluster 121	Enrichment Score: 0.07673630034224584
Category	Term	Count	%	PValue	Genes	List Total	Pop Hits	Pop Total	Fold Enrichment	Bonferroni	Benjamini	FDR
GOTERM_CC_FAT	GO:0005763~mitochondrial small ribosomal subunit	3	0.43478260869565216	0.5011370260480663	FBGN0039765, FBGN0044511, FBGN0011787	266	30	4786	1.7992481203007518	1.0	0.9939953947298261	99.99198983579768
GOTERM_CC_FAT	GO:0000314~organellar small ribosomal subunit	3	0.43478260869565216	0.5011370260480663	FBGN0039765, FBGN0044511, FBGN0011787	266	30	4786	1.7992481203007518	1.0	0.9939953947298261	99.99198983579768
GOTERM_CC_FAT	GO:0015935~small ribosomal subunit	4	0.5797101449275363	0.7264045931044587	FBGN0039765, FBGN0044511, FBGN0011787, FBGN0017545	266	67	4786	1.0741779822691055	1.0	0.9991176859955515	99.99999768068221
SP_PIR_KEYWORDS	ribonucleoprotein	6	0.8695652173913043	0.7859073887526484	FBGN0001215, FBGN0037351, FBGN0020910, FBGN0086897, FBGN0029148, FBGN0017545	646	131	12980	0.9202845461205776	1.0	0.9930486172363896	99.99999978545475
SP_PIR_KEYWORDS	ribosomal protein	7	1.0144927536231882	0.7985794198767523	FBGN0039765, FBGN0037351, FBGN0020910, FBGN0034837, FBGN0044511, FBGN0011787, FBGN0017545	646	157	12980	0.8958608585908383	1.0	0.9938936041627275	99.99999990263993
GOTERM_MF_FAT	GO:0003735~structural constituent of ribosome	8	1.1594202898550725	0.8167283877807667	FBGN0039765, FBGN0037351, FBGN0020910, FBGN0034837, FBGN0032050, FBGN0044511, FBGN0011787, FBGN0017545	408	178	7918	0.8722185503414849	1.0	0.9996012235779809	99.99999999845947
GOTERM_CC_FAT	GO:0022625~cytosolic large ribosomal subunit	3	0.43478260869565216	0.8175535344415981	FBGN0037351, FBGN0020910, FBGN0034837	266	55	4786	0.9814080656185918	1.0	0.9996792060122934	99.99999999048107
GOTERM_CC_FAT	GO:0044445~cytosolic part	6	0.8695652173913043	0.8412074238164993	FBGN0010621, FBGN0035603, FBGN0037351, FBGN0020910, FBGN0034837, FBGN0017545	266	127	4786	0.8500384820318513	1.0	0.9997028352725335	99.9999999985524
GOTERM_CC_FAT	GO:0022626~cytosolic ribosome	4	0.5797101449275363	0.8922553205482144	FBGN0037351, FBGN0020910, FBGN0034837, FBGN0017545	266	92	4786	0.7822817914351095	1.0	0.9999007940407384	99.99999999999248
GOTERM_CC_FAT	GO:0005840~ribosome	8	1.1594202898550725	0.8989223014515424	FBGN0039765, FBGN0037351, FBGN0020910, FBGN0034837, FBGN0032050, FBGN0044511, FBGN0011787, FBGN0017545	266	186	4786	0.7738701592691405	1.0	0.9999040143453946	99.99999999999683
GOTERM_CC_FAT	GO:0033279~ribosomal subunit	7	1.0144927536231882	0.8998451593416886	FBGN0039765, FBGN0037351, FBGN0020910, FBGN0034837, FBGN0044511, FBGN0011787, FBGN0017545	266	164	4786	0.767971758664955	1.0	0.9998965506242209	99.99999999999721
GOTERM_CC_FAT	GO:0005761~mitochondrial ribosome	3	0.43478260869565216	0.9227409641931338	FBGN0039765, FBGN0044511, FBGN0011787	266	74	4786	0.7294249136354398	1.0	0.9999412382932159	99.99999999999993
GOTERM_CC_FAT	GO:0000313~organellar ribosome	3	0.43478260869565216	0.9227409641931338	FBGN0039765, FBGN0044511, FBGN0011787	266	74	4786	0.7294249136354398	1.0	0.9999412382932159	99.99999999999993
GOTERM_CC_FAT	GO:0015934~large ribosomal subunit	4	0.5797101449275363	0.9281525426599189	FBGN0037351, FBGN0020910, FBGN0034837, FBGN0011787	266	102	4786	0.7055874981571576	1.0	0.9999500486262017	99.99999999999997
GOTERM_MF_FAT	GO:0005198~structural molecule activity	16	2.318840579710145	0.9800252503619397	FBGN0020910, FBGN0035612, FBGN0044511, FBGN0032050, FBGN0011787, FBGN0031050, FBGN0017545, FBGN0039765, FBGN0086906, FBGN0022770, FBGN0037351, FBGN0011747, FBGN0034837, FBGN0033601, FBGN0034517, FBGN0034157	408	456	7918	0.6809425524595802	1.0	0.9999994651550128	100.0
GOTERM_BP_FAT	GO:0006412~translation	17	2.4637681159420293	0.9897263770417806	FBGN0051739, FBGN0034237, FBGN0035942, FBGN0020910, FBGN0034915, FBGN0044511, FBGN0032050, FBGN0011787, FBGN0033069, FBGN0036569, FBGN0017545, FBGN0039765, FBGN0053100, FBGN0037351, FBGN0030660, FBGN0034837, FBGN0027079	398	520	7937	0.6519568998840355	1.0	0.9999999935169858	100.0
KEGG_PATHWAY	dme03010:Ribosome	3	0.43478260869565216	0.9913788399755757	FBGN0037351, FBGN0020910, FBGN0017545	152	88	2054	0.46067583732057416	1.0	0.9999421268693174	100.0
GOTERM_CC_FAT	GO:0005759~mitochondrial matrix	4	0.5797101449275363	0.9937819318009706	FBGN0039765, FBGN0044511, FBGN0011787, FBGN0039358	266	157	4786	0.4584071644078349	1.0	0.9999999307857165	100.0
GOTERM_CC_FAT	GO:0031980~mitochondrial lumen	4	0.5797101449275363	0.9937819318009706	FBGN0039765, FBGN0044511, FBGN0011787, FBGN0039358	266	157	4786	0.4584071644078349	1.0	0.9999999307857165	100.0
Annotation Cluster 122	Enrichment Score: 0.07281041382752206
Category	Term	Count	%	PValue	Genes	List Total	Pop Hits	Pop Total	Fold Enrichment	Bonferroni	Benjamini	FDR
GOTERM_BP_FAT	GO:0009581~detection of external stimulus	4	0.5797101449275363	0.5949909296723509	FBGN0085387, FBGN0004623, FBGN0036260, FBGN0035976	398	61	7937	1.3076859708377955	1.0	0.998349879674545	99.99997333193424
GOTERM_BP_FAT	GO:0007602~phototransduction	3	0.43478260869565216	0.6660764549621965	FBGN0085387, FBGN0004623, FBGN0036260	398	45	7937	1.3294807370184254	1.0	0.9991138030573443	99.9999989474342
GOTERM_BP_FAT	GO:0009583~detection of light stimulus	3	0.43478260869565216	0.7318662173130592	FBGN0085387, FBGN0004623, FBGN0036260	398	51	7937	1.1730712385456694	1.0	0.9995452903643804	99.9999999733141
GOTERM_BP_FAT	GO:0009582~detection of abiotic stimulus	3	0.43478260869565216	0.7779794830147564	FBGN0085387, FBGN0004623, FBGN0036260	398	56	7937	1.0683327351040919	1.0	0.9997477721749026	99.99999999886843
GOTERM_BP_FAT	GO:0007601~visual perception	3	0.43478260869565216	0.8720725236235374	FBGN0004623, FBGN0036260, FBGN0003651	398	70	7937	0.8546661880832735	1.0	0.99995092825456	99.99999999999989
GOTERM_BP_FAT	GO:0050953~sensory perception of light stimulus	3	0.43478260869565216	0.8771476141167682	FBGN0004623, FBGN0036260, FBGN0003651	398	71	7937	0.8426286361384386	1.0	0.9999583900920198	99.99999999999994
GOTERM_BP_FAT	GO:0051606~detection of stimulus	4	0.5797101449275363	0.8834549921844782	FBGN0085387, FBGN0004623, FBGN0036260, FBGN0035976	398	100	7937	0.7976884422110553	1.0	0.9999634924744975	99.99999999999997
GOTERM_BP_FAT	GO:0009416~response to light stimulus	4	0.5797101449275363	0.8834549921844782	FBGN0085387, FBGN0004623, FBGN0036260, FBGN0003651	398	100	7937	0.7976884422110553	1.0	0.9999634924744975	99.99999999999997
GOTERM_BP_FAT	GO:0009628~response to abiotic stimulus	8	1.1594202898550725	0.9168502671032221	FBGN0085387, FBGN0034707, FBGN0035110, FBGN0004623, FBGN0001227, FBGN0036260, FBGN0035817, FBGN0003651	398	214	7937	0.7455032170196778	1.0	0.9999878622140291	100.0
GOTERM_BP_FAT	GO:0009314~response to radiation	4	0.5797101449275363	0.9271393581068208	FBGN0085387, FBGN0004623, FBGN0036260, FBGN0003651	398	113	7937	0.7059189754080135	1.0	0.9999916055199437	100.0
SP_PIR_KEYWORDS	sensory transduction	3	0.43478260869565216	0.9919422603933277	FBGN0004623, FBGN0036260, FBGN0003651	646	135	12980	0.4465084279325765	1.0	0.9999948528183528	100.0
GOTERM_BP_FAT	GO:0050890~cognition	9	1.3043478260869565	0.9971557587866277	FBGN0086912, FBGN0023479, FBGN0004623, FBGN0036260, FBGN0033573, FBGN0034046, FBGN0046879, FBGN0040206, FBGN0003651	398	350	7937	0.5127997128499641	1.0	0.9999999999198147	100.0
GOTERM_BP_FAT	GO:0007600~sensory perception	6	0.8695652173913043	0.9984891997261776	FBGN0004623, FBGN0036260, FBGN0033573, FBGN0046879, FBGN0040206, FBGN0003651	398	276	7937	0.43352632728861695	1.0	0.9999999999921109	100.0
Annotation Cluster 123	Enrichment Score: 0.07256517545754734
Category	Term	Count	%	PValue	Genes	List Total	Pop Hits	Pop Total	Fold Enrichment	Bonferroni	Benjamini	FDR
GOTERM_CC_FAT	GO:0031410~cytoplasmic vesicle	7	1.0144927536231882	0.5292453457157514	FBGN0004009, FBGN0036998, FBGN0015567, FBGN0039900, FBGN0036919, FBGN0026378, FBGN0033901	266	105	4786	1.1994987468671678	1.0	0.9950382060578379	99.99635222243505
GOTERM_CC_FAT	GO:0031982~vesicle	7	1.0144927536231882	0.5846756649348869	FBGN0004009, FBGN0036998, FBGN0015567, FBGN0039900, FBGN0036919, FBGN0026378, FBGN0033901	266	111	4786	1.13466097676624	1.0	0.9966637448280515	99.99933305696223
GOTERM_CC_FAT	GO:0016023~cytoplasmic membrane-bounded vesicle	5	0.7246376811594203	0.80074720647906	FBGN0004009, FBGN0015567, FBGN0039900, FBGN0036919, FBGN0026378	266	98	4786	0.9179837348473223	1.0	0.9996541811227847	99.99999996854861
GOTERM_CC_FAT	GO:0008021~synaptic vesicle	3	0.43478260869565216	0.8094522610264481	FBGN0015567, FBGN0039900, FBGN0026378	266	54	4786	0.9995822890559731	1.0	0.9996483544023796	99.99999998284052
GOTERM_CC_FAT	GO:0031988~membrane-bounded vesicle	5	0.7246376811594203	0.8253707622603954	FBGN0004009, FBGN0015567, FBGN0039900, FBGN0036919, FBGN0026378	266	102	4786	0.8819843726964469	1.0	0.9996720231134288	99.99999999474424
GOTERM_CC_FAT	GO:0045202~synapse	6	0.8695652173913043	0.8310731539978534	FBGN0038837, FBGN0015567, FBGN0039900, FBGN0085447, FBGN0026378, FBGN0000038	266	125	4786	0.8636390977443609	1.0	0.9996850835440664	99.99999999664976
GOTERM_BP_FAT	GO:0007267~cell-cell signaling	9	1.3043478260869565	0.8360116269691724	FBGN0004197, FBGN0003984, FBGN0000017, FBGN0015567, FBGN0039900, FBGN0085447, FBGN0026378, FBGN0003651, FBGN0013343	398	211	7937	0.8506156374288505	1.0	0.9998892265734883	99.99999999999292
GOTERM_CC_FAT	GO:0044456~synapse part	5	0.7246376811594203	0.8367114229612977	FBGN0038837, FBGN0015567, FBGN0039900, FBGN0026378, FBGN0000038	266	104	4786	0.8650231347599768	1.0	0.9996983018933393	99.99999999788595
GOTERM_CC_FAT	GO:0030136~clathrin-coated vesicle	3	0.43478260869565216	0.8469634434392058	FBGN0015567, FBGN0039900, FBGN0026378	266	59	4786	0.9148719255766534	1.0	0.9997184415901128	99.99999999912266
GOTERM_BP_FAT	GO:0006836~neurotransmitter transport	5	0.7246376811594203	0.8821694927669588	FBGN0031934, FBGN0015567, FBGN0039900, FBGN0026378, FBGN0013343	398	126	7937	0.7913575815585866	1.0	0.9999626844698412	99.99999999999997
GOTERM_BP_FAT	GO:0007269~neurotransmitter secretion	4	0.5797101449275363	0.8914267483062206	FBGN0015567, FBGN0039900, FBGN0026378, FBGN0013343	398	102	7937	0.7820474923637797	1.0	0.9999722571908083	99.99999999999999
GOTERM_BP_FAT	GO:0003001~generation of a signal involved in cell-cell signaling	4	0.5797101449275363	0.8952269183185957	FBGN0015567, FBGN0039900, FBGN0026378, FBGN0013343	398	103	7937	0.7744547982631605	1.0	0.9999758093687956	100.0
GOTERM_BP_FAT	GO:0007268~synaptic transmission	7	1.0144927536231882	0.917298588421946	FBGN0000017, FBGN0015567, FBGN0039900, FBGN0085447, FBGN0026378, FBGN0003651, FBGN0013343	398	189	7937	0.7386004094546809	1.0	0.9999877704657013	100.0
GOTERM_BP_FAT	GO:0001505~regulation of neurotransmitter levels	4	0.5797101449275363	0.918646472528996	FBGN0015567, FBGN0039900, FBGN0026378, FBGN0013343	398	110	7937	0.7251713111009593	1.0	0.99998827827702	100.0
GOTERM_CC_FAT	GO:0030135~coated vesicle	3	0.43478260869565216	0.9296456163675204	FBGN0015567, FBGN0039900, FBGN0026378	266	76	4786	0.7102295211713494	1.0	0.9999483632063076	99.99999999999997
GOTERM_BP_FAT	GO:0019226~transmission of nerve impulse	7	1.0144927536231882	0.9325434947509531	FBGN0000017, FBGN0015567, FBGN0039900, FBGN0085447, FBGN0026378, FBGN0003651, FBGN0013343	398	196	7937	0.712221823402728	1.0	0.9999936380456483	100.0
GOTERM_BP_FAT	GO:0032940~secretion by cell	4	0.5797101449275363	0.9395081087061151	FBGN0015567, FBGN0039900, FBGN0026378, FBGN0013343	398	118	7937	0.6760071544161486	1.0	0.9999951920633855	100.0
GOTERM_BP_FAT	GO:0048489~synaptic vesicle transport	3	0.43478260869565216	0.9443074989920643	FBGN0015567, FBGN0039900, FBGN0013343	398	90	7937	0.6647403685092127	1.0	0.9999962877366524	100.0
GOTERM_BP_FAT	GO:0046903~secretion	4	0.5797101449275363	0.953587592626014	FBGN0015567, FBGN0039900, FBGN0026378, FBGN0013343	398	125	7937	0.6381507537688442	1.0	0.9999980562941694	100.0
GOTERM_BP_FAT	GO:0050877~neurological system process	16	2.318840579710145	0.9974834199179943	FBGN0005630, FBGN0023479, FBGN0036260, FBGN0004623, FBGN0033573, FBGN0034046, FBGN0015567, FBGN0046879, FBGN0003651, FBGN0013343, FBGN0086912, FBGN0000017, FBGN0039900, FBGN0040206, FBGN0085447, FBGN0026378	398	546	7937	0.5843871371509562	1.0	0.9999999999476685	100.0
Annotation Cluster 124	Enrichment Score: 0.05581654260996294
Category	Term	Count	%	PValue	Genes	List Total	Pop Hits	Pop Total	Fold Enrichment	Bonferroni	Benjamini	FDR
GOTERM_CC_FAT	GO:0031967~organelle envelope	19	2.753623188405797	0.6373479080173227	FBGN0031684, FBGN0027579, FBGN0039561, FBGN0035805, FBGN0039120, FBGN0003022, FBGN0024921, FBGN0024889, FBGN0052103, FBGN0003612, FBGN0039004, FBGN0020371, FBGN0027615, FBGN0014075, FBGN0052230, FBGN0038387, FBGN0028974, FBGN0022213, FBGN0260937	266	344	4786	0.9937707641196013	1.0	0.997766778228798	99.99989401343537
GOTERM_CC_FAT	GO:0031975~envelope	19	2.753623188405797	0.6423555232282907	FBGN0031684, FBGN0027579, FBGN0039561, FBGN0035805, FBGN0039120, FBGN0003022, FBGN0024921, FBGN0024889, FBGN0052103, FBGN0003612, FBGN0039004, FBGN0020371, FBGN0027615, FBGN0014075, FBGN0052230, FBGN0038387, FBGN0028974, FBGN0022213, FBGN0260937	266	345	4786	0.9908902691511386	1.0	0.9977060733092953	99.99991222985076
GOTERM_CC_FAT	GO:0031090~organelle membrane	23	3.3333333333333335	0.721053606575146	FBGN0038613, FBGN0031684, FBGN0053214, FBGN0039561, FBGN0027579, FBGN0015562, FBGN0035805, FBGN0003022, FBGN0015567, FBGN0026616, FBGN0036919, FBGN0032052, FBGN0011509, FBGN0052103, FBGN0003612, FBGN0020371, FBGN0027615, FBGN0003089, FBGN0035464, FBGN0052230, FBGN0038387, FBGN0032117, FBGN0033901	266	438	4786	0.9448106567789336	1.0	0.9991267817417537	99.99999698384468
GOTERM_CC_FAT	GO:0019866~organelle inner membrane	9	1.3043478260869565	0.922058597990048	FBGN0031684, FBGN0039561, FBGN0020371, FBGN0003022, FBGN0027615, FBGN0052230, FBGN0038387, FBGN0052103, FBGN0003612	266	217	4786	0.7462319392952427	1.0	0.9999457254459126	99.99999999999991
GOTERM_CC_FAT	GO:0031966~mitochondrial membrane	9	1.3043478260869565	0.9627162640314075	FBGN0031684, FBGN0027579, FBGN0039561, FBGN0035805, FBGN0020371, FBGN0027615, FBGN0052230, FBGN0038387, FBGN0052103	266	241	4786	0.6719183851745546	1.0	0.9999906690732638	100.0
GOTERM_CC_FAT	GO:0005743~mitochondrial inner membrane	7	1.0144927536231882	0.9702437687207549	FBGN0031684, FBGN0039561, FBGN0020371, FBGN0027615, FBGN0052230, FBGN0038387, FBGN0052103	266	200	4786	0.6297368421052632	1.0	0.9999945421211754	100.0
GOTERM_CC_FAT	GO:0005740~mitochondrial envelope	9	1.3043478260869565	0.9787080771339349	FBGN0031684, FBGN0027579, FBGN0039561, FBGN0035805, FBGN0020371, FBGN0027615, FBGN0052230, FBGN0038387, FBGN0052103	266	258	4786	0.6276446931281693	1.0	0.9999974266655802	100.0
GOTERM_CC_FAT	GO:0044455~mitochondrial membrane part	4	0.5797101449275363	0.9820354789438591	FBGN0031684, FBGN0035805, FBGN0020371, FBGN0052230	266	134	4786	0.5370889911345528	1.0	0.9999983323082555	100.0
GOTERM_CC_FAT	GO:0044429~mitochondrial part	13	1.884057971014493	0.9969296361925687	FBGN0031684, FBGN0027579, FBGN0039561, FBGN0035805, FBGN0044511, FBGN0011787, FBGN0052103, FBGN0039765, FBGN0020371, FBGN0027615, FBGN0052230, FBGN0038387, FBGN0039358	266	411	4786	0.5691052448639847	1.0	0.9999999899423058	100.0
SP_PIR_KEYWORDS	mitochondrion	3	0.43478260869565216	0.9991888718914612	FBGN0039561, FBGN0035805, FBGN0038387	646	185	12980	0.3258304744372856	1.0	0.9999999775727034	100.0
GOTERM_CC_FAT	GO:0005739~mitochondrion	18	2.608695652173913	0.9992365507130941	FBGN0031684, FBGN0027579, FBGN0029155, FBGN0039561, FBGN0030482, FBGN0035805, FBGN0031934, FBGN0038437, FBGN0044511, FBGN0011787, FBGN0052103, FBGN0039765, FBGN0020371, FBGN0027615, FBGN0052230, FBGN0038387, FBGN0036381, FBGN0039358	266	571	4786	0.5671885493067168	1.0	0.9999999998509488	100.0
Annotation Cluster 125	Enrichment Score: 0.052610781844020474
Category	Term	Count	%	PValue	Genes	List Total	Pop Hits	Pop Total	Fold Enrichment	Bonferroni	Benjamini	FDR
KEGG_PATHWAY	dme00830:Retinol metabolism	3	0.43478260869565216	0.7558445576450921	FBGN0036620, FBGN0038886, FBGN0026314	152	36	2054	1.12609649122807	1.0	0.9854454350612963	99.9999666685027
KEGG_PATHWAY	dme00980:Metabolism of xenobiotics by cytochrome P450	3	0.43478260869565216	0.9564368117357215	FBGN0036620, FBGN0038886, FBGN0026314	152	64	2054	0.6334292763157894	1.0	0.9992449418674472	99.9999999999996
KEGG_PATHWAY	dme00982:Drug metabolism	3	0.43478260869565216	0.9617869522056645	FBGN0036620, FBGN0038886, FBGN0026314	152	66	2054	0.6142344497607655	1.0	0.9993075993725958	99.9999999999999
Annotation Cluster 126	Enrichment Score: 0.05074579712409076
Category	Term	Count	%	PValue	Genes	List Total	Pop Hits	Pop Total	Fold Enrichment	Bonferroni	Benjamini	FDR
UP_SEQ_FEATURE	topological domain:Cytoplasmic	18	2.608695652173913	0.8364904049580317	FBGN0035623, FBGN0024836, FBGN0085387, FBGN0015562, FBGN0010389, FBGN0015558, FBGN0028373, FBGN0019952, FBGN0013343, FBGN0004197, FBGN0086365, FBGN0039875, FBGN0003089, FBGN0030930, FBGN0053198, FBGN0032117, FBGN0035976, FBGN0000038	156	394	2975	0.8712417024599766	1.0	0.9999999999867968	99.99999999952018
UP_SEQ_FEATURE	transmembrane region	26	3.768115942028986	0.87436046195903	FBGN0035623, FBGN0085387, FBGN0024836, FBGN0039561, FBGN0010389, FBGN0015558, FBGN0035805, FBGN0003022, FBGN0013343, FBGN0039875, FBGN0035464, FBGN0038524, FBGN0030930, FBGN0015562, FBGN0028373, FBGN0019952, FBGN0031662, FBGN0250820, FBGN0004197, FBGN0086365, FBGN0036998, FBGN0003089, FBGN0053198, FBGN0032117, FBGN0035976, FBGN0000038	156	575	2975	0.8623188405797101	1.0	0.9999999999984375	99.99999999998917
SP_PIR_KEYWORDS	transmembrane	45	6.521739130434782	0.8887875238185502	FBGN0035623, FBGN0039561, FBGN0024836, FBGN0085387, FBGN0010389, FBGN0035805, FBGN0015558, FBGN0003022, FBGN0032036, FBGN0052103, FBGN0013343, FBGN0038837, FBGN0029090, FBGN0039875, FBGN0034883, FBGN0035464, FBGN0030930, FBGN0038524, FBGN0013305, FBGN0029932, FBGN0031520, FBGN0034247, FBGN0036260, FBGN0015562, FBGN0031934, FBGN0031523, FBGN0259214, FBGN0029114, FBGN0034045, FBGN0028373, FBGN00199…	646	1039	12980	0.870240198809882	1.0	0.998218943216843	99.99999999995553
GOTERM_CC_FAT	GO:0031224~intrinsic to membrane	69	10.0	0.8968405066519504	FBGN0051072, FBGN0024836, FBGN0038256, FBGN0085387, FBGN0010389, FBGN0015558, FBGN0035805, FBGN0003022, FBGN0032036, FBGN0013343, FBGN0004009, FBGN0038837, FBGN0029090, FBGN0039875, FBGN0034883, FBGN0259111, FBGN0028974, FBGN0013305, FBGN0022213, FBGN0260937, FBGN0031547, FBGN0036260, FBGN0031934, FBGN0039120, FBGN0029114, FBGN0028373, FBGN0024889, FBGN0027615, FBGN0003089, FBGN0032117, FBGN00531…	266	1382	4786	0.8983221439996518	1.0	0.9999069354009346	99.99999999999584
GOTERM_CC_FAT	GO:0016021~integral to membrane	67	9.710144927536232	0.9165966666041192	FBGN0051072, FBGN0024836, FBGN0038256, FBGN0085387, FBGN0010389, FBGN0015558, FBGN0035805, FBGN0003022, FBGN0032036, FBGN0013343, FBGN0038837, FBGN0029090, FBGN0039875, FBGN0034883, FBGN0259111, FBGN0028974, FBGN0013305, FBGN0022213, FBGN0260937, FBGN0031547, FBGN0036260, FBGN0031934, FBGN0039120, FBGN0029114, FBGN0028373, FBGN0024889, FBGN0027615, FBGN0003089, FBGN0032117, FBGN0053198, FBGN00000…	266	1360	4786	0.8863942945599292	1.0	0.99993705499489	99.99999999999977
SP_PIR_KEYWORDS	membrane	48	6.956521739130435	0.92828707623202	FBGN0035623, FBGN0039561, FBGN0024836, FBGN0085387, FBGN0010389, FBGN0035805, FBGN0015558, FBGN0003022, FBGN0015286, FBGN0032036, FBGN0052103, FBGN0013343, FBGN0004009, FBGN0086913, FBGN0038837, FBGN0022027, FBGN0029090, FBGN0039875, FBGN0035464, FBGN0030930, FBGN0038524, FBGN0038387, FBGN0013305, FBGN0029932, FBGN0004873, FBGN0036910, FBGN0034247, FBGN0015562, FBGN0036260, FBGN0031934, FBGN00395…	646	1139	12980	0.8467587395385121	1.0	0.9991703094269659	99.99999999999984
Annotation Cluster 127	Enrichment Score: 0.04554798886038852
Category	Term	Count	%	PValue	Genes	List Total	Pop Hits	Pop Total	Fold Enrichment	Bonferroni	Benjamini	FDR
GOTERM_MF_FAT	GO:0022803~passive transmembrane transporter activity	9	1.3043478260869565	0.7528592972678693	FBGN0051792, FBGN0038837, FBGN0085387, FBGN0053061, FBGN0015558, FBGN0029090, FBGN0028373, FBGN0034883, FBGN0000038	408	187	7918	0.9340201321170181	1.0	0.9989847165705007	99.9999998761494
GOTERM_MF_FAT	GO:0015267~channel activity	9	1.3043478260869565	0.7528592972678693	FBGN0051792, FBGN0038837, FBGN0085387, FBGN0053061, FBGN0015558, FBGN0029090, FBGN0028373, FBGN0034883, FBGN0000038	408	187	7918	0.9340201321170181	1.0	0.9989847165705007	99.9999998761494
GOTERM_MF_FAT	GO:0022834~ligand-gated channel activity	3	0.43478260869565216	0.881878444713438	FBGN0038837, FBGN0029090, FBGN0000038	408	70	7918	0.8317226890756302	1.0	0.9998975957746695	99.99999999999756
GOTERM_MF_FAT	GO:0015276~ligand-gated ion channel activity	3	0.43478260869565216	0.881878444713438	FBGN0038837, FBGN0029090, FBGN0000038	408	70	7918	0.8317226890756302	1.0	0.9998975957746695	99.99999999999756
SP_PIR_KEYWORDS	ion transport	7	1.0144927536231882	0.8946608338062609	FBGN0038837, FBGN0039561, FBGN0086365, FBGN0015558, FBGN0029090, FBGN0019952, FBGN0000038	646	182	12980	0.772803048344844	1.0	0.9983574535075983	99.99999999997797
GOTERM_MF_FAT	GO:0022838~substrate specific channel activity	7	1.0144927536231882	0.9073408024542959	FBGN0051792, FBGN0038837, FBGN0053061, FBGN0015558, FBGN0029090, FBGN0034883, FBGN0000038	408	180	7918	0.7547113289760349	1.0	0.9999514072912885	99.99999999999993
SP_PIR_KEYWORDS	ionic channel	4	0.5797101449275363	0.9348268698374405	FBGN0038837, FBGN0015558, FBGN0029090, FBGN0000038	646	117	12980	0.6869360429731948	1.0	0.9993052747779756	99.99999999999996
GOTERM_MF_FAT	GO:0005216~ion channel activity	6	0.8695652173913043	0.9510047110046674	FBGN0051792, FBGN0038837, FBGN0053061, FBGN0015558, FBGN0029090, FBGN0000038	408	175	7918	0.6653781512605041	1.0	0.9999942374156603	100.0
GOTERM_MF_FAT	GO:0046873~metal ion transmembrane transporter activity	5	0.7246376811594203	0.9541284488345831	FBGN0039561, FBGN0053061, FBGN0259214, FBGN0029090, FBGN0000038	408	150	7918	0.6468954248366013	1.0	0.999994295943295	100.0
GOTERM_BP_FAT	GO:0006811~ion transport	12	1.7391304347826086	0.9642286091233048	FBGN0038613, FBGN0051792, FBGN0038837, FBGN0039561, FBGN0086365, FBGN0053061, FBGN0015558, FBGN0259214, FBGN0029090, FBGN0019952, FBGN0259111, FBGN0000038	398	346	7937	0.6916373776396433	1.0	0.9999992591213569	100.0
GOTERM_MF_FAT	GO:0022836~gated channel activity	3	0.43478260869565216	0.9845197560634426	FBGN0038837, FBGN0029090, FBGN0000038	408	116	7918	0.5019016227180527	1.0	0.9999997460223201	100.0
GOTERM_MF_FAT	GO:0005261~cation channel activity	3	0.43478260869565216	0.9858822038269557	FBGN0053061, FBGN0029090, FBGN0000038	408	118	7918	0.49339481555333997	1.0	0.9999997996968443	100.0
Annotation Cluster 128	Enrichment Score: 0.03764350917977973
Category	Term	Count	%	PValue	Genes	List Total	Pop Hits	Pop Total	Fold Enrichment	Bonferroni	Benjamini	FDR
GOTERM_MF_FAT	GO:0016879~ligase activity, forming carbon-nitrogen bonds	6	0.8695652173913043	0.8535103590360862	FBGN0017456, FBGN0032635, FBGN0035207, FBGN0039875, FBGN0037548, FBGN0003189	408	140	7918	0.8317226890756302	1.0	0.9997864249955186	99.99999999994243
GOTERM_MF_FAT	GO:0004842~ubiquitin-protein ligase activity	3	0.43478260869565216	0.9321244488948767	FBGN0017456, FBGN0032635, FBGN0035207	408	83	7918	0.7014528703047485	1.0	0.9999856273591913	100.0
GOTERM_MF_FAT	GO:0016881~acid-amino acid ligase activity	4	0.5797101449275363	0.9376535370853171	FBGN0017456, FBGN0032635, FBGN0035207, FBGN0039875	408	114	7918	0.6809425524595802	1.0	0.9999880890765038	100.0
GOTERM_MF_FAT	GO:0019787~small conjugating protein ligase activity	3	0.43478260869565216	0.9477654465081511	FBGN0017456, FBGN0032635, FBGN0035207	408	89	7918	0.6541639127561136	1.0	0.9999937036107533	100.0
Annotation Cluster 129	Enrichment Score: 0.03744812159572407
Category	Term	Count	%	PValue	Genes	List Total	Pop Hits	Pop Total	Fold Enrichment	Bonferroni	Benjamini	FDR
GOTERM_BP_FAT	GO:0030534~adult behavior	5	0.7246376811594203	0.8577917488954803	FBGN0086912, FBGN0085387, FBGN0052484, FBGN0023094, FBGN0039298	398	120	7937	0.830925460636516	1.0	0.999927094425138	99.99999999999935
GOTERM_BP_FAT	GO:0007626~locomotory behavior	7	1.0144927536231882	0.8962909179415313	FBGN0005630, FBGN0000259, FBGN0086912, FBGN0085387, FBGN0052484, FBGN0023094, FBGN0003651	398	181	7937	0.7712457314195286	1.0	0.9999762119286866	100.0
GOTERM_BP_FAT	GO:0008344~adult locomotory behavior	3	0.43478260869565216	0.928205659941962	FBGN0086912, FBGN0085387, FBGN0052484	398	84	7937	0.712221823402728	1.0	0.9999918791511991	100.0
GOTERM_BP_FAT	GO:0007610~behavior	13	1.884057971014493	0.9925044007831612	FBGN0005630, FBGN0085387, FBGN0000259, FBGN0023479, FBGN0034046, FBGN0037762, FBGN0023094, FBGN0039298, FBGN0002863, FBGN0003651, FBGN0086912, FBGN0052484, FBGN0040206	398	429	7937	0.6043094259174662	1.0	0.9999999974728808	100.0
Annotation Cluster 130	Enrichment Score: 0.03545822451193775
Category	Term	Count	%	PValue	Genes	List Total	Pop Hits	Pop Total	Fold Enrichment	Bonferroni	Benjamini	FDR
GOTERM_BP_FAT	GO:0006915~apoptosis	4	0.5797101449275363	0.7481798565391128	FBGN0002781, FBGN0019952, FBGN0022213, FBGN0011703	398	77	7937	1.0359590158585132	1.0	0.999646222704668	99.99999999067336
GOTERM_BP_FAT	GO:0012501~programmed cell death	4	0.5797101449275363	0.9846199152818749	FBGN0002781, FBGN0019952, FBGN0022213, FBGN0011703	398	153	7937	0.5213649949091864	1.0	0.9999999714330005	100.0
GOTERM_BP_FAT	GO:0008219~cell death	4	0.5797101449275363	0.9893544311651471	FBGN0002781, FBGN0019952, FBGN0022213, FBGN0011703	398	162	7937	0.4924002729697872	1.0	0.9999999928477172	100.0
GOTERM_BP_FAT	GO:0016265~death	4	0.5797101449275363	0.989784324753595	FBGN0002781, FBGN0019952, FBGN0022213, FBGN0011703	398	163	7937	0.4893794123994204	1.0	0.9999999933521426	100.0
Annotation Cluster 131	Enrichment Score: 0.03336399763433433
Category	Term	Count	%	PValue	Genes	List Total	Pop Hits	Pop Total	Fold Enrichment	Bonferroni	Benjamini	FDR
GOTERM_BP_FAT	GO:0016337~cell-cell adhesion	3	0.43478260869565216	0.8021939473006449	FBGN0024836, FBGN0029778, FBGN0033901	398	59	7937	1.0140107316242228	1.0	0.9998203593340472	99.99999999983642
GOTERM_BP_FAT	GO:0007155~cell adhesion	4	0.5797101449275363	0.9935356179121865	FBGN0024836, FBGN0003041, FBGN0029778, FBGN0033901	398	174	7937	0.45844163345462946	1.0	0.9999999985381681	100.0
GOTERM_BP_FAT	GO:0022610~biological adhesion	4	0.5797101449275363	0.9964263075959374	FBGN0024836, FBGN0003041, FBGN0029778, FBGN0033901	398	188	7937	0.4243023628782209	1.0	0.9999999998225854	100.0
Annotation Cluster 132	Enrichment Score: 0.032899496727761574
Category	Term	Count	%	PValue	Genes	List Total	Pop Hits	Pop Total	Fold Enrichment	Bonferroni	Benjamini	FDR
GOTERM_BP_FAT	GO:0007447~imaginal disc pattern formation	7	1.0144927536231882	0.34809716609598074	FBGN0004197, FBGN0003295, FBGN0003984, FBGN0004009, FBGN0000015, FBGN0052133, FBGN0014037	398	96	7937	1.4541195561139029	1.0	0.9889951218687343	99.9227290841774
GOTERM_BP_FAT	GO:0007450~dorsal/ventral pattern formation, imaginal disc	3	0.43478260869565216	0.7863255244654639	FBGN0004197, FBGN0004009, FBGN0014037	398	57	7937	1.0495900555408622	1.0	0.9997707992324908	99.99999999940435
GOTERM_BP_FAT	GO:0001708~cell fate specification	3	0.43478260869565216	0.8240385339310852	FBGN0004197, FBGN0003984, FBGN0004009	398	62	7937	0.9649456962230507	1.0	0.9998739587383322	99.99999999997695
GOTERM_BP_FAT	GO:0007444~imaginal disc development	14	2.0289855072463765	0.9762561297709377	FBGN0052133, FBGN0024371, FBGN0013343, FBGN0003460, FBGN0003612, FBGN0004197, FBGN0260962, FBGN0003295, FBGN0004009, FBGN0003984, FBGN0041191, FBGN0000015, FBGN0041147, FBGN0014037	398	412	7937	0.6776479484802654	1.0	0.9999998459994397	100.0
GOTERM_BP_FAT	GO:0048737~imaginal disc-derived appendage development	4	0.5797101449275363	0.9996819317093065	FBGN0004197, FBGN0003984, FBGN0004009, FBGN0013343	398	243	7937	0.32826684864652483	1.0	0.99999999999998	100.0
GOTERM_BP_FAT	GO:0035220~wing disc development	5	0.7246376811594203	0.9996956396056693	FBGN0004197, FBGN0260962, FBGN0003984, FBGN0004009, FBGN0014037	398	281	7937	0.35484361308320966	1.0	0.9999999999999818	100.0
GOTERM_BP_FAT	GO:0048736~appendage development	4	0.5797101449275363	0.9997222228509646	FBGN0004197, FBGN0003984, FBGN0004009, FBGN0013343	398	246	7937	0.3242635943947379	1.0	0.9999999999999862	100.0
GOTERM_BP_FAT	GO:0048569~post-embryonic organ development	5	0.7246376811594203	0.999847519246223	FBGN0004197, FBGN0003984, FBGN0004009, FBGN0010389, FBGN0003460	398	297	7937	0.3357274588430368	1.0	0.9999999999999986	100.0
GOTERM_BP_FAT	GO:0007476~imaginal disc-derived wing morphogenesis	3	0.43478260869565216	0.9998485583011626	FBGN0004197, FBGN0003984, FBGN0004009	398	218	7937	0.2744340970909594	1.0	0.9999999999999984	100.0
GOTERM_BP_FAT	GO:0007472~wing disc morphogenesis	3	0.43478260869565216	0.999862549186978	FBGN0004197, FBGN0003984, FBGN0004009	398	220	7937	0.2719392416628597	1.0	0.9999999999999989	100.0
GOTERM_BP_FAT	GO:0009791~post-embryonic development	9	1.3043478260869565	0.9998635817659411	FBGN0004197, FBGN0003984, FBGN0004009, FBGN0010389, FBGN0001189, FBGN0004924, FBGN0038387, FBGN0011509, FBGN0003460	398	434	7937	0.41354815552416463	1.0	0.9999999999999988	100.0
GOTERM_BP_FAT	GO:0035120~post-embryonic appendage morphogenesis	3	0.43478260869565216	0.9999112464463151	FBGN0004197, FBGN0003984, FBGN0004009	398	229	7937	0.26125167321322773	1.0	0.9999999999999998	100.0
GOTERM_BP_FAT	GO:0002165~instar larval or pupal development	8	1.1594202898550725	0.9999270893756884	FBGN0004197, FBGN0003984, FBGN0004009, FBGN0001189, FBGN0004924, FBGN0038387, FBGN0011509, FBGN0003460	398	418	7937	0.38166911110576807	1.0	0.9999999999999999	100.0
GOTERM_BP_FAT	GO:0035114~imaginal disc-derived appendage morphogenesis	3	0.43478260869565216	0.999945529896484	FBGN0004197, FBGN0003984, FBGN0004009	398	239	7937	0.2503206408612098	1.0	1.0	100.0
GOTERM_BP_FAT	GO:0048563~post-embryonic organ morphogenesis	4	0.5797101449275363	0.9999513098639087	FBGN0004197, FBGN0003984, FBGN0004009, FBGN0003460	398	284	7937	0.2808762120461462	1.0	1.0	100.0
GOTERM_BP_FAT	GO:0007560~imaginal disc morphogenesis	4	0.5797101449275363	0.9999513098639087	FBGN0004197, FBGN0003984, FBGN0004009, FBGN0003460	398	284	7937	0.2808762120461462	1.0	1.0	100.0
GOTERM_BP_FAT	GO:0035107~appendage morphogenesis	3	0.43478260869565216	0.9999529715401261	FBGN0004197, FBGN0003984, FBGN0004009	398	242	7937	0.2472174924207816	1.0	1.0	100.0
GOTERM_BP_FAT	GO:0007552~metamorphosis	5	0.7246376811594203	0.9999915896761549	FBGN0004197, FBGN0003984, FBGN0004009, FBGN0032773, FBGN0003460	398	362	7937	0.27544490407840305	1.0	1.0	100.0
GOTERM_BP_FAT	GO:0048707~instar larval or pupal morphogenesis	4	0.5797101449275363	0.9999975158488145	FBGN0004197, FBGN0003984, FBGN0004009, FBGN0003460	398	347	7937	0.22988139544987185	1.0	1.0	100.0
GOTERM_BP_FAT	GO:0009886~post-embryonic morphogenesis	4	0.5797101449275363	0.999998138056768	FBGN0004197, FBGN0003984, FBGN0004009, FBGN0003460	398	353	7937	0.22597406294930747	1.0	1.0	100.0
Annotation Cluster 133	Enrichment Score: 0.02705730376588524
Category	Term	Count	%	PValue	Genes	List Total	Pop Hits	Pop Total	Fold Enrichment	Bonferroni	Benjamini	FDR
SP_PIR_KEYWORDS	ank repeat	3	0.43478260869565216	0.9091562661844048	FBGN0039075, FBGN0011747, FBGN0035270	646	79	12980	0.7630207312771877	1.0	0.9985403543582724	99.99999999999676
INTERPRO	IPR002110:Ankyrin	3	0.43478260869565216	0.9507132666939846	FBGN0039075, FBGN0011747, FBGN0035270	571	83	10196	0.6454117696706264	1.0	0.9999999999999857	100.0
SMART	SM00248:ANK	3	0.43478260869565216	0.9597099512540626	FBGN0039075, FBGN0011747, FBGN0035270	283	83	4824	0.6161181829792669	1.0	0.9999999441493126	100.0
Annotation Cluster 134	Enrichment Score: 0.02374808239089077
Category	Term	Count	%	PValue	Genes	List Total	Pop Hits	Pop Total	Fold Enrichment	Bonferroni	Benjamini	FDR
SP_PIR_KEYWORDS	calcium	6	0.8695652173913043	0.8989064180944516	FBGN0024836, FBGN0030318, FBGN0025682, FBGN0030930, FBGN0052103, FBGN0053487	646	158	12980	0.7630207312771877	1.0	0.9984252555208528	99.99999999998708
INTERPRO	IPR002048:Calcium-binding EF-hand	3	0.43478260869565216	0.9312675351290611	FBGN0030318, FBGN0025682, FBGN0052103	571	76	10196	0.704857590561342	1.0	0.9999999999999124	100.0
INTERPRO	IPR018248:EF hand	3	0.43478260869565216	0.9312675351290611	FBGN0030318, FBGN0025682, FBGN0052103	571	76	10196	0.704857590561342	1.0	0.9999999999999124	100.0
GOTERM_MF_FAT	GO:0005509~calcium ion binding	9	1.3043478260869565	0.9360032230526352	FBGN0004197, FBGN0024836, FBGN0030318, FBGN0025682, FBGN0030930, FBGN0052373, FBGN0052103, FBGN0053487, FBGN0023511	408	242	7918	0.7217428293631503	1.0	0.9999877760445344	100.0
SMART	SM00054:EFh	3	0.43478260869565216	0.9425896219658279	FBGN0030318, FBGN0025682, FBGN0052103	283	76	4824	0.6728659103589362	1.0	0.9999997725171571	99.99999999999996
INTERPRO	IPR018249:EF-HAND 2	3	0.43478260869565216	0.9724563383581336	FBGN0030318, FBGN0025682, FBGN0052103	571	95	10196	0.5638860724490736	1.0	0.9999999999999997	100.0
INTERPRO	IPR011992:EF-Hand type	3	0.43478260869565216	0.9795081544850212	FBGN0030318, FBGN0025682, FBGN0052103	571	101	10196	0.5303878899273465	1.0	1.0	100.0
INTERPRO	IPR018247:EF-HAND 1	3	0.43478260869565216	0.9855388929078145	FBGN0030318, FBGN0025682, FBGN0052103	571	108	10196	0.49601089706168516	1.0	1.0	100.0
Annotation Cluster 135	Enrichment Score: 0.022608091414508806
Category	Term	Count	%	PValue	Genes	List Total	Pop Hits	Pop Total	Fold Enrichment	Bonferroni	Benjamini	FDR
GOTERM_BP_FAT	GO:0007411~axon guidance	6	0.8695652173913043	0.8176785096395436	FBGN0086680, FBGN0005630, FBGN0024836, FBGN0000017, FBGN0035574, FBGN0259750	398	136	7937	0.879803428909252	1.0	0.9998569799475602	99.99999999995823
GOTERM_BP_FAT	GO:0048813~dendrite morphogenesis	5	0.7246376811594203	0.844071915492292	FBGN0086680, FBGN0000588, FBGN0024836, FBGN0259750, FBGN0015610	398	117	7937	0.852231241678478	1.0	0.999900664463798	99.99999999999696
GOTERM_BP_FAT	GO:0016358~dendrite development	5	0.7246376811594203	0.844071915492292	FBGN0086680, FBGN0000588, FBGN0024836, FBGN0259750, FBGN0015610	398	117	7937	0.852231241678478	1.0	0.999900664463798	99.99999999999696
GOTERM_BP_FAT	GO:0032989~cellular component morphogenesis	21	3.0434782608695654	0.9133878484867098	FBGN0032891, FBGN0086680, FBGN0005630, FBGN0024836, FBGN0259212, FBGN0031934, FBGN0039532, FBGN0086897, FBGN0259750, FBGN0003651, FBGN0015610, FBGN0025815, FBGN0000588, FBGN0004009, FBGN0022027, FBGN0086906, FBGN0000017, FBGN0035574, FBGN0015270, FBGN0038167, FBGN0000996	398	518	7937	0.8084680157544479	1.0	0.9999867195485385	100.0
GOTERM_BP_FAT	GO:0000902~cell morphogenesis	16	2.318840579710145	0.9623902675344327	FBGN0032891, FBGN0086680, FBGN0005630, FBGN0024836, FBGN0259212, FBGN0039532, FBGN0086897, FBGN0259750, FBGN0003651, FBGN0015610, FBGN0000588, FBGN0004009, FBGN0022027, FBGN0000017, FBGN0035574, FBGN0038167	398	442	7937	0.7218899929511813	1.0	0.9999991491173719	100.0
GOTERM_BP_FAT	GO:0007409~axonogenesis	6	0.8695652173913043	0.973184569262104	FBGN0086680, FBGN0005630, FBGN0024836, FBGN0000017, FBGN0035574, FBGN0259750	398	198	7937	0.6043094259174661	1.0	0.9999997631894273	100.0
GOTERM_BP_FAT	GO:0030030~cell projection organization	12	1.7391304347826086	0.9783368918574487	FBGN0032891, FBGN0086680, FBGN0003984, FBGN0004009, FBGN0000588, FBGN0005630, FBGN0024836, FBGN0000017, FBGN0039532, FBGN0035574, FBGN0259750, FBGN0015610	398	365	7937	0.655634336063881	1.0	0.999999890678216	100.0
GOTERM_BP_FAT	GO:0032990~cell part morphogenesis	10	1.4492753623188406	0.9871737454408471	FBGN0032891, FBGN0086680, FBGN0000588, FBGN0005630, FBGN0024836, FBGN0000017, FBGN0031934, FBGN0035574, FBGN0259750, FBGN0015610	398	331	7937	0.602483717682066	1.0	0.9999999859355009	100.0
GOTERM_BP_FAT	GO:0048812~neuron projection morphogenesis	8	1.1594202898550725	0.9906590401408496	FBGN0086680, FBGN0000588, FBGN0005630, FBGN0024836, FBGN0000017, FBGN0035574, FBGN0259750, FBGN0015610	398	286	7937	0.5578240854622765	1.0	0.9999999951659062	100.0
GOTERM_BP_FAT	GO:0031175~neuron projection development	8	1.1594202898550725	0.9909638466587204	FBGN0086680, FBGN0000588, FBGN0005630, FBGN0024836, FBGN0000017, FBGN0035574, FBGN0259750, FBGN0015610	398	287	7937	0.5558804475338365	1.0	0.9999999955675154	100.0
GOTERM_BP_FAT	GO:0048667~cell morphogenesis involved in neuron differentiation	8	1.1594202898550725	0.9912592905478608	FBGN0086680, FBGN0000588, FBGN0005630, FBGN0024836, FBGN0000017, FBGN0035574, FBGN0259750, FBGN0015610	398	288	7937	0.5539503070910107	1.0	0.9999999957307684	100.0
GOTERM_BP_FAT	GO:0048858~cell projection morphogenesis	9	1.3043478260869565	0.992301286739139	FBGN0032891, FBGN0086680, FBGN0000588, FBGN0005630, FBGN0024836, FBGN0000017, FBGN0035574, FBGN0259750, FBGN0015610	398	320	7937	0.5608746859296483	1.0	0.9999999973211149	100.0
GOTERM_BP_FAT	GO:0030182~neuron differentiation	12	1.7391304347826086	0.9938121882148142	FBGN0003295, FBGN0086680, FBGN0000588, FBGN0005630, FBGN0024836, FBGN0000017, FBGN0035574, FBGN0259750, FBGN0015610, FBGN0003651, FBGN0027054, FBGN0033179	398	409	7937	0.5851015468540747	1.0	0.9999999987097931	100.0
GOTERM_BP_FAT	GO:0000904~cell morphogenesis involved in differentiation	8	1.1594202898550725	0.994732379752436	FBGN0086680, FBGN0000588, FBGN0005630, FBGN0024836, FBGN0000017, FBGN0035574, FBGN0259750, FBGN0015610	398	303	7937	0.5265270245617527	1.0	0.9999999992884648	100.0
GOTERM_BP_FAT	GO:0048666~neuron development	9	1.3043478260869565	0.9968505086834177	FBGN0086680, FBGN0000588, FBGN0005630, FBGN0024836, FBGN0000017, FBGN0035574, FBGN0259750, FBGN0015610, FBGN0033179	398	347	7937	0.5172331397622116	1.0	0.9999999998864885	100.0
Annotation Cluster 136	Enrichment Score: 0.021814923221955024
Category	Term	Count	%	PValue	Genes	List Total	Pop Hits	Pop Total	Fold Enrichment	Bonferroni	Benjamini	FDR
GOTERM_BP_FAT	GO:0010259~multicellular organismal aging	3	0.43478260869565216	0.9510099850018496	FBGN0003308, FBGN0035623, FBGN0023511	398	93	7937	0.6432971308153671	1.0	0.999997633345095	100.0
GOTERM_BP_FAT	GO:0007568~aging	3	0.43478260869565216	0.9510099850018496	FBGN0003308, FBGN0035623, FBGN0023511	398	93	7937	0.6432971308153671	1.0	0.999997633345095	100.0
GOTERM_BP_FAT	GO:0008340~determination of adult life span	3	0.43478260869565216	0.9510099850018496	FBGN0003308, FBGN0035623, FBGN0023511	398	93	7937	0.6432971308153671	1.0	0.999997633345095	100.0
Annotation Cluster 137	Enrichment Score: 0.01916351111367284
Category	Term	Count	%	PValue	Genes	List Total	Pop Hits	Pop Total	Fold Enrichment	Bonferroni	Benjamini	FDR
INTERPRO	IPR000618:Insect cuticle protein	4	0.5797101449275363	0.9407071201015709	FBGN0035612, FBGN0033601, FBGN0034517, FBGN0034157	571	106	10196	0.6738261243102138	1.0	0.9999999999999648	100.0
GOTERM_MF_FAT	GO:0042302~structural constituent of cuticle	4	0.5797101449275363	0.9505965799401632	FBGN0035612, FBGN0033601, FBGN0034517, FBGN0034157	408	120	7918	0.6468954248366013	1.0	0.9999945269113487	100.0
GOTERM_MF_FAT	GO:0005214~structural constituent of chitin-based cuticle	3	0.43478260869565216	0.9796225825259243	FBGN0033601, FBGN0034517, FBGN0034157	408	110	7918	0.5292780748663102	1.0	0.9999994755587827	100.0
Annotation Cluster 138	Enrichment Score: 0.018164495483788984
Category	Term	Count	%	PValue	Genes	List Total	Pop Hits	Pop Total	Fold Enrichment	Bonferroni	Benjamini	FDR
INTERPRO	IPR007087:Zinc finger, C2H2-type	13	1.884057971014493	0.94992097116665	FBGN0005630, FBGN0027567, FBGN0001185, FBGN0028878, FBGN0035625, FBGN0035830, FBGN0259750, FBGN0037794, FBGN0038787, FBGN0036725, FBGN0036058, FBGN0032600, FBGN0027951	571	320	10196	0.7254159369527146	1.0	0.9999999999999882	100.0
INTERPRO	IPR015880:Zinc finger, C2H2-like	13	1.884057971014493	0.9550069633389332	FBGN0005630, FBGN0027567, FBGN0001185, FBGN0028878, FBGN0035625, FBGN0035830, FBGN0259750, FBGN0037794, FBGN0038787, FBGN0036725, FBGN0032600, FBGN0027951, FBGN0036314	571	324	10196	0.7164601846446563	1.0	0.9999999999999839	100.0
SMART	SM00355:ZnF_C2H2	13	1.884057971014493	0.9723273451216793	FBGN0005630, FBGN0027567, FBGN0001185, FBGN0028878, FBGN0035625, FBGN0035830, FBGN0259750, FBGN0037794, FBGN0038787, FBGN0036725, FBGN0032600, FBGN0027951, FBGN0036314	283	324	4824	0.6839418924224578	1.0	0.999999978294273	100.0
Annotation Cluster 139	Enrichment Score: 0.008612978534640176
Category	Term	Count	%	PValue	Genes	List Total	Pop Hits	Pop Total	Fold Enrichment	Bonferroni	Benjamini	FDR
GOTERM_MF_FAT	GO:0042626~ATPase activity, coupled to transmembrane movement of substances	4	0.5797101449275363	0.9739101712117177	FBGN0038613, FBGN0051792, FBGN0259214, FBGN0020371	408	136	7918	0.5707900807381776	1.0	0.9999991664148805	100.0
GOTERM_MF_FAT	GO:0043492~ATPase activity, coupled to movement of substances	4	0.5797101449275363	0.9739101712117177	FBGN0038613, FBGN0051792, FBGN0259214, FBGN0020371	408	136	7918	0.5707900807381776	1.0	0.9999991664148805	100.0
GOTERM_MF_FAT	GO:0016820~hydrolase activity, acting on acid anhydrides, catalyzing transmembrane movement of substances	4	0.5797101449275363	0.9759515929266023	FBGN0038613, FBGN0051792, FBGN0259214, FBGN0020371	408	138	7918	0.5625177607274794	1.0	0.9999992630698846	100.0
GOTERM_MF_FAT	GO:0015405~P-P-bond-hydrolysis-driven transmembrane transporter activity	4	0.5797101449275363	0.9890870450171356	FBGN0038613, FBGN0051792, FBGN0259214, FBGN0020371	408	157	7918	0.4944423629324341	1.0	0.9999999125965645	100.0
GOTERM_MF_FAT	GO:0015399~primary active transmembrane transporter activity	4	0.5797101449275363	0.9890870450171356	FBGN0038613, FBGN0051792, FBGN0259214, FBGN0020371	408	157	7918	0.4944423629324341	1.0	0.9999999125965645	100.0
Annotation Cluster 140	Enrichment Score: 6.260434518964224E-4
Category	Term	Count	%	PValue	Genes	List Total	Pop Hits	Pop Total	Fold Enrichment	Bonferroni	Benjamini	FDR
GOTERM_BP_FAT	GO:0007186~G-protein coupled receptor protein signaling pathway	8	1.1594202898550725	0.9963984899299454	FBGN0051140, FBGN0035623, FBGN0024836, FBGN0050054, FBGN0004623, FBGN0036260, FBGN0052484, FBGN0031770	398	314	7937	0.5080818103255129	1.0	0.9999999998269683	100.0
SP_PIR_KEYWORDS	transducer	4	0.5797101449275363	0.9994629775284041	FBGN0035623, FBGN0024836, FBGN0004623, FBGN0036260	646	234	12980	0.3434680214865974	1.0	0.9999999902617365	100.0
SP_PIR_KEYWORDS	g-protein coupled receptor	3	0.43478260869565216	0.9998206389684208	FBGN0035623, FBGN0024836, FBGN0036260	646	217	12980	0.27778174087971347	1.0	0.9999999991824605	100.0
