# Supplementary material for: Gene expression analysis of Drosophilaa Manf mutants reveals perturbations in membrane traffic and major metabolic changes
Source: BMC Genomics. 2012 Apr 11;13:134. doi: 10.1186/1471-2164-13-134 (PMC3364883; doi:10.1186/1471-2164-13-134)
Supplement: Additional file 5 — DAVID functional annotation clustering analysis of upregulated genes in larval ManfΔ96 mutants. An Excel file; 682 genes were upregulated and grouped into 122 functional clusters. [file 1471-2164-13-134-S5.XLSX]

## Sheet: upreg_larval_mutant
Annotation Cluster 1	Enrichment Score: 3.729041289130252
Category	Term	Count	%	PValue	Genes	List Total	Pop Hits	Pop Total	Fold Enrichment	Bonferroni	Benjamini	FDR
INTERPRO	IPR006589:Glycosyl hydrolase, family 13, subfamily, catalytic region	8	1.1730205278592376	1.6121822939462601E-6	FBGN0050360, FBGN0000079, FBGN0033297, FBGN0002569, FBGN0033296, FBGN0032382, FBGN0033294, FBGN0002570	549	13	10196	11.428891691186772	0.0011810326054720877	0.0011810326054720877	0.0024462314829998277
SMART	SM00642:Aamy	8	1.1730205278592376	2.203838717249476E-6	FBGN0050360, FBGN0000079, FBGN0033297, FBGN0002569, FBGN0033296, FBGN0032382, FBGN0033294, FBGN0002570	274	13	4824	10.834362717574397	3.922067907441429E-4	3.922067907441429E-4	0.002709475105044934
INTERPRO	IPR006047:Glycosyl hydrolase, family 13, catalytic region	8	1.1730205278592376	3.075195116009355E-6	FBGN0050360, FBGN0000079, FBGN0033297, FBGN0002569, FBGN0033296, FBGN0032382, FBGN0033294, FBGN0002570	549	14	10196	10.612542284673433	0.0022515828619371625	0.001126425848564705	0.004666073521941705
INTERPRO	IPR013781:Glycoside hydrolase, subgroup, catalytic core	11	1.6129032258064515	1.5791186036494403E-4	FBGN0001089, FBGN0050360, FBGN0000079, FBGN0051148, FBGN0033297, FBGN0002569, FBGN0033296, FBGN0050293, FBGN0032382, FBGN0033294, FBGN0002570	549	47	10196	4.3466263612758205	0.10930973099262042	0.01640094892484445	0.23934103617493374
SP_PIR_KEYWORDS	glycosidase	14	2.0527859237536656	3.2366205380466955E-4	FBGN0001089, FBGN0032387, FBGN0033297, FBGN0002569, FBGN0033296, FBGN0032067, FBGN0032066, FBGN0033294, FBGN0032192, FBGN0000079, FBGN0051148, FBGN0032382, FBGN0050293, FBGN0002570	650	86	12980	3.2508050089445435	0.06934310782009334	0.010213853037057241	0.4118186518483946
KEGG_PATHWAY	dme00052:Galactose metabolism	8	1.1730205278592376	4.8656333192377717E-4	FBGN0001089, FBGN0035476, FBGN0033297, FBGN0002569, FBGN0033296, FBGN0032382, FBGN0033294, FBGN0002570	107	29	2054	5.295520464067032	0.03771812091970028	0.03771812091970028	0.5147798602423426
GOTERM_MF_FAT	GO:0004558~alpha-glucosidase activity	6	0.8797653958944283	6.037301107846975E-4	FBGN0033297, FBGN0002569, FBGN0033296, FBGN0032382, FBGN0033294, FBGN0002570	397	15	7918	7.977833753148614	0.29208971505581083	0.08273556386448366	0.8821838738027887
GOTERM_MF_FAT	GO:0015926~glucosidase activity	6	0.8797653958944283	0.0019804247846076026	FBGN0033297, FBGN0002569, FBGN0033296, FBGN0032382, FBGN0033294, FBGN0002570	397	19	7918	6.298289805117327	0.6782325423433138	0.1071999376803876	2.8667894456527954
KEGG_PATHWAY	dme00500:Starch and sucrose metabolism	9	1.3196480938416422	0.010492304687018466	FBGN0040253, FBGN0000079, FBGN0032713, FBGN0033297, FBGN0002569, FBGN0033296, FBGN0032382, FBGN0033294, FBGN0002570	107	60	2054	2.8794392523364483	0.5653747975662162	0.34073889661699	10.582623926496893
PIR_SUPERFAMILY	PIRSF001076:alpha-glucosidase	3	0.43988269794721413	0.015031505541414993	FBGN0002569, FBGN0032382, FBGN0002570	136	4	2596	14.316176470588236	0.8645594284007349	0.4864497724530755	16.210088840230497
Annotation Cluster 2	Enrichment Score: 3.46514843570889
Category	Term	Count	%	PValue	Genes	List Total	Pop Hits	Pop Total	Fold Enrichment	Bonferroni	Benjamini	FDR
INTERPRO	IPR000073:Alpha/beta hydrolase fold-1	11	1.6129032258064515	4.57522129233353E-5	FBGN0035519, FBGN0036996, FBGN0051089, FBGN0033999, FBGN0032981, FBGN0026593, FBGN0031533, FBGN0023495, FBGN0034419, FBGN0051091, FBGN0033226	549	41	10196	4.98271802390155	0.03298100382269675	0.011116793080076848	0.06940003060553757
GOTERM_MF_FAT	GO:0004091~carboxylesterase activity	17	2.4926686217008798	7.437821614225287E-5	FBGN0015572, FBGN0033999, FBGN0032981, FBGN0031976, FBGN0051089, FBGN0015571, FBGN0015577, FBGN0031533, FBGN0027584, FBGN0039470, FBGN0036996, FBGN0029831, FBGN0030013, FBGN0023495, FBGN0051091, FBGN0051146, FBGN0037090	397	107	7918	3.1687657430730476	0.041653544577581525	0.041653544577581525	0.10907690538610737
GOTERM_MF_FAT	GO:0004806~triacylglycerol lipase activity	10	1.466275659824047	9.923145382919032E-5	FBGN0036996, FBGN0051089, FBGN0033999, FBGN0031976, FBGN0029831, FBGN0032981, FBGN0031533, FBGN0023495, FBGN0051091, FBGN0039470	397	39	7918	5.113995995608087	0.0551822318161439	0.027982629690263106	0.14549987688360355
INTERPRO	IPR006693:AB-hydrolase associated lipase region	7	1.0263929618768328	0.0010791873580778088	FBGN0036996, FBGN0051089, FBGN0033999, FBGN0032981, FBGN0031533, FBGN0023495, FBGN0051091	549	23	10196	5.652332303793458	0.5468225386658311	0.07609603648664054	1.6250502041699533
GOTERM_MF_FAT	GO:0016298~lipase activity	13	1.906158357771261	0.0018121484652074598	FBGN0032845, FBGN0031976, FBGN0051089, FBGN0032981, FBGN0033999, FBGN0051683, FBGN0031533, FBGN0039470, FBGN0036996, FBGN0029831, FBGN0030013, FBGN0023495, FBGN0051091	397	91	7918	2.8492263404102194	0.6456567661852571	0.10888035887772962	2.626209058525242
PIR_SUPERFAMILY	PIRSF000862:steryl ester lipase, eukaryotic type	4	0.5865102639296188	0.0024508207229937376	FBGN0036996, FBGN0033999, FBGN0023495, FBGN0051091	136	6	2596	12.72549019607843	0.27668134562639646	0.14951857493910925	2.8247080827842552
Annotation Cluster 3	Enrichment Score: 3.123872933919835
Category	Term	Count	%	PValue	Genes	List Total	Pop Hits	Pop Total	Fold Enrichment	Bonferroni	Benjamini	FDR
SP_PIR_KEYWORDS	Monooxygenase	19	2.785923753665689	1.4501218911263367E-6	FBGN0015039, FBGN0015038, FBGN0015714, FBGN0050489, FBGN0033397, FBGN0031688, FBGN0033524, FBGN0033395, FBGN0000473, FBGN0053503, FBGN0034943, FBGN0025454, FBGN0001208, FBGN0086917, FBGN0038037, FBGN0033980, FBGN0005626, FBGN0013771, FBGN0013773	650	98	12980	3.871585557299843	3.2187548021522794E-4	3.2187548021522794E-4	0.0018485897286812936
INTERPRO	IPR001128:Cytochrome P450	16	2.346041055718475	4.677124715311839E-5	FBGN0015039, FBGN0015038, FBGN0015714, FBGN0050489, FBGN0033397, FBGN0031688, FBGN0033524, FBGN0033395, FBGN0000473, FBGN0053503, FBGN0025454, FBGN0086917, FBGN0038037, FBGN0033980, FBGN0013771, FBGN0013773	549	86	10196	3.455246325242513	0.03370308437470548	0.008534404908165483	0.07094525788700068
SP_PIR_KEYWORDS	iron	23	3.3724340175953076	7.288956843755096E-5	FBGN0015039, FBGN0015038, FBGN0015714, FBGN0050489, FBGN0033397, FBGN0031688, FBGN0033524, FBGN0033395, FBGN0000473, FBGN0011826, FBGN0053503, FBGN0038981, FBGN0001208, FBGN0025454, FBGN0086917, FBGN0038037, FBGN0033980, FBGN0004366, FBGN0036122, FBGN0005626, FBGN0013771, FBGN0050502, FBGN0013773	650	177	12980	2.594871794871795	0.016051847584257595	0.0080583926380835	0.09287935061775832
PIR_SUPERFAMILY	PIRSF000051:cytochrome P450 CYP3A5	10	1.466275659824047	7.63561310634687E-5	FBGN0015039, FBGN0015038, FBGN0025454, FBGN0015714, FBGN0031688, FBGN0038037, FBGN0033980, FBGN0000473, FBGN0013771, FBGN0013773	136	37	2596	5.158982511923688	0.010028767262945215	0.010028767262945215	0.08912579181821201
INTERPRO	IPR017972:Cytochrome P450, conserved site	16	2.346041055718475	9.181817746623887E-5	FBGN0015039, FBGN0015038, FBGN0015714, FBGN0050489, FBGN0033397, FBGN0031688, FBGN0033524, FBGN0033395, FBGN0000473, FBGN0053503, FBGN0025454, FBGN0086917, FBGN0038037, FBGN0033980, FBGN0013771, FBGN0013773	549	91	10196	3.265397626053364	0.0650907507957702	0.013370966532761486	0.13923052542561543
SP_PIR_KEYWORDS	heme	17	2.4926686217008798	1.2270782105333207E-4	FBGN0015039, FBGN0015038, FBGN0015714, FBGN0050489, FBGN0033397, FBGN0031688, FBGN0033524, FBGN0033395, FBGN0000473, FBGN0053503, FBGN0025454, FBGN0086917, FBGN0038037, FBGN0033980, FBGN0050502, FBGN0013771, FBGN0013773	650	111	12980	3.0583506583506583	0.02687506944894069	0.006787561673364362	0.15631439133980685
GOTERM_CC_FAT	GO:0042598~vesicular fraction	14	2.0527859237536656	1.5708218384028513E-4	FBGN0015039, FBGN0015038, FBGN0015714, FBGN0033397, FBGN0031688, FBGN0033524, FBGN0033395, FBGN0000473, FBGN0034943, FBGN0025454, FBGN0038037, FBGN0033980, FBGN0013771, FBGN0013773	218	89	4786	3.4534584063498612	0.0383613630117523	0.0383613630117523	0.2037443042018694
GOTERM_CC_FAT	GO:0005792~microsome	14	2.0527859237536656	1.5708218384028513E-4	FBGN0015039, FBGN0015038, FBGN0015714, FBGN0033397, FBGN0031688, FBGN0033524, FBGN0033395, FBGN0000473, FBGN0034943, FBGN0025454, FBGN0038037, FBGN0033980, FBGN0013771, FBGN0013773	218	89	4786	3.4534584063498612	0.0383613630117523	0.0383613630117523	0.2037443042018694
INTERPRO	IPR017973:Cytochrome P450, C-terminal region	15	2.1994134897360706	1.5775019123399252E-4	FBGN0015039, FBGN0015038, FBGN0015714, FBGN0050489, FBGN0033397, FBGN0031688, FBGN0033524, FBGN0033395, FBGN0000473, FBGN0053503, FBGN0025454, FBGN0038037, FBGN0033980, FBGN0013771, FBGN0013773	549	85	10196	3.2774027643844423	0.10920415818446072	0.019088792018910672	0.23909627424871793
COG_ONTOLOGY	Secondary metabolites biosynthesis, transport, and catabolism	16	2.346041055718475	1.6079062708618646E-4	FBGN0015039, FBGN0015038, FBGN0015714, FBGN0050489, FBGN0033397, FBGN0031688, FBGN0033524, FBGN0033395, FBGN0000473, FBGN0053503, FBGN0025454, FBGN0086917, FBGN0038037, FBGN0033980, FBGN0013771, FBGN0013773	75	91	1237	2.89992673992674	0.0036916508118337577	0.0036916508118337577	0.12737755561866848
UP_SEQ_FEATURE	metal ion-binding site:Iron (heme axial ligand)	15	2.1994134897360706	1.7132655943192789E-4	FBGN0015039, FBGN0015038, FBGN0015714, FBGN0050489, FBGN0033397, FBGN0031688, FBGN0033524, FBGN0033395, FBGN0000473, FBGN0053503, FBGN0025454, FBGN0038037, FBGN0033980, FBGN0013771, FBGN0013773	146	96	2975	3.183861301369863	0.07784725796982384	0.07784725796982384	0.2445126591645308
GOTERM_CC_FAT	GO:0005624~membrane fraction	15	2.1994134897360706	2.631286702857907E-4	FBGN0015039, FBGN0015038, FBGN0004574, FBGN0015714, FBGN0033397, FBGN0031688, FBGN0033524, FBGN0033395, FBGN0000473, FBGN0034943, FBGN0025454, FBGN0038037, FBGN0033980, FBGN0013771, FBGN0013773	218	106	4786	3.106716288731176	0.06342685956982808	0.032232910029395545	0.3410757625857963
GOTERM_CC_FAT	GO:0005626~insoluble fraction	15	2.1994134897360706	3.891434642062674E-4	FBGN0015039, FBGN0015038, FBGN0004574, FBGN0015714, FBGN0033397, FBGN0031688, FBGN0033524, FBGN0033395, FBGN0000473, FBGN0034943, FBGN0025454, FBGN0038037, FBGN0033980, FBGN0013771, FBGN0013773	218	110	4786	2.993744787322769	0.0923673755198181	0.03178895484482258	0.5040396220825194
SP_PIR_KEYWORDS	microsome	13	1.906158357771261	4.617116273346801E-4	FBGN0015039, FBGN0015038, FBGN0015714, FBGN0033397, FBGN0031688, FBGN0033524, FBGN0033395, FBGN0000473, FBGN0025454, FBGN0038037, FBGN0033980, FBGN0013771, FBGN0013773	650	78	12980	3.3282051282051284	0.09744319711501714	0.011326879153419234	0.5869931706106835
GOTERM_CC_FAT	GO:0000267~cell fraction	15	2.1994134897360706	5.147054812888719E-4	FBGN0015039, FBGN0015038, FBGN0004574, FBGN0015714, FBGN0033397, FBGN0031688, FBGN0033524, FBGN0033395, FBGN0000473, FBGN0034943, FBGN0025454, FBGN0038037, FBGN0033980, FBGN0013771, FBGN0013773	218	113	4786	2.9142648372168547	0.12031787549399542	0.031540548884963826	0.6661732825206879
INTERPRO	IPR002401:Cytochrome P450, E-class, group I	13	1.906158357771261	7.687328044520367E-4	FBGN0015714, FBGN0050489, FBGN0033397, FBGN0033524, FBGN0033395, FBGN0000473, FBGN0053503, FBGN0025454, FBGN0086917, FBGN0038037, FBGN0033980, FBGN0013771, FBGN0013773	549	77	10196	3.135523856835332	0.43089927529131633	0.06071195847669819	1.1601104840598175
GOTERM_CC_FAT	GO:0019898~extrinsic to membrane	17	2.4926686217008798	0.0014791898745986896	FBGN0015039, FBGN0015038, FBGN0004574, FBGN0015714, FBGN0033397, FBGN0031688, FBGN0033524, FBGN0033395, FBGN0000473, FBGN0025454, FBGN0038037, FBGN0033980, FBGN0030286, FBGN0037551, FBGN0013771, FBGN0013773, FBGN0261263	218	154	4786	2.4235076849755752	0.3082917069233053	0.0710665610587301	1.9034701310750801
GOTERM_MF_FAT	GO:0020037~heme binding	17	2.4926686217008798	0.0016173350162067795	FBGN0015039, FBGN0015038, FBGN0015714, FBGN0050489, FBGN0033397, FBGN0031688, FBGN0033524, FBGN0033395, FBGN0000473, FBGN0053503, FBGN0025454, FBGN0086917, FBGN0038037, FBGN0033980, FBGN0050502, FBGN0013771, FBGN0013773	397	140	7918	2.4218423893486865	0.6038112531537991	0.10928704906959374	2.3469957375848116
GOTERM_MF_FAT	GO:0046906~tetrapyrrole binding	17	2.4926686217008798	0.0016173350162067795	FBGN0015039, FBGN0015038, FBGN0015714, FBGN0050489, FBGN0033397, FBGN0031688, FBGN0033524, FBGN0033395, FBGN0000473, FBGN0053503, FBGN0025454, FBGN0086917, FBGN0038037, FBGN0033980, FBGN0050502, FBGN0013771, FBGN0013773	397	140	7918	2.4218423893486865	0.6038112531537991	0.10928704906959374	2.3469957375848116
GOTERM_MF_FAT	GO:0005506~iron ion binding	25	3.6656891495601176	0.0026673978226210418	FBGN0015714, FBGN0050489, FBGN0033397, FBGN0033395, FBGN0030509, FBGN0000473, FBGN0053503, FBGN0034094, FBGN0086917, FBGN0033980, FBGN0005626, FBGN0050502, FBGN0015039, FBGN0015038, FBGN0031688, FBGN0033524, FBGN0011826, FBGN0038981, FBGN0025454, FBGN0001208, FBGN0038037, FBGN0004366, FBGN0036122, FBGN0013771, FBGN0013773	397	260	7918	1.9177484983530326	0.782985275642329	0.12967624701370517	3.843202828201042
KEGG_PATHWAY	dme00903:Limonene and pinene degradation	11	1.6129032258064515	0.0113727916570508	FBGN0015039, FBGN0051075, FBGN0025454, FBGN0015714, FBGN0033397, FBGN0031688, FBGN0033395, FBGN0033980, FBGN0000473, FBGN0013771, FBGN0013773	107	86	2054	2.4553357965659637	0.5948907742639091	0.2600698716226594	11.42279425906606
SP_PIR_KEYWORDS	endoplasmic reticulum	15	2.1994134897360706	0.013032372360382936	FBGN0015039, FBGN0015038, FBGN0015714, FBGN0033397, FBGN0031688, FBGN0033524, FBGN0033395, FBGN0029906, FBGN0000473, FBGN0025454, FBGN0038037, FBGN0033980, FBGN0027535, FBGN0013771, FBGN0013773	650	144	12980	2.0801282051282053	0.9456442361474812	0.20069744677603474	15.399318374646986
GOTERM_BP_FAT	GO:0055114~oxidation reduction	36	5.278592375366569	0.033828803567115415	FBGN0051075, FBGN0015714, FBGN0050489, FBGN0033397, FBGN0033395, FBGN0000473, FBGN0030509, FBGN0053503, FBGN0034943, FBGN0051674, FBGN0086917, FBGN0030593, FBGN0033980, FBGN0005626, FBGN0050502, FBGN0020496, FBGN0015039, FBGN0015038, FBGN0034500, FBGN0031688, FBGN0033524, FBGN0038516, FBGN0011768, FBGN0003961, FBGN0040705, FBGN0037974, FBGN0039848, FBGN0051028, FBGN0038981, FBGN0001208, FBGN00254…	328	620	7937	1.4050550747442958	1.0	0.8471385383039356	43.332265033491005
GOTERM_MF_FAT	GO:0009055~electron carrier activity	16	2.346041055718475	0.08080668222795057	FBGN0015039, FBGN0015038, FBGN0015714, FBGN0050489, FBGN0033397, FBGN0031688, FBGN0033524, FBGN0033395, FBGN0000473, FBGN0053503, FBGN0025454, FBGN0086917, FBGN0038037, FBGN0033980, FBGN0013771, FBGN0013773	397	202	7918	1.5797690600294287	1.0	0.843342609755841	70.95425627716064
GOTERM_CC_FAT	GO:0005783~endoplasmic reticulum	19	2.785923753665689	0.091209547430813	FBGN0015039, FBGN0015038, FBGN0015714, FBGN0033397, FBGN0031688, FBGN0033524, FBGN0033395, FBGN0029906, FBGN0000473, FBGN0030509, FBGN0025454, FBGN0038037, FBGN0033980, FBGN0027535, FBGN0010350, FBGN0045064, FBGN0050502, FBGN0013771, FBGN0013773	218	284	4786	1.468762113968213	0.9999999999545561	0.8852453022940315	71.11019206442737
SP_PIR_KEYWORDS	oxidoreductase	34	4.9853372434017595	0.18490194080032887	FBGN0051075, FBGN0015714, FBGN0050489, FBGN0033397, FBGN0033395, FBGN0000473, FBGN0030509, FBGN0053503, FBGN0034943, FBGN0051674, FBGN0086917, FBGN0030593, FBGN0033980, FBGN0005626, FBGN0015039, FBGN0020496, FBGN0015038, FBGN0034500, FBGN0031688, FBGN0033524, FBGN0038516, FBGN0011768, FBGN0003961, FBGN0040705, FBGN0037974, FBGN0039848, FBGN0038981, FBGN0001208, FBGN0025454, FBGN0038037, FBGN00354…	650	561	12980	1.2102564102564102	1.0	0.8490993201954496	92.61909947527191
Annotation Cluster 4	Enrichment Score: 2.6956709834153534
Category	Term	Count	%	PValue	Genes	List Total	Pop Hits	Pop Total	Fold Enrichment	Bonferroni	Benjamini	FDR
GOTERM_BP_FAT	GO:0006022~aminoglycan metabolic process	16	2.346041055718475	7.185591952589556E-4	FBGN0036940, FBGN0053985, FBGN0036229, FBGN0035607, FBGN0029167, FBGN0026077, FBGN0053265, FBGN0052284, FBGN0036947, FBGN0052304, FBGN0027535, FBGN0035977, FBGN0052302, FBGN0050293, FBGN0035412, FBGN0035976	328	142	7937	2.726554448643078	0.6394057838601436	0.10714720635092778	1.1793118605259112
GOTERM_MF_FAT	GO:0001871~pattern binding	16	2.346041055718475	0.0012625281982684999	FBGN0036940, FBGN0053985, FBGN0036229, FBGN0035607, FBGN0029167, FBGN0026077, FBGN0053265, FBGN0014033, FBGN0052284, FBGN0036947, FBGN0052304, FBGN0035977, FBGN0052302, FBGN0050293, FBGN0035412, FBGN0035976	397	124	7918	2.573494759080198	0.5145225265701678	0.11346712061568431	1.836556774519349
GOTERM_MF_FAT	GO:0030247~polysaccharide binding	16	2.346041055718475	0.0012625281982684999	FBGN0036940, FBGN0053985, FBGN0036229, FBGN0035607, FBGN0029167, FBGN0026077, FBGN0053265, FBGN0014033, FBGN0052284, FBGN0036947, FBGN0052304, FBGN0035977, FBGN0052302, FBGN0050293, FBGN0035412, FBGN0035976	397	124	7918	2.573494759080198	0.5145225265701678	0.11346712061568431	1.836556774519349
GOTERM_MF_FAT	GO:0030246~carbohydrate binding	21	3.0791788856304985	0.0013429002825822906	FBGN0036940, FBGN0039596, FBGN0053985, FBGN0036229, FBGN0032067, FBGN0032066, FBGN0035607, FBGN0053533, FBGN0029167, FBGN0026077, FBGN0053265, FBGN0034588, FBGN0014033, FBGN0052284, FBGN0036947, FBGN0052304, FBGN0035977, FBGN0052302, FBGN0050293, FBGN0035412, FBGN0035976	397	191	7918	2.1928600630382316	0.536363848615387	0.10399374446656551	1.9524005291289837
GOTERM_BP_FAT	GO:0005976~polysaccharide metabolic process	16	2.346041055718475	0.0015476517803065556	FBGN0036940, FBGN0053985, FBGN0036229, FBGN0035607, FBGN0029167, FBGN0026077, FBGN0053265, FBGN0052284, FBGN0036947, FBGN0052304, FBGN0027535, FBGN0035977, FBGN0052302, FBGN0050293, FBGN0035412, FBGN0035976	328	153	7937	2.5305276582177587	0.888954921173999	0.1811069021661107	2.5237958197044663
GOTERM_CC_FAT	GO:0005576~extracellular region	38	5.571847507331378	0.0024193667331144555	FBGN0036940, FBGN0010388, FBGN0011293, FBGN0040736, FBGN0000278, FBGN0250908, FBGN0035607, FBGN0026077, FBGN0034094, FBGN0029167, FBGN0020623, FBGN0053265, FBGN0000277, FBGN0052284, FBGN0000276, FBGN0066292, FBGN0036947, FBGN0010381, FBGN0025583, FBGN0031804, FBGN0035412, FBGN0016032, FBGN0010385, FBGN0034329, FBGN0012042, FBGN0014865, FBGN0053985, FBGN0036229, FBGN0029826, FBGN0034160, FBGN00350…	218	512	4786	1.6294079701834863	0.45291562299394317	0.0956378337066579	3.0958780888424964
GOTERM_BP_FAT	GO:0006030~chitin metabolic process	13	1.906158357771261	0.0024730011167824317	FBGN0036940, FBGN0053985, FBGN0036229, FBGN0035607, FBGN0029167, FBGN0026077, FBGN0053265, FBGN0052284, FBGN0036947, FBGN0052304, FBGN0052302, FBGN0050293, FBGN0035412	328	114	7937	2.7594405220367992	0.9702085805665756	0.20882465263276706	4.00407352114549
INTERPRO	IPR002557:Chitin binding protein, peritrophin-A	13	1.906158357771261	0.0036560304170526682	FBGN0036940, FBGN0053985, FBGN0036229, FBGN0035607, FBGN0029167, FBGN0026077, FBGN0053265, FBGN0052284, FBGN0036947, FBGN0052304, FBGN0052302, FBGN0050293, FBGN0035412	549	92	10196	2.624297141046963	0.9317638715963642	0.21656799939023386	5.406059553071141
GOTERM_MF_FAT	GO:0008061~chitin binding	13	1.906158357771261	0.004028094146482613	FBGN0036940, FBGN0053985, FBGN0036229, FBGN0035607, FBGN0029167, FBGN0026077, FBGN0053265, FBGN0052284, FBGN0036947, FBGN0052304, FBGN0052302, FBGN0050293, FBGN0035412	397	100	7918	2.5927959697732996	0.9006118965707937	0.17501788474213886	5.750256142824806
SMART	SM00494:ChtBD2	13	1.906158357771261	0.005267359911902206	FBGN0036940, FBGN0053985, FBGN0036229, FBGN0035607, FBGN0029167, FBGN0026077, FBGN0053265, FBGN0052284, FBGN0036947, FBGN0052304, FBGN0052302, FBGN0050293, FBGN0035412	274	92	4824	2.487781656616947	0.6093987584796492	0.3750190070727345	6.286759303988676
Annotation Cluster 5	Enrichment Score: 2.578971445559997
Category	Term	Count	%	PValue	Genes	List Total	Pop Hits	Pop Total	Fold Enrichment	Bonferroni	Benjamini	FDR
GOTERM_BP_FAT	GO:0045087~innate immune response	16	2.346041055718475	4.449273444171515E-6	FBGN0010388, FBGN0034329, FBGN0012042, FBGN0015286, FBGN0040736, FBGN0014865, FBGN0000278, FBGN0029167, FBGN0036978, FBGN0000277, FBGN0000276, FBGN0030774, FBGN0035977, FBGN0010381, FBGN0025583, FBGN0010385, FBGN0035976	328	92	7937	4.2083775185577945	0.0062936445901871085	0.0062936445901871085	0.007342731878734465
GOTERM_BP_FAT	GO:0019731~antibacterial humoral response	9	1.3196480938416422	8.512790294661775E-6	FBGN0010388, FBGN0000277, FBGN0000276, FBGN0012042, FBGN0040736, FBGN0014865, FBGN0010381, FBGN0000278, FBGN0010385, FBGN0035976	328	27	7937	8.066056910569106	0.012007034149573936	0.006021647192240853	0.014048398810018181
GOTERM_BP_FAT	GO:0050829~defense response to Gram-negative bacterium	8	1.1730205278592376	1.6942586215281896E-4	FBGN0010388, FBGN0000277, FBGN0014033, FBGN0000276, FBGN0012042, FBGN0014865, FBGN0010381, FBGN0000278, FBGN0035976	328	30	7937	6.452845528455285	0.21371477207580436	0.07701770098345251	0.27924985654653733
SP_PIR_KEYWORDS	innate immunity	11	1.6129032258064515	2.5226348054358666E-4	FBGN0010388, FBGN0000277, FBGN0034329, FBGN0000276, FBGN0012042, FBGN0040736, FBGN0014865, FBGN0035977, FBGN0025583, FBGN0000278, FBGN0010385, FBGN0035976	650	53	12980	4.14455732946299	0.05446990111411676	0.011139403721343477	0.3211076724733197
SP_PIR_KEYWORDS	antibiotic	6	0.8797653958944283	2.830860335249812E-4	FBGN0010388, FBGN0000277, FBGN0000276, FBGN0012042, FBGN0014865, FBGN0000278, FBGN0010385	650	13	12980	9.21656804733728	0.060919427181493124	0.010420987376454582	0.36027667032516586
SP_PIR_KEYWORDS	immune response	11	1.6129032258064515	3.45799574620895E-4	FBGN0010388, FBGN0000277, FBGN0034329, FBGN0000276, FBGN0012042, FBGN0040736, FBGN0014865, FBGN0035977, FBGN0025583, FBGN0000278, FBGN0010385, FBGN0035976	650	55	12980	3.9938461538461536	0.07390715215561627	0.009551687765515293	0.4399286363836241
GOTERM_BP_FAT	GO:0009617~response to bacterium	12	1.7595307917888565	4.0246710098882195E-4	FBGN0010388, FBGN0012042, FBGN0040736, FBGN0014865, FBGN0000278, FBGN0034094, FBGN0014033, FBGN0000277, FBGN0000276, FBGN0030774, FBGN0010381, FBGN0035976, FBGN0010385	328	80	7937	3.6297256097560973	0.43516169339448385	0.10795897415374067	0.66215477102749
GOTERM_BP_FAT	GO:0042742~defense response to bacterium	11	1.6129032258064515	4.789751090003608E-4	FBGN0010388, FBGN0000277, FBGN0014033, FBGN0000276, FBGN0012042, FBGN0040736, FBGN0030774, FBGN0014865, FBGN0010381, FBGN0000278, FBGN0010385, FBGN0035976	328	69	7937	3.8576793920113115	0.49329611695916453	0.10712148654416176	0.7875619356937591
SP_PIR_KEYWORDS	Antimicrobial	7	1.0263929618768328	5.721378510245192E-4	FBGN0010388, FBGN0000277, FBGN0000276, FBGN0012042, FBGN0014865, FBGN0010381, FBGN0000278, FBGN0010385	650	22	12980	6.3538461538461535	0.11931120115813942	0.012624726175982204	0.7269112743879091
GOTERM_BP_FAT	GO:0006955~immune response	18	2.6392961876832843	5.72189199254585E-4	FBGN0010388, FBGN0005630, FBGN0034329, FBGN0012042, FBGN0015286, FBGN0040736, FBGN0014865, FBGN0000278, FBGN0029167, FBGN0036978, FBGN0014033, FBGN0000277, FBGN0000276, FBGN0030774, FBGN0035977, FBGN0010381, FBGN0025583, FBGN0010385, FBGN0035976	328	169	7937	2.5773199595901284	0.5561057200088446	0.0965378898983904	0.9401516879418037
GOTERM_BP_FAT	GO:0006952~defense response	18	2.6392961876832843	7.481020859499069E-4	FBGN0010388, FBGN0034329, FBGN0012042, FBGN0015286, FBGN0040736, FBGN0014865, FBGN0000278, FBGN0031969, FBGN0029167, FBGN0036978, FBGN0014033, FBGN0000277, FBGN0000276, FBGN0030774, FBGN0035977, FBGN0010381, FBGN0025583, FBGN0010385, FBGN0035976	328	173	7937	2.5177287466516285	0.6542205498779443	0.10075109443123109	1.2275174128724475
GOTERM_BP_FAT	GO:0006959~humoral immune response	11	1.6129032258064515	0.0020590747934962476	FBGN0010388, FBGN0029167, FBGN0005630, FBGN0000277, FBGN0000276, FBGN0012042, FBGN0040736, FBGN0014865, FBGN0010381, FBGN0000278, FBGN0010385, FBGN0035976	328	83	7937	3.2069864825154277	0.9463266887365748	0.21630598084173014	3.344546977608187
GOTERM_BP_FAT	GO:0019730~antimicrobial humoral response	10	1.466275659824047	0.0021687310535272414	FBGN0010388, FBGN0005630, FBGN0000277, FBGN0000276, FBGN0012042, FBGN0040736, FBGN0014865, FBGN0010381, FBGN0000278, FBGN0010385, FBGN0035976	328	70	7937	3.4568815331010456	0.9540761760340857	0.21099482900739175	3.5196802314620745
GOTERM_BP_FAT	GO:0050830~defense response to Gram-positive bacterium	6	0.8797653958944283	0.00256183054925205	FBGN0010388, FBGN0000277, FBGN0000276, FBGN0030774, FBGN0014865, FBGN0000278, FBGN0010385	328	24	7937	6.049542682926829	0.9737450818306777	0.20347269723201034	4.145057192228552
GOTERM_BP_FAT	GO:0050832~defense response to fungus	5	0.7331378299120235	0.020642982086344814	FBGN0000277, FBGN0000276, FBGN0030774, FBGN0014865, FBGN0010381, FBGN0000278	328	26	7937	4.653494371482176	0.9999999999998602	0.7723504633858702	29.125032984051135
GOTERM_BP_FAT	GO:0009620~response to fungus	5	0.7331378299120235	0.02651698079800182	FBGN0000277, FBGN0000276, FBGN0030774, FBGN0014865, FBGN0010381, FBGN0000278	328	28	7937	4.321101916376306	1.0	0.7958659323109943	35.823784693388475
SP_PIR_KEYWORDS	Secreted	14	2.0527859237536656	0.2633282976426959	FBGN0010388, FBGN0034329, FBGN0011293, FBGN0012042, FBGN0040736, FBGN0014865, FBGN0000278, FBGN0020623, FBGN0000277, FBGN0000276, FBGN0011554, FBGN0010381, FBGN0025583, FBGN0023178, FBGN0010385	650	212	12980	1.318722786647315	1.0	0.8799911457004138	97.9675593745863
GOTERM_CC_FAT	GO:0005615~extracellular space	6	0.8797653958944283	0.31436111582351867	FBGN0000277, FBGN0000276, FBGN0066292, FBGN0012042, FBGN0011554, FBGN0000278, FBGN0010385	218	82	4786	1.6063996419780713	1.0	0.9730661379269102	99.25515584101959
GOTERM_CC_FAT	GO:0044421~extracellular region part	9	1.3196480938416422	0.37735175983245367	FBGN0000277, FBGN0000276, FBGN0066292, FBGN0012042, FBGN0034160, FBGN0035049, FBGN0011554, FBGN0065032, FBGN0000278, FBGN0010385	218	151	4786	1.3085242116775015	1.0	0.9804018557838425	99.7868418561835
SP_PIR_KEYWORDS	polymorphism	7	1.0263929618768328	0.5509014522431981	FBGN0010388, FBGN0000277, FBGN0000276, FBGN0014865, FBGN0000079, FBGN0014396, FBGN0000278, FBGN0010385	650	119	12980	1.174660633484163	1.0	0.9604884123337405	99.99630107840231
UP_SEQ_FEATURE	sequence variant	9	1.3196480938416422	0.8612826768612523	FBGN0010388, FBGN0085434, FBGN0000277, FBGN0025454, FBGN0000276, FBGN0037623, FBGN0014865, FBGN0000079, FBGN0000278, FBGN0010385	146	222	2975	0.8260829322473158	1.0	0.9999999999974502	99.99999999994469
Annotation Cluster 6	Enrichment Score: 2.0573651107710957
Category	Term	Count	%	PValue	Genes	List Total	Pop Hits	Pop Total	Fold Enrichment	Bonferroni	Benjamini	FDR
GOTERM_MF_FAT	GO:0043169~cation binding	117	17.155425219941346	5.059234950456178E-4	FBGN0035690, FBGN0011836, FBGN0034094, FBGN0036395, FBGN0013348, FBGN0037442, FBGN0051632, FBGN0032192, FBGN0041789, FBGN0034225, FBGN0051960, FBGN0000233, FBGN0011737, FBGN0039169, FBGN0050360, FBGN0031688, FBGN0259789, FBGN0011826, FBGN0003651, FBGN0038981, FBGN0038037, FBGN0030013, FBGN0037555, FBGN0004366, FBGN0036122, FBGN0023172, FBGN0039358, FBGN0030973, FBGN0002781, FBGN0030509, FBGN00045…	397	1764	7918	1.3228550866190305	0.2513333600373573	0.09197843985247445	0.7397606934422485
GOTERM_MF_FAT	GO:0043167~ion binding	117	17.155425219941346	6.064692084291968E-4	FBGN0035690, FBGN0011836, FBGN0034094, FBGN0036395, FBGN0013348, FBGN0037442, FBGN0051632, FBGN0032192, FBGN0041789, FBGN0034225, FBGN0051960, FBGN0000233, FBGN0011737, FBGN0039169, FBGN0050360, FBGN0031688, FBGN0259789, FBGN0011826, FBGN0003651, FBGN0038981, FBGN0038037, FBGN0030013, FBGN0037555, FBGN0004366, FBGN0036122, FBGN0023172, FBGN0039358, FBGN0030973, FBGN0002781, FBGN0030509, FBGN00045…	397	1772	7918	1.3168828288916308	0.2931986453715818	0.0670476249448595	0.8861697264685775
SP_PIR_KEYWORDS	metal-binding	58	8.504398826979472	0.0038072267749129423	FBGN0038391, FBGN0051534, FBGN0000473, FBGN0037442, FBGN0041789, FBGN0033980, FBGN0000233, FBGN0011737, FBGN0029152, FBGN0031688, FBGN0011768, FBGN0011826, FBGN0003651, FBGN0052850, FBGN0002869, FBGN0063485, FBGN0025454, FBGN0038037, FBGN0004366, FBGN0000079, FBGN0037555, FBGN0036122, FBGN0023172, FBGN0053192, FBGN0001325, FBGN0015714, FBGN0050489, FBGN0033397, FBGN0002781, FBGN0033395, FBGN00535…	650	796	12980	1.4550444530344027	0.5712226025434859	0.07409477495991645	4.746353795172875
GOTERM_MF_FAT	GO:0046872~metal ion binding	106	15.542521994134898	0.011245421983039978	FBGN0011836, FBGN0035690, FBGN0034094, FBGN0036395, FBGN0013348, FBGN0037442, FBGN0051632, FBGN0041789, FBGN0034225, FBGN0051960, FBGN0000233, FBGN0011737, FBGN0039169, FBGN0031688, FBGN0259789, FBGN0011826, FBGN0003651, FBGN0038981, FBGN0038037, FBGN0030013, FBGN0037555, FBGN0004366, FBGN0036122, FBGN0023172, FBGN0039358, FBGN0030973, FBGN0002781, FBGN0030509, FBGN0004580, FBGN0020623, FBGN02592…	397	1718	7918	1.2305738909105837	0.9984489485894986	0.3920129590287399	15.289839945070238
GOTERM_MF_FAT	GO:0046914~transition metal ion binding	86	12.609970674486803	0.012431998769193472	FBGN0038391, FBGN0051534, FBGN0035137, FBGN0000473, FBGN0035690, FBGN0011836, FBGN0031597, FBGN0034094, FBGN0036395, FBGN0037442, FBGN0051632, FBGN0041789, FBGN0033980, FBGN0000233, FBGN0039169, FBGN0029152, FBGN0031688, FBGN0259789, FBGN0011768, FBGN0011826, FBGN0039596, FBGN0003651, FBGN0002869, FBGN0052850, FBGN0000289, FBGN0038981, FBGN0039860, FBGN0063485, FBGN0025454, FBGN0038037, FBGN00043…	397	1354	7918	1.2667904408618553	0.9992195779626664	0.4001764159899661	16.769258890408167
GOTERM_MF_FAT	GO:0008270~zinc ion binding	60	8.797653958944283	0.13648857485299118	FBGN0038391, FBGN0051534, FBGN0035137, FBGN0011836, FBGN0035690, FBGN0031597, FBGN0036395, FBGN0037442, FBGN0051632, FBGN0041789, FBGN0000233, FBGN0039169, FBGN0029152, FBGN0259789, FBGN0011768, FBGN0011826, FBGN0003651, FBGN0002869, FBGN0052850, FBGN0000289, FBGN0063485, FBGN0039860, FBGN0037555, FBGN0023172, FBGN0053192, FBGN0035791, FBGN0001325, FBGN0022699, FBGN0002781, FBGN0038135, FBGN00315…	397	1026	7918	1.1663499639106163	1.0	0.9028661208243178	88.38857668735336
SP_PIR_KEYWORDS	zinc	35	5.131964809384164	0.17796264822748398	FBGN0038391, FBGN0051534, FBGN0002781, FBGN0024236, FBGN0020623, FBGN0037442, FBGN0041789, FBGN0038790, FBGN0003862, FBGN0002023, FBGN0028950, FBGN0000233, FBGN0039492, FBGN0029152, FBGN0005630, FBGN0260866, FBGN0011768, FBGN0011826, FBGN0039946, FBGN0003651, FBGN0002869, FBGN0052850, FBGN0041096, FBGN0063485, FBGN0024244, FBGN0002985, FBGN0035049, FBGN0037555, FBGN0004366, FBGN0023172, FBGN00531…	650	577	12980	1.2113051593120918	1.0	0.8491593297714481	91.77675337235456
Annotation Cluster 7	Enrichment Score: 1.7989932293091357
Category	Term	Count	%	PValue	Genes	List Total	Pop Hits	Pop Total	Fold Enrichment	Bonferroni	Benjamini	FDR
GOTERM_BP_FAT	GO:0006665~sphingolipid metabolic process	5	0.7331378299120235	0.008118028979367954	FBGN0030300, FBGN0051148, FBGN0045064, FBGN0050502, FBGN0001404	328	20	7937	6.0495426829268295	0.9999905216041984	0.4935765423140315	12.586896049400153
GOTERM_BP_FAT	GO:0006643~membrane lipid metabolic process	5	0.7331378299120235	0.013465858217145295	FBGN0030300, FBGN0051148, FBGN0045064, FBGN0050502, FBGN0001404	328	23	7937	5.260471898197243	0.9999999955832987	0.6366975574938185	20.048301783369116
KEGG_PATHWAY	dme00600:Sphingolipid metabolism	5	0.7331378299120235	0.03667209131144804	FBGN0030300, FBGN0001089, FBGN0037163, FBGN0051148, FBGN0045064	107	25	2054	3.839252336448598	0.9477414620958977	0.5218773546424221	32.713133249224434
Annotation Cluster 8	Enrichment Score: 1.615871001673637
Category	Term	Count	%	PValue	Genes	List Total	Pop Hits	Pop Total	Fold Enrichment	Bonferroni	Benjamini	FDR
INTERPRO	IPR001611:Leucine-rich repeat	12	1.7595307917888565	0.007291382866114622	FBGN0036978, FBGN0031752, FBGN0038866, FBGN0260793, FBGN0028523, FBGN0033639, FBGN0032633, FBGN0038865, FBGN0037552, FBGN0034717, FBGN0038638, FBGN0261263	549	88	10196	2.532538499751615	0.9953186257933647	0.36046480962232375	10.50986384235635
SP_PIR_KEYWORDS	leucine-rich repeat	10	1.466275659824047	0.01675306761447566	FBGN0036978, FBGN0038866, FBGN0260793, FBGN0028523, FBGN0032633, FBGN0038865, FBGN0037552, FBGN0034717, FBGN0038638, FBGN0261263	650	79	12980	2.527750730282376	0.9764984108221183	0.22123489741570346	19.376188047366362
INTERPRO	IPR003591:Leucine-rich repeat, typical subtype	8	1.1730205278592376	0.0476270110687836	FBGN0036978, FBGN0038866, FBGN0260793, FBGN0028523, FBGN0032633, FBGN0038865, FBGN0037552, FBGN0038638	549	62	10196	2.396380515894001	0.9999999999999997	0.8327835121324604	52.3100193455186
SMART	SM00369:LRR_TYP	8	1.1730205278592376	0.059123266628795995	FBGN0036978, FBGN0038866, FBGN0260793, FBGN0028523, FBGN0032633, FBGN0038865, FBGN0037552, FBGN0038638	274	62	4824	2.2717212149752766	0.9999805542012367	0.9731088982673644	52.72862655884294
Annotation Cluster 9	Enrichment Score: 1.4761817358576284
Category	Term	Count	%	PValue	Genes	List Total	Pop Hits	Pop Total	Fold Enrichment	Bonferroni	Benjamini	FDR
GOTERM_BP_FAT	GO:0048598~embryonic morphogenesis	20	2.932551319648094	0.0024203697741032168	FBGN0259212, FBGN0015286, FBGN0036257, FBGN0024555, FBGN0003169, FBGN0013984, FBGN0026192, FBGN0003328, FBGN0024244, FBGN0015279, FBGN0000659, FBGN0010303, FBGN0023172, FBGN0000233, FBGN0004919, FBGN0003256, FBGN0005536, FBGN0003396, FBGN0001325, FBGN0001404	328	226	7937	2.1414310382041872	0.967892570081848	0.21777990730095054	3.920448973116908
GOTERM_BP_FAT	GO:0016331~morphogenesis of embryonic epithelium	11	1.6129032258064515	0.025937846064829163	FBGN0013984, FBGN0003328, FBGN0026192, FBGN0259212, FBGN0015286, FBGN0010303, FBGN0023172, FBGN0024555, FBGN0005536, FBGN0003169, FBGN0003396	328	120	7937	2.218165650406504	0.9999999999999999	0.8023726072015146	35.190771367429576
GOTERM_BP_FAT	GO:0007391~dorsal closure	9	1.3196480938416422	0.041592482729367275	FBGN0013984, FBGN0003328, FBGN0259212, FBGN0015286, FBGN0010303, FBGN0024555, FBGN0005536, FBGN0003169, FBGN0003396	328	95	7937	2.2924582798459565	1.0	0.8749070713767156	50.39691810874669
GOTERM_BP_FAT	GO:0009792~embryonic development ending in birth or egg hatching	16	2.346041055718475	0.04393608991636627	FBGN0020496, FBGN0259212, FBGN0015286, FBGN0021814, FBGN0024555, FBGN0003651, FBGN0003169, FBGN0013984, FBGN0003328, FBGN0086906, FBGN0015279, FBGN0010303, FBGN0005536, FBGN0004876, FBGN0003396, FBGN0011737	328	224	7937	1.7284407665505226	1.0	0.8721193873120181	52.36124504296078
GOTERM_BP_FAT	GO:0002009~morphogenesis of an epithelium	16	2.346041055718475	0.04475886417776871	FBGN0259212, FBGN0015286, FBGN0024555, FBGN0003651, FBGN0024236, FBGN0003169, FBGN0013984, FBGN0003328, FBGN0026192, FBGN0015778, FBGN0010303, FBGN0023172, FBGN0010350, FBGN0005536, FBGN0003396, FBGN0001404	328	225	7937	1.720758807588076	1.0	0.8687387402067406	53.03335893279897
GOTERM_BP_FAT	GO:0048729~tissue morphogenesis	17	2.4926686217008798	0.04777623038953527	FBGN0259212, FBGN0015286, FBGN0024555, FBGN0003651, FBGN0024236, FBGN0003169, FBGN0013984, FBGN0026192, FBGN0003328, FBGN0015778, FBGN0010303, FBGN0023172, FBGN0010350, FBGN0004919, FBGN0005536, FBGN0003396, FBGN0001404	328	247	7937	1.6654611434778315	1.0	0.8781633964470077	55.422743892643076
GOTERM_BP_FAT	GO:0060429~epithelium development	16	2.346041055718475	0.06093298530111187	FBGN0259212, FBGN0015286, FBGN0024555, FBGN0003651, FBGN0024236, FBGN0003169, FBGN0013984, FBGN0003328, FBGN0026192, FBGN0015778, FBGN0010303, FBGN0023172, FBGN0010350, FBGN0005536, FBGN0003396, FBGN0001404	328	235	7937	1.6475350285417747	1.0	0.9044054707789149	64.56843536942567
GOTERM_BP_FAT	GO:0001700~embryonic development via the syncytial blastoderm	14	2.0527859237536656	0.10374109817410032	FBGN0020496, FBGN0259212, FBGN0015286, FBGN0024555, FBGN0003651, FBGN0003169, FBGN0013984, FBGN0003328, FBGN0015279, FBGN0010303, FBGN0005536, FBGN0004876, FBGN0003396, FBGN0011737	328	214	7937	1.5830578983359929	1.0	0.9580711960240751	83.59514381438926
Annotation Cluster 10	Enrichment Score: 1.361206253239159
Category	Term	Count	%	PValue	Genes	List Total	Pop Hits	Pop Total	Fold Enrichment	Bonferroni	Benjamini	FDR
GOTERM_MF_FAT	GO:0046870~cadmium ion binding	3	0.43988269794721413	0.013996505796958745	FBGN0038790, FBGN0053192, FBGN0002869	397	4	7918	14.958438287153651	0.9996848802036756	0.41579530107423457	18.683094799223653
SP_PIR_KEYWORDS	cadmium	3	0.43988269794721413	0.014001014836509673	FBGN0038790, FBGN0053192, FBGN0002869	650	4	12980	14.976923076923077	0.9562904954439935	0.20035306415782406	16.45169722751385
INTERPRO	IPR000966:Diptera metallothionein, family 5	3	0.43988269794721413	0.016091373857443553	FBGN0038790, FBGN0053192, FBGN0002869	549	4	10196	13.92896174863388	0.999993147563052	0.5723073477505594	21.819483520768824
GOTERM_MF_FAT	GO:0005507~copper ion binding	4	0.5865102639296188	0.18765176942044218	FBGN0038790, FBGN0053192, FBGN0002869, FBGN0039848	397	30	7918	2.6592779177162047	1.0	0.9287600560107316	95.26105598059146
SP_PIR_KEYWORDS	copper	3	0.43988269794721413	0.26414585536262736	FBGN0038790, FBGN0053192, FBGN0002869	650	20	12980	2.9953846153846158	1.0	0.8729801171680329	97.99612692014963
Annotation Cluster 11	Enrichment Score: 1.2473858156827489
Category	Term	Count	%	PValue	Genes	List Total	Pop Hits	Pop Total	Fold Enrichment	Bonferroni	Benjamini	FDR
GOTERM_MF_FAT	GO:0017124~SH3 domain binding	4	0.5865102639296188	0.01948610495906339	FBGN0033988, FBGN0013984, FBGN0015778, FBGN0000414	397	12	7918	6.648194794290512	0.9999870715506665	0.5051521902614285	25.078907379681723
SP_PIR_KEYWORDS	sh3-binding	3	0.43988269794721413	0.05719307876172461	FBGN0033988, FBGN0013984, FBGN0000414	650	8	12980	7.4884615384615385	0.999997901769586	0.5365622965079772	52.79987823379696
GOTERM_MF_FAT	GO:0019904~protein domain specific binding	4	0.5865102639296188	0.16247032146792986	FBGN0033988, FBGN0013984, FBGN0015778, FBGN0000414	397	28	7918	2.8492263404102194	1.0	0.9157133165666714	92.58329897339055
Annotation Cluster 12	Enrichment Score: 1.0212765988101313
Category	Term	Count	%	PValue	Genes	List Total	Pop Hits	Pop Total	Fold Enrichment	Bonferroni	Benjamini	FDR
INTERPRO	IPR002018:Carboxylesterase, type B	6	0.8797653958944283	0.03766134025540285	FBGN0015572, FBGN0015571, FBGN0015577, FBGN0027584, FBGN0051146, FBGN0037090	549	35	10196	3.18376268540203	0.9999999999993983	0.7905519218268673	44.14978136823133
INTERPRO	IPR019826:Carboxylesterase type B, active site	4	0.5865102639296188	0.04333734491689002	FBGN0015577, FBGN0027584, FBGN0051146, FBGN0037090	549	15	10196	4.952519732847602	0.9999999999999921	0.8189929194724122	48.94453654015884
COG_ONTOLOGY	Lipid metabolism	5	0.7331378299120235	0.528946967738166	FBGN0015572, FBGN0015571, FBGN0015577, FBGN0027584, FBGN0051146	75	63	1237	1.308994708994709	0.9999999697583497	0.9968844468659732	99.74376863491311
Annotation Cluster 13	Enrichment Score: 0.9934584323387193
Category	Term	Count	%	PValue	Genes	List Total	Pop Hits	Pop Total	Fold Enrichment	Bonferroni	Benjamini	FDR
GOTERM_CC_FAT	GO:0015629~actin cytoskeleton	10	1.466275659824047	0.01624758232485337	FBGN0000045, FBGN0063485, FBGN0000317, FBGN0038576, FBGN0040299, FBGN0065032, FBGN0023172, FBGN0024273, FBGN0011202, FBGN0040228	218	87	4786	2.5234630391226407	0.9830734924015686	0.4416092770348158	19.157791433151083
GOTERM_BP_FAT	GO:0030029~actin filament-based process	9	1.3196480938416422	0.24229503306217337	FBGN0086906, FBGN0000317, FBGN0010303, FBGN0065032, FBGN0021814, FBGN0023172, FBGN0010501, FBGN0024273, FBGN0011202	328	144	7937	1.5123856707317074	1.0	0.9891705690498099	98.97364843659635
GOTERM_MF_FAT	GO:0003779~actin binding	9	1.3196480938416422	0.26576112003682584	FBGN0029688, FBGN0086906, FBGN0259212, FBGN0000317, FBGN0031119, FBGN0040299, FBGN0065032, FBGN0024273, FBGN0011202	397	122	7918	1.4713217987364247	1.0	0.9643502713130333	98.92481808680593
Annotation Cluster 14	Enrichment Score: 0.9854747548884336
Category	Term	Count	%	PValue	Genes	List Total	Pop Hits	Pop Total	Fold Enrichment	Bonferroni	Benjamini	FDR
GOTERM_CC_FAT	GO:0000323~lytic vacuole	5	0.7331378299120235	0.044693247070539247	FBGN0001089, FBGN0051148, FBGN0037551, FBGN0032067, FBGN0032066	218	30	4786	3.659021406727829	0.9999886350093407	0.7590393448159801	44.76692337831961
GOTERM_CC_FAT	GO:0005764~lysosome	5	0.7331378299120235	0.044693247070539247	FBGN0001089, FBGN0051148, FBGN0037551, FBGN0032067, FBGN0032066	218	30	4786	3.659021406727829	0.9999886350093407	0.7590393448159801	44.76692337831961
KEGG_PATHWAY	dme00511:Other glycan degradation	4	0.5865102639296188	0.07090922876896097	FBGN0001089, FBGN0051148, FBGN0032067, FBGN0032066	107	19	2054	4.041318248893261	0.9970036430431213	0.687162569638131	54.15758204772989
GOTERM_CC_FAT	GO:0005773~vacuole	5	0.7331378299120235	0.2781847961682097	FBGN0001089, FBGN0051148, FBGN0037551, FBGN0032067, FBGN0032066	218	59	4786	1.8605193593531333	1.0	0.9611023634505831	98.54796129321139
KEGG_PATHWAY	dme04142:Lysosome	7	1.0263929618768328	0.29998963978793797	FBGN0051072, FBGN0001089, FBGN0051683, FBGN0032192, FBGN0051148, FBGN0032067, FBGN0032066	107	88	2054	1.5269753610875105	0.9999999999994202	0.8855247066809726	97.72288156060648
Annotation Cluster 15	Enrichment Score: 0.9607099746037097
Category	Term	Count	%	PValue	Genes	List Total	Pop Hits	Pop Total	Fold Enrichment	Bonferroni	Benjamini	FDR
GOTERM_BP_FAT	GO:0007264~small GTPase mediated signal transduction	14	2.0527859237536656	5.097345210327006E-4	FBGN0014009, FBGN0259212, FBGN0031762, FBGN0032633, FBGN0015286, FBGN0024555, FBGN0015795, FBGN0015793, FBGN0015269, FBGN0015778, FBGN0083940, FBGN0050372, FBGN0037551, FBGN0035155	328	109	7937	3.108021928843142	0.5149472819254408	0.09819486048862935	0.8379389202487264
GOTERM_MF_FAT	GO:0005525~GTP binding	15	2.1994134897360706	0.061819366676615695	FBGN0014009, FBGN0015286, FBGN0015795, FBGN0034627, FBGN0015793, FBGN0037391, FBGN0052396, FBGN0259923, FBGN0083940, FBGN0036122, FBGN0034356, FBGN0039020, FBGN0037551, FBGN0035155, FBGN0051048	397	178	7918	1.6807234030509723	0.9999999999999999	0.8096959395070329	60.792456670751726
GOTERM_MF_FAT	GO:0032561~guanyl ribonucleotide binding	15	2.1994134897360706	0.06901832994617535	FBGN0014009, FBGN0015286, FBGN0015795, FBGN0034627, FBGN0015793, FBGN0037391, FBGN0052396, FBGN0259923, FBGN0083940, FBGN0036122, FBGN0034356, FBGN0039020, FBGN0037551, FBGN0035155, FBGN0051048	397	181	7918	1.6528661090777519	1.0	0.8181289367458615	64.98252684476817
GOTERM_MF_FAT	GO:0019001~guanyl nucleotide binding	15	2.1994134897360706	0.07153643448384733	FBGN0014009, FBGN0015286, FBGN0015795, FBGN0034627, FBGN0015793, FBGN0037391, FBGN0052396, FBGN0259923, FBGN0083940, FBGN0036122, FBGN0034356, FBGN0039020, FBGN0037551, FBGN0035155, FBGN0051048	397	182	7918	1.6437844271597424	1.0	0.816996189313361	66.34683484698265
SP_PIR_KEYWORDS	gtp-binding	12	1.7595307917888565	0.13970305523294135	FBGN0037391, FBGN0014009, FBGN0015286, FBGN0052396, FBGN0259923, FBGN0083940, FBGN0036122, FBGN0015795, FBGN0037551, FBGN0035155, FBGN0015793, FBGN0034627	650	152	12980	1.5765182186234818	0.9999999999999969	0.79623010433026	85.31405077614596
INTERPRO	IPR005225:Small GTP-binding protein	8	1.1730205278592376	0.18628382090613627	FBGN0014009, FBGN0015286, FBGN0083940, FBGN0015795, FBGN0037551, FBGN0035155, FBGN0015793, FBGN0034627	549	87	10196	1.7077654251198626	1.0	0.9897336908259198	95.61920227387746
INTERPRO	IPR001806:Ras GTPase	6	0.8797653958944283	0.22935976714248546	FBGN0014009, FBGN0015286, FBGN0083940, FBGN0015795, FBGN0035155, FBGN0015793	549	61	10196	1.8267490817880498	1.0	0.989400328911911	98.0807405954657
INTERPRO	IPR013753:Ras	6	0.8797653958944283	0.22935976714248546	FBGN0014009, FBGN0015286, FBGN0083940, FBGN0015795, FBGN0035155, FBGN0015793	549	61	10196	1.8267490817880498	1.0	0.989400328911911	98.0807405954657
GOTERM_MF_FAT	GO:0003924~GTPase activity	8	1.1730205278592376	0.4763577662125572	FBGN0037391, FBGN0014009, FBGN0015286, FBGN0052396, FBGN0083940, FBGN0015795, FBGN0035155, FBGN0034627	397	130	7918	1.2273590389459408	1.0	0.9937127110962012	99.99245775568403
INTERPRO	IPR003579:Ras small GTPase, Rab type	3	0.43988269794721413	0.5022640449188276	FBGN0014009, FBGN0015795, FBGN0015793	549	31	10196	1.7972853869205005	1.0	0.9993283441228432	99.99747426927034
SMART	SM00175:RAB	3	0.43988269794721413	0.5308222096028854	FBGN0014009, FBGN0015795, FBGN0015793	274	31	4824	1.7037909112314575	1.0	0.9978080979096433	99.99089543405083
Annotation Cluster 16	Enrichment Score: 0.9072285934317915
Category	Term	Count	%	PValue	Genes	List Total	Pop Hits	Pop Total	Fold Enrichment	Bonferroni	Benjamini	FDR
GOTERM_BP_FAT	GO:0034655~nucleobase, nucleoside, nucleotide and nucleic acid catabolic process	3	0.43988269794721413	0.11119087241235251	FBGN0050104, FBGN0034225, FBGN0000153	328	14	7937	5.185322299651568	1.0	0.9548350748769738	85.70623626710176
GOTERM_BP_FAT	GO:0034656~nucleobase, nucleoside and nucleotide catabolic process	3	0.43988269794721413	0.11119087241235251	FBGN0050104, FBGN0034225, FBGN0000153	328	14	7937	5.185322299651568	1.0	0.9548350748769738	85.70623626710176
GOTERM_BP_FAT	GO:0044270~nitrogen compound catabolic process	3	0.43988269794721413	0.15352388227442126	FBGN0050104, FBGN0034225, FBGN0000153	328	17	7937	4.270265423242467	1.0	0.9737110386322664	93.61194355443394
Annotation Cluster 17	Enrichment Score: 0.8842375303495099
Category	Term	Count	%	PValue	Genes	List Total	Pop Hits	Pop Total	Fold Enrichment	Bonferroni	Benjamini	FDR
GOTERM_MF_FAT	GO:0005275~amine transmembrane transporter activity	7	1.0263929618768328	0.06844180204495248	FBGN0039844, FBGN0031424, FBGN0051547, FBGN0036007, FBGN0043005, FBGN0036493, FBGN0038404	397	58	7918	2.407105011725875	1.0	0.8284993026279249	64.66299703775928
GOTERM_BP_FAT	GO:0006865~amino acid transport	5	0.7331378299120235	0.08094128984211894	FBGN0039844, FBGN0031424, FBGN0051547, FBGN0036007, FBGN0036493	328	40	7937	3.0247713414634148	1.0	0.9382939955933707	75.16724091742006
GOTERM_BP_FAT	GO:0015837~amine transport	5	0.7331378299120235	0.0931219744114708	FBGN0039844, FBGN0031424, FBGN0051547, FBGN0036007, FBGN0036493	328	42	7937	2.880734610917538	1.0	0.947719777997801	80.07511467698512
GOTERM_BP_FAT	GO:0015849~organic acid transport	5	0.7331378299120235	0.17343445653165965	FBGN0039844, FBGN0031424, FBGN0051547, FBGN0036007, FBGN0036493	328	53	7937	2.2828462954440867	1.0	0.9777816884836987	95.68717023798625
GOTERM_BP_FAT	GO:0046942~carboxylic acid transport	5	0.7331378299120235	0.17343445653165965	FBGN0039844, FBGN0031424, FBGN0051547, FBGN0036007, FBGN0036493	328	53	7937	2.2828462954440867	1.0	0.9777816884836987	95.68717023798625
INTERPRO	IPR004841:Amino acid permease-associated region	3	0.43988269794721413	0.1913015154058639	FBGN0039844, FBGN0051547, FBGN0036493	549	15	10196	3.7143897996357014	1.0	0.9882837521414617	96.01166111564304
GOTERM_MF_FAT	GO:0015171~amino acid transmembrane transporter activity	5	0.7331378299120235	0.21767290714421628	FBGN0039844, FBGN0031424, FBGN0051547, FBGN0036007, FBGN0036493	397	48	7918	2.077560873215785	1.0	0.9430527957383159	97.2727347596829
Annotation Cluster 18	Enrichment Score: 0.8805191702460793
Category	Term	Count	%	PValue	Genes	List Total	Pop Hits	Pop Total	Fold Enrichment	Bonferroni	Benjamini	FDR
INTERPRO	IPR013087:Zinc finger, C2H2-type/integrase, DNA-binding	15	2.1994134897360706	0.02394279895112682	FBGN0039169, FBGN0259789, FBGN0035690, FBGN0013469, FBGN0031573, FBGN0000289, FBGN0039860, FBGN0002985, FBGN0036395, FBGN0051632, FBGN0000233, FBGN0003396, FBGN0022699, FBGN0040305, FBGN0001325	549	145	10196	1.9212361032598455	0.9999999807081964	0.6705148831173819	30.768769177574985
GOTERM_MF_FAT	GO:0008270~zinc ion binding	60	8.797653958944283	0.13648857485299118	FBGN0038391, FBGN0051534, FBGN0035137, FBGN0011836, FBGN0035690, FBGN0031597, FBGN0036395, FBGN0037442, FBGN0051632, FBGN0041789, FBGN0000233, FBGN0039169, FBGN0029152, FBGN0259789, FBGN0011768, FBGN0011826, FBGN0003651, FBGN0002869, FBGN0052850, FBGN0000289, FBGN0063485, FBGN0039860, FBGN0037555, FBGN0023172, FBGN0053192, FBGN0035791, FBGN0001325, FBGN0022699, FBGN0002781, FBGN0038135, FBGN00315…	397	1026	7918	1.1663499639106163	1.0	0.9028661208243178	88.38857668735336
INTERPRO	IPR007087:Zinc finger, C2H2-type	22	3.225806451612903	0.19877185456727223	FBGN0039169, FBGN0005630, FBGN0035137, FBGN0259789, FBGN0013469, FBGN0035690, FBGN0031573, FBGN0031597, FBGN0000289, FBGN0039860, FBGN0002985, FBGN0036395, FBGN0024244, FBGN0032401, FBGN0051632, FBGN0000233, FBGN0032730, FBGN0033569, FBGN0003396, FBGN0001325, FBGN0040305, FBGN0022699	549	320	10196	1.2768214936247724	1.0	0.9890258920537669	96.53553707233775
INTERPRO	IPR015880:Zinc finger, C2H2-like	22	3.225806451612903	0.21305593898105968	FBGN0039169, FBGN0005630, FBGN0035137, FBGN0259789, FBGN0013469, FBGN0035690, FBGN0031573, FBGN0031597, FBGN0000289, FBGN0039860, FBGN0002985, FBGN0036395, FBGN0024244, FBGN0032401, FBGN0051632, FBGN0000233, FBGN0032730, FBGN0033569, FBGN0003396, FBGN0001325, FBGN0040305, FBGN0022699	549	324	10196	1.261058265308417	1.0	0.9889266703318701	97.363093377834
SMART	SM00355:ZnF_C2H2	22	3.225806451612903	0.2859462440542528	FBGN0039169, FBGN0005630, FBGN0035137, FBGN0259789, FBGN0013469, FBGN0035690, FBGN0031573, FBGN0031597, FBGN0000289, FBGN0039860, FBGN0002985, FBGN0036395, FBGN0024244, FBGN0032401, FBGN0051632, FBGN0000233, FBGN0032730, FBGN0033569, FBGN0003396, FBGN0001325, FBGN0040305, FBGN0022699	274	324	4824	1.1954582319545823	1.0	0.9932338472113563	98.40890869805663
Annotation Cluster 19	Enrichment Score: 0.8692992618025219
Category	Term	Count	%	PValue	Genes	List Total	Pop Hits	Pop Total	Fold Enrichment	Bonferroni	Benjamini	FDR
GOTERM_MF_FAT	GO:0030695~GTPase regulator activity	14	2.0527859237536656	0.025159696647112137	FBGN0035916, FBGN0031762, FBGN0036257, FBGN0050456, FBGN0015793, FBGN0024273, FBGN0015269, FBGN0086906, FBGN0030286, FBGN0038747, FBGN0023172, FBGN0050372, FBGN0051048, FBGN0030230	397	142	7918	1.9663674743676163	0.9999995323204698	0.5757283419199593	31.194203192231583
GOTERM_MF_FAT	GO:0060589~nucleoside-triphosphatase regulator activity	14	2.0527859237536656	0.02924443524042758	FBGN0035916, FBGN0031762, FBGN0036257, FBGN0050456, FBGN0015793, FBGN0024273, FBGN0015269, FBGN0086906, FBGN0030286, FBGN0038747, FBGN0023172, FBGN0050372, FBGN0051048, FBGN0030230	397	145	7918	1.9256840093807	0.999999957649711	0.6106134825390008	35.30537319314253
GOTERM_MF_FAT	GO:0005083~small GTPase regulator activity	11	1.6129032258064515	0.04323624514320863	FBGN0015269, FBGN0035916, FBGN0086906, FBGN0030286, FBGN0036257, FBGN0023172, FBGN0050456, FBGN0050372, FBGN0015793, FBGN0024273, FBGN0030230	397	108	7918	2.0313928538109898	0.9999999999895216	0.7175023521432413	47.717692714404336
GOTERM_BP_FAT	GO:0051056~regulation of small GTPase mediated signal transduction	8	1.1730205278592376	0.09221731008786568	FBGN0015269, FBGN0035916, FBGN0086906, FBGN0030286, FBGN0023172, FBGN0013469, FBGN0050456, FBGN0050372	328	94	7937	2.0594187856772184	1.0	0.9526816975333199	79.74453240419518
GOTERM_BP_FAT	GO:0046578~regulation of Ras protein signal transduction	7	1.0263929618768328	0.10635574538219592	FBGN0015269, FBGN0035916, FBGN0086906, FBGN0023172, FBGN0013469, FBGN0050456, FBGN0050372	328	79	7937	2.144141710404446	1.0	0.9535100682063828	84.3673651468461
GOTERM_MF_FAT	GO:0005096~GTPase activator activity	7	1.0263929618768328	0.15710838028489454	FBGN0015269, FBGN0035916, FBGN0030286, FBGN0038747, FBGN0036257, FBGN0050372, FBGN0015793	397	73	7918	1.9124943928780924	1.0	0.9131967822837115	91.85527541158068
GOTERM_MF_FAT	GO:0008047~enzyme activator activity	8	1.1730205278592376	0.1695008573177239	FBGN0015269, FBGN0035916, FBGN0027491, FBGN0030286, FBGN0038747, FBGN0036257, FBGN0050372, FBGN0015793	397	91	7918	1.7533700556370582	1.0	0.9202966516116841	93.44618714071044
GOTERM_MF_FAT	GO:0005085~guanyl-nucleotide exchange factor activity	6	0.8797653958944283	0.17978549932997273	FBGN0031762, FBGN0086906, FBGN0030286, FBGN0023172, FBGN0050456, FBGN0051048	397	60	7918	1.9944584382871535	1.0	0.9283799165551184	94.5412963737392
GOTERM_MF_FAT	GO:0005088~Ras guanyl-nucleotide exchange factor activity	4	0.5865102639296188	0.2405634460872341	FBGN0086906, FBGN0030286, FBGN0023172, FBGN0050456	397	34	7918	2.346421692102534	1.0	0.9515374269175296	98.23600897977438
SP_PIR_KEYWORDS	GTPase activation	3	0.43988269794721413	0.28302808451521694	FBGN0030286, FBGN0038747, FBGN0036257	650	21	12980	2.852747252747253	1.0	0.8714920814000424	98.56136304667851
GOTERM_BP_FAT	GO:0035023~regulation of Rho protein signal transduction	3	0.43988269794721413	0.321750729637321	FBGN0086906, FBGN0023172, FBGN0050456	328	28	7937	2.592661149825784	1.0	0.9902405781688998	99.83507523380366
GOTERM_MF_FAT	GO:0005089~Rho guanyl-nucleotide exchange factor activity	3	0.43988269794721413	0.37614341719239885	FBGN0086906, FBGN0023172, FBGN0050456	397	26	7918	2.301298198023639	1.0	0.9842693776159449	99.9015183669911
GOTERM_MF_FAT	GO:0005099~Ras GTPase activator activity	4	0.5865102639296188	0.40633243923070184	FBGN0015269, FBGN0035916, FBGN0036257, FBGN0015793	397	46	7918	1.7343116854670901	1.0	0.9867350098194947	99.95243519834628
Annotation Cluster 20	Enrichment Score: 0.8646135556789362
Category	Term	Count	%	PValue	Genes	List Total	Pop Hits	Pop Total	Fold Enrichment	Bonferroni	Benjamini	FDR
GOTERM_BP_FAT	GO:0006508~proteolysis	41	6.011730205278592	0.037533039064825496	FBGN0029996, FBGN0039611, FBGN0034052, FBGN0050287, FBGN0051265, FBGN0043471, FBGN0034439, FBGN0036332, FBGN0038135, FBGN0035666, FBGN0010501, FBGN0037627, FBGN0031741, FBGN0050049, FBGN0050043, FBGN0039024, FBGN0004066, FBGN0259237, FBGN0035661, FBGN0028950, FBGN0038166, FBGN0050374, FBGN0050091, FBGN0037677, FBGN0032956, FBGN0023197, FBGN0036913, FBGN0034661, FBGN0029826, FBGN0039108, FBGN00350…	328	731	7937	1.357216142270862	1.0	0.8660838126910761	46.813266659034106
INTERPRO	IPR001314:Peptidase S1A, chymotrypsin	18	2.6392961876832843	0.05980715134886161	FBGN0037677, FBGN0050091, FBGN0034052, FBGN0051265, FBGN0050287, FBGN0023197, FBGN0043471, FBGN0035666, FBGN0034661, FBGN0029826, FBGN0037627, FBGN0039108, FBGN0035661, FBGN0011554, FBGN0030774, FBGN0032413, FBGN0030777, FBGN0032412	549	210	10196	1.591881342701015	1.0	0.8718740040744175	60.771214558048335
GOTERM_MF_FAT	GO:0008233~peptidase activity	41	6.011730205278592	0.0940443274541101	FBGN0039611, FBGN0034052, FBGN0050287, FBGN0051265, FBGN0043471, FBGN0034439, FBGN0038135, FBGN0011836, FBGN0035666, FBGN0010501, FBGN0037627, FBGN0031741, FBGN0050049, FBGN0050043, FBGN0039024, FBGN0004066, FBGN0259237, FBGN0035661, FBGN0028950, FBGN0050374, FBGN0050091, FBGN0037677, FBGN0036913, FBGN0023197, FBGN0034661, FBGN0029826, FBGN0039108, FBGN0035049, FBGN0052379, FBGN0030774, FBGN00115…	397	648	7918	1.2619258637310693	1.0	0.8478848440051128	76.5228012733655
GOTERM_MF_FAT	GO:0004252~serine-type endopeptidase activity	20	2.932551319648094	0.10822594432573743	FBGN0037677, FBGN0050091, FBGN0034052, FBGN0051265, FBGN0050287, FBGN0023197, FBGN0043471, FBGN0035666, FBGN0034661, FBGN0029826, FBGN0037627, FBGN0039108, FBGN0035661, FBGN0011554, FBGN0030774, FBGN0032413, FBGN0038745, FBGN0030777, FBGN0032412, FBGN0050374	397	280	7918	1.4246131702051097	1.0	0.8626747356231869	81.37450828945678
INTERPRO	IPR001254:Peptidase S1 and S6, chymotrypsin/Hap	19	2.785923753665689	0.12105758430169566	FBGN0037677, FBGN0050091, FBGN0034052, FBGN0051265, FBGN0050287, FBGN0023197, FBGN0043471, FBGN0035666, FBGN0034661, FBGN0029826, FBGN0037627, FBGN0039108, FBGN0035661, FBGN0011554, FBGN0030774, FBGN0032413, FBGN0030777, FBGN0032412, FBGN0050374	549	248	10196	1.422850931312063	1.0	0.9658835423973172	85.88508088319576
GOTERM_MF_FAT	GO:0008236~serine-type peptidase activity	21	3.0791788856304985	0.14259944162008692	FBGN0037677, FBGN0050091, FBGN0034052, FBGN0051265, FBGN0050287, FBGN0023197, FBGN0043471, FBGN0035666, FBGN0034661, FBGN0029826, FBGN0037627, FBGN0031741, FBGN0039108, FBGN0035661, FBGN0011554, FBGN0030774, FBGN0032413, FBGN0038745, FBGN0030777, FBGN0032412, FBGN0050374	397	308	7918	1.3598580261048774	1.0	0.9073048359206386	89.53762473461033
GOTERM_MF_FAT	GO:0017171~serine hydrolase activity	21	3.0791788856304985	0.1451307269891343	FBGN0037677, FBGN0050091, FBGN0034052, FBGN0051265, FBGN0050287, FBGN0023197, FBGN0043471, FBGN0035666, FBGN0034661, FBGN0029826, FBGN0037627, FBGN0031741, FBGN0039108, FBGN0035661, FBGN0011554, FBGN0030774, FBGN0032413, FBGN0038745, FBGN0030777, FBGN0032412, FBGN0050374	397	310	7918	1.351084748517104	1.0	0.9056131736720412	89.98179675768192
GOTERM_MF_FAT	GO:0004175~endopeptidase activity	29	4.252199413489736	0.15327128068605578	FBGN0039611, FBGN0034052, FBGN0051265, FBGN0050287, FBGN0043471, FBGN0035666, FBGN0010501, FBGN0037627, FBGN0004066, FBGN0039024, FBGN0035661, FBGN0028950, FBGN0050374, FBGN0037677, FBGN0050091, FBGN0023197, FBGN0034661, FBGN0029826, FBGN0039108, FBGN0035049, FBGN0030774, FBGN0011554, FBGN0032413, FBGN0030777, FBGN0038745, FBGN0039609, FBGN0053198, FBGN0259140, FBGN0032412	397	457	7918	1.2656300811887844	1.0	0.9128535716223307	91.29399408465804
SMART	SM00020:Tryp_SPc	19	2.785923753665689	0.16083023696270698	FBGN0037677, FBGN0050091, FBGN0034052, FBGN0051265, FBGN0050287, FBGN0023197, FBGN0043471, FBGN0035666, FBGN0034661, FBGN0029826, FBGN0037627, FBGN0039108, FBGN0035661, FBGN0011554, FBGN0030774, FBGN0032413, FBGN0030777, FBGN0032412, FBGN0050374	274	248	4824	1.3488344713915705	0.9999999999999721	0.979785702638653	88.41831005345021
GOTERM_MF_FAT	GO:0070011~peptidase activity, acting on L-amino acid peptides	36	5.278592375366569	0.22305666800990293	FBGN0039611, FBGN0034052, FBGN0050287, FBGN0051265, FBGN0043471, FBGN0038135, FBGN0011836, FBGN0035666, FBGN0010501, FBGN0037627, FBGN0031741, FBGN0004066, FBGN0039024, FBGN0259237, FBGN0035661, FBGN0028950, FBGN0050374, FBGN0037677, FBGN0050091, FBGN0023197, FBGN0036913, FBGN0034661, FBGN0029826, FBGN0039108, FBGN0035049, FBGN0052379, FBGN0030774, FBGN0011554, FBGN0032413, FBGN0035791, FBGN00396…	397	612	7918	1.173210846051267	1.0	0.9442744847574234	97.53552863424524
INTERPRO	IPR018114:Peptidase S1/S6, chymotrypsin/Hap, active site	14	2.0527859237536656	0.22769602541765094	FBGN0037677, FBGN0050091, FBGN0034052, FBGN0051265, FBGN0050287, FBGN0023197, FBGN0035666, FBGN0034661, FBGN0029826, FBGN0039108, FBGN0035661, FBGN0011554, FBGN0032413, FBGN0032412	549	191	10196	1.3612946909659638	1.0	0.9901400839909641	98.01689763798444
SP_PIR_KEYWORDS	Serine protease	10	1.466275659824047	0.2339910200753536	FBGN0037677, FBGN0039108, FBGN0034052, FBGN0051265, FBGN0050287, FBGN0023197, FBGN0035661, FBGN0011554, FBGN0035666, FBGN0034661	650	135	12980	1.4792022792022792	1.0	0.860898897991593	96.65634722358521
SP_PIR_KEYWORDS	Protease	16	2.346041055718475	0.3431827113862676	FBGN0037677, FBGN0034052, FBGN0051265, FBGN0036913, FBGN0050287, FBGN0023197, FBGN0035666, FBGN0034661, FBGN0010501, FBGN0039108, FBGN0035049, FBGN0004066, FBGN0035661, FBGN0011554, FBGN0028950, FBGN0063923	650	264	12980	1.2102564102564104	1.0	0.8915912877269203	99.5292439298851
Annotation Cluster 21	Enrichment Score: 0.8338990322732516
Category	Term	Count	%	PValue	Genes	List Total	Pop Hits	Pop Total	Fold Enrichment	Bonferroni	Benjamini	FDR
GOTERM_CC_FAT	GO:0016021~integral to membrane	73	10.703812316715542	0.06633941776141432	FBGN0051072, FBGN0037408, FBGN0051530, FBGN0037212, FBGN0037485, FBGN0024150, FBGN0030992, FBGN0034612, FBGN0031969, FBGN0003169, FBGN0052091, FBGN0085434, FBGN0033124, FBGN0039736, FBGN0027535, FBGN0045064, FBGN0052054, FBGN0052053, FBGN0038404, FBGN0036493, FBGN0029906, FBGN0034392, FBGN0039596, FBGN0031244, FBGN0036978, FBGN0003328, FBGN0037007, FBGN0033139, FBGN0038984, FBGN0042178, FBGN00367…	218	1360	4786	1.1784201295196977	0.9999999622369592	0.8502972900959791	58.98232229125288
GOTERM_CC_FAT	GO:0031224~intrinsic to membrane	73	10.703812316715542	0.08886532043709514	FBGN0051072, FBGN0037408, FBGN0051530, FBGN0037212, FBGN0037485, FBGN0024150, FBGN0030992, FBGN0034612, FBGN0031969, FBGN0003169, FBGN0052091, FBGN0085434, FBGN0033124, FBGN0039736, FBGN0027535, FBGN0045064, FBGN0052054, FBGN0052053, FBGN0038404, FBGN0036493, FBGN0029906, FBGN0034392, FBGN0039596, FBGN0031244, FBGN0036978, FBGN0003328, FBGN0037007, FBGN0033139, FBGN0038984, FBGN0042178, FBGN00367…	218	1382	4786	1.1596609089340006	0.9999999999136899	0.9014614497360035	70.1276046324405
SP_PIR_KEYWORDS	membrane	68	9.970674486803519	0.08902526021338257	FBGN0037212, FBGN0000473, FBGN0024150, FBGN0085434, FBGN0033124, FBGN0039736, FBGN0033980, FBGN0027535, FBGN0045064, FBGN0010379, FBGN0031688, FBGN0029906, FBGN0039596, FBGN0025454, FBGN0003328, FBGN0033139, FBGN0038037, FBGN0038984, FBGN0004369, FBGN0037551, FBGN0053198, FBGN0261263, FBGN0039818, FBGN0028956, FBGN0015714, FBGN0050489, FBGN0033397, FBGN0039520, FBGN0015286, FBGN0033395, FBGN00048…	650	1139	12980	1.1921928817451204	0.9999999989757492	0.6447612648855716	69.53581792243322
SP_PIR_KEYWORDS	transmembrane	57	8.357771260997067	0.28569707386355975	FBGN0037408, FBGN0037212, FBGN0037485, FBGN0024150, FBGN0085434, FBGN0033124, FBGN0039736, FBGN0036066, FBGN0027535, FBGN0045064, FBGN0052054, FBGN0036493, FBGN0052053, FBGN0029906, FBGN0039596, FBGN0003328, FBGN0033139, FBGN0038984, FBGN0004369, FBGN0053198, FBGN0039818, FBGN0028956, FBGN0039520, FBGN0004841, FBGN0041248, FBGN0019940, FBGN0024236, FBGN0011259, FBGN0052843, FBGN0038717, FBGN00284…	650	1039	12980	1.0955208410453838	1.0	0.8671704885591804	98.62816084287658
UP_SEQ_FEATURE	transmembrane region	30	4.398826979472141	0.4514210720186328	FBGN0028956, FBGN0039520, FBGN0004841, FBGN0041248, FBGN0019940, FBGN0024236, FBGN0011259, FBGN0085434, FBGN0027535, FBGN0045064, FBGN0016032, FBGN0036485, FBGN0029906, FBGN0034902, FBGN0039596, FBGN0031529, FBGN0013984, FBGN0011705, FBGN0003328, FBGN0041250, FBGN0052476, FBGN0038984, FBGN0035977, FBGN0085442, FBGN0010350, FBGN0004369, FBGN0004919, FBGN0053198, FBGN0001404, FBGN0035976	146	575	2975	1.0631328171530672	1.0	0.9999996775766024	99.98119588762685
Annotation Cluster 22	Enrichment Score: 0.7903285546552052
Category	Term	Count	%	PValue	Genes	List Total	Pop Hits	Pop Total	Fold Enrichment	Bonferroni	Benjamini	FDR
GOTERM_CC_FAT	GO:0030054~cell junction	10	1.466275659824047	0.15291373353999832	FBGN0041096, FBGN0013984, FBGN0003328, FBGN0026192, FBGN0259212, FBGN0041789, FBGN0003256, FBGN0016032, FBGN0261263, FBGN0011202	218	134	4786	1.6383677940572368	1.0	0.899307058022587	88.40418141746618
GOTERM_CC_FAT	GO:0005912~adherens junction	5	0.7331378299120235	0.16244083641715817	FBGN0041096, FBGN0003328, FBGN0259212, FBGN0041789, FBGN0011202	218	47	4786	2.335545578762444	1.0	0.8899619446113386	89.9878311131177
GOTERM_CC_FAT	GO:0070161~anchoring junction	5	0.7331378299120235	0.17134546988811367	FBGN0041096, FBGN0003328, FBGN0259212, FBGN0041789, FBGN0011202	218	48	4786	2.286888379204893	1.0	0.8808383432625653	91.2851011067732
Annotation Cluster 23	Enrichment Score: 0.7865206125361118
Category	Term	Count	%	PValue	Genes	List Total	Pop Hits	Pop Total	Fold Enrichment	Bonferroni	Benjamini	FDR
GOTERM_CC_FAT	GO:0005887~integral to plasma membrane	14	2.0527859237536656	0.112873057147723	FBGN0037212, FBGN0004841, FBGN0024236, FBGN0031969, FBGN0003169, FBGN0085434, FBGN0013984, FBGN0014033, FBGN0003328, FBGN0035977, FBGN0010350, FBGN0035976, FBGN0001404, FBGN0039709	218	198	4786	1.5523121119451395	0.9999999999998882	0.8991380341321651	78.87914932193996
GOTERM_CC_FAT	GO:0031226~intrinsic to plasma membrane	14	2.0527859237536656	0.12283004341786456	FBGN0037212, FBGN0004841, FBGN0024236, FBGN0031969, FBGN0003169, FBGN0085434, FBGN0013984, FBGN0014033, FBGN0003328, FBGN0035977, FBGN0010350, FBGN0035976, FBGN0001404, FBGN0039709	218	201	4786	1.529143274453421	0.9999999999999932	0.9027915960326705	81.75811911564143
GOTERM_CC_FAT	GO:0044459~plasma membrane part	24	3.519061583577713	0.15095729579813244	FBGN0259212, FBGN0015286, FBGN0037212, FBGN0004841, FBGN0024236, FBGN0031969, FBGN0003169, FBGN0011202, FBGN0041096, FBGN0013984, FBGN0085434, FBGN0026192, FBGN0014033, FBGN0003328, FBGN0041789, FBGN0035977, FBGN0023172, FBGN0010350, FBGN0003256, FBGN0001404, FBGN0016032, FBGN0035976, FBGN0261263, FBGN0039709	218	405	4786	1.3009853890587837	1.0	0.909003076305726	88.05162720840583
GOTERM_CC_FAT	GO:0005886~plasma membrane	39	5.718475073313782	0.3413253538163127	FBGN0039818, FBGN0028956, FBGN0039520, FBGN0002781, FBGN0015286, FBGN0037212, FBGN0004841, FBGN0041248, FBGN0024236, FBGN0003169, FBGN0031969, FBGN0011202, FBGN0011259, FBGN0085434, FBGN0026192, FBGN0052843, FBGN0041789, FBGN0003256, FBGN0016032, FBGN0010379, FBGN0036485, FBGN0259212, FBGN0041096, FBGN0013984, FBGN0011705, FBGN0003328, FBGN0041250, FBGN0014033, FBGN0052476, FBGN0085442, FBGN00359…	218	781	4786	1.09630090803369	1.0	0.9755956843121386	99.55756721353808
Annotation Cluster 24	Enrichment Score: 0.7741141575885059
Category	Term	Count	%	PValue	Genes	List Total	Pop Hits	Pop Total	Fold Enrichment	Bonferroni	Benjamini	FDR
INTERPRO	IPR015897:CHK kinase-like	6	0.8797653958944283	0.12926038843894277	FBGN0042110, FBGN0039328, FBGN0037934, FBGN0039319, FBGN0034480, FBGN0051102	549	50	10196	2.2286338797814205	1.0	0.9697569904339989	87.75694803803373
INTERPRO	IPR004119:Protein of unknown function DUF227	6	0.8797653958944283	0.12926038843894277	FBGN0042110, FBGN0039328, FBGN0037934, FBGN0039319, FBGN0034480, FBGN0051102	549	50	10196	2.2286338797814205	1.0	0.9697569904339989	87.75694803803373
SMART	SM00587:CHK	6	0.8797653958944283	0.1504601902225447	FBGN0042110, FBGN0039328, FBGN0037934, FBGN0039319, FBGN0034480, FBGN0051102	274	50	4824	2.1127007299270075	0.9999999999997519	0.992072842836461	86.53055663064028
PIR_SUPERFAMILY	PIRSF014263:Drosophila hypothetical protein EG_34F3.5	3	0.43988269794721413	0.31855971176588205	FBGN0039319, FBGN0034480, FBGN0051102	136	22	2596	2.6029411764705883	1.0	0.9992773560855119	98.86521636036977
Annotation Cluster 25	Enrichment Score: 0.732724115980438
Category	Term	Count	%	PValue	Genes	List Total	Pop Hits	Pop Total	Fold Enrichment	Bonferroni	Benjamini	FDR
UP_SEQ_FEATURE	signal peptide	26	3.812316715542522	0.15880992730724766	FBGN0010388, FBGN0011293, FBGN0028956, FBGN0040736, FBGN0000278, FBGN0024236, FBGN0020623, FBGN0011259, FBGN0000277, FBGN0000276, FBGN0023495, FBGN0010381, FBGN0025583, FBGN0002570, FBGN0010385, FBGN0034329, FBGN0012042, FBGN0014865, FBGN0002569, FBGN0013984, FBGN0003328, FBGN0052476, FBGN0011554, FBGN0000079, FBGN0004369, FBGN0004919, FBGN0023178	146	419	2975	1.2644260633602509	1.0	0.9999988000736175	91.54937784427734
SP_PIR_KEYWORDS	disulfide bond	18	2.6392961876832843	0.176593372700857	FBGN0028956, FBGN0034329, FBGN0040736, FBGN0039596, FBGN0019940, FBGN0020623, FBGN0011259, FBGN0013984, FBGN0003328, FBGN0086906, FBGN0052476, FBGN0011554, FBGN0000079, FBGN0035977, FBGN0010381, FBGN0025583, FBGN0010385, FBGN0035976	650	265	12980	1.356400580551524	1.0	0.8592423007274661	91.60041932595253
UP_SEQ_FEATURE	disulfide bond	17	2.4926686217008798	0.18556593916675743	FBGN0028956, FBGN0034329, FBGN0040736, FBGN0039596, FBGN0019940, FBGN0020623, FBGN0011259, FBGN0013984, FBGN0086906, FBGN0052476, FBGN0011554, FBGN0000079, FBGN0035977, FBGN0010381, FBGN0025583, FBGN0010385, FBGN0035976	146	258	2975	1.3426515875544227	1.0	0.9999946376302644	94.67510605890764
SP_PIR_KEYWORDS	signal	26	3.812316715542522	0.22529586663592374	FBGN0010388, FBGN0011293, FBGN0028956, FBGN0040736, FBGN0000278, FBGN0024236, FBGN0020623, FBGN0011259, FBGN0000277, FBGN0000276, FBGN0023495, FBGN0010381, FBGN0025583, FBGN0002570, FBGN0010385, FBGN0034329, FBGN0012042, FBGN0014865, FBGN0002569, FBGN0013984, FBGN0003328, FBGN0052476, FBGN0011554, FBGN0000079, FBGN0004369, FBGN0004919, FBGN0023178	650	425	12980	1.2216470588235295	1.0	0.8678686564326232	96.13889432361816
Annotation Cluster 26	Enrichment Score: 0.7324361295556474
Category	Term	Count	%	PValue	Genes	List Total	Pop Hits	Pop Total	Fold Enrichment	Bonferroni	Benjamini	FDR
GOTERM_BP_FAT	GO:0010627~regulation of protein kinase cascade	5	0.7331378299120235	0.10611662963459817	FBGN0259212, FBGN0015286, FBGN0010303, FBGN0031885, FBGN0027363	328	44	7937	2.749792128603104	1.0	0.9558976720202199	84.29818837490382
GOTERM_BP_FAT	GO:0070302~regulation of stress-activated protein kinase signaling pathway	4	0.5865102639296188	0.1433852690162546	FBGN0259212, FBGN0015286, FBGN0010303, FBGN0031885	328	32	7937	3.0247713414634148	1.0	0.9710494968011876	92.2248818985251
GOTERM_BP_FAT	GO:0046328~regulation of JNK cascade	4	0.5865102639296188	0.1433852690162546	FBGN0259212, FBGN0015286, FBGN0010303, FBGN0031885	328	32	7937	3.0247713414634148	1.0	0.9710494968011876	92.2248818985251
GOTERM_BP_FAT	GO:0080135~regulation of cellular response to stress	4	0.5865102639296188	0.15320462238934252	FBGN0259212, FBGN0015286, FBGN0010303, FBGN0031885	328	33	7937	2.933111603843311	1.0	0.9749554370700723	93.57206382905791
GOTERM_BP_FAT	GO:0043408~regulation of MAPKKK cascade	4	0.5865102639296188	0.1632289998103584	FBGN0259212, FBGN0015286, FBGN0010303, FBGN0031885	328	34	7937	2.8468436154949783	1.0	0.9757348895537199	94.71899812446883
GOTERM_BP_FAT	GO:0033554~cellular response to stress	7	1.0263929618768328	0.7387908628326849	FBGN0259212, FBGN0042173, FBGN0003480, FBGN0015546, FBGN0010303, FBGN0024555, FBGN0031885	328	176	7937	0.9624272450110866	1.0	0.999665822776688	99.9999999761163
Annotation Cluster 27	Enrichment Score: 0.7236026897177417
Category	Term	Count	%	PValue	Genes	List Total	Pop Hits	Pop Total	Fold Enrichment	Bonferroni	Benjamini	FDR
GOTERM_BP_FAT	GO:0046622~positive regulation of organ growth	3	0.43988269794721413	0.022738185270811374	FBGN0010379, FBGN0013984, FBGN0015279	328	6	7937	12.099085365853657	0.9999999999999933	0.7886392980839599	31.58638617330849
GOTERM_BP_FAT	GO:0051240~positive regulation of multicellular organismal process	5	0.7331378299120235	0.02346829496638751	FBGN0010379, FBGN0013984, FBGN0015269, FBGN0003256, FBGN0261263	328	27	7937	4.481142728093948	0.9999999999999977	0.7838429267988076	32.425053823877484
GOTERM_BP_FAT	GO:0040014~regulation of multicellular organism growth	4	0.5865102639296188	0.08962770491111927	FBGN0010379, FBGN0013984, FBGN0015269, FBGN0015279	328	26	7937	3.722795497185741	1.0	0.951603517176571	78.76952599474762
GOTERM_BP_FAT	GO:0032870~cellular response to hormone stimulus	4	0.5865102639296188	0.08962770491111927	FBGN0010379, FBGN0013984, FBGN0015279, FBGN0038984	328	26	7937	3.722795497185741	1.0	0.951603517176571	78.76952599474762
GOTERM_BP_FAT	GO:0032535~regulation of cellular component size	8	1.1730205278592376	0.11330560680734438	FBGN0010379, FBGN0013984, FBGN0015269, FBGN0015279, FBGN0259212, FBGN0010303, FBGN0065032, FBGN0021814	328	99	7937	1.9554077358955408	1.0	0.9525070103128859	86.25727949368027
GOTERM_BP_FAT	GO:0040018~positive regulation of multicellular organism growth	3	0.43988269794721413	0.12494215695000391	FBGN0010379, FBGN0013984, FBGN0015269	328	15	7937	4.839634146341464	1.0	0.9639404389457795	88.9493661366483
GOTERM_BP_FAT	GO:0045927~positive regulation of growth	4	0.5865102639296188	0.1337861905082405	FBGN0010379, FBGN0013984, FBGN0015269, FBGN0015279	328	31	7937	3.12234461054288	1.0	0.9683895360450663	90.65502537742421
GOTERM_BP_FAT	GO:0016049~cell growth	5	0.7331378299120235	0.13437395368855742	FBGN0013984, FBGN0015269, FBGN0015279, FBGN0259212, FBGN0010303	328	48	7937	2.5206427845528454	1.0	0.9670495032614097	90.75912665359321
GOTERM_BP_FAT	GO:0030307~positive regulation of cell growth	3	0.43988269794721413	0.15352388227442126	FBGN0010379, FBGN0013984, FBGN0015279	328	17	7937	4.270265423242467	1.0	0.9737110386322664	93.61194355443394
KEGG_PATHWAY	dme04150:mTOR signaling pathway	4	0.5865102639296188	0.15984075286601773	FBGN0010379, FBGN0015279, FBGN0003256, FBGN0035860	107	27	2054	2.8438906195915536	0.9999989418010409	0.8990527354518396	84.22822230321228
GOTERM_BP_FAT	GO:0043434~response to peptide hormone stimulus	3	0.43988269794721413	0.1682496851309083	FBGN0010379, FBGN0013984, FBGN0015279	328	18	7937	4.033028455284553	1.0	0.9773724196147735	95.2183117171649
GOTERM_BP_FAT	GO:0032869~cellular response to insulin stimulus	3	0.43988269794721413	0.1682496851309083	FBGN0010379, FBGN0013984, FBGN0015279	328	18	7937	4.033028455284553	1.0	0.9773724196147735	95.2183117171649
GOTERM_BP_FAT	GO:0032868~response to insulin stimulus	3	0.43988269794721413	0.1682496851309083	FBGN0010379, FBGN0013984, FBGN0015279	328	18	7937	4.033028455284553	1.0	0.9773724196147735	95.2183117171649
GOTERM_BP_FAT	GO:0008286~insulin receptor signaling pathway	3	0.43988269794721413	0.1682496851309083	FBGN0010379, FBGN0013984, FBGN0015279	328	18	7937	4.033028455284553	1.0	0.9773724196147735	95.2183117171649
GOTERM_BP_FAT	GO:0008361~regulation of cell size	6	0.8797653958944283	0.195911100491163	FBGN0010379, FBGN0013984, FBGN0015269, FBGN0015279, FBGN0259212, FBGN0010303	328	75	7937	1.9358536585365853	1.0	0.9829420339649511	97.26373158585866
GOTERM_BP_FAT	GO:0045793~positive regulation of cell size	3	0.43988269794721413	0.19833678525325757	FBGN0010379, FBGN0013984, FBGN0015279	328	20	7937	3.6297256097560973	1.0	0.9829898202696514	97.39682176948132
GOTERM_BP_FAT	GO:0007167~enzyme linked receptor protein signaling pathway	9	1.3196480938416422	0.24805098620972518	FBGN0010379, FBGN0013984, FBGN0000414, FBGN0015279, FBGN0038279, FBGN0027535, FBGN0003256, FBGN0003169, FBGN0003396	328	145	7937	1.501955424726661	1.0	0.9888338442846508	99.09501808060088
GOTERM_BP_FAT	GO:0009719~response to endogenous stimulus	4	0.5865102639296188	0.26023957100127426	FBGN0010379, FBGN0013984, FBGN0015279, FBGN0038984	328	43	7937	2.250992626205332	1.0	0.9894358972673274	99.30895292921608
GOTERM_BP_FAT	GO:0009725~response to hormone stimulus	4	0.5865102639296188	0.26023957100127426	FBGN0010379, FBGN0013984, FBGN0015279, FBGN0038984	328	43	7937	2.250992626205332	1.0	0.9894358972673274	99.30895292921608
GOTERM_BP_FAT	GO:0040007~growth	7	1.0263929618768328	0.30017675936481725	FBGN0013984, FBGN0015269, FBGN0015279, FBGN0259212, FBGN0035049, FBGN0010303, FBGN0036007	328	110	7937	1.5398835920177385	1.0	0.989991941001795	99.72348335970845
GOTERM_BP_FAT	GO:0048588~developmental cell growth	3	0.43988269794721413	0.3522297761455805	FBGN0013984, FBGN0015269, FBGN0010303	328	30	7937	2.419817073170732	1.0	0.9924795981718944	99.92277952761718
KEGG_PATHWAY	dme04914:Progesterone-mediated oocyte maturation	4	0.5865102639296188	0.3556045520594193	FBGN0010379, FBGN0015279, FBGN0000489, FBGN0003256	107	41	2054	1.8728060177798038	0.9999999999999991	0.901174358293136	99.05348639401078
GOTERM_BP_FAT	GO:0046620~regulation of organ growth	3	0.43988269794721413	0.38222215648989577	FBGN0010379, FBGN0013984, FBGN0015279	328	32	7937	2.268578506097561	1.0	0.9931842839564513	99.9646864186412
GOTERM_BP_FAT	GO:0001558~regulation of cell growth	3	0.43988269794721413	0.38222215648989577	FBGN0010379, FBGN0013984, FBGN0015279	328	32	7937	2.268578506097561	1.0	0.9931842839564513	99.9646864186412
GOTERM_BP_FAT	GO:0010033~response to organic substance	7	1.0263929618768328	0.3887082001967272	FBGN0010379, FBGN0013984, FBGN0066292, FBGN0015279, FBGN0038984, FBGN0000473, FBGN0003256	328	122	7937	1.3884196321471414	1.0	0.9934250859851466	99.97033171772972
GOTERM_BP_FAT	GO:0042127~regulation of cell proliferation	4	0.5865102639296188	0.41895910193707275	FBGN0010379, FBGN0013984, FBGN0015279, FBGN0003396	328	57	7937	1.698117244330338	1.0	0.9950741860435142	99.98716138534587
GOTERM_BP_FAT	GO:0040008~regulation of growth	6	0.8797653958944283	0.41986682441523165	FBGN0010379, FBGN0013984, FBGN0015269, FBGN0015279, FBGN0036007, FBGN0024273	328	103	7937	1.4096021785460573	1.0	0.9949686605099262	99.9874884221026
GOTERM_BP_FAT	GO:0048589~developmental growth	5	0.7331378299120235	0.4204188621777928	FBGN0013984, FBGN0015269, FBGN0259212, FBGN0035049, FBGN0010303	328	80	7937	1.5123856707317074	1.0	0.9948319431097443	99.98768346766978
GOTERM_BP_FAT	GO:0007169~transmembrane receptor protein tyrosine kinase signaling pathway	6	0.8797653958944283	0.46869642099843745	FBGN0010379, FBGN0013984, FBGN0000414, FBGN0015279, FBGN0038279, FBGN0003256	328	109	7937	1.3320093980756322	1.0	0.9963344981910836	99.99706832572298
Annotation Cluster 28	Enrichment Score: 0.6885350070333929
Category	Term	Count	%	PValue	Genes	List Total	Pop Hits	Pop Total	Fold Enrichment	Bonferroni	Benjamini	FDR
GOTERM_BP_FAT	GO:0046854~phosphoinositide phosphorylation	3	0.43988269794721413	0.040193373066039394	FBGN0037339, FBGN0015278, FBGN0015279	328	8	7937	9.074314024390244	1.0	0.8749459946391707	49.18822712056231
GOTERM_BP_FAT	GO:0046834~lipid phosphorylation	3	0.43988269794721413	0.050295487106537556	FBGN0037339, FBGN0015278, FBGN0015279	328	9	7937	8.066056910569106	1.0	0.8839488287202477	57.329723610214145
GOTERM_MF_FAT	GO:0001727~lipid kinase activity	3	0.43988269794721413	0.08607222816522113	FBGN0037339, FBGN0015278, FBGN0015279	397	10	7918	5.98337531486146	1.0	0.8514369439862477	73.30225788693548
GOTERM_BP_FAT	GO:0030258~lipid modification	4	0.5865102639296188	0.08962770491111927	FBGN0037339, FBGN0015278, FBGN0015279, FBGN0038984	328	26	7937	3.722795497185741	1.0	0.951603517176571	78.76952599474762
INTERPRO	IPR000403:Phosphatidylinositol 3- and 4-kinase, catalytic	3	0.43988269794721413	0.11504703181094879	FBGN0037339, FBGN0015278, FBGN0015279	549	11	10196	5.06507699950323	1.0	0.9637772464415039	84.34732058216021
SMART	SM00146:PI3Kc	3	0.43988269794721413	0.12532320174687692	FBGN0037339, FBGN0015278, FBGN0015279	274	11	4824	4.801592568015926	0.9999999999554473	0.9914930321185146	80.72272781750326
GOTERM_MF_FAT	GO:0004428~inositol or phosphatidylinositol kinase activity	3	0.43988269794721413	0.20777179846885963	FBGN0037339, FBGN0015278, FBGN0015279	397	17	7918	3.5196325381538007	1.0	0.9376792428933933	96.7200426106662
KEGG_PATHWAY	dme04070:Phosphatidylinositol signaling system	4	0.5865102639296188	0.3556045520594193	FBGN0037339, FBGN0015278, FBGN0015279, FBGN0010350	107	41	2054	1.8728060177798038	0.9999999999999991	0.901174358293136	99.05348639401078
GOTERM_BP_FAT	GO:0006650~glycerophospholipid metabolic process	4	0.5865102639296188	0.38533338176267523	FBGN0037339, FBGN0015278, FBGN0015279, FBGN0010350	328	54	7937	1.7924570912375792	1.0	0.9932909041161045	99.96750968620456
GOTERM_BP_FAT	GO:0046486~glycerolipid metabolic process	4	0.5865102639296188	0.45196021525820107	FBGN0037339, FBGN0015278, FBGN0015279, FBGN0010350	328	60	7937	1.6132113821138212	1.0	0.9957908484644311	99.99510885094519
GOTERM_BP_FAT	GO:0006644~phospholipid metabolic process	5	0.7331378299120235	0.457465118486683	FBGN0037339, FBGN0015278, FBGN0015279, FBGN0030013, FBGN0010350	328	84	7937	1.440367305458769	1.0	0.99602167983838	99.99585951369725
KEGG_PATHWAY	dme00562:Inositol phosphate metabolism	3	0.43988269794721413	0.5314310097472116	FBGN0037339, FBGN0015278, FBGN0015279	107	34	2054	1.6937877954920286	1.0	0.926009034619469	99.96773991330694
GOTERM_BP_FAT	GO:0030384~phosphoinositide metabolic process	3	0.43988269794721413	0.5709660328248276	FBGN0037339, FBGN0015278, FBGN0015279	328	46	7937	1.5781415694591727	1.0	0.9983734763811953	99.99991395577334
GOTERM_BP_FAT	GO:0019637~organophosphate metabolic process	5	0.7331378299120235	0.571094931597896	FBGN0037339, FBGN0015278, FBGN0015279, FBGN0030013, FBGN0010350	328	97	7937	1.2473283882323358	1.0	0.9983207741665806	99.99991438142195
Annotation Cluster 29	Enrichment Score: 0.6615308497664202
Category	Term	Count	%	PValue	Genes	List Total	Pop Hits	Pop Total	Fold Enrichment	Bonferroni	Benjamini	FDR
INTERPRO	IPR001452:Src homology-3 domain	7	1.0263929618768328	0.18940784180278847	FBGN0063485, FBGN0086906, FBGN0000317, FBGN0050372, FBGN0038466, FBGN0027363, FBGN0051048	549	72	10196	1.8056061526006884	1.0	0.9891884741273944	95.86757565749329
SMART	SM00326:SH3	7	1.0263929618768328	0.2210408788653356	FBGN0063485, FBGN0086906, FBGN0000317, FBGN0050372, FBGN0038466, FBGN0027363, FBGN0051048	274	72	4824	1.7116788321167884	1.0	0.9882790969774212	95.36310341066535
SP_PIR_KEYWORDS	sh3 domain	5	0.7331378299120235	0.22846959381918977	FBGN0063485, FBGN0000317, FBGN0050372, FBGN0038466, FBGN0027363	650	49	12980	2.037676609105181	1.0	0.8627007553045363	96.33575642662893
UP_SEQ_FEATURE	domain:SH3	3	0.43988269794721413	0.23614439241979007	FBGN0063485, FBGN0086906, FBGN0000317	146	19	2975	3.217375630857967	1.0	0.9999446127123306	97.86957152235009
Annotation Cluster 30	Enrichment Score: 0.6494851317221717
Category	Term	Count	%	PValue	Genes	List Total	Pop Hits	Pop Total	Fold Enrichment	Bonferroni	Benjamini	FDR
GOTERM_MF_FAT	GO:0042277~peptide binding	7	1.0263929618768328	0.08833347218366333	FBGN0013984, FBGN0052843, FBGN0037408, FBGN0035331, FBGN0004841, FBGN0028961, FBGN0250732	397	62	7918	2.2518079141951732	1.0	0.8488155732808876	74.25524450296955
GOTERM_MF_FAT	GO:0008188~neuropeptide receptor activity	5	0.7331378299120235	0.1862698391104143	FBGN0052843, FBGN0037408, FBGN0035331, FBGN0004841, FBGN0028961	397	45	7918	2.2160649314301706	1.0	0.9314124366530752	95.14138442384106
GOTERM_MF_FAT	GO:0042923~neuropeptide binding	5	0.7331378299120235	0.1862698391104143	FBGN0052843, FBGN0037408, FBGN0035331, FBGN0004841, FBGN0028961	397	45	7918	2.2160649314301706	1.0	0.9314124366530752	95.14138442384106
GOTERM_MF_FAT	GO:0001653~peptide receptor activity	5	0.7331378299120235	0.20704396606997327	FBGN0052843, FBGN0037408, FBGN0035331, FBGN0004841, FBGN0028961	397	47	7918	2.1217642960501637	1.0	0.9405926458750669	96.67555011051434
GOTERM_MF_FAT	GO:0008528~peptide receptor activity, G-protein coupled	5	0.7331378299120235	0.20704396606997327	FBGN0052843, FBGN0037408, FBGN0035331, FBGN0004841, FBGN0028961	397	47	7918	2.1217642960501637	1.0	0.9405926458750669	96.67555011051434
KEGG_PATHWAY	dme04080:Neuroactive ligand-receptor interaction	4	0.5865102639296188	0.2689971874955013	FBGN0052843, FBGN0037408, FBGN0011554, FBGN0028961	107	35	2054	2.193858477970627	0.9999999999822334	0.8946362197338498	96.39497868152598
GOTERM_MF_FAT	GO:0030594~neurotransmitter receptor activity	6	0.8797653958944283	0.27175420562882824	FBGN0052843, FBGN0037408, FBGN0037212, FBGN0035331, FBGN0004841, FBGN0028961	397	70	7918	1.7095358042461317	1.0	0.9652330328904971	99.04664134956235
GOTERM_MF_FAT	GO:0042165~neurotransmitter binding	6	0.8797653958944283	0.27175420562882824	FBGN0052843, FBGN0037408, FBGN0037212, FBGN0035331, FBGN0004841, FBGN0028961	397	70	7918	1.7095358042461317	1.0	0.9652330328904971	99.04664134956235
INTERPRO	IPR000276:7TM GPCR, rhodopsin-like	7	1.0263929618768328	0.315873155263822	FBGN0038653, FBGN0037408, FBGN0035331, FBGN0004841, FBGN0053969, FBGN0028961, FBGN0019940	549	86	10196	1.5116702672935995	1.0	0.9924157098881696	99.68491282225087
INTERPRO	IPR017452:GPCR, rhodopsin-like superfamily	6	0.8797653958944283	0.3881504909481096	FBGN0038653, FBGN0037408, FBGN0035331, FBGN0004841, FBGN0028961, FBGN0019940	549	76	10196	1.4662064998561979	1.0	0.9972695277854191	99.94210611146383
Annotation Cluster 31	Enrichment Score: 0.6473815651402682
Category	Term	Count	%	PValue	Genes	List Total	Pop Hits	Pop Total	Fold Enrichment	Bonferroni	Benjamini	FDR
SP_PIR_KEYWORDS	Acyltransferase	9	1.3196480938416422	0.21066204816712006	FBGN0038873, FBGN0037440, FBGN0031974, FBGN0031033, FBGN0025837, FBGN0051683, FBGN0030148, FBGN0032668, FBGN0040228	650	114	12980	1.5765182186234816	1.0	0.8570206140338104	95.0986518981764
INTERPRO	IPR002656:Acyltransferase 3	3	0.43988269794721413	0.21130565171923654	FBGN0038873, FBGN0031033, FBGN0030148	549	16	10196	3.48224043715847	1.0	0.9897334710639566	97.27268537539673
INTERPRO	IPR006621:Nose resistant to fluoxetine-4, N-terminal	3	0.43988269794721413	0.2314989561551905	FBGN0038873, FBGN0031033, FBGN0030148	549	17	10196	3.2774027643844423	1.0	0.9887633465440615	98.16000829926945
SMART	SM00703:NRF	3	0.43988269794721413	0.24970502777905063	FBGN0038873, FBGN0031033, FBGN0030148	274	17	4824	3.1069128381279523	1.0	0.9904274532672234	97.0755738616484
Annotation Cluster 32	Enrichment Score: 0.6355699249776497
Category	Term	Count	%	PValue	Genes	List Total	Pop Hits	Pop Total	Fold Enrichment	Bonferroni	Benjamini	FDR
GOTERM_BP_FAT	GO:0010324~membrane invagination	16	2.346041055718475	0.11210264263448919	FBGN0031976, FBGN0037485, FBGN0024555, FBGN0015795, FBGN0030992, FBGN0037473, FBGN0026192, FBGN0014033, FBGN0015278, FBGN0003328, FBGN0001208, FBGN0030286, FBGN0037218, FBGN0035976, FBGN0027363, FBGN0030230	328	258	7937	1.5006617508035547	1.0	0.9534671882203424	85.94631676000748
GOTERM_BP_FAT	GO:0006897~endocytosis	16	2.346041055718475	0.11210264263448919	FBGN0031976, FBGN0037485, FBGN0024555, FBGN0015795, FBGN0030992, FBGN0037473, FBGN0026192, FBGN0014033, FBGN0015278, FBGN0003328, FBGN0001208, FBGN0030286, FBGN0037218, FBGN0035976, FBGN0027363, FBGN0030230	328	258	7937	1.5006617508035547	1.0	0.9534671882203424	85.94631676000748
GOTERM_BP_FAT	GO:0016044~membrane organization	17	2.4926686217008798	0.2416745364474225	FBGN0031976, FBGN0037485, FBGN0024555, FBGN0015795, FBGN0030992, FBGN0037473, FBGN0026192, FBGN0014033, FBGN0015278, FBGN0003328, FBGN0001208, FBGN0024509, FBGN0030286, FBGN0037218, FBGN0035976, FBGN0027363, FBGN0030230	328	319	7937	1.2895576878966282	1.0	0.9895859886238972	98.95968867151974
GOTERM_BP_FAT	GO:0016192~vesicle-mediated transport	20	2.932551319648094	0.2621031529602618	FBGN0004574, FBGN0051072, FBGN0031976, FBGN0037485, FBGN0021814, FBGN0024555, FBGN0015795, FBGN0030992, FBGN0037473, FBGN0026192, FBGN0001208, FBGN0014033, FBGN0015278, FBGN0003328, FBGN0024509, FBGN0030286, FBGN0037218, FBGN0035976, FBGN0027363, FBGN0030230	328	391	7937	1.237758093693469	1.0	0.9888104976889999	99.33712949623488
GOTERM_BP_FAT	GO:0006909~phagocytosis	11	1.6129032258064515	0.29402172749312516	FBGN0003328, FBGN0015278, FBGN0026192, FBGN0014033, FBGN0001208, FBGN0031976, FBGN0037485, FBGN0024555, FBGN0030992, FBGN0037473, FBGN0035976	328	197	7937	1.3511668936486319	1.0	0.9917425921698101	99.68048979076968
GOTERM_BP_FAT	GO:0006911~phagocytosis, engulfment	8	1.1730205278592376	0.656547549465481	FBGN0003328, FBGN0015278, FBGN0026192, FBGN0001208, FBGN0031976, FBGN0037485, FBGN0024555, FBGN0030992	328	187	7937	1.0352158601799921	1.0	0.9991355901876235	99.99999781202388
Annotation Cluster 33	Enrichment Score: 0.6266808638593367
Category	Term	Count	%	PValue	Genes	List Total	Pop Hits	Pop Total	Fold Enrichment	Bonferroni	Benjamini	FDR
GOTERM_BP_FAT	GO:0005996~monosaccharide metabolic process	8	1.1730205278592376	0.10458577884744732	FBGN0031099, FBGN0034356, FBGN0027535, FBGN0002569, FBGN0032067, FBGN0032066, FBGN0002570, FBGN0038957	328	97	7937	1.9957254211717377	1.0	0.9565048563324617	83.84844957264745
GOTERM_BP_FAT	GO:0019318~hexose metabolic process	6	0.8797653958944283	0.27233203890961916	FBGN0034356, FBGN0002569, FBGN0032067, FBGN0032066, FBGN0002570, FBGN0038957	328	85	7937	1.708106169296987	1.0	0.9899804119743104	99.47352696639277
GOTERM_BP_FAT	GO:0006006~glucose metabolic process	4	0.5865102639296188	0.4627922056178143	FBGN0034356, FBGN0002569, FBGN0002570, FBGN0038957	328	61	7937	1.586765293882447	1.0	0.9962294506657117	99.99648175009538
Annotation Cluster 34	Enrichment Score: 0.6250617956910766
Category	Term	Count	%	PValue	Genes	List Total	Pop Hits	Pop Total	Fold Enrichment	Bonferroni	Benjamini	FDR
GOTERM_BP_FAT	GO:0035071~salivary gland cell autophagic cell death	6	0.8797653958944283	0.14774586503171636	FBGN0000277, FBGN0000276, FBGN0035049, FBGN0015795, FBGN0035823, FBGN0000278, FBGN0010501	328	68	7937	2.1351327116212335	1.0	0.9727006682262981	92.85293634484411
GOTERM_BP_FAT	GO:0035070~salivary gland histolysis	6	0.8797653958944283	0.14774586503171636	FBGN0000277, FBGN0000276, FBGN0035049, FBGN0015795, FBGN0035823, FBGN0000278, FBGN0010501	328	68	7937	2.1351327116212335	1.0	0.9727006682262981	92.85293634484411
GOTERM_BP_FAT	GO:0048102~autophagic cell death	6	0.8797653958944283	0.14774586503171636	FBGN0000277, FBGN0000276, FBGN0035049, FBGN0015795, FBGN0035823, FBGN0000278, FBGN0010501	328	68	7937	2.1351327116212335	1.0	0.9727006682262981	92.85293634484411
GOTERM_BP_FAT	GO:0007559~histolysis	6	0.8797653958944283	0.16095461456093912	FBGN0000277, FBGN0000276, FBGN0035049, FBGN0015795, FBGN0035823, FBGN0000278, FBGN0010501	328	70	7937	2.074128919860627	1.0	0.9770180304900864	94.47704477023086
GOTERM_BP_FAT	GO:0016271~tissue death	6	0.8797653958944283	0.16095461456093912	FBGN0000277, FBGN0000276, FBGN0035049, FBGN0015795, FBGN0035823, FBGN0000278, FBGN0010501	328	70	7937	2.074128919860627	1.0	0.9770180304900864	94.47704477023086
GOTERM_BP_FAT	GO:0007435~salivary gland morphogenesis	8	1.1730205278592376	0.18982809521673222	FBGN0000277, FBGN0000276, FBGN0015279, FBGN0035049, FBGN0000659, FBGN0015795, FBGN0035823, FBGN0000278, FBGN0010501	328	114	7937	1.698117244330338	1.0	0.9813671100388809	96.90131498673041
GOTERM_BP_FAT	GO:0022612~gland morphogenesis	8	1.1730205278592376	0.18982809521673222	FBGN0000277, FBGN0000276, FBGN0015279, FBGN0035049, FBGN0000659, FBGN0015795, FBGN0035823, FBGN0000278, FBGN0010501	328	114	7937	1.698117244330338	1.0	0.9813671100388809	96.90131498673041
GOTERM_BP_FAT	GO:0035272~exocrine system development	9	1.3196480938416422	0.21423979469566332	FBGN0003328, FBGN0000277, FBGN0000276, FBGN0015279, FBGN0035049, FBGN0000659, FBGN0015795, FBGN0035823, FBGN0000278, FBGN0010501	328	139	7937	1.5667880329882435	1.0	0.9868417882014072	98.12979508037336
GOTERM_BP_FAT	GO:0007431~salivary gland development	9	1.3196480938416422	0.21423979469566332	FBGN0003328, FBGN0000277, FBGN0000276, FBGN0015279, FBGN0035049, FBGN0000659, FBGN0015795, FBGN0035823, FBGN0000278, FBGN0010501	328	139	7937	1.5667880329882435	1.0	0.9868417882014072	98.12979508037336
GOTERM_BP_FAT	GO:0048732~gland development	10	1.466275659824047	0.22948936152215796	FBGN0003328, FBGN0000277, FBGN0000276, FBGN0015279, FBGN0035049, FBGN0000659, FBGN0015795, FBGN0035823, FBGN0000278, FBGN0010501, FBGN0015521	328	163	7937	1.4845503516384855	1.0	0.9884035791548227	98.64662224926894
GOTERM_BP_FAT	GO:0012501~programmed cell death	9	1.3196480938416422	0.29554986439047026	FBGN0010379, FBGN0033988, FBGN0000277, FBGN0000276, FBGN0035049, FBGN0002781, FBGN0015795, FBGN0035823, FBGN0000278, FBGN0010501	328	153	7937	1.4234218077474892	1.0	0.9899787606943636	99.69171429425995
GOTERM_BP_FAT	GO:0008219~cell death	9	1.3196480938416422	0.3512577345835206	FBGN0010379, FBGN0033988, FBGN0000277, FBGN0000276, FBGN0035049, FBGN0002781, FBGN0015795, FBGN0035823, FBGN0000278, FBGN0010501	328	162	7937	1.3443428184281843	1.0	0.9929296803654294	99.92084471448084
GOTERM_BP_FAT	GO:0016265~death	9	1.3196480938416422	0.357542553839528	FBGN0010379, FBGN0033988, FBGN0000277, FBGN0000276, FBGN0035049, FBGN0002781, FBGN0015795, FBGN0035823, FBGN0000278, FBGN0010501	328	163	7937	1.336095316474637	1.0	0.9925907429446469	99.93259303261843
SP_PIR_KEYWORDS	Apoptosis	3	0.43988269794721413	0.42937223458033347	FBGN0010379, FBGN0002781, FBGN0010501	650	29	12980	2.0657824933687006	1.0	0.9293428283236982	99.92165641918943
GOTERM_BP_FAT	GO:0006915~apoptosis	3	0.43988269794721413	0.8325647404545213	FBGN0010379, FBGN0002781, FBGN0010501	328	77	7937	0.9427858726639213	1.0	0.9999397127870578	99.9999999999845
Annotation Cluster 35	Enrichment Score: 0.6126057357284538
Category	Term	Count	%	PValue	Genes	List Total	Pop Hits	Pop Total	Fold Enrichment	Bonferroni	Benjamini	FDR
GOTERM_BP_FAT	GO:0006928~cell motion	19	2.785923753665689	0.07873777239713675	FBGN0010379, FBGN0005630, FBGN0002781, FBGN0027491, FBGN0024236, FBGN0003169, FBGN0011259, FBGN0013984, FBGN0002973, FBGN0026192, FBGN0003328, FBGN0010303, FBGN0003862, FBGN0034085, FBGN0002023, FBGN0004369, FBGN0001325, FBGN0001404, FBGN0027363	328	305	7937	1.5074270291883247	1.0	0.9414787634944939	74.16615357692635
GOTERM_BP_FAT	GO:0016477~cell migration	10	1.466275659824047	0.29511351724411417	FBGN0010379, FBGN0002973, FBGN0003328, FBGN0026192, FBGN0002781, FBGN0010303, FBGN0003862, FBGN0024236, FBGN0027363, FBGN0001404	328	175	7937	1.382752613240418	1.0	0.990321571227162	99.68854760545976
GOTERM_BP_FAT	GO:0048870~cell motility	10	1.466275659824047	0.3647805363363916	FBGN0010379, FBGN0002973, FBGN0003328, FBGN0026192, FBGN0002781, FBGN0010303, FBGN0003862, FBGN0024236, FBGN0027363, FBGN0001404	328	187	7937	1.2940198252249902	1.0	0.9926673909334758	99.94408906478823
GOTERM_BP_FAT	GO:0051674~localization of cell	10	1.466275659824047	0.4181895474611945	FBGN0010379, FBGN0002973, FBGN0003328, FBGN0026192, FBGN0002781, FBGN0010303, FBGN0003862, FBGN0024236, FBGN0027363, FBGN0001404	328	196	7937	1.2346005475360877	1.0	0.9951903011107567	99.98687785542091
Annotation Cluster 36	Enrichment Score: 0.6074676882277751
Category	Term	Count	%	PValue	Genes	List Total	Pop Hits	Pop Total	Fold Enrichment	Bonferroni	Benjamini	FDR
GOTERM_MF_FAT	GO:0015296~anion:cation symporter activity	6	0.8797653958944283	0.03559463107465606	FBGN0017448, FBGN0250757, FBGN0031424, FBGN0034392, FBGN0051547, FBGN0033234	397	37	7918	3.234256926952141	0.9999999990080213	0.6641605563305444	41.24466931954265
GOTERM_MF_FAT	GO:0015370~solute:sodium symporter activity	7	1.0263929618768328	0.08833347218366333	FBGN0030756, FBGN0017448, FBGN0250757, FBGN0031424, FBGN0034392, FBGN0037807, FBGN0033234	397	62	7918	2.2518079141951732	1.0	0.8488155732808876	74.25524450296955
GOTERM_MF_FAT	GO:0008509~anion transmembrane transporter activity	9	1.3196480938416422	0.0885595641187987	FBGN0017448, FBGN0250757, FBGN0036732, FBGN0039736, FBGN0031424, FBGN0034392, FBGN0051547, FBGN0033234, FBGN0032435	397	92	7918	1.9511006461504763	1.0	0.8394259807998348	74.34876558926615
GOTERM_BP_FAT	GO:0006814~sodium ion transport	7	1.0263929618768328	0.09238890050395294	FBGN0030756, FBGN0085434, FBGN0017448, FBGN0066292, FBGN0250757, FBGN0034392, FBGN0051547	328	76	7937	2.2287788831835686	1.0	0.9497309934635555	79.807628241785
GOTERM_MF_FAT	GO:0015294~solute:cation symporter activity	8	1.1730205278592376	0.10431858424938238	FBGN0030756, FBGN0017448, FBGN0250757, FBGN0031424, FBGN0034392, FBGN0037807, FBGN0051547, FBGN0033234	397	80	7918	1.9944584382871535	1.0	0.8690347518119164	80.14055522653761
GOTERM_MF_FAT	GO:0015293~symporter activity	8	1.1730205278592376	0.1261962405749089	FBGN0030756, FBGN0017448, FBGN0250757, FBGN0031424, FBGN0034392, FBGN0037807, FBGN0051547, FBGN0033234	397	84	7918	1.8994842269401464	1.0	0.8897100646519533	86.18381421321446
GOTERM_BP_FAT	GO:0006820~anion transport	5	0.7331378299120235	0.12704091399001274	FBGN0036732, FBGN0031424, FBGN0034392, FBGN0051547, FBGN0032435	328	47	7937	2.574273482096523	1.0	0.9639931616817035	89.37874457213553
GOTERM_MF_FAT	GO:0005316~high affinity inorganic phosphate:sodium symporter activity	3	0.43988269794721413	0.22649846386896647	FBGN0031424, FBGN0034392, FBGN0033234	397	18	7918	3.324097397145256	1.0	0.9438931879242629	97.69095414644656
GOTERM_BP_FAT	GO:0015711~organic anion transport	3	0.43988269794721413	0.22899716795753902	FBGN0036732, FBGN0031424, FBGN0032435	328	22	7937	3.2997505543237247	1.0	0.9888950299488238	98.63228348448425
GOTERM_BP_FAT	GO:0030001~metal ion transport	10	1.466275659824047	0.24004195850591165	FBGN0030756, FBGN0034094, FBGN0085434, FBGN0017448, FBGN0066292, FBGN0250757, FBGN0036461, FBGN0034392, FBGN0051547, FBGN0024236	328	165	7937	1.4665558019216556	1.0	0.9897697132844736	98.92210251190042
INTERPRO	IPR011701:Major facilitator superfamily MFS-1	9	1.3196480938416422	0.2465033284384562	FBGN0038720, FBGN0051530, FBGN0038717, FBGN0031424, FBGN0034392, FBGN0259164, FBGN0033234, FBGN0043005, FBGN0260964	549	111	10196	1.5058337025550141	1.0	0.9900507217668266	98.63578590357712
GOTERM_MF_FAT	GO:0005436~sodium:phosphate symporter activity	3	0.43988269794721413	0.28312817295731074	FBGN0031424, FBGN0034392, FBGN0033234	397	21	7918	2.8492263404102194	1.0	0.9686244219853102	99.24325892504984
GOTERM_MF_FAT	GO:0015103~inorganic anion transmembrane transporter activity	4	0.5865102639296188	0.29554843251730734	FBGN0039736, FBGN0031424, FBGN0034392, FBGN0033234	397	38	7918	2.099429935039109	1.0	0.972080472060664	99.4144329964765
GOTERM_MF_FAT	GO:0015114~phosphate transmembrane transporter activity	3	0.43988269794721413	0.37614341719239885	FBGN0031424, FBGN0034392, FBGN0033234	397	26	7918	2.301298198023639	1.0	0.9842693776159449	99.9015183669911
GOTERM_BP_FAT	GO:0006811~ion transport	15	2.1994134897360706	0.5679503209413281	FBGN0017448, FBGN0036732, FBGN0051530, FBGN0036461, FBGN0037212, FBGN0034392, FBGN0031424, FBGN0051547, FBGN0024236, FBGN0030756, FBGN0034094, FBGN0085434, FBGN0066292, FBGN0250757, FBGN0032435	328	346	7937	1.0490536444381786	1.0	0.9983424190759618	99.99990341128054
GOTERM_BP_FAT	GO:0006812~cation transport	11	1.6129032258064515	0.5950334117471598	FBGN0030756, FBGN0034094, FBGN0085434, FBGN0017448, FBGN0066292, FBGN0250757, FBGN0051530, FBGN0036461, FBGN0034392, FBGN0051547, FBGN0024236	328	252	7937	1.0562693573364306	1.0	0.9984636002837475	99.99996681583787
SP_PIR_KEYWORDS	Sodium transport	3	0.43988269794721413	0.6999098848756319	FBGN0085434, FBGN0017448, FBGN0250757	650	48	12980	1.248076923076923	1.0	0.9865654292832532	99.99997832094853
GOTERM_BP_FAT	GO:0015672~monovalent inorganic cation transport	7	1.0263929618768328	0.7338125698399431	FBGN0030756, FBGN0085434, FBGN0017448, FBGN0066292, FBGN0250757, FBGN0034392, FBGN0051547	328	175	7937	0.9679268292682927	1.0	0.9996502011939248	99.9999999673849
SP_PIR_KEYWORDS	ion transport	5	0.7331378299120235	0.9828807987672447	FBGN0085434, FBGN0017448, FBGN0250757, FBGN0037212, FBGN0024236	650	182	12980	0.5486052409129333	1.0	0.9999650408680667	100.0
SP_PIR_KEYWORDS	transport	9	1.3196480938416422	0.9999518690003001	FBGN0085434, FBGN0004574, FBGN0017448, FBGN0034247, FBGN0250757, FBGN0037212, FBGN0021814, FBGN0028491, FBGN0024236	650	465	12980	0.38650124069478914	1.0	0.9999999999618492	100.0
Annotation Cluster 37	Enrichment Score: 0.6034243187575776
Category	Term	Count	%	PValue	Genes	List Total	Pop Hits	Pop Total	Fold Enrichment	Bonferroni	Benjamini	FDR
UP_SEQ_FEATURE	domain:Fibronectin type-III 1	3	0.43988269794721413	0.16389866813591583	FBGN0013984, FBGN0086906, FBGN0004369	146	15	2975	4.075342465753424	1.0	0.999994416277274	92.25116070420441
UP_SEQ_FEATURE	domain:Fibronectin type-III 2	3	0.43988269794721413	0.16389866813591583	FBGN0013984, FBGN0086906, FBGN0004369	146	15	2975	4.075342465753424	1.0	0.999994416277274	92.25116070420441
INTERPRO	IPR003961:Fibronectin, type III	6	0.8797653958944283	0.259876268141974	FBGN0013984, FBGN0086906, FBGN0038279, FBGN0034085, FBGN0004369, FBGN0039709	549	64	10196	1.741120218579235	1.0	0.9899035614710525	98.96037337791013
SMART	SM00060:FN3	6	0.8797653958944283	0.29497554760818556	FBGN0013984, FBGN0086906, FBGN0038279, FBGN0034085, FBGN0004369, FBGN0039709	274	64	4824	1.6505474452554745	1.0	0.9882503596556448	98.63934894907968
INTERPRO	IPR008957:Fibronectin, type III-like fold	4	0.5865102639296188	0.4668473733568992	FBGN0013984, FBGN0086906, FBGN0034085, FBGN0004369	549	47	10196	1.5805914041002982	1.0	0.9989727540098722	99.99283267235938
Annotation Cluster 38	Enrichment Score: 0.5732074200124267
Category	Term	Count	%	PValue	Genes	List Total	Pop Hits	Pop Total	Fold Enrichment	Bonferroni	Benjamini	FDR
GOTERM_BP_FAT	GO:0032535~regulation of cellular component size	8	1.1730205278592376	0.11330560680734438	FBGN0010379, FBGN0013984, FBGN0015269, FBGN0015279, FBGN0259212, FBGN0010303, FBGN0065032, FBGN0021814	328	99	7937	1.9554077358955408	1.0	0.9525070103128859	86.25727949368027
GOTERM_BP_FAT	GO:0016049~cell growth	5	0.7331378299120235	0.13437395368855742	FBGN0013984, FBGN0015269, FBGN0015279, FBGN0259212, FBGN0010303	328	48	7937	2.5206427845528454	1.0	0.9670495032614097	90.75912665359321
GOTERM_BP_FAT	GO:0007568~aging	7	1.0263929618768328	0.18432818855255886	FBGN0013984, FBGN0015269, FBGN0028956, FBGN0001228, FBGN0010303, FBGN0027491, FBGN0031885	328	93	7937	1.8213676894833466	1.0	0.9798975476206093	96.53526442693583
GOTERM_BP_FAT	GO:0010259~multicellular organismal aging	7	1.0263929618768328	0.18432818855255886	FBGN0013984, FBGN0015269, FBGN0028956, FBGN0001228, FBGN0010303, FBGN0027491, FBGN0031885	328	93	7937	1.8213676894833466	1.0	0.9798975476206093	96.53526442693583
GOTERM_BP_FAT	GO:0008340~determination of adult life span	7	1.0263929618768328	0.18432818855255886	FBGN0013984, FBGN0015269, FBGN0028956, FBGN0001228, FBGN0010303, FBGN0027491, FBGN0031885	328	93	7937	1.8213676894833466	1.0	0.9798975476206093	96.53526442693583
GOTERM_BP_FAT	GO:0008361~regulation of cell size	6	0.8797653958944283	0.195911100491163	FBGN0010379, FBGN0013984, FBGN0015269, FBGN0015279, FBGN0259212, FBGN0010303	328	75	7937	1.9358536585365853	1.0	0.9829420339649511	97.26373158585866
GOTERM_BP_FAT	GO:0040007~growth	7	1.0263929618768328	0.30017675936481725	FBGN0013984, FBGN0015269, FBGN0015279, FBGN0259212, FBGN0035049, FBGN0010303, FBGN0036007	328	110	7937	1.5398835920177385	1.0	0.989991941001795	99.72348335970845
GOTERM_BP_FAT	GO:0009408~response to heat	5	0.7331378299120235	0.30720051280899974	FBGN0015269, FBGN0001217, FBGN0001228, FBGN0001216, FBGN0031885	328	68	7937	1.7792772596843613	1.0	0.9896251089382714	99.76588920802271
SP_PIR_KEYWORDS	stress response	3	0.43988269794721413	0.32061271163316774	FBGN0001217, FBGN0001228, FBGN0001216	650	23	12980	2.604682274247492	1.0	0.8892456787026612	99.27582370594409
GOTERM_BP_FAT	GO:0048588~developmental cell growth	3	0.43988269794721413	0.3522297761455805	FBGN0013984, FBGN0015269, FBGN0010303	328	30	7937	2.419817073170732	1.0	0.9924795981718944	99.92277952761718
GOTERM_BP_FAT	GO:0009266~response to temperature stimulus	5	0.7331378299120235	0.35442766803369685	FBGN0015269, FBGN0001217, FBGN0001228, FBGN0001216, FBGN0031885	328	73	7937	1.6574089542265287	1.0	0.9924756139345091	99.92699179301471
GOTERM_BP_FAT	GO:0048589~developmental growth	5	0.7331378299120235	0.4204188621777928	FBGN0013984, FBGN0015269, FBGN0259212, FBGN0035049, FBGN0010303	328	80	7937	1.5123856707317074	1.0	0.9948319431097443	99.98768346766978
GOTERM_BP_FAT	GO:0006979~response to oxidative stress	4	0.5865102639296188	0.4627922056178143	FBGN0015269, FBGN0015279, FBGN0001228, FBGN0031885	328	61	7937	1.586765293882447	1.0	0.9962294506657117	99.99648175009538
GOTERM_BP_FAT	GO:0006457~protein folding	5	0.7331378299120235	0.703871956876958	FBGN0001217, FBGN0001228, FBGN0001216, FBGN0038745, FBGN0037893	328	115	7937	1.0520943796394484	1.0	0.9995357011461071	99.99999981058603
Annotation Cluster 39	Enrichment Score: 0.5589506187780989
Category	Term	Count	%	PValue	Genes	List Total	Pop Hits	Pop Total	Fold Enrichment	Bonferroni	Benjamini	FDR
GOTERM_BP_FAT	GO:0030536~larval feeding behavior	3	0.43988269794721413	0.15352388227442126	FBGN0015279, FBGN0037408, FBGN0013469	328	17	7937	4.270265423242467	1.0	0.9737110386322664	93.61194355443394
GOTERM_BP_FAT	GO:0007631~feeding behavior	3	0.43988269794721413	0.321750729637321	FBGN0015279, FBGN0037408, FBGN0013469	328	28	7937	2.592661149825784	1.0	0.9902405781688998	99.83507523380366
GOTERM_BP_FAT	GO:0030537~larval behavior	3	0.43988269794721413	0.42604223963559856	FBGN0015279, FBGN0037408, FBGN0013469	328	35	7937	2.074128919860627	1.0	0.9949452991001856	99.98951408589338
Annotation Cluster 40	Enrichment Score: 0.5571793559153304
Category	Term	Count	%	PValue	Genes	List Total	Pop Hits	Pop Total	Fold Enrichment	Bonferroni	Benjamini	FDR
GOTERM_BP_FAT	GO:0007411~axon guidance	11	1.6129032258064515	0.05379688904669562	FBGN0011259, FBGN0013984, FBGN0005630, FBGN0003328, FBGN0027491, FBGN0034085, FBGN0002023, FBGN0004369, FBGN0003169, FBGN0001325, FBGN0001404	328	136	7937	1.9572049856527978	1.0	0.8869204736831611	59.85317198490041
GOTERM_BP_FAT	GO:0007409~axonogenesis	14	2.0527859237536656	0.06502841767687201	FBGN0005630, FBGN0027491, FBGN0003169, FBGN0024273, FBGN0011259, FBGN0013984, FBGN0003328, FBGN0010303, FBGN0037555, FBGN0034085, FBGN0002023, FBGN0004369, FBGN0001404, FBGN0001325	328	198	7937	1.7109817689085982	1.0	0.9134012909987649	67.03422722307941
GOTERM_BP_FAT	GO:0006928~cell motion	19	2.785923753665689	0.07873777239713675	FBGN0010379, FBGN0005630, FBGN0002781, FBGN0027491, FBGN0024236, FBGN0003169, FBGN0011259, FBGN0013984, FBGN0002973, FBGN0026192, FBGN0003328, FBGN0010303, FBGN0003862, FBGN0034085, FBGN0002023, FBGN0004369, FBGN0001325, FBGN0001404, FBGN0027363	328	305	7937	1.5074270291883247	1.0	0.9414787634944939	74.16615357692635
GOTERM_BP_FAT	GO:0048812~neuron projection morphogenesis	15	2.1994134897360706	0.29100484027284684	FBGN0005630, FBGN0027491, FBGN0003169, FBGN0024273, FBGN0011259, FBGN0013984, FBGN0003328, FBGN0010303, FBGN0037555, FBGN0034085, FBGN0002023, FBGN0004369, FBGN0086656, FBGN0001404, FBGN0001325	328	286	7937	1.269134828586048	1.0	0.9916404226807416	99.65719379259598
GOTERM_BP_FAT	GO:0031175~neuron projection development	15	2.1994134897360706	0.2950060162200379	FBGN0005630, FBGN0027491, FBGN0003169, FBGN0024273, FBGN0011259, FBGN0013984, FBGN0003328, FBGN0010303, FBGN0037555, FBGN0034085, FBGN0002023, FBGN0004369, FBGN0086656, FBGN0001404, FBGN0001325	328	287	7937	1.2647127560125777	1.0	0.9911216090093197	99.68776276360612
GOTERM_BP_FAT	GO:0048667~cell morphogenesis involved in neuron differentiation	15	2.1994134897360706	0.30399414837471733	FBGN0005630, FBGN0027491, FBGN0003169, FBGN0024273, FBGN0011259, FBGN0013984, FBGN0003328, FBGN0010303, FBGN0037555, FBGN0034085, FBGN0002023, FBGN0004369, FBGN0086656, FBGN0001404, FBGN0001325	328	288	7937	1.2603213922764227	1.0	0.9902725898661975	99.74735132512704
GOTERM_BP_FAT	GO:0048666~neuron development	17	2.4926686217008798	0.3579205684786515	FBGN0005630, FBGN0000414, FBGN0027491, FBGN0003169, FBGN0024273, FBGN0011259, FBGN0013984, FBGN0003328, FBGN0010303, FBGN0037555, FBGN0034085, FBGN0002023, FBGN0004369, FBGN0003256, FBGN0086656, FBGN0001325, FBGN0001404	328	347	7937	1.1855011597666407	1.0	0.992353259773797	99.93324462026018
GOTERM_BP_FAT	GO:0000904~cell morphogenesis involved in differentiation	15	2.1994134897360706	0.36606411524394744	FBGN0005630, FBGN0027491, FBGN0003169, FBGN0024273, FBGN0011259, FBGN0013984, FBGN0003328, FBGN0010303, FBGN0037555, FBGN0034085, FBGN0002023, FBGN0004369, FBGN0086656, FBGN0001404, FBGN0001325	328	303	7937	1.1979292441439267	1.0	0.9925528969263763	99.94592471294959
GOTERM_BP_FAT	GO:0030182~neuron differentiation	19	2.785923753665689	0.4207594264440238	FBGN0005630, FBGN0000414, FBGN0027491, FBGN0003651, FBGN0003169, FBGN0024273, FBGN0011259, FBGN0013984, FBGN0003328, FBGN0015778, FBGN0010303, FBGN0037555, FBGN0034085, FBGN0002023, FBGN0004369, FBGN0003256, FBGN0086656, FBGN0001325, FBGN0001404	328	409	7937	1.1241204007394596	1.0	0.9946748688700201	99.98780236708589
GOTERM_BP_FAT	GO:0030030~cell projection organization	17	2.4926686217008798	0.4359194340059455	FBGN0005630, FBGN0000317, FBGN0027491, FBGN0003169, FBGN0024273, FBGN0011259, FBGN0013984, FBGN0003328, FBGN0010303, FBGN0037555, FBGN0034085, FBGN0002023, FBGN0004369, FBGN0005536, FBGN0086656, FBGN0001325, FBGN0001404	328	365	7937	1.1270380888740392	1.0	0.9952286788974845	99.99212614072569
GOTERM_BP_FAT	GO:0048858~cell projection morphogenesis	15	2.1994134897360706	0.44804835716074937	FBGN0005630, FBGN0027491, FBGN0003169, FBGN0024273, FBGN0011259, FBGN0013984, FBGN0003328, FBGN0010303, FBGN0037555, FBGN0034085, FBGN0002023, FBGN0004369, FBGN0086656, FBGN0001404, FBGN0001325	328	320	7937	1.1342892530487805	1.0	0.995663437984221	99.9944996521917
GOTERM_BP_FAT	GO:0032990~cell part morphogenesis	15	2.1994134897360706	0.49923238439728734	FBGN0005630, FBGN0027491, FBGN0003169, FBGN0024273, FBGN0011259, FBGN0013984, FBGN0003328, FBGN0010303, FBGN0037555, FBGN0034085, FBGN0002023, FBGN0004369, FBGN0086656, FBGN0001404, FBGN0001325	328	331	7937	1.0965938398054675	1.0	0.9968893869530118	99.99889627450382
GOTERM_BP_FAT	GO:0000902~cell morphogenesis	19	2.785923753665689	0.5564406727503843	FBGN0005630, FBGN0259212, FBGN0027491, FBGN0003651, FBGN0003169, FBGN0024273, FBGN0011259, FBGN0013984, FBGN0026192, FBGN0003328, FBGN0015778, FBGN0010303, FBGN0037555, FBGN0034085, FBGN0002023, FBGN0004369, FBGN0086656, FBGN0001325, FBGN0001404	328	442	7937	1.0401928595077807	1.0	0.9982323866169498	99.99985093794453
GOTERM_BP_FAT	GO:0032989~cellular component morphogenesis	20	2.932551319648094	0.736239018049489	FBGN0005630, FBGN0259212, FBGN0027491, FBGN0003651, FBGN0003169, FBGN0024273, FBGN0011259, FBGN0013984, FBGN0026192, FBGN0003328, FBGN0015778, FBGN0086906, FBGN0010303, FBGN0037555, FBGN0034085, FBGN0002023, FBGN0004369, FBGN0086656, FBGN0001325, FBGN0001404	328	518	7937	0.9342923062435258	1.0	0.999657555847646	99.99999997195964
Annotation Cluster 41	Enrichment Score: 0.5565969633221031
Category	Term	Count	%	PValue	Genes	List Total	Pop Hits	Pop Total	Fold Enrichment	Bonferroni	Benjamini	FDR
GOTERM_BP_FAT	GO:0030003~cellular cation homeostasis	4	0.5865102639296188	0.08962770491111927	FBGN0034094, FBGN0002869, FBGN0004580, FBGN0040305	328	26	7937	3.722795497185741	1.0	0.951603517176571	78.76952599474762
GOTERM_BP_FAT	GO:0006875~cellular metal ion homeostasis	3	0.43988269794721413	0.11119087241235251	FBGN0002869, FBGN0004580, FBGN0040305	328	14	7937	5.185322299651568	1.0	0.9548350748769738	85.70623626710176
GOTERM_BP_FAT	GO:0055065~metal ion homeostasis	3	0.43988269794721413	0.1390712335706744	FBGN0002869, FBGN0004580, FBGN0040305	328	16	7937	4.537157012195122	1.0	0.969296473194293	91.55279599332361
GOTERM_BP_FAT	GO:0055080~cation homeostasis	4	0.5865102639296188	0.15320462238934252	FBGN0034094, FBGN0002869, FBGN0004580, FBGN0040305	328	33	7937	2.933111603843311	1.0	0.9749554370700723	93.57206382905791
GOTERM_BP_FAT	GO:0006873~cellular ion homeostasis	4	0.5865102639296188	0.271516859394928	FBGN0034094, FBGN0002869, FBGN0004580, FBGN0040305	328	44	7937	2.1998337028824833	1.0	0.990287000164941	99.46370823874675
GOTERM_BP_FAT	GO:0050801~ion homeostasis	4	0.5865102639296188	0.3398731596735026	FBGN0034094, FBGN0002869, FBGN0004580, FBGN0040305	328	50	7937	1.9358536585365855	1.0	0.9916992754719659	99.8945202031209
GOTERM_BP_FAT	GO:0055082~cellular chemical homeostasis	4	0.5865102639296188	0.35128034120262874	FBGN0034094, FBGN0002869, FBGN0004580, FBGN0040305	328	51	7937	1.897895743663319	1.0	0.9926468786441003	99.92089022476883
GOTERM_BP_FAT	GO:0048878~chemical homeostasis	4	0.5865102639296188	0.5154530288212461	FBGN0034094, FBGN0002869, FBGN0004580, FBGN0040305	328	66	7937	1.4665558019216556	1.0	0.9974647485690683	99.99935901017074
GOTERM_BP_FAT	GO:0019725~cellular homeostasis	4	0.5865102639296188	0.8422046915347261	FBGN0034094, FBGN0002869, FBGN0004580, FBGN0040305	328	111	7937	0.8720061524939574	1.0	0.999947257153115	99.99999999999417
GOTERM_BP_FAT	GO:0042592~homeostatic process	5	0.7331378299120235	0.9091499287259083	FBGN0034094, FBGN0013984, FBGN0002869, FBGN0004580, FBGN0040305	328	163	7937	0.7422751758192427	1.0	0.9999913325986134	100.0
Annotation Cluster 42	Enrichment Score: 0.5513627289208708
Category	Term	Count	%	PValue	Genes	List Total	Pop Hits	Pop Total	Fold Enrichment	Bonferroni	Benjamini	FDR
SP_PIR_KEYWORDS	LIM domain	4	0.5865102639296188	0.24052719846669618	FBGN0063485, FBGN0051534, FBGN0041789, FBGN0002023	650	34	12980	2.349321266968326	1.0	0.8605837631349872	97.00237006877848
INTERPRO	IPR001781:Zinc finger, LIM-type	4	0.5865102639296188	0.2901344842073643	FBGN0063485, FBGN0051534, FBGN0041789, FBGN0002023	549	35	10196	2.1225084569346864	1.0	0.9920172024024579	99.44816818433189
SMART	SM00132:LIM	4	0.5865102639296188	0.31779588543332926	FBGN0063485, FBGN0051534, FBGN0041789, FBGN0002023	274	35	4824	2.0120959332638164	1.0	0.9857997179495273	99.09205341255665
Annotation Cluster 43	Enrichment Score: 0.5121198449487004
Category	Term	Count	%	PValue	Genes	List Total	Pop Hits	Pop Total	Fold Enrichment	Bonferroni	Benjamini	FDR
GOTERM_MF_FAT	GO:0016791~phosphatase activity	15	2.1994134897360706	0.07153643448384733	FBGN0037163, FBGN0027526, FBGN0002781, FBGN0011826, FBGN0037786, FBGN0259178, FBGN0004366, FBGN0034085, FBGN0034225, FBGN0036801, FBGN0034179, FBGN0004369, FBGN0030735, FBGN0005536, FBGN0030347	397	182	7918	1.6437844271597424	1.0	0.816996189313361	66.34683484698265
GOTERM_BP_FAT	GO:0016311~dephosphorylation	8	1.1730205278592376	0.1622808953890939	FBGN0037163, FBGN0259178, FBGN0034085, FBGN0004366, FBGN0011826, FBGN0004369, FBGN0034179, FBGN0030735	328	109	7937	1.7760125307675096	1.0	0.9764877928275292	94.6193731788586
GOTERM_MF_FAT	GO:0004721~phosphoprotein phosphatase activity	8	1.1730205278592376	0.2039014575800585	FBGN0027526, FBGN0034085, FBGN0004366, FBGN0011826, FBGN0004369, FBGN0036801, FBGN0030735, FBGN0005536	397	96	7918	1.662048698572628	1.0	0.9413127114726878	96.47691384548742
SP_PIR_KEYWORDS	phosphoric monoester hydrolase	3	0.43988269794721413	0.28302808451521694	FBGN0004366, FBGN0011826, FBGN0004369	650	21	12980	2.852747252747253	1.0	0.8714920814000424	98.56136304667851
INTERPRO	IPR000387:Protein-tyrosine phosphatase	3	0.43988269794721413	0.33283536673280795	FBGN0034085, FBGN0004369, FBGN0030735	549	22	10196	2.532538499751615	1.0	0.9939928430502112	99.78472989568755
GOTERM_BP_FAT	GO:0006470~protein amino acid dephosphorylation	5	0.7331378299120235	0.4390293232030982	FBGN0034085, FBGN0004366, FBGN0011826, FBGN0004369, FBGN0030735	328	82	7937	1.475498215348007	1.0	0.9953060003238149	99.9928127551788
INTERPRO	IPR016130:Protein-tyrosine phosphatase, active site	3	0.43988269794721413	0.4669083675698371	FBGN0034085, FBGN0004369, FBGN0030735	549	29	10196	1.9212361032598455	1.0	0.9988647674951865	99.99284510406255
INTERPRO	IPR000387:Dual-specific/protein-tyrosine phosphatase, conserved region	3	0.43988269794721413	0.4847744946442848	FBGN0034085, FBGN0004369, FBGN0030735	549	30	10196	1.8571948998178507	1.0	0.9991280458902047	99.99573454153358
SP_PIR_KEYWORDS	protein phosphatase	3	0.43988269794721413	0.5126037986668885	FBGN0004366, FBGN0011826, FBGN0004369	650	34	12980	1.7619909502262445	1.0	0.9562105676341696	99.989501122818
GOTERM_MF_FAT	GO:0004725~protein tyrosine phosphatase activity	3	0.43988269794721413	0.6660100259692292	FBGN0034085, FBGN0004369, FBGN0030735	397	45	7918	1.3296389588581023	1.0	0.999376256344967	99.99998972176634
Annotation Cluster 44	Enrichment Score: 0.5091432178685694
Category	Term	Count	%	PValue	Genes	List Total	Pop Hits	Pop Total	Fold Enrichment	Bonferroni	Benjamini	FDR
GOTERM_CC_FAT	GO:0005938~cell cortex	7	1.0263929618768328	0.1231443335458807	FBGN0029688, FBGN0002973, FBGN0026192, FBGN0259212, FBGN0259923, FBGN0023172, FBGN0011202	218	75	4786	2.049051987767584	0.9999999999999939	0.8871226842744238	81.84279344362874
GOTERM_BP_FAT	GO:0016476~regulation of embryonic cell shape	3	0.43988269794721413	0.15352388227442126	FBGN0259212, FBGN0023172, FBGN0011202	328	17	7937	4.270265423242467	1.0	0.9737110386322664	93.61194355443394
GOTERM_CC_FAT	GO:0044448~cell cortex part	5	0.7331378299120235	0.15371226789549047	FBGN0002973, FBGN0026192, FBGN0259923, FBGN0023172, FBGN0011202	218	46	4786	2.3863183087355404	1.0	0.887771047377789	88.54529969478686
GOTERM_BP_FAT	GO:0045995~regulation of embryonic development	4	0.5865102639296188	0.38533338176267523	FBGN0004574, FBGN0259212, FBGN0023172, FBGN0011202	328	54	7937	1.7924570912375792	1.0	0.9932909041161045	99.96750968620456
GOTERM_BP_FAT	GO:0022604~regulation of cell morphogenesis	6	0.8797653958944283	0.546867666412999	FBGN0010379, FBGN0029688, FBGN0026192, FBGN0259212, FBGN0023172, FBGN0011202	328	119	7937	1.2200758352121335	1.0	0.99811735984706	99.99978796270427
GOTERM_BP_FAT	GO:0008360~regulation of cell shape	5	0.7331378299120235	0.5792854263681029	FBGN0010379, FBGN0026192, FBGN0259212, FBGN0023172, FBGN0011202	328	98	7937	1.2346005475360877	1.0	0.9984448196881521	99.99993771670863
GOTERM_BP_FAT	GO:0007349~cellularization	4	0.5865102639296188	0.7692846817323672	FBGN0029688, FBGN0021814, FBGN0023172, FBGN0011202	328	97	7937	0.9978627105858688	1.0	0.9997953354278486	99.99999999692142
Annotation Cluster 45	Enrichment Score: 0.5013818158815578
Category	Term	Count	%	PValue	Genes	List Total	Pop Hits	Pop Total	Fold Enrichment	Bonferroni	Benjamini	FDR
GOTERM_BP_FAT	GO:0006949~syncytium formation	3	0.43988269794721413	0.24445079798357577	FBGN0041096, FBGN0011705, FBGN0086906	328	23	7937	3.1562831389183454	1.0	0.9885437313074433	99.02079269086288
GOTERM_BP_FAT	GO:0014902~myotube differentiation	3	0.43988269794721413	0.24445079798357577	FBGN0041096, FBGN0011705, FBGN0086906	328	23	7937	3.1562831389183454	1.0	0.9885437313074433	99.02079269086288
GOTERM_BP_FAT	GO:0000768~syncytium formation by plasma membrane fusion	3	0.43988269794721413	0.24445079798357577	FBGN0041096, FBGN0011705, FBGN0086906	328	23	7937	3.1562831389183454	1.0	0.9885437313074433	99.02079269086288
GOTERM_BP_FAT	GO:0007520~myoblast fusion	3	0.43988269794721413	0.24445079798357577	FBGN0041096, FBGN0011705, FBGN0086906	328	23	7937	3.1562831389183454	1.0	0.9885437313074433	99.02079269086288
GOTERM_BP_FAT	GO:0042692~muscle cell differentiation	5	0.7331378299120235	0.3638969696989065	FBGN0041096, FBGN0033988, FBGN0002973, FBGN0011705, FBGN0086906	328	74	7937	1.6350115359261699	1.0	0.9928315260953804	99.94279163198067
GOTERM_BP_FAT	GO:0051146~striated muscle cell differentiation	3	0.43988269794721413	0.755031078534393	FBGN0041096, FBGN0011705, FBGN0086906	328	65	7937	1.116838649155722	1.0	0.9997470085825818	99.99999999172022
Annotation Cluster 46	Enrichment Score: 0.49823499034242585
Category	Term	Count	%	PValue	Genes	List Total	Pop Hits	Pop Total	Fold Enrichment	Bonferroni	Benjamini	FDR
GOTERM_BP_FAT	GO:0002697~regulation of immune effector process	4	0.5865102639296188	0.07403225105175	FBGN0010388, FBGN0036978, FBGN0010385, FBGN0035976	328	24	7937	4.033028455284553	1.0	0.9346887257874915	71.90006770237106
GOTERM_BP_FAT	GO:0002784~regulation of antimicrobial peptide production	4	0.5865102639296188	0.07403225105175	FBGN0010388, FBGN0036978, FBGN0010385, FBGN0035976	328	24	7937	4.033028455284553	1.0	0.9346887257874915	71.90006770237106
GOTERM_BP_FAT	GO:0002700~regulation of production of molecular mediator of immune response	4	0.5865102639296188	0.07403225105175	FBGN0010388, FBGN0036978, FBGN0010385, FBGN0035976	328	24	7937	4.033028455284553	1.0	0.9346887257874915	71.90006770237106
GOTERM_BP_FAT	GO:0002805~regulation of antimicrobial peptide biosynthetic process	4	0.5865102639296188	0.07403225105175	FBGN0010388, FBGN0036978, FBGN0010385, FBGN0035976	328	24	7937	4.033028455284553	1.0	0.9346887257874915	71.90006770237106
GOTERM_BP_FAT	GO:0002807~positive regulation of antimicrobial peptide biosynthetic process	4	0.5865102639296188	0.07403225105175	FBGN0010388, FBGN0036978, FBGN0010385, FBGN0035976	328	24	7937	4.033028455284553	1.0	0.9346887257874915	71.90006770237106
GOTERM_BP_FAT	GO:0002759~regulation of antimicrobial humoral response	4	0.5865102639296188	0.10646330919832907	FBGN0010388, FBGN0036978, FBGN0010385, FBGN0035976	328	28	7937	3.456881533101045	1.0	0.9508975193042188	84.39839016852397
GOTERM_BP_FAT	GO:0002831~regulation of response to biotic stimulus	4	0.5865102639296188	0.10646330919832907	FBGN0010388, FBGN0036978, FBGN0010385, FBGN0035976	328	28	7937	3.456881533101045	1.0	0.9508975193042188	84.39839016852397
GOTERM_BP_FAT	GO:0043900~regulation of multi-organism process	4	0.5865102639296188	0.10646330919832907	FBGN0010388, FBGN0036978, FBGN0010385, FBGN0035976	328	28	7937	3.456881533101045	1.0	0.9508975193042188	84.39839016852397
GOTERM_BP_FAT	GO:0002920~regulation of humoral immune response	4	0.5865102639296188	0.10646330919832907	FBGN0010388, FBGN0036978, FBGN0010385, FBGN0035976	328	28	7937	3.456881533101045	1.0	0.9508975193042188	84.39839016852397
GOTERM_BP_FAT	GO:0002786~regulation of antibacterial peptide production	3	0.43988269794721413	0.1682496851309083	FBGN0010388, FBGN0010385, FBGN0035976	328	18	7937	4.033028455284553	1.0	0.9773724196147735	95.2183117171649
GOTERM_BP_FAT	GO:0002808~regulation of antibacterial peptide biosynthetic process	3	0.43988269794721413	0.1682496851309083	FBGN0010388, FBGN0010385, FBGN0035976	328	18	7937	4.033028455284553	1.0	0.9773724196147735	95.2183117171649
GOTERM_BP_FAT	GO:0006963~positive regulation of antibacterial peptide biosynthetic process	3	0.43988269794721413	0.1682496851309083	FBGN0010388, FBGN0010385, FBGN0035976	328	18	7937	4.033028455284553	1.0	0.9773724196147735	95.2183117171649
GOTERM_BP_FAT	GO:0031328~positive regulation of cellular biosynthetic process	10	1.466275659824047	0.179612773267825	FBGN0010388, FBGN0036978, FBGN0005630, FBGN0002985, FBGN0024244, FBGN0003862, FBGN0011836, FBGN0000233, FBGN0010385, FBGN0035976	328	153	7937	1.581579786386099	1.0	0.978685823496284	96.18946229544684
GOTERM_BP_FAT	GO:0009891~positive regulation of biosynthetic process	10	1.466275659824047	0.179612773267825	FBGN0010388, FBGN0036978, FBGN0005630, FBGN0002985, FBGN0024244, FBGN0003862, FBGN0011836, FBGN0000233, FBGN0010385, FBGN0035976	328	153	7937	1.581579786386099	1.0	0.978685823496284	96.18946229544684
UP_SEQ_FEATURE	zinc finger region:C2H2-type 1	5	0.7331378299120235	0.21437575000153128	FBGN0002985, FBGN0024244, FBGN0039946, FBGN0000233, FBGN0001325	146	49	2975	2.0792563600782774	1.0	0.9999968885714892	96.81703452767229
UP_SEQ_FEATURE	zinc finger region:C2H2-type 2	5	0.7331378299120235	0.22486400915826674	FBGN0005630, FBGN0002985, FBGN0039946, FBGN0000233, FBGN0001325	146	50	2975	2.037671232876712	1.0	0.9999563840183355	97.37316205795148
GOTERM_BP_FAT	GO:0051254~positive regulation of RNA metabolic process	6	0.8797653958944283	0.31270852699628593	FBGN0005630, FBGN0002985, FBGN0024244, FBGN0003862, FBGN0011836, FBGN0000233	328	90	7937	1.613211382113821	1.0	0.9902172487411234	99.79478486627508
UP_SEQ_FEATURE	zinc finger region:C2H2-type 3	4	0.5865102639296188	0.39052428504677533	FBGN0002985, FBGN0039946, FBGN0000233, FBGN0001325	146	46	2975	1.7718880285884455	1.0	0.9999989607304012	99.91538241169582
GOTERM_BP_FAT	GO:0045893~positive regulation of transcription, DNA-dependent	5	0.7331378299120235	0.4936883826959624	FBGN0005630, FBGN0002985, FBGN0024244, FBGN0003862, FBGN0000233	328	88	7937	1.374896064301552	1.0	0.9969208059311262	99.9986763397992
GOTERM_BP_FAT	GO:0010604~positive regulation of macromolecule metabolic process	7	1.0263929618768328	0.5341630116734529	FBGN0005630, FBGN0002985, FBGN0024244, FBGN0003862, FBGN0037555, FBGN0011836, FBGN0000233	328	142	7937	1.1928675712813466	1.0	0.9979589603433253	99.99966533920919
GOTERM_BP_FAT	GO:0051173~positive regulation of nitrogen compound metabolic process	6	0.8797653958944283	0.5618531796373569	FBGN0005630, FBGN0002985, FBGN0024244, FBGN0003862, FBGN0011836, FBGN0000233	328	121	7937	1.1999092924813544	1.0	0.9982773921051292	99.99987827828264
GOTERM_BP_FAT	GO:0045935~positive regulation of nucleobase, nucleoside, nucleotide and nucleic acid metabolic process	6	0.8797653958944283	0.5618531796373569	FBGN0005630, FBGN0002985, FBGN0024244, FBGN0003862, FBGN0011836, FBGN0000233	328	121	7937	1.1999092924813544	1.0	0.9982773921051292	99.99987827828264
UP_SEQ_FEATURE	compositionally biased region:Poly-Ser	6	0.8797653958944283	0.588071156283804	FBGN0002985, FBGN0037482, FBGN0003862, FBGN0014396, FBGN0004369, FBGN0000233	146	105	2975	1.1643835616438356	1.0	0.9999999743676998	99.99968624840554
GOTERM_BP_FAT	GO:0007389~pattern specification process	20	2.932551319648094	0.6074739520734107	FBGN0033988, FBGN0259212, FBGN0003480, FBGN0003169, FBGN0024273, FBGN0002973, FBGN0002985, FBGN0024244, FBGN0026192, FBGN0024509, FBGN0086906, FBGN0015778, FBGN0000659, FBGN0010303, FBGN0027535, FBGN0000233, FBGN0003256, FBGN0003396, FBGN0001325, FBGN0039709	328	480	7937	1.0082571138211383	1.0	0.9986422096613246	99.99998017136448
GOTERM_BP_FAT	GO:0045944~positive regulation of transcription from RNA polymerase II promoter	3	0.43988269794721413	0.6166991311346006	FBGN0002985, FBGN0024244, FBGN0000233	328	50	7937	1.451890243902439	1.0	0.9987728951231611	99.99998660845914
GOTERM_BP_FAT	GO:0007365~periodic partitioning	3	0.43988269794721413	0.6586056130213662	FBGN0002985, FBGN0024244, FBGN0027535	328	54	7937	1.3443428184281843	1.0	0.9991414735198094	99.99999801863865
GOTERM_MF_FAT	GO:0016563~transcription activator activity	5	0.7331378299120235	0.6908961932303617	FBGN0020496, FBGN0005630, FBGN0002985, FBGN0024244, FBGN0000233	397	93	7918	1.0722894829500826	1.0	0.999515070841531	99.99999670016969
GOTERM_BP_FAT	GO:0009952~anterior/posterior pattern formation	7	1.0263929618768328	0.7079259484675462	FBGN0033988, FBGN0086906, FBGN0003480, FBGN0003256, FBGN0003396, FBGN0001325, FBGN0039709	328	170	7937	0.9963952654232425	1.0	0.9995125571337818	99.99999984912715
GOTERM_BP_FAT	GO:0045941~positive regulation of transcription	5	0.7331378299120235	0.7102977952110685	FBGN0005630, FBGN0002985, FBGN0024244, FBGN0003862, FBGN0000233	328	116	7937	1.0430246005046258	1.0	0.9995208444281996	99.99999986812323
GOTERM_BP_FAT	GO:0010628~positive regulation of gene expression	5	0.7331378299120235	0.7166218043789354	FBGN0005630, FBGN0002985, FBGN0024244, FBGN0003862, FBGN0000233	328	117	7937	1.0341098603293726	1.0	0.9995675208081278	99.99999990838356
GOTERM_BP_FAT	GO:0003002~regionalization	17	2.4926686217008798	0.7783079676143735	FBGN0033988, FBGN0003480, FBGN0003169, FBGN0024273, FBGN0002973, FBGN0002985, FBGN0024244, FBGN0024509, FBGN0086906, FBGN0000659, FBGN0010303, FBGN0027535, FBGN0000233, FBGN0003256, FBGN0003396, FBGN0001325, FBGN0039709	328	454	7937	0.9060989040507145	1.0	0.999813119607947	99.99999999840632
GOTERM_BP_FAT	GO:0010557~positive regulation of macromolecule biosynthetic process	5	0.7331378299120235	0.7846903725205858	FBGN0005630, FBGN0002985, FBGN0024244, FBGN0003862, FBGN0000233	328	129	7937	0.9379135942522216	1.0	0.9998361418151359	99.99999999901594
SP_PIR_KEYWORDS	activator	4	0.5865102639296188	0.9237283423837372	FBGN0260632, FBGN0002985, FBGN0003862, FBGN0000233	650	112	12980	0.7131868131868132	1.0	0.9991353362583534	99.99999999999943
GOTERM_BP_FAT	GO:0007350~blastoderm segmentation	6	0.8797653958944283	0.95015650498761	FBGN0002985, FBGN0024244, FBGN0027535, FBGN0000233, FBGN0003256, FBGN0001325	328	218	7937	0.6660046990378161	1.0	0.9999988582343088	100.0
UP_SEQ_FEATURE	compositionally biased region:Poly-Gln	3	0.43988269794721413	0.9515864967246351	FBGN0005630, FBGN0002985, FBGN0003862	146	95	2975	0.6434751261715934	1.0	1.0	100.0
GOTERM_BP_FAT	GO:0035282~segmentation	7	1.0263929618768328	0.9609080736872332	FBGN0002985, FBGN0024244, FBGN0086906, FBGN0027535, FBGN0000233, FBGN0003256, FBGN0001325	328	260	7937	0.6514892120075046	1.0	0.999999402641054	100.0
GOTERM_BP_FAT	GO:0009880~embryonic pattern specification	6	0.8797653958944283	0.9649415133196948	FBGN0002985, FBGN0024244, FBGN0027535, FBGN0000233, FBGN0003256, FBGN0001325	328	231	7937	0.628523915109281	1.0	0.9999995954226606	100.0
Annotation Cluster 47	Enrichment Score: 0.4975682009157225
Category	Term	Count	%	PValue	Genes	List Total	Pop Hits	Pop Total	Fold Enrichment	Bonferroni	Benjamini	FDR
INTERPRO	IPR011993:Pleckstrin homology-type	9	1.3196480938416422	0.20271426046843882	FBGN0010379, FBGN0002973, FBGN0035431, FBGN0260748, FBGN0260486, FBGN0260866, FBGN0023172, FBGN0050372, FBGN0024273	549	105	10196	1.591881342701015	1.0	0.988756707910157	96.78536961651034
INTERPRO	IPR001849:Pleckstrin homology	6	0.8797653958944283	0.37732029367381686	FBGN0010379, FBGN0260748, FBGN0260486, FBGN0023172, FBGN0050456, FBGN0050372	549	75	10196	1.4857559198542805	1.0	0.9969337994026394	99.92444609095016
SMART	SM00233:PH	6	0.8797653958944283	0.42043700345071783	FBGN0010379, FBGN0260748, FBGN0260486, FBGN0023172, FBGN0050456, FBGN0050372	274	75	4824	1.4084671532846715	1.0	0.9922089538296806	99.8776957164941
Annotation Cluster 48	Enrichment Score: 0.49532905175483843
Category	Term	Count	%	PValue	Genes	List Total	Pop Hits	Pop Total	Fold Enrichment	Bonferroni	Benjamini	FDR
GOTERM_BP_FAT	GO:0009314~response to radiation	10	1.466275659824047	0.04307572884783549	FBGN0004574, FBGN0037163, FBGN0004366, FBGN0000153, FBGN0014396, FBGN0010350, FBGN0019940, FBGN0023178, FBGN0003651, FBGN0031885	328	113	7937	2.1414310382041872	1.0	0.875402576161383	51.648769444599864
GOTERM_BP_FAT	GO:0009416~response to light stimulus	9	1.3196480938416422	0.05352561149593159	FBGN0004574, FBGN0037163, FBGN0004366, FBGN0000153, FBGN0014396, FBGN0010350, FBGN0019940, FBGN0023178, FBGN0003651	328	100	7937	2.1778353658536584	1.0	0.8925057615191416	59.66278829150102
GOTERM_BP_FAT	GO:0051606~detection of stimulus	7	1.0263929618768328	0.2298992448424152	FBGN0041250, FBGN0066292, FBGN0037163, FBGN0004366, FBGN0010350, FBGN0019940, FBGN0035976	328	100	7937	1.6938719512195124	1.0	0.9878810789250485	98.65845523101235
GOTERM_BP_FAT	GO:0009581~detection of external stimulus	5	0.7331378299120235	0.24254173498487597	FBGN0037163, FBGN0004366, FBGN0010350, FBGN0019940, FBGN0035976	328	61	7937	1.9834566173530588	1.0	0.9886587955720788	98.9791496223045
GOTERM_BP_FAT	GO:0007602~phototransduction	4	0.5865102639296188	0.2828461958681522	FBGN0037163, FBGN0004366, FBGN0010350, FBGN0019940	328	45	7937	2.1509485094850946	1.0	0.9910640932361361	99.58594638470628
GOTERM_BP_FAT	GO:0009583~detection of light stimulus	4	0.5865102639296188	0.35128034120262874	FBGN0037163, FBGN0004366, FBGN0010350, FBGN0019940	328	51	7937	1.897895743663319	1.0	0.9926468786441003	99.92089022476883
GOTERM_BP_FAT	GO:0009582~detection of abiotic stimulus	4	0.5865102639296188	0.4078108448355912	FBGN0037163, FBGN0004366, FBGN0010350, FBGN0019940	328	56	7937	1.7284407665505226	1.0	0.9946763819418274	99.98243143721103
GOTERM_BP_FAT	GO:0050877~neurological system process	24	3.519061583577713	0.4862319561866473	FBGN0004574, FBGN0005630, FBGN0011293, FBGN0000317, FBGN0039520, FBGN0031424, FBGN0041248, FBGN0019940, FBGN0003651, FBGN0024273, FBGN0011259, FBGN0085434, FBGN0003328, FBGN0041250, FBGN0015269, FBGN0004366, FBGN0010350, FBGN0005626, FBGN0003256, FBGN0003396, FBGN0035770, FBGN0027363, FBGN0261263, FBGN0030230	328	546	7937	1.0636558563387832	1.0	0.9966303770233703	99.99831514602877
SP_PIR_KEYWORDS	vision	4	0.5865102639296188	0.5235660298466425	FBGN0004366, FBGN0010350, FBGN0019940, FBGN0003651	650	55	12980	1.4523076923076923	1.0	0.9577993342445928	99.99214401442929
GOTERM_BP_FAT	GO:0007601~visual perception	4	0.5865102639296188	0.5555325601679681	FBGN0004366, FBGN0010350, FBGN0019940, FBGN0003651	328	70	7937	1.3827526132404182	1.0	0.9982656248374878	99.99984582059972
GOTERM_BP_FAT	GO:0050953~sensory perception of light stimulus	4	0.5865102639296188	0.5652400809116385	FBGN0004366, FBGN0010350, FBGN0019940, FBGN0003651	328	71	7937	1.363277224321539	1.0	0.9983201291699493	99.9998929103272
GOTERM_BP_FAT	GO:0050890~cognition	15	2.1994134897360706	0.585630836057127	FBGN0011293, FBGN0000317, FBGN0039520, FBGN0041248, FBGN0019940, FBGN0003651, FBGN0085434, FBGN0041250, FBGN0015269, FBGN0003328, FBGN0004366, FBGN0010350, FBGN0003396, FBGN0035770, FBGN0261263	328	350	7937	1.0370644599303136	1.0	0.9984621800096763	99.99995153318558
SP_PIR_KEYWORDS	sensory transduction	7	1.0263929618768328	0.673622182339579	FBGN0085434, FBGN0041250, FBGN0004366, FBGN0010350, FBGN0019940, FBGN0003651, FBGN0261263	650	135	12980	1.0354415954415954	1.0	0.9830073160455612	99.99993676698608
GOTERM_BP_FAT	GO:0007600~sensory perception	11	1.6129032258064515	0.7076431004475454	FBGN0085434, FBGN0041250, FBGN0011293, FBGN0000317, FBGN0039520, FBGN0004366, FBGN0041248, FBGN0010350, FBGN0019940, FBGN0003651, FBGN0261263	328	276	7937	0.9644198480028279	1.0	0.99952574345399	99.99999984669763
Annotation Cluster 49	Enrichment Score: 0.49380817498739044
Category	Term	Count	%	PValue	Genes	List Total	Pop Hits	Pop Total	Fold Enrichment	Bonferroni	Benjamini	FDR
GOTERM_BP_FAT	GO:0060284~regulation of cell development	8	1.1730205278592376	0.29500941479404125	FBGN0029688, FBGN0002973, FBGN0004574, FBGN0023172, FBGN0013469, FBGN0005536, FBGN0003256, FBGN0024273	328	131	7937	1.4777508843790728	1.0	0.9907175722601049	99.68778760427791
GOTERM_BP_FAT	GO:0050767~regulation of neurogenesis	5	0.7331378299120235	0.29782082764523055	FBGN0029688, FBGN0002973, FBGN0023172, FBGN0005536, FBGN0003256	328	67	7937	1.805833636694576	1.0	0.9899768138333745	99.70771272569435
GOTERM_BP_FAT	GO:0051960~regulation of nervous system development	6	0.8797653958944283	0.31270852699628593	FBGN0029688, FBGN0002973, FBGN0023172, FBGN0005536, FBGN0003256, FBGN0024273	328	90	7937	1.613211382113821	1.0	0.9902172487411234	99.79478486627508
GOTERM_BP_FAT	GO:0045664~regulation of neuron differentiation	4	0.5865102639296188	0.38533338176267523	FBGN0029688, FBGN0023172, FBGN0005536, FBGN0003256	328	54	7937	1.7924570912375792	1.0	0.9932909041161045	99.96750968620456
Annotation Cluster 50	Enrichment Score: 0.49119367235979516
Category	Term	Count	%	PValue	Genes	List Total	Pop Hits	Pop Total	Fold Enrichment	Bonferroni	Benjamini	FDR
INTERPRO	IPR019748:FERM central domain	3	0.43988269794721413	0.2924727880439603	FBGN0000317, FBGN0260866, FBGN0040299	549	20	10196	2.7857923497267763	1.0	0.9916455207780264	99.4751151723981
INTERPRO	IPR000299:FERM domain	3	0.43988269794721413	0.3127182959445725	FBGN0000317, FBGN0260866, FBGN0040299	549	21	10196	2.653135571168358	1.0	0.9926173778822286	99.66212983046529
INTERPRO	IPR019749:Band 4.1 domain	3	0.43988269794721413	0.33283536673280795	FBGN0000317, FBGN0260866, FBGN0040299	549	22	10196	2.532538499751615	1.0	0.9939928430502112	99.78472989568755
SMART	SM00295:B41	3	0.43988269794721413	0.356251815980091	FBGN0000317, FBGN0260866, FBGN0040299	274	22	4824	2.400796284007963	1.0	0.9871644658895278	99.55510280829304
Annotation Cluster 51	Enrichment Score: 0.4901415514688283
Category	Term	Count	%	PValue	Genes	List Total	Pop Hits	Pop Total	Fold Enrichment	Bonferroni	Benjamini	FDR
GOTERM_BP_FAT	GO:0007369~gastrulation	6	0.8797653958944283	0.17462158983799309	FBGN0000659, FBGN0036257, FBGN0023172, FBGN0000233, FBGN0004919, FBGN0003256	328	72	7937	2.0165142276422765	1.0	0.9772295505063868	95.78826753184235
GOTERM_BP_FAT	GO:0001703~gastrulation with mouth forming first	3	0.43988269794721413	0.44028988046276135	FBGN0036257, FBGN0023172, FBGN0000233	328	36	7937	2.0165142276422765	1.0	0.9952394126686851	99.99307470593152
GOTERM_BP_FAT	GO:0010004~gastrulation involving germ band extension	3	0.43988269794721413	0.44028988046276135	FBGN0036257, FBGN0023172, FBGN0000233	328	36	7937	2.0165142276422765	1.0	0.9952394126686851	99.99307470593152
Annotation Cluster 52	Enrichment Score: 0.4865401436249278
Category	Term	Count	%	PValue	Genes	List Total	Pop Hits	Pop Total	Fold Enrichment	Bonferroni	Benjamini	FDR
KEGG_PATHWAY	dme00982:Drug metabolism	6	0.8797653958944283	0.25189409280422437	FBGN0040253, FBGN0038037, FBGN0011768, FBGN0032713, FBGN0034943, FBGN0250732	107	66	2054	1.7451146983857262	0.9999999998895709	0.9217154679582004	95.3929659650093
KEGG_PATHWAY	dme00830:Retinol metabolism	4	0.5865102639296188	0.2833346049543788	FBGN0040253, FBGN0038037, FBGN0011768, FBGN0032713	107	36	2054	2.1329179646936653	0.9999999999962846	0.8884422205354997	97.07800107065208
KEGG_PATHWAY	dme00983:Drug metabolism	5	0.7331378299120235	0.37502142980231606	FBGN0015572, FBGN0040253, FBGN0015571, FBGN0038037, FBGN0032713	107	60	2054	1.5996884735202492	0.9999999999999999	0.8874428123683198	99.3157431262385
KEGG_PATHWAY	dme00980:Metabolism of xenobiotics by cytochrome P450	5	0.7331378299120235	0.42292731690330043	FBGN0040253, FBGN0038037, FBGN0011768, FBGN0032713, FBGN0250732	107	64	2054	1.4997079439252334	1.0	0.898323258044728	99.70628175312574
Annotation Cluster 53	Enrichment Score: 0.4855123920416981
Category	Term	Count	%	PValue	Genes	List Total	Pop Hits	Pop Total	Fold Enrichment	Bonferroni	Benjamini	FDR
GOTERM_CC_FAT	GO:0015629~actin cytoskeleton	10	1.466275659824047	0.01624758232485337	FBGN0000045, FBGN0063485, FBGN0000317, FBGN0038576, FBGN0040299, FBGN0065032, FBGN0023172, FBGN0024273, FBGN0011202, FBGN0040228	218	87	4786	2.5234630391226407	0.9830734924015686	0.4416092770348158	19.157791433151083
GOTERM_CC_FAT	GO:0005856~cytoskeleton	18	2.6392961876832843	0.4247822351633712	FBGN0000045, FBGN0000317, FBGN0038576, FBGN0260866, FBGN0040299, FBGN0037473, FBGN0032243, FBGN0028569, FBGN0024273, FBGN0011202, FBGN0063485, FBGN0052396, FBGN0259923, FBGN0065032, FBGN0023172, FBGN0004374, FBGN0037551, FBGN0040228	218	351	4786	1.1258527405316396	1.0	0.9882263539357721	99.92379933138787
GOTERM_CC_FAT	GO:0044430~cytoskeletal part	14	2.0527859237536656	0.5442644490960581	FBGN0000045, FBGN0000317, FBGN0038576, FBGN0040299, FBGN0032243, FBGN0028569, FBGN0011202, FBGN0052396, FBGN0259923, FBGN0065032, FBGN0023172, FBGN0004374, FBGN0037551, FBGN0040228	218	287	4786	1.0709330946520474	1.0	0.9968335404417429	99.99629191662197
GOTERM_CC_FAT	GO:0043232~intracellular non-membrane-bounded organelle	29	4.252199413489736	0.9973245051307659	FBGN0000045, FBGN0004237, FBGN0034986, FBGN0002781, FBGN0065048, FBGN0040299, FBGN0032243, FBGN0028569, FBGN0024273, FBGN0011202, FBGN0031869, FBGN0004374, FBGN0033912, FBGN0040228, FBGN0066084, FBGN0000317, FBGN0038576, FBGN0259789, FBGN0260866, FBGN0037473, FBGN0063485, FBGN0086906, FBGN0052396, FBGN0259923, FBGN0037555, FBGN0065032, FBGN0023172, FBGN0037551, FBGN0015521	218	943	4786	0.6751534727154213	1.0	0.9999999998030766	100.0
GOTERM_CC_FAT	GO:0043228~non-membrane-bounded organelle	29	4.252199413489736	0.9973245051307659	FBGN0000045, FBGN0004237, FBGN0034986, FBGN0002781, FBGN0065048, FBGN0040299, FBGN0032243, FBGN0028569, FBGN0024273, FBGN0011202, FBGN0031869, FBGN0004374, FBGN0033912, FBGN0040228, FBGN0066084, FBGN0000317, FBGN0038576, FBGN0259789, FBGN0260866, FBGN0037473, FBGN0063485, FBGN0086906, FBGN0052396, FBGN0259923, FBGN0037555, FBGN0065032, FBGN0023172, FBGN0037551, FBGN0015521	218	943	4786	0.6751534727154213	1.0	0.9999999998030766	100.0
Annotation Cluster 54	Enrichment Score: 0.47415350778086
Category	Term	Count	%	PValue	Genes	List Total	Pop Hits	Pop Total	Fold Enrichment	Bonferroni	Benjamini	FDR
GOTERM_BP_FAT	GO:0007416~synaptogenesis	3	0.43988269794721413	0.22899716795753902	FBGN0011259, FBGN0026192, FBGN0016032	328	22	7937	3.2997505543237247	1.0	0.9888950299488238	98.63228348448425
GOTERM_BP_FAT	GO:0043062~extracellular structure organization	5	0.7331378299120235	0.3166103275391445	FBGN0011259, FBGN0026192, FBGN0035049, FBGN0010303, FBGN0016032	328	69	7937	1.7534906327324142	1.0	0.9901184612339746	99.81318874258383
GOTERM_BP_FAT	GO:0050808~synapse organization	3	0.43988269794721413	0.5214159214433768	FBGN0011259, FBGN0026192, FBGN0016032	328	42	7937	1.7284407665505226	1.0	0.9975452666637912	99.99947748377633
Annotation Cluster 55	Enrichment Score: 0.4503264699461038
Category	Term	Count	%	PValue	Genes	List Total	Pop Hits	Pop Total	Fold Enrichment	Bonferroni	Benjamini	FDR
UP_SEQ_FEATURE	domain:EF-hand 3	3	0.43988269794721413	0.21781182388866832	FBGN0013348, FBGN0004366, FBGN0004580	146	18	2975	3.396118721461187	1.0	0.9999741545791998	97.01026400726782
INTERPRO	IPR018247:EF-HAND 1	9	1.3196480938416422	0.2242147736783556	FBGN0013348, FBGN0259225, FBGN0038744, FBGN0036913, FBGN0004366, FBGN0051960, FBGN0052104, FBGN0250908, FBGN0004580	549	108	10196	1.5476624165148756	1.0	0.9904607753553706	97.87684001935528
SP_PIR_KEYWORDS	calcium	11	1.6129032258064515	0.26664155025133	FBGN0013348, FBGN0035049, FBGN0038744, FBGN0036913, FBGN0004366, FBGN0000079, FBGN0051960, FBGN0011826, FBGN0039596, FBGN0004580, FBGN0039709	650	158	12980	1.3902629016553067	1.0	0.867993697518417	98.08105997279787
UP_SEQ_FEATURE	calcium-binding region:2	3	0.43988269794721413	0.29143615596305283	FBGN0013348, FBGN0004366, FBGN0004580	146	22	2975	2.7786425902864256	1.0	0.9999911905817505	99.2718557445921
UP_SEQ_FEATURE	calcium-binding region:1	3	0.43988269794721413	0.29143615596305283	FBGN0013348, FBGN0004366, FBGN0004580	146	22	2975	2.7786425902864256	1.0	0.9999911905817505	99.2718557445921
INTERPRO	IPR011992:EF-Hand type	8	1.1730205278592376	0.29971329788348794	FBGN0030973, FBGN0013348, FBGN0038744, FBGN0036913, FBGN0004366, FBGN0051960, FBGN0038830, FBGN0004580	549	101	10196	1.471045465202258	1.0	0.9920610452317042	99.5509656971135
GOTERM_MF_FAT	GO:0005509~calcium ion binding	15	2.1994134897360706	0.3268347416675244	FBGN0030973, FBGN0038744, FBGN0036913, FBGN0038830, FBGN0011826, FBGN0039596, FBGN0004580, FBGN0013348, FBGN0035049, FBGN0030013, FBGN0051960, FBGN0004366, FBGN0000079, FBGN0259140, FBGN0039709	397	242	7918	1.2362345691862524	1.0	0.9798198544400907	99.69932743051126
UP_SEQ_FEATURE	domain:EF-hand 2	3	0.43988269794721413	0.3820252132002868	FBGN0013348, FBGN0004366, FBGN0004580	146	27	2975	2.2640791476407913	1.0	0.9999997437810874	99.89686796436831
UP_SEQ_FEATURE	domain:EF-hand 1	3	0.43988269794721413	0.3820252132002868	FBGN0013348, FBGN0004366, FBGN0004580	146	27	2975	2.2640791476407913	1.0	0.9999997437810874	99.89686796436831
INTERPRO	IPR018249:EF-HAND 2	7	1.0263929618768328	0.40313791224465156	FBGN0013348, FBGN0038744, FBGN0036913, FBGN0004366, FBGN0051960, FBGN0038830, FBGN0004580	549	95	10196	1.3684593998657848	1.0	0.9972894536748281	99.96026221026246
INTERPRO	IPR018248:EF hand	5	0.7331378299120235	0.5894061267403204	FBGN0013348, FBGN0036913, FBGN0004366, FBGN0051960, FBGN0004580	549	76	10196	1.2218387498801648	1.0	0.9998333707824795	99.99986383077797
INTERPRO	IPR002048:Calcium-binding EF-hand	5	0.7331378299120235	0.5894061267403204	FBGN0013348, FBGN0036913, FBGN0004366, FBGN0051960, FBGN0004580	549	76	10196	1.2218387498801648	1.0	0.9998333707824795	99.99986383077797
SMART	SM00054:EFh	5	0.7331378299120235	0.6316759082015195	FBGN0013348, FBGN0036913, FBGN0004366, FBGN0051960, FBGN0004580	274	76	4824	1.15827890895121	1.0	0.9993934404577133	99.99953546585716
Annotation Cluster 56	Enrichment Score: 0.44809486634548595
Category	Term	Count	%	PValue	Genes	List Total	Pop Hits	Pop Total	Fold Enrichment	Bonferroni	Benjamini	FDR
GOTERM_CC_FAT	GO:0030425~dendrite	3	0.43988269794721413	0.24608610018693478	FBGN0041250, FBGN0035049, FBGN0027491	218	21	4786	3.1363040629095678	1.0	0.9466403268628931	97.44555255745797
GOTERM_CC_FAT	GO:0043005~neuron projection	4	0.5865102639296188	0.321819380620711	FBGN0004574, FBGN0041250, FBGN0035049, FBGN0027491	218	44	4786	1.9958298582151792	1.0	0.9721625425654321	99.35375613192159
GOTERM_CC_FAT	GO:0042995~cell projection	6	0.8797653958944283	0.5714998521857273	FBGN0004574, FBGN0041250, FBGN0035049, FBGN0027491, FBGN0019940, FBGN0024273	218	111	4786	1.186709645425242	1.0	0.9971533925312186	99.99833388266369
Annotation Cluster 57	Enrichment Score: 0.4262311082755227
Category	Term	Count	%	PValue	Genes	List Total	Pop Hits	Pop Total	Fold Enrichment	Bonferroni	Benjamini	FDR
GOTERM_BP_FAT	GO:0007166~cell surface receptor linked signal transduction	35	5.131964809384164	0.05963363761039009	FBGN0039818, FBGN0028956, FBGN0037408, FBGN0038279, FBGN0039520, FBGN0040736, FBGN0004841, FBGN0041248, FBGN0051720, FBGN0019940, FBGN0003169, FBGN0002973, FBGN0015279, FBGN0052843, FBGN0037218, FBGN0027535, FBGN0003256, FBGN0003396, FBGN0020496, FBGN0010379, FBGN0259212, FBGN0000414, FBGN0035331, FBGN0013984, FBGN0030300, FBGN0003328, FBGN0041250, FBGN0038653, FBGN0052476, FBGN0004366, FBGN00103…	328	628	7937	1.348624164983688	1.0	0.905396511510711	63.75059776965236
GOTERM_BP_FAT	GO:0007186~G-protein coupled receptor protein signaling pathway	17	2.4926686217008798	0.22382122260498072	FBGN0039818, FBGN0028956, FBGN0037408, FBGN0039520, FBGN0035331, FBGN0004841, FBGN0041248, FBGN0019940, FBGN0030300, FBGN0041250, FBGN0038653, FBGN0052843, FBGN0052476, FBGN0004366, FBGN0010350, FBGN0028961, FBGN0023178	328	314	7937	1.310092045984154	1.0	0.9888263056512335	98.47260053586552
SP_PIR_KEYWORDS	receptor	20	2.932551319648094	0.3678603111986217	FBGN0051072, FBGN0028956, FBGN0037408, FBGN0039520, FBGN0037212, FBGN0035331, FBGN0004841, FBGN0041248, FBGN0019940, FBGN0003651, FBGN0003169, FBGN0013984, FBGN0003328, FBGN0014033, FBGN0041250, FBGN0038653, FBGN0052843, FBGN0052476, FBGN0038984, FBGN0028961	650	347	12980	1.1509643094657505	1.0	0.9011421093465588	99.71107941734533
INTERPRO	IPR017452:GPCR, rhodopsin-like superfamily	6	0.8797653958944283	0.3881504909481096	FBGN0038653, FBGN0037408, FBGN0035331, FBGN0004841, FBGN0028961, FBGN0019940	549	76	10196	1.4662064998561979	1.0	0.9972695277854191	99.94210611146383
UP_SEQ_FEATURE	topological domain:Extracellular	16	2.346041055718475	0.5491049561194997	FBGN0028956, FBGN0039520, FBGN0004841, FBGN0041248, FBGN0031529, FBGN0019940, FBGN0024236, FBGN0011259, FBGN0013984, FBGN0041250, FBGN0003328, FBGN0052476, FBGN0038984, FBGN0004369, FBGN0004919, FBGN0035976	146	309	2975	1.0551048455025047	1.0	0.9999999838392472	99.99885860527378
SP_PIR_KEYWORDS	g-protein coupled receptor	11	1.6129032258064515	0.650031184122591	FBGN0041250, FBGN0028956, FBGN0038653, FBGN0052476, FBGN0052843, FBGN0037408, FBGN0039520, FBGN0004841, FBGN0041248, FBGN0028961, FBGN0019940	650	217	12980	1.012265154200638	1.0	0.9794454209091447	99.99984607211728
SP_PIR_KEYWORDS	transducer	11	1.6129032258064515	0.7392273440388745	FBGN0041250, FBGN0028956, FBGN0038653, FBGN0052476, FBGN0052843, FBGN0037408, FBGN0039520, FBGN0004841, FBGN0041248, FBGN0028961, FBGN0019940	650	234	12980	0.938724523339908	1.0	0.9883634695595105	99.99999638133386
SP_PIR_KEYWORDS	cell membrane	14	2.0527859237536656	0.7739411103654797	FBGN0010379, FBGN0039818, FBGN0028956, FBGN0015286, FBGN0039520, FBGN0037212, FBGN0004841, FBGN0041248, FBGN0024236, FBGN0041250, FBGN0052843, FBGN0052476, FBGN0085442, FBGN0261263	650	308	12980	0.9076923076923076	1.0	0.9916386161856339	99.99999941431922
Annotation Cluster 58	Enrichment Score: 0.4132878064870493
Category	Term	Count	%	PValue	Genes	List Total	Pop Hits	Pop Total	Fold Enrichment	Bonferroni	Benjamini	FDR
GOTERM_BP_FAT	GO:0030029~actin filament-based process	9	1.3196480938416422	0.24229503306217337	FBGN0086906, FBGN0000317, FBGN0010303, FBGN0065032, FBGN0021814, FBGN0023172, FBGN0010501, FBGN0024273, FBGN0011202	328	144	7937	1.5123856707317074	1.0	0.9891705690498099	98.97364843659635
GOTERM_BP_FAT	GO:0007015~actin filament organization	6	0.8797653958944283	0.25650422287031743	FBGN0010303, FBGN0065032, FBGN0023172, FBGN0010501, FBGN0024273, FBGN0011202	328	83	7937	1.749265354099324	1.0	0.9896578490445043	99.24905493179318
GOTERM_BP_FAT	GO:0030036~actin cytoskeleton organization	8	1.1730205278592376	0.3756563954023171	FBGN0086906, FBGN0010303, FBGN0065032, FBGN0021814, FBGN0023172, FBGN0010501, FBGN0024273, FBGN0011202	328	143	7937	1.3537438171584513	1.0	0.9926635384190358	99.95795481806697
GOTERM_BP_FAT	GO:0007010~cytoskeleton organization	14	2.0527859237536656	0.9519605612105763	FBGN0000045, FBGN0038576, FBGN0037012, FBGN0021814, FBGN0010501, FBGN0011202, FBGN0024273, FBGN0086906, FBGN0041789, FBGN0010303, FBGN0065032, FBGN0023172, FBGN0001404, FBGN0011737	328	465	7937	0.7285470757933385	1.0	0.9999989911979681	100.0
Annotation Cluster 59	Enrichment Score: 0.3966571928926809
Category	Term	Count	%	PValue	Genes	List Total	Pop Hits	Pop Total	Fold Enrichment	Bonferroni	Benjamini	FDR
GOTERM_BP_FAT	GO:0007622~rhythmic behavior	4	0.5865102639296188	0.2268444596695029	FBGN0002973, FBGN0015269, FBGN0014396, FBGN0023178	328	40	7937	2.419817073170732	1.0	0.988969349262556	98.56787637832932
GOTERM_BP_FAT	GO:0045475~locomotor rhythm	3	0.43988269794721413	0.3063730567498527	FBGN0015269, FBGN0014396, FBGN0023178	328	27	7937	2.6886856368563685	1.0	0.989885704004281	99.76123154651762
GOTERM_BP_FAT	GO:0048511~rhythmic process	4	0.5865102639296188	0.3398731596735026	FBGN0002973, FBGN0015269, FBGN0014396, FBGN0023178	328	50	7937	1.9358536585365855	1.0	0.9916992754719659	99.8945202031209
GOTERM_BP_FAT	GO:0048512~circadian behavior	3	0.43988269794721413	0.46818988587194965	FBGN0015269, FBGN0014396, FBGN0023178	328	38	7937	1.91038189987163	1.0	0.9964313254045658	99.99702185507982
GOTERM_BP_FAT	GO:0007623~circadian rhythm	3	0.43988269794721413	0.6056260922771011	FBGN0015269, FBGN0014396, FBGN0023178	328	49	7937	1.481520657043305	1.0	0.9986417850929821	99.99997857329116
GOTERM_BP_FAT	GO:0007626~locomotory behavior	8	1.1730205278592376	0.6224932148626727	FBGN0011259, FBGN0005630, FBGN0015269, FBGN0027491, FBGN0014396, FBGN0005626, FBGN0023178, FBGN0003651	328	181	7937	1.0695324080312627	1.0	0.99874168728568	99.99998958504678
Annotation Cluster 60	Enrichment Score: 0.37829583334600114
Category	Term	Count	%	PValue	Genes	List Total	Pop Hits	Pop Total	Fold Enrichment	Bonferroni	Benjamini	FDR
GOTERM_BP_FAT	GO:0000122~negative regulation of transcription from RNA polymerase II promoter	8	1.1730205278592376	0.012201484539958583	FBGN0017430, FBGN0020496, FBGN0002985, FBGN0024244, FBGN0000659, FBGN0014396, FBGN0003396, FBGN0001325	328	61	7937	3.173530587764894	0.9999999728095871	0.6200820905763846	18.340275258134163
GOTERM_BP_FAT	GO:0048565~gut development	7	1.0263929618768328	0.07948409788071226	FBGN0004228, FBGN0003328, FBGN0024244, FBGN0000659, FBGN0003169, FBGN0003396, FBGN0001325	328	73	7937	2.3203725359171403	1.0	0.9390783545929836	74.50938925510184
GOTERM_BP_FAT	GO:0006357~regulation of transcription from RNA polymerase II promoter	13	1.906158357771261	0.09837460496289781	FBGN0017430, FBGN0020496, FBGN0005630, FBGN0011836, FBGN0039946, FBGN0024244, FBGN0002985, FBGN0000659, FBGN0010303, FBGN0014396, FBGN0000233, FBGN0001325, FBGN0003396	328	192	7937	1.6384178099593496	1.0	0.9531769035986944	81.89656365784073
GOTERM_BP_FAT	GO:0048619~embryonic hindgut morphogenesis	4	0.5865102639296188	0.1433852690162546	FBGN0024244, FBGN0000659, FBGN0003169, FBGN0001325	328	32	7937	3.0247713414634148	1.0	0.9710494968011876	92.2248818985251
GOTERM_BP_FAT	GO:0007442~hindgut morphogenesis	4	0.5865102639296188	0.24902658370021696	FBGN0024244, FBGN0000659, FBGN0003169, FBGN0001325	328	42	7937	2.3045876887340304	1.0	0.9885035633270073	99.11420226141034
GOTERM_BP_FAT	GO:0007439~ectodermal gut development	4	0.5865102639296188	0.2942157276563425	FBGN0024244, FBGN0000659, FBGN0003169, FBGN0001325	328	46	7937	2.1041887592788973	1.0	0.9913851935744477	99.68193574373065
GOTERM_BP_FAT	GO:0048567~ectodermal gut morphogenesis	4	0.5865102639296188	0.2942157276563425	FBGN0024244, FBGN0000659, FBGN0003169, FBGN0001325	328	46	7937	2.1041887592788973	1.0	0.9913851935744477	99.68193574373065
GOTERM_BP_FAT	GO:0048547~gut morphogenesis	4	0.5865102639296188	0.30561401040813113	FBGN0024244, FBGN0000659, FBGN0003169, FBGN0001325	328	47	7937	2.0594187856772184	1.0	0.9901567026882809	99.75688253237361
GOTERM_BP_FAT	GO:0007443~Malpighian tubule morphogenesis	3	0.43988269794721413	0.3063730567498527	FBGN0000659, FBGN0003169, FBGN0001325	328	27	7937	2.6886856368563685	1.0	0.989885704004281	99.76123154651762
GOTERM_BP_FAT	GO:0048546~digestive tract morphogenesis	4	0.5865102639296188	0.317030014187779	FBGN0024244, FBGN0000659, FBGN0003169, FBGN0001325	328	48	7937	2.0165142276422765	1.0	0.9897997858003966	99.81507315969748
GOTERM_BP_FAT	GO:0055123~digestive system development	4	0.5865102639296188	0.317030014187779	FBGN0024244, FBGN0000659, FBGN0003169, FBGN0001325	328	48	7937	2.0165142276422765	1.0	0.9897997858003966	99.81507315969748
GOTERM_BP_FAT	GO:0035239~tube morphogenesis	5	0.7331378299120235	0.457465118486683	FBGN0000659, FBGN0010350, FBGN0024236, FBGN0003169, FBGN0001325	328	84	7937	1.440367305458769	1.0	0.99602167983838	99.99585951369725
GOTERM_BP_FAT	GO:0035295~tube development	5	0.7331378299120235	0.5873864279154354	FBGN0000659, FBGN0010350, FBGN0024236, FBGN0003169, FBGN0001325	328	99	7937	1.222129834934713	1.0	0.9984065454180499	99.99995481307202
GOTERM_BP_FAT	GO:0045892~negative regulation of transcription, DNA-dependent	8	1.1730205278592376	0.656547549465481	FBGN0017430, FBGN0020496, FBGN0002985, FBGN0024244, FBGN0000659, FBGN0014396, FBGN0003396, FBGN0001325	328	187	7937	1.0352158601799921	1.0	0.9991355901876235	99.99999781202388
GOTERM_BP_FAT	GO:0051253~negative regulation of RNA metabolic process	8	1.1730205278592376	0.6887064478627558	FBGN0017430, FBGN0020496, FBGN0002985, FBGN0024244, FBGN0000659, FBGN0014396, FBGN0003396, FBGN0001325	328	193	7937	1.0030329836977125	1.0	0.9994044398992012	99.99999956809441
GOTERM_BP_FAT	GO:0016481~negative regulation of transcription	8	1.1730205278592376	0.7559553362328557	FBGN0017430, FBGN0020496, FBGN0002985, FBGN0024244, FBGN0000659, FBGN0014396, FBGN0003396, FBGN0001325	328	207	7937	0.9351950041239544	1.0	0.9997439393716607	99.99999999222096
GOTERM_MF_FAT	GO:0016564~transcription repressor activity	5	0.7331378299120235	0.8019176260936436	FBGN0020496, FBGN0002985, FBGN0024244, FBGN0003169, FBGN0001325	397	109	7918	0.9148891918748412	1.0	0.9999134371643715	99.99999999518184
GOTERM_BP_FAT	GO:0051172~negative regulation of nitrogen compound metabolic process	8	1.1730205278592376	0.8193145934357331	FBGN0017430, FBGN0020496, FBGN0002985, FBGN0024244, FBGN0000659, FBGN0014396, FBGN0003396, FBGN0001325	328	223	7937	0.8680958110029532	1.0	0.9999119934908257	99.9999999999455
GOTERM_BP_FAT	GO:0045934~negative regulation of nucleobase, nucleoside, nucleotide and nucleic acid metabolic process	8	1.1730205278592376	0.8193145934357331	FBGN0017430, FBGN0020496, FBGN0002985, FBGN0024244, FBGN0000659, FBGN0014396, FBGN0003396, FBGN0001325	328	223	7937	0.8680958110029532	1.0	0.9999119934908257	99.9999999999455
GOTERM_BP_FAT	GO:0010629~negative regulation of gene expression	9	1.3196480938416422	0.8350441120392572	FBGN0017430, FBGN0020496, FBGN0002985, FBGN0024244, FBGN0000659, FBGN0039654, FBGN0014396, FBGN0003396, FBGN0001325	328	256	7937	0.8507169397865854	1.0	0.9999401096041313	99.99999999998788
GOTERM_BP_FAT	GO:0010558~negative regulation of macromolecule biosynthetic process	8	1.1730205278592376	0.8870853607438524	FBGN0017430, FBGN0020496, FBGN0002985, FBGN0024244, FBGN0000659, FBGN0014396, FBGN0003396, FBGN0001325	328	246	7937	0.7869323815189371	1.0	0.9999865134536629	99.99999999999997
GOTERM_BP_FAT	GO:0006355~regulation of transcription, DNA-dependent	21	3.0791788856304985	0.8897585061227485	FBGN0017430, FBGN0020496, FBGN0005630, FBGN0038391, FBGN0028550, FBGN0039946, FBGN0011836, FBGN0003651, FBGN0260632, FBGN0002985, FBGN0024244, FBGN0000659, FBGN0010303, FBGN0003862, FBGN0014396, FBGN0002023, FBGN0000233, FBGN0004919, FBGN0003256, FBGN0003396, FBGN0001325	328	612	7937	0.830329387852702	1.0	0.9999875783479885	99.99999999999999
GOTERM_BP_FAT	GO:0031327~negative regulation of cellular biosynthetic process	8	1.1730205278592376	0.8941257724291122	FBGN0017430, FBGN0020496, FBGN0002985, FBGN0024244, FBGN0000659, FBGN0014396, FBGN0003396, FBGN0001325	328	249	7937	0.7774512684885886	1.0	0.9999890336459264	99.99999999999999
GOTERM_BP_FAT	GO:0009890~negative regulation of biosynthetic process	8	1.1730205278592376	0.8941257724291122	FBGN0017430, FBGN0020496, FBGN0002985, FBGN0024244, FBGN0000659, FBGN0014396, FBGN0003396, FBGN0001325	328	249	7937	0.7774512684885886	1.0	0.9999890336459264	99.99999999999999
GOTERM_BP_FAT	GO:0051252~regulation of RNA metabolic process	22	3.225806451612903	0.9382299379832495	FBGN0017430, FBGN0020496, FBGN0005630, FBGN0004237, FBGN0038391, FBGN0028550, FBGN0039946, FBGN0011836, FBGN0003651, FBGN0260632, FBGN0002985, FBGN0024244, FBGN0000659, FBGN0010303, FBGN0003862, FBGN0014396, FBGN0002023, FBGN0000233, FBGN0004919, FBGN0003256, FBGN0003396, FBGN0001325	328	678	7937	0.7851913806748688	1.0	0.9999977320249472	100.0
SP_PIR_KEYWORDS	repressor	3	0.43988269794721413	0.9438550939669206	FBGN0017430, FBGN0020496, FBGN0002985	650	90	12980	0.6656410256410257	1.0	0.999504999144388	99.99999999999999
GOTERM_BP_FAT	GO:0010605~negative regulation of macromolecule metabolic process	9	1.3196480938416422	0.9542488595273471	FBGN0017430, FBGN0020496, FBGN0002985, FBGN0024244, FBGN0000659, FBGN0039654, FBGN0014396, FBGN0003396, FBGN0001325	328	317	7937	0.687014310994845	1.0	0.9999990765154758	100.0
Annotation Cluster 61	Enrichment Score: 0.37733415653703245
Category	Term	Count	%	PValue	Genes	List Total	Pop Hits	Pop Total	Fold Enrichment	Bonferroni	Benjamini	FDR
GOTERM_BP_FAT	GO:0051223~regulation of protein transport	3	0.43988269794721413	0.39699748126980094	FBGN0010379, FBGN0030286, FBGN0014396	328	33	7937	2.1998337028824833	1.0	0.9938458358159613	99.97631714051545
GOTERM_BP_FAT	GO:0070201~regulation of establishment of protein localization	3	0.43988269794721413	0.39699748126980094	FBGN0010379, FBGN0030286, FBGN0014396	328	33	7937	2.1998337028824833	1.0	0.9938458358159613	99.97631714051545
GOTERM_BP_FAT	GO:0032880~regulation of protein localization	3	0.43988269794721413	0.46818988587194965	FBGN0010379, FBGN0030286, FBGN0014396	328	38	7937	1.91038189987163	1.0	0.9964313254045658	99.99702185507982
Annotation Cluster 62	Enrichment Score: 0.37474168335050495
Category	Term	Count	%	PValue	Genes	List Total	Pop Hits	Pop Total	Fold Enrichment	Bonferroni	Benjamini	FDR
INTERPRO	IPR001478:PDZ/DHR/GLGF	6	0.8797653958944283	0.2702570696429556	FBGN0026192, FBGN0259212, FBGN0038166, FBGN0023172, FBGN0029835, FBGN0261263	549	65	10196	1.714333753678016	1.0	0.9901355998814693	99.16093422601627
SMART	SM00228:PDZ	6	0.8797653958944283	0.3062276174224172	FBGN0026192, FBGN0259212, FBGN0038166, FBGN0023172, FBGN0029835, FBGN0261263	274	65	4824	1.6251544076361597	1.0	0.9869450516742581	98.88354044852663
GOTERM_CC_FAT	GO:0005911~cell-cell junction	4	0.5865102639296188	0.4701045893666024	FBGN0013984, FBGN0026192, FBGN0259212, FBGN0261263	218	56	4786	1.5681520314547839	1.0	0.9928574273225703	99.97374419634579
GOTERM_CC_FAT	GO:0043296~apical junction complex	3	0.43988269794721413	0.5612907275389374	FBGN0026192, FBGN0259212, FBGN0261263	218	41	4786	1.6063996419780713	1.0	0.9971532874425019	99.99773814249369
GOTERM_CC_FAT	GO:0016327~apicolateral plasma membrane	3	0.43988269794721413	0.6124742092164623	FBGN0026192, FBGN0259212, FBGN0261263	218	45	4786	1.4636085626911315	1.0	0.9979942094371809	99.99954814082773
Annotation Cluster 63	Enrichment Score: 0.3694817564940103
Category	Term	Count	%	PValue	Genes	List Total	Pop Hits	Pop Total	Fold Enrichment	Bonferroni	Benjamini	FDR
GOTERM_MF_FAT	GO:0016407~acetyltransferase activity	5	0.7331378299120235	0.3297856463723192	FBGN0037440, FBGN0031974, FBGN0054010, FBGN0037555, FBGN0032668	397	58	7918	1.7193607226613394	1.0	0.979338740699045	99.71809752783076
INTERPRO	IPR000182:GCN5-related N-acetyltransferase	3	0.43988269794721413	0.39199504719102923	FBGN0031974, FBGN0054010, FBGN0032668	549	25	10196	2.2286338797814205	1.0	0.9972124384564229	99.94738676164474
GOTERM_MF_FAT	GO:0008080~N-acetyltransferase activity	4	0.5865102639296188	0.43340344850752277	FBGN0031974, FBGN0054010, FBGN0037555, FBGN0032668	397	48	7918	1.662048698572628	1.0	0.9897129380570203	99.97601827201747
GOTERM_MF_FAT	GO:0016410~N-acyltransferase activity	4	0.5865102639296188	0.4731122941028601	FBGN0031974, FBGN0054010, FBGN0037555, FBGN0032668	397	51	7918	1.5642811280683557	1.0	0.9938453320353371	99.99174203387348
INTERPRO	IPR016181:Acyl-CoA N-acyltransferase	3	0.43988269794721413	0.5360709733482145	FBGN0031974, FBGN0054010, FBGN0032668	549	33	10196	1.6883589998344097	1.0	0.9995979394778619	99.99913129510826
Annotation Cluster 64	Enrichment Score: 0.36735804220853324
Category	Term	Count	%	PValue	Genes	List Total	Pop Hits	Pop Total	Fold Enrichment	Bonferroni	Benjamini	FDR
INTERPRO	IPR008753:Peptidase M13	3	0.43988269794721413	0.27214907320294424	FBGN0039611, FBGN0039024, FBGN0039609	549	19	10196	2.9324129997123958	1.0	0.989596051426593	99.19334387483289
GOTERM_MF_FAT	GO:0004222~metalloendopeptidase activity	6	0.8797653958944283	0.37127119311559037	FBGN0039611, FBGN0035049, FBGN0039024, FBGN0028950, FBGN0039609, FBGN0259140	397	80	7918	1.495843828715365	1.0	0.984196027237202	99.88961040618346
INTERPRO	IPR018497:Peptidase M13, neprilysin, C-terminal	3	0.43988269794721413	0.39199504719102923	FBGN0039611, FBGN0039024, FBGN0039609	549	25	10196	2.2286338797814205	1.0	0.9972124384564229	99.94738676164474
INTERPRO	IPR000718:Peptidase M13, neprilysin	3	0.43988269794721413	0.4301039240946954	FBGN0039611, FBGN0039024, FBGN0039609	549	27	10196	2.0635498886865005	1.0	0.9980597759976246	99.98029649949625
COG_ONTOLOGY	Posttranslational modification, protein turnover, chaperones	7	1.0263929618768328	0.8547865715467117	FBGN0002985, FBGN0039611, FBGN0001228, FBGN0039024, FBGN0030993, FBGN0039609, FBGN0250732	75	138	1237	0.8366183574879228	1.0	0.9998602888125117	99.99997720913682
Annotation Cluster 65	Enrichment Score: 0.36505843653675224
Category	Term	Count	%	PValue	Genes	List Total	Pop Hits	Pop Total	Fold Enrichment	Bonferroni	Benjamini	FDR
SP_PIR_KEYWORDS	transmembrane	57	8.357771260997067	0.28569707386355975	FBGN0037408, FBGN0037212, FBGN0037485, FBGN0024150, FBGN0085434, FBGN0033124, FBGN0039736, FBGN0036066, FBGN0027535, FBGN0045064, FBGN0052054, FBGN0036493, FBGN0052053, FBGN0029906, FBGN0039596, FBGN0003328, FBGN0033139, FBGN0038984, FBGN0004369, FBGN0053198, FBGN0039818, FBGN0028956, FBGN0039520, FBGN0004841, FBGN0041248, FBGN0019940, FBGN0024236, FBGN0011259, FBGN0052843, FBGN0038717, FBGN00284…	650	1039	12980	1.0955208410453838	1.0	0.8671704885591804	98.62816084287658
SP_PIR_KEYWORDS	glycoprotein	25	3.6656891495601176	0.3380539503051085	FBGN0010388, FBGN0028956, FBGN0039520, FBGN0004841, FBGN0019940, FBGN0024236, FBGN0020623, FBGN0011259, FBGN0085434, FBGN0023495, FBGN0027535, FBGN0010381, FBGN0002570, FBGN0036485, FBGN0039596, FBGN0002569, FBGN0013984, FBGN0003328, FBGN0041250, FBGN0052476, FBGN0035977, FBGN0085442, FBGN0028961, FBGN0004369, FBGN0035976	650	435	12980	1.1476569407603892	1.0	0.8928924948662008	99.48017317714798
UP_SEQ_FEATURE	transmembrane region	30	4.398826979472141	0.4514210720186328	FBGN0028956, FBGN0039520, FBGN0004841, FBGN0041248, FBGN0019940, FBGN0024236, FBGN0011259, FBGN0085434, FBGN0027535, FBGN0045064, FBGN0016032, FBGN0036485, FBGN0029906, FBGN0034902, FBGN0039596, FBGN0031529, FBGN0013984, FBGN0011705, FBGN0003328, FBGN0041250, FBGN0052476, FBGN0038984, FBGN0035977, FBGN0085442, FBGN0010350, FBGN0004369, FBGN0004919, FBGN0053198, FBGN0001404, FBGN0035976	146	575	2975	1.0631328171530672	1.0	0.9999996775766024	99.98119588762685
UP_SEQ_FEATURE	glycosylation site:N-linked (GlcNAc...)	22	3.225806451612903	0.48176662132435927	FBGN0036485, FBGN0028956, FBGN0039520, FBGN0004841, FBGN0039596, FBGN0002569, FBGN0019940, FBGN0024236, FBGN0011259, FBGN0013984, FBGN0085434, FBGN0003328, FBGN0041250, FBGN0052476, FBGN0023495, FBGN0027535, FBGN0085442, FBGN0035977, FBGN0010381, FBGN0004369, FBGN0035976, FBGN0002570	146	419	2975	1.0698989766894431	1.0	0.9999998227748794	99.99166043628962
UP_SEQ_FEATURE	topological domain:Extracellular	16	2.346041055718475	0.5491049561194997	FBGN0028956, FBGN0039520, FBGN0004841, FBGN0041248, FBGN0031529, FBGN0019940, FBGN0024236, FBGN0011259, FBGN0013984, FBGN0041250, FBGN0003328, FBGN0052476, FBGN0038984, FBGN0004369, FBGN0004919, FBGN0035976	146	309	2975	1.0551048455025047	1.0	0.9999999838392472	99.99885860527378
UP_SEQ_FEATURE	topological domain:Cytoplasmic	20	2.932551319648094	0.5593500416962253	FBGN0036485, FBGN0028956, FBGN0039520, FBGN0004841, FBGN0039596, FBGN0041248, FBGN0031529, FBGN0019940, FBGN0024236, FBGN0011259, FBGN0013984, FBGN0041250, FBGN0003328, FBGN0052476, FBGN0038984, FBGN0027535, FBGN0004369, FBGN0004919, FBGN0053198, FBGN0035976	146	394	2975	1.0343508796328487	1.0	0.9999999777148652	99.99917810357611
Annotation Cluster 66	Enrichment Score: 0.35676169179030676
Category	Term	Count	%	PValue	Genes	List Total	Pop Hits	Pop Total	Fold Enrichment	Bonferroni	Benjamini	FDR
GOTERM_BP_FAT	GO:0043549~regulation of kinase activity	4	0.5865102639296188	0.35128034120262874	FBGN0030300, FBGN0026192, FBGN0010303, FBGN0011737	328	51	7937	1.897895743663319	1.0	0.9926468786441003	99.92089022476883
GOTERM_BP_FAT	GO:0045859~regulation of protein kinase activity	4	0.5865102639296188	0.35128034120262874	FBGN0030300, FBGN0026192, FBGN0010303, FBGN0011737	328	51	7937	1.897895743663319	1.0	0.9926468786441003	99.92089022476883
GOTERM_BP_FAT	GO:0051338~regulation of transferase activity	4	0.5865102639296188	0.35128034120262874	FBGN0030300, FBGN0026192, FBGN0010303, FBGN0011737	328	51	7937	1.897895743663319	1.0	0.9926468786441003	99.92089022476883
GOTERM_BP_FAT	GO:0042325~regulation of phosphorylation	4	0.5865102639296188	0.5051359669240736	FBGN0030300, FBGN0026192, FBGN0010303, FBGN0011737	328	65	7937	1.4891181988742963	1.0	0.9970841251584113	99.9990924702191
GOTERM_BP_FAT	GO:0019220~regulation of phosphate metabolic process	4	0.5865102639296188	0.5748175370449062	FBGN0030300, FBGN0026192, FBGN0010303, FBGN0011737	328	72	7937	1.3443428184281843	1.0	0.9983730760205366	99.99992585405504
GOTERM_BP_FAT	GO:0051174~regulation of phosphorus metabolic process	4	0.5865102639296188	0.5748175370449062	FBGN0030300, FBGN0026192, FBGN0010303, FBGN0011737	328	72	7937	1.3443428184281843	1.0	0.9983730760205366	99.99992585405504
Annotation Cluster 67	Enrichment Score: 0.35366319817929853
Category	Term	Count	%	PValue	Genes	List Total	Pop Hits	Pop Total	Fold Enrichment	Bonferroni	Benjamini	FDR
GOTERM_BP_FAT	GO:0007424~open tracheal system development	9	1.3196480938416422	0.29554986439047026	FBGN0010379, FBGN0003328, FBGN0035049, FBGN0023172, FBGN0010350, FBGN0024236, FBGN0003169, FBGN0027363, FBGN0011202	328	153	7937	1.4234218077474892	1.0	0.9899787606943636	99.69171429425995
GOTERM_BP_FAT	GO:0060541~respiratory system development	9	1.3196480938416422	0.29554986439047026	FBGN0010379, FBGN0003328, FBGN0035049, FBGN0023172, FBGN0010350, FBGN0024236, FBGN0003169, FBGN0027363, FBGN0011202	328	153	7937	1.4234218077474892	1.0	0.9899787606943636	99.69171429425995
GOTERM_BP_FAT	GO:0035239~tube morphogenesis	5	0.7331378299120235	0.457465118486683	FBGN0000659, FBGN0010350, FBGN0024236, FBGN0003169, FBGN0001325	328	84	7937	1.440367305458769	1.0	0.99602167983838	99.99585951369725
GOTERM_BP_FAT	GO:0048754~branching morphogenesis of a tube	3	0.43988269794721413	0.48182708392296597	FBGN0010350, FBGN0024236, FBGN0003169	328	39	7937	1.8613977485928705	1.0	0.9967314626464902	99.99806022188103
GOTERM_BP_FAT	GO:0060446~branching involved in open tracheal system development	3	0.43988269794721413	0.48182708392296597	FBGN0010350, FBGN0024236, FBGN0003169	328	39	7937	1.8613977485928705	1.0	0.9967314626464902	99.99806022188103
GOTERM_BP_FAT	GO:0060562~epithelial tube morphogenesis	3	0.43988269794721413	0.5214159214433768	FBGN0010350, FBGN0024236, FBGN0003169	328	42	7937	1.7284407665505226	1.0	0.9975452666637912	99.99947748377633
GOTERM_BP_FAT	GO:0001763~morphogenesis of a branching structure	3	0.43988269794721413	0.5214159214433768	FBGN0010350, FBGN0024236, FBGN0003169	328	42	7937	1.7284407665505226	1.0	0.9975452666637912	99.99947748377633
GOTERM_BP_FAT	GO:0035295~tube development	5	0.7331378299120235	0.5873864279154354	FBGN0000659, FBGN0010350, FBGN0024236, FBGN0003169, FBGN0001325	328	99	7937	1.222129834934713	1.0	0.9984065454180499	99.99995481307202
Annotation Cluster 68	Enrichment Score: 0.35051644311174823
Category	Term	Count	%	PValue	Genes	List Total	Pop Hits	Pop Total	Fold Enrichment	Bonferroni	Benjamini	FDR
GOTERM_MF_FAT	GO:0035091~phosphoinositide binding	3	0.43988269794721413	0.3207428390665478	FBGN0010379, FBGN0015278, FBGN0029976	397	23	7918	2.601467528200635	1.0	0.9793723991151154	99.65683663264741
GOTERM_MF_FAT	GO:0005543~phospholipid binding	4	0.5865102639296188	0.37889356813076874	FBGN0010379, FBGN0015278, FBGN0038972, FBGN0029976	397	44	7918	1.813144034806503	1.0	0.9838772582635471	99.90769986142088
GOTERM_MF_FAT	GO:0008289~lipid binding	6	0.8797653958944283	0.7307628629606129	FBGN0010379, FBGN0015278, FBGN0066292, FBGN0038972, FBGN0029976, FBGN0023172	397	121	7918	0.9889876553490018	1.0	0.9997611137773836	99.99999956490595
Annotation Cluster 69	Enrichment Score: 0.33069422626886186
Category	Term	Count	%	PValue	Genes	List Total	Pop Hits	Pop Total	Fold Enrichment	Bonferroni	Benjamini	FDR
GOTERM_BP_FAT	GO:0006026~aminoglycan catabolic process	3	0.43988269794721413	0.38222215648989577	FBGN0035977, FBGN0050293, FBGN0035976	328	32	7937	2.268578506097561	1.0	0.9931842839564513	99.9646864186412
GOTERM_BP_FAT	GO:0000272~polysaccharide catabolic process	3	0.43988269794721413	0.39699748126980094	FBGN0035977, FBGN0050293, FBGN0035976	328	33	7937	2.1998337028824833	1.0	0.9938458358159613	99.97631714051545
GOTERM_BP_FAT	GO:0016052~carbohydrate catabolic process	4	0.5865102639296188	0.6711409083009369	FBGN0035977, FBGN0050293, FBGN0035976, FBGN0038957	328	83	7937	1.1661769027328828	1.0	0.9992078455426371	99.99999893135228
Annotation Cluster 70	Enrichment Score: 0.3075190601713106
Category	Term	Count	%	PValue	Genes	List Total	Pop Hits	Pop Total	Fold Enrichment	Bonferroni	Benjamini	FDR
GOTERM_BP_FAT	GO:0008355~olfactory learning	4	0.5865102639296188	0.317030014187779	FBGN0003328, FBGN0015269, FBGN0035770, FBGN0003396	328	48	7937	2.0165142276422765	1.0	0.9897997858003966	99.81507315969748
GOTERM_BP_FAT	GO:0007612~learning	4	0.5865102639296188	0.3965998380775956	FBGN0003328, FBGN0015269, FBGN0035770, FBGN0003396	328	55	7937	1.7598669623059868	1.0	0.9940258070442772	99.97605807262632
GOTERM_BP_FAT	GO:0042048~olfactory behavior	5	0.7331378299120235	0.5544526077749288	FBGN0085434, FBGN0003328, FBGN0015269, FBGN0035770, FBGN0003396	328	95	7937	1.2735879332477535	1.0	0.9982934711825975	99.99983952011988
GOTERM_BP_FAT	GO:0007611~learning or memory	4	0.5865102639296188	0.6206881557042676	FBGN0003328, FBGN0015269, FBGN0035770, FBGN0003396	328	77	7937	1.257047830218562	1.0	0.9988209057631309	99.99998873198902
GOTERM_BP_FAT	GO:0007635~chemosensory behavior	5	0.7331378299120235	0.6702146211024783	FBGN0085434, FBGN0003328, FBGN0015269, FBGN0035770, FBGN0003396	328	110	7937	1.0999168514412416	1.0	0.9992191052340155	99.99999888057587
Annotation Cluster 71	Enrichment Score: 0.29606520593783686
Category	Term	Count	%	PValue	Genes	List Total	Pop Hits	Pop Total	Fold Enrichment	Bonferroni	Benjamini	FDR
GOTERM_BP_FAT	GO:0006916~anti-apoptosis	3	0.43988269794721413	0.2136143369866319	FBGN0010379, FBGN0000659, FBGN0003256	328	21	7937	3.456881533101045	1.0	0.9873709556716599	98.10507428190294
GOTERM_BP_FAT	GO:0043067~regulation of programmed cell death	6	0.8797653958944283	0.484706140057612	FBGN0010379, FBGN0037007, FBGN0002781, FBGN0000659, FBGN0013469, FBGN0003256	328	111	7937	1.308009228740936	1.0	0.9966605671015427	99.99823063612254
GOTERM_BP_FAT	GO:0010941~regulation of cell death	6	0.8797653958944283	0.5161987460247329	FBGN0010379, FBGN0037007, FBGN0002781, FBGN0000659, FBGN0013469, FBGN0003256	328	115	7937	1.2625132555673382	1.0	0.9974085655866437	99.9993750980733
GOTERM_BP_FAT	GO:0010942~positive regulation of cell death	3	0.43988269794721413	0.5589334108647228	FBGN0037007, FBGN0002781, FBGN0013469	328	45	7937	1.613211382113821	1.0	0.9982483380398892	99.99986417704172
GOTERM_BP_FAT	GO:0043066~negative regulation of apoptosis	3	0.43988269794721413	0.5589334108647228	FBGN0010379, FBGN0000659, FBGN0003256	328	45	7937	1.613211382113821	1.0	0.9982483380398892	99.99986417704172
GOTERM_BP_FAT	GO:0043068~positive regulation of programmed cell death	3	0.43988269794721413	0.5589334108647228	FBGN0037007, FBGN0002781, FBGN0013469	328	45	7937	1.613211382113821	1.0	0.9982483380398892	99.99986417704172
GOTERM_BP_FAT	GO:0042981~regulation of apoptosis	5	0.7331378299120235	0.571094931597896	FBGN0010379, FBGN0037007, FBGN0002781, FBGN0000659, FBGN0003256	328	97	7937	1.2473283882323358	1.0	0.9983207741665806	99.99991438142195
GOTERM_BP_FAT	GO:0043069~negative regulation of programmed cell death	3	0.43988269794721413	0.6166991311346006	FBGN0010379, FBGN0000659, FBGN0003256	328	50	7937	1.451890243902439	1.0	0.9987728951231611	99.99998660845914
GOTERM_BP_FAT	GO:0060548~negative regulation of cell death	3	0.43988269794721413	0.6586056130213662	FBGN0010379, FBGN0000659, FBGN0003256	328	54	7937	1.3443428184281843	1.0	0.9991414735198094	99.99999801863865
Annotation Cluster 72	Enrichment Score: 0.2895278423827853
Category	Term	Count	%	PValue	Genes	List Total	Pop Hits	Pop Total	Fold Enrichment	Bonferroni	Benjamini	FDR
KEGG_PATHWAY	dme04150:mTOR signaling pathway	4	0.5865102639296188	0.15984075286601773	FBGN0010379, FBGN0015279, FBGN0003256, FBGN0035860	107	27	2054	2.8438906195915536	0.9999989418010409	0.8990527354518396	84.22822230321228
GOTERM_BP_FAT	GO:0006796~phosphate metabolic process	27	3.9589442815249267	0.2614587968991172	FBGN0038279, FBGN0039710, FBGN0027491, FBGN0003169, FBGN0260990, FBGN0037339, FBGN0015278, FBGN0015279, FBGN0259178, FBGN0010303, FBGN0037218, FBGN0034179, FBGN0003256, FBGN0011737, FBGN0010379, FBGN0037163, FBGN0011826, FBGN0040705, FBGN0261387, FBGN0013984, FBGN0030300, FBGN0000489, FBGN0004366, FBGN0034085, FBGN0004369, FBGN0030735, FBGN0004876	328	551	7937	1.1857542826789431	1.0	0.989187300881744	99.32751149566712
GOTERM_BP_FAT	GO:0006793~phosphorus metabolic process	27	3.9589442815249267	0.2614587968991172	FBGN0038279, FBGN0039710, FBGN0027491, FBGN0003169, FBGN0260990, FBGN0037339, FBGN0015278, FBGN0015279, FBGN0259178, FBGN0010303, FBGN0037218, FBGN0034179, FBGN0003256, FBGN0011737, FBGN0010379, FBGN0037163, FBGN0011826, FBGN0040705, FBGN0261387, FBGN0013984, FBGN0030300, FBGN0000489, FBGN0004366, FBGN0034085, FBGN0004369, FBGN0030735, FBGN0004876	328	551	7937	1.1857542826789431	1.0	0.989187300881744	99.32751149566712
SP_PIR_KEYWORDS	tyrosine-protein kinase	4	0.5865102639296188	0.28161052670096526	FBGN0013984, FBGN0010303, FBGN0004876, FBGN0011737	650	37	12980	2.158835758835759	1.0	0.8772810175213797	98.52467878726252
KEGG_PATHWAY	dme04914:Progesterone-mediated oocyte maturation	4	0.5865102639296188	0.3556045520594193	FBGN0010379, FBGN0015279, FBGN0000489, FBGN0003256	107	41	2054	1.8728060177798038	0.9999999999999991	0.901174358293136	99.05348639401078
GOTERM_BP_FAT	GO:0006468~protein amino acid phosphorylation	13	1.906158357771261	0.3755127865677639	FBGN0010379, FBGN0038279, FBGN0027491, FBGN0261387, FBGN0003169, FBGN0260990, FBGN0013984, FBGN0000489, FBGN0010303, FBGN0037218, FBGN0003256, FBGN0004876, FBGN0011737	328	259	7937	1.2145799981165835	1.0	0.99290870880378	99.95779492419464
GOTERM_MF_FAT	GO:0004713~protein tyrosine kinase activity	5	0.7331378299120235	0.38743032414983847	FBGN0013984, FBGN0038279, FBGN0010303, FBGN0004876, FBGN0011737	397	63	7918	1.582903522450122	1.0	0.9847636921087275	99.92466235272337
GOTERM_BP_FAT	GO:0010033~response to organic substance	7	1.0263929618768328	0.3887082001967272	FBGN0010379, FBGN0013984, FBGN0066292, FBGN0015279, FBGN0038984, FBGN0000473, FBGN0003256	328	122	7937	1.3884196321471414	1.0	0.9934250859851466	99.97033171772972
UP_SEQ_FEATURE	domain:Protein kinase	6	0.8797653958944283	0.3900877291750055	FBGN0010379, FBGN0013984, FBGN0000489, FBGN0010303, FBGN0003256, FBGN0011737	146	84	2975	1.4554794520547945	1.0	0.9999995512890626	99.91451228407949
GOTERM_BP_FAT	GO:0007169~transmembrane receptor protein tyrosine kinase signaling pathway	6	0.8797653958944283	0.46869642099843745	FBGN0010379, FBGN0013984, FBGN0000414, FBGN0015279, FBGN0038279, FBGN0003256	328	109	7937	1.3320093980756322	1.0	0.9963344981910836	99.99706832572298
UP_SEQ_FEATURE	binding site:ATP	6	0.8797653958944283	0.5705764857316167	FBGN0010379, FBGN0013984, FBGN0000489, FBGN0010303, FBGN0003256, FBGN0011737	146	103	2975	1.1869929511903177	1.0	0.9999999718020772	99.99943156785015
GOTERM_BP_FAT	GO:0016310~phosphorylation	18	2.6392961876832843	0.587312903655332	FBGN0010379, FBGN0038279, FBGN0027491, FBGN0040705, FBGN0261387, FBGN0003169, FBGN0260990, FBGN0037339, FBGN0013984, FBGN0030300, FBGN0015278, FBGN0015279, FBGN0000489, FBGN0010303, FBGN0037218, FBGN0004876, FBGN0003256, FBGN0011737	328	425	7937	1.0248637015781923	1.0	0.9984565777526629	99.999954680001
SP_PIR_KEYWORDS	kinase	11	1.6129032258064515	0.620853675879118	FBGN0010379, FBGN0013984, FBGN0015278, FBGN0030300, FBGN0015279, FBGN0000489, FBGN0010303, FBGN0027491, FBGN0003256, FBGN0003169, FBGN0011737	650	212	12980	1.0361393323657475	1.0	0.9755743062369291	99.99957277317812
GOTERM_MF_FAT	GO:0004672~protein kinase activity	14	2.0527859237536656	0.665602125696208	FBGN0010379, FBGN0038279, FBGN0027491, FBGN0261387, FBGN0003169, FBGN0260990, FBGN0013984, FBGN0086906, FBGN0000489, FBGN0010303, FBGN0037218, FBGN0003256, FBGN0004876, FBGN0011737	397	283	7918	0.986657884665023	1.0	0.9994239488724213	99.99998953603874
UP_SEQ_FEATURE	active site:Proton acceptor	6	0.8797653958944283	0.669437704698013	FBGN0010379, FBGN0013984, FBGN0000489, FBGN0010303, FBGN0003256, FBGN0011737	146	115	2975	1.0631328171530672	1.0	0.9999999962153101	99.9999864761843
INTERPRO	IPR017442:Serine/threonine protein kinase-related	9	1.3196480938416422	0.6880309788910262	FBGN0010379, FBGN0000489, FBGN0010303, FBGN0037218, FBGN0261387, FBGN0004876, FBGN0003256, FBGN0003169, FBGN0011737	549	168	10196	0.9949258391881344	1.0	0.9999735746296742	99.99999789207821
GOTERM_MF_FAT	GO:0004674~protein serine/threonine kinase activity	10	1.466275659824047	0.6931788987325922	FBGN0010379, FBGN0086906, FBGN0000489, FBGN0010303, FBGN0027491, FBGN0037218, FBGN0261387, FBGN0004876, FBGN0003256, FBGN0003169	397	203	7918	0.9824918415207654	1.0	0.9994962342547702	99.99999704022616
INTERPRO	IPR000719:Protein kinase, core	11	1.6129032258064515	0.7313999244167404	FBGN0010379, FBGN0013984, FBGN0000489, FBGN0010303, FBGN0037218, FBGN0261387, FBGN0004876, FBGN0003256, FBGN0003169, FBGN0260990, FBGN0011737	549	216	10196	0.9457936989813127	1.0	0.9999909165563499	99.99999978248457
INTERPRO	IPR008271:Serine/threonine protein kinase, active site	8	1.1730205278592376	0.7405727222270582	FBGN0010379, FBGN0000489, FBGN0010303, FBGN0037218, FBGN0261387, FBGN0003256, FBGN0003169, FBGN0011737	549	156	10196	0.9524076409322311	1.0	0.9999922982601349	99.99999987161534
UP_SEQ_FEATURE	nucleotide phosphate-binding region:ATP	9	1.3196480938416422	0.7521727843382696	FBGN0010379, FBGN0002973, FBGN0013984, FBGN0000317, FBGN0000489, FBGN0015546, FBGN0010303, FBGN0003256, FBGN0011737	146	196	2975	0.9356653620352249	1.0	0.9999999998686708	99.99999977939731
INTERPRO	IPR017441:Protein kinase, ATP binding site	9	1.3196480938416422	0.7692456283744685	FBGN0010379, FBGN0013984, FBGN0000489, FBGN0010303, FBGN0261387, FBGN0030735, FBGN0004876, FBGN0003256, FBGN0011737	549	182	10196	0.9183930823275086	1.0	0.9999956912110712	99.9999999782881
INTERPRO	IPR002290:Serine/threonine protein kinase	5	0.7331378299120235	0.8592690513572356	FBGN0010379, FBGN0000489, FBGN0010303, FBGN0261387, FBGN0003256	549	112	10196	0.8291048659901119	1.0	0.9999997313705907	99.99999999998803
SMART	SM00220:S_TKc	5	0.7331378299120235	0.8865628415068959	FBGN0010379, FBGN0000489, FBGN0010303, FBGN0261387, FBGN0003256	274	112	4824	0.7859749739311783	1.0	0.9999975365239394	99.99999999976083
SP_PIR_KEYWORDS	serine/threonine-protein kinase	5	0.7331378299120235	0.9423901736802864	FBGN0010379, FBGN0000489, FBGN0010303, FBGN0261387, FBGN0003256	650	148	12980	0.6746361746361746	1.0	0.9995161601238985	99.99999999999999
Annotation Cluster 73	Enrichment Score: 0.28443148821836367
Category	Term	Count	%	PValue	Genes	List Total	Pop Hits	Pop Total	Fold Enrichment	Bonferroni	Benjamini	FDR
GOTERM_BP_FAT	GO:0009913~epidermal cell differentiation	3	0.43988269794721413	0.44028988046276135	FBGN0000317, FBGN0005536, FBGN0024273	328	36	7937	2.0165142276422765	1.0	0.9952394126686851	99.99307470593152
GOTERM_BP_FAT	GO:0007398~ectoderm development	4	0.5865102639296188	0.5357370317290437	FBGN0000317, FBGN0005536, FBGN0003396, FBGN0024273	328	68	7937	1.4234218077474892	1.0	0.9979427593239424	99.99968352056331
GOTERM_BP_FAT	GO:0008544~epidermis development	3	0.43988269794721413	0.594312910041618	FBGN0000317, FBGN0005536, FBGN0024273	328	48	7937	1.5123856707317072	1.0	0.9984941447624961	99.99996582789879
Annotation Cluster 74	Enrichment Score: 0.27334891125957256
Category	Term	Count	%	PValue	Genes	List Total	Pop Hits	Pop Total	Fold Enrichment	Bonferroni	Benjamini	FDR
INTERPRO	IPR013069:BTB/POZ	5	0.7331378299120235	0.39212138156130616	FBGN0005630, FBGN0032401, FBGN0031119, FBGN0002781, FBGN0029824	549	59	10196	1.5738939828964837	1.0	0.9969470027459838	99.94755239904413
INTERPRO	IPR000210:BTB/POZ-like	5	0.7331378299120235	0.5461292873839151	FBGN0005630, FBGN0032401, FBGN0031119, FBGN0002781, FBGN0029824	549	72	10196	1.2897186804290632	1.0	0.9996408937891792	99.99937708470614
SMART	SM00225:BTB	5	0.7331378299120235	0.5884969969232718	FBGN0005630, FBGN0032401, FBGN0031119, FBGN0002781, FBGN0029824	274	72	4824	1.2226277372262773	1.0	0.9989634687089638	99.9981848598773
INTERPRO	IPR011333:BTB/POZ fold	5	0.7331378299120235	0.6399471550247317	FBGN0005630, FBGN0032401, FBGN0031119, FBGN0002781, FBGN0029824	549	81	10196	1.1464166048258337	1.0	0.9999234839319016	99.99998144405853
Annotation Cluster 75	Enrichment Score: 0.26071769043287385
Category	Term	Count	%	PValue	Genes	List Total	Pop Hits	Pop Total	Fold Enrichment	Bonferroni	Benjamini	FDR
GOTERM_BP_FAT	GO:0009309~amine biosynthetic process	4	0.5865102639296188	0.30561401040813113	FBGN0001208, FBGN0038516, FBGN0000153, FBGN0005626	328	47	7937	2.0594187856772184	1.0	0.9901567026882809	99.75688253237361
GOTERM_BP_FAT	GO:0048066~pigmentation during development	3	0.43988269794721413	0.7230266078422213	FBGN0001208, FBGN0000153, FBGN0005626	328	61	7937	1.1900739704118353	1.0	0.9996111880319665	99.99999993717717
GOTERM_BP_FAT	GO:0043473~pigmentation	3	0.43988269794721413	0.7473419981728724	FBGN0001208, FBGN0000153, FBGN0005626	328	64	7937	1.1342892530487805	1.0	0.9997065887913242	99.99999998621095
Annotation Cluster 76	Enrichment Score: 0.25123975957732164
Category	Term	Count	%	PValue	Genes	List Total	Pop Hits	Pop Total	Fold Enrichment	Bonferroni	Benjamini	FDR
GOTERM_BP_FAT	GO:0009101~glycoprotein biosynthetic process	4	0.5865102639296188	0.4841705539664837	FBGN0031468, FBGN0036485, FBGN0029906, FBGN0027535	328	63	7937	1.5363917924893535	1.0	0.9967455558638764	99.99820003920375
GOTERM_BP_FAT	GO:0009100~glycoprotein metabolic process	4	0.5865102639296188	0.5154530288212461	FBGN0031468, FBGN0036485, FBGN0029906, FBGN0027535	328	66	7937	1.4665558019216556	1.0	0.9974647485690683	99.99935901017074
GOTERM_BP_FAT	GO:0043413~biopolymer glycosylation	3	0.43988269794721413	0.6056260922771011	FBGN0031468, FBGN0036485, FBGN0029906	328	49	7937	1.481520657043305	1.0	0.9986417850929821	99.99997857329116
GOTERM_BP_FAT	GO:0070085~glycosylation	3	0.43988269794721413	0.6056260922771011	FBGN0031468, FBGN0036485, FBGN0029906	328	49	7937	1.481520657043305	1.0	0.9986417850929821	99.99997857329116
GOTERM_BP_FAT	GO:0006486~protein amino acid glycosylation	3	0.43988269794721413	0.6056260922771011	FBGN0031468, FBGN0036485, FBGN0029906	328	49	7937	1.481520657043305	1.0	0.9986417850929821	99.99997857329116
Annotation Cluster 77	Enrichment Score: 0.24223409209754726
Category	Term	Count	%	PValue	Genes	List Total	Pop Hits	Pop Total	Fold Enrichment	Bonferroni	Benjamini	FDR
GOTERM_BP_FAT	GO:0007465~R7 cell fate commitment	3	0.43988269794721413	0.19833678525325757	FBGN0000414, FBGN0003256, FBGN0003651	328	20	7937	3.6297256097560973	1.0	0.9829898202696514	97.39682176948132
GOTERM_BP_FAT	GO:0042706~eye photoreceptor cell fate commitment	4	0.5865102639296188	0.30561401040813113	FBGN0015778, FBGN0000414, FBGN0003256, FBGN0003651	328	47	7937	2.0594187856772184	1.0	0.9901567026882809	99.75688253237361
GOTERM_BP_FAT	GO:0001752~compound eye photoreceptor fate commitment	4	0.5865102639296188	0.30561401040813113	FBGN0015778, FBGN0000414, FBGN0003256, FBGN0003651	328	47	7937	2.0594187856772184	1.0	0.9901567026882809	99.75688253237361
GOTERM_BP_FAT	GO:0046552~photoreceptor cell fate commitment	4	0.5865102639296188	0.35128034120262874	FBGN0015778, FBGN0000414, FBGN0003256, FBGN0003651	328	51	7937	1.897895743663319	1.0	0.9926468786441003	99.92089022476883
GOTERM_BP_FAT	GO:0045466~R7 cell differentiation	3	0.43988269794721413	0.3522297761455805	FBGN0000414, FBGN0003256, FBGN0003651	328	30	7937	2.419817073170732	1.0	0.9924795981718944	99.92277952761718
GOTERM_BP_FAT	GO:0048663~neuron fate commitment	4	0.5865102639296188	0.38533338176267523	FBGN0015778, FBGN0000414, FBGN0003256, FBGN0003651	328	54	7937	1.7924570912375792	1.0	0.9932909041161045	99.96750968620456
GOTERM_BP_FAT	GO:0045165~cell fate commitment	10	1.466275659824047	0.6221395585209744	FBGN0033988, FBGN0002973, FBGN0015778, FBGN0000414, FBGN0003480, FBGN0003256, FBGN0003651, FBGN0001325, FBGN0001404, FBGN0024273	328	232	7937	1.0430246005046258	1.0	0.9988133879338732	99.99998942284549
GOTERM_BP_FAT	GO:0001751~compound eye photoreceptor cell differentiation	4	0.5865102639296188	0.8422046915347261	FBGN0015778, FBGN0000414, FBGN0003256, FBGN0003651	328	111	7937	0.8720061524939574	1.0	0.999947257153115	99.99999999999417
GOTERM_BP_FAT	GO:0001754~eye photoreceptor cell differentiation	4	0.5865102639296188	0.8629523498549541	FBGN0015778, FBGN0000414, FBGN0003256, FBGN0003651	328	116	7937	0.8344196804037006	1.0	0.9999697643350485	99.99999999999943
GOTERM_BP_FAT	GO:0048749~compound eye development	10	1.466275659824047	0.8948341350440534	FBGN0015778, FBGN0000414, FBGN0259212, FBGN0037218, FBGN0021814, FBGN0003256, FBGN0003651, FBGN0003169, FBGN0003396, FBGN0001325	328	308	7937	0.7856548938866011	1.0	0.9999885014845228	99.99999999999999
GOTERM_BP_FAT	GO:0001745~compound eye morphogenesis	8	1.1730205278592376	0.8963891122187918	FBGN0015778, FBGN0000414, FBGN0259212, FBGN0037218, FBGN0003256, FBGN0003651, FBGN0003169, FBGN0003396	328	250	7937	0.7743414634146341	1.0	0.9999884359371558	99.99999999999999
GOTERM_BP_FAT	GO:0046530~photoreceptor cell differentiation	4	0.5865102639296188	0.9032601092285791	FBGN0015778, FBGN0000414, FBGN0003256, FBGN0003651	328	128	7937	0.7561928353658537	1.0	0.9999899539757462	100.0
GOTERM_BP_FAT	GO:0007423~sensory organ development	13	1.906158357771261	0.9214678459806511	FBGN0000414, FBGN0259212, FBGN0000317, FBGN0021814, FBGN0003651, FBGN0003169, FBGN0024273, FBGN0002973, FBGN0015778, FBGN0037218, FBGN0003256, FBGN0001325, FBGN0003396	328	410	7937	0.7672590719809638	1.0	0.9999951583739684	100.0
GOTERM_BP_FAT	GO:0048592~eye morphogenesis	8	1.1730205278592376	0.9322083991074124	FBGN0015778, FBGN0000414, FBGN0259212, FBGN0037218, FBGN0003256, FBGN0003651, FBGN0003169, FBGN0003396	328	269	7937	0.7196482001994741	1.0	0.9999970388394217	100.0
GOTERM_BP_FAT	GO:0001654~eye development	10	1.466275659824047	0.9355884469309113	FBGN0015778, FBGN0000414, FBGN0259212, FBGN0037218, FBGN0021814, FBGN0003256, FBGN0003651, FBGN0003169, FBGN0003396, FBGN0001325	328	332	7937	0.7288605642080517	1.0	0.9999974665796522	100.0
Annotation Cluster 78	Enrichment Score: 0.235105618985616
Category	Term	Count	%	PValue	Genes	List Total	Pop Hits	Pop Total	Fold Enrichment	Bonferroni	Benjamini	FDR
GOTERM_BP_FAT	GO:0001738~morphogenesis of a polarized epithelium	5	0.7331378299120235	0.3260440071129791	FBGN0026192, FBGN0015778, FBGN0259212, FBGN0010303, FBGN0003651	328	70	7937	1.7284407665505228	1.0	0.9902205298287701	99.851484490623
GOTERM_BP_FAT	GO:0001736~establishment of planar polarity	4	0.5865102639296188	0.4627922056178143	FBGN0015778, FBGN0259212, FBGN0010303, FBGN0003651	328	61	7937	1.586765293882447	1.0	0.9962294506657117	99.99648175009538
GOTERM_BP_FAT	GO:0007164~establishment of tissue polarity	4	0.5865102639296188	0.47353067447815045	FBGN0015778, FBGN0259212, FBGN0010303, FBGN0003651	328	62	7937	1.56117230527144	1.0	0.9963739440272988	99.99747883568547
GOTERM_BP_FAT	GO:0042067~establishment of ommatidial polarity	3	0.43988269794721413	0.5709660328248276	FBGN0015778, FBGN0259212, FBGN0003651	328	46	7937	1.5781415694591727	1.0	0.9983734763811953	99.99991395577334
GOTERM_BP_FAT	GO:0007163~establishment or maintenance of cell polarity	5	0.7331378299120235	0.6631784954905764	FBGN0026192, FBGN0015778, FBGN0259212, FBGN0003651, FBGN0001404	328	109	7937	1.1100078317296935	1.0	0.9991609980065254	99.99999841398167
GOTERM_BP_FAT	GO:0001745~compound eye morphogenesis	8	1.1730205278592376	0.8963891122187918	FBGN0015778, FBGN0000414, FBGN0259212, FBGN0037218, FBGN0003256, FBGN0003651, FBGN0003169, FBGN0003396	328	250	7937	0.7743414634146341	1.0	0.9999884359371558	99.99999999999999
GOTERM_BP_FAT	GO:0048592~eye morphogenesis	8	1.1730205278592376	0.9322083991074124	FBGN0015778, FBGN0000414, FBGN0259212, FBGN0037218, FBGN0003256, FBGN0003651, FBGN0003169, FBGN0003396	328	269	7937	0.7196482001994741	1.0	0.9999970388394217	100.0
Annotation Cluster 79	Enrichment Score: 0.21379278536083926
Category	Term	Count	%	PValue	Genes	List Total	Pop Hits	Pop Total	Fold Enrichment	Bonferroni	Benjamini	FDR
GOTERM_MF_FAT	GO:0004866~endopeptidase inhibitor activity	5	0.7331378299120235	0.5727218921367287	FBGN0259225, FBGN0031560, FBGN0038243, FBGN0031559, FBGN0063923	397	80	7918	1.246536523929471	1.0	0.9983380740383571	99.99961844674561
GOTERM_MF_FAT	GO:0030414~peptidase inhibitor activity	5	0.7331378299120235	0.6021417858148373	FBGN0259225, FBGN0031560, FBGN0038243, FBGN0031559, FBGN0063923	397	83	7918	1.2014809869199723	1.0	0.9987357573648916	99.99986604366501
GOTERM_MF_FAT	GO:0004857~enzyme inhibitor activity	6	0.8797653958944283	0.6341925714831734	FBGN0033988, FBGN0259225, FBGN0031560, FBGN0038243, FBGN0031559, FBGN0063923	397	108	7918	1.1080324657150853	1.0	0.9991762262994806	99.9999609368427
GOTERM_MF_FAT	GO:0004867~serine-type endopeptidase inhibitor activity	4	0.5865102639296188	0.6382122816193391	FBGN0259225, FBGN0031560, FBGN0031559, FBGN0063923	397	65	7918	1.2273590389459408	1.0	0.9991683393422474	99.99996678319948
Annotation Cluster 80	Enrichment Score: 0.2133688996580283
Category	Term	Count	%	PValue	Genes	List Total	Pop Hits	Pop Total	Fold Enrichment	Bonferroni	Benjamini	FDR
GOTERM_BP_FAT	GO:0009886~post-embryonic morphogenesis	18	2.6392961876832843	0.28672948742405663	FBGN0000317, FBGN0015795, FBGN0000278, FBGN0035823, FBGN0000289, FBGN0010501, FBGN0002985, FBGN0000277, FBGN0024244, FBGN0015279, FBGN0000276, FBGN0000489, FBGN0035049, FBGN0010303, FBGN0036801, FBGN0003256, FBGN0005536, FBGN0031885, FBGN0003396	328	353	7937	1.233901057140883	1.0	0.9913244874550785	99.62143535020805
GOTERM_BP_FAT	GO:0007552~metamorphosis	18	2.6392961876832843	0.3228494923309355	FBGN0000317, FBGN0015795, FBGN0000278, FBGN0035823, FBGN0000289, FBGN0010501, FBGN0002985, FBGN0000277, FBGN0024244, FBGN0015279, FBGN0000276, FBGN0000489, FBGN0035049, FBGN0010303, FBGN0036801, FBGN0003256, FBGN0005536, FBGN0031885, FBGN0003396	328	362	7937	1.2032239590351703	1.0	0.9900493239146757	99.83942973677958
GOTERM_BP_FAT	GO:0048707~instar larval or pupal morphogenesis	17	2.4926686217008798	0.3579205684786515	FBGN0000317, FBGN0015795, FBGN0000278, FBGN0035823, FBGN0000289, FBGN0010501, FBGN0002985, FBGN0000277, FBGN0024244, FBGN0000276, FBGN0000489, FBGN0035049, FBGN0010303, FBGN0036801, FBGN0003256, FBGN0005536, FBGN0031885, FBGN0003396	328	347	7937	1.1855011597666407	1.0	0.992353259773797	99.93324462026018
GOTERM_BP_FAT	GO:0002165~instar larval or pupal development	20	2.932551319648094	0.3734893195906914	FBGN0000317, FBGN0015795, FBGN0000278, FBGN0035823, FBGN0000289, FBGN0010501, FBGN0002985, FBGN0000277, FBGN0024244, FBGN0024509, FBGN0015279, FBGN0000276, FBGN0086917, FBGN0000489, FBGN0035049, FBGN0010303, FBGN0036801, FBGN0003256, FBGN0005536, FBGN0031885, FBGN0003396	328	418	7937	1.1578072120434122	1.0	0.9929276536623121	99.9554803929346
GOTERM_BP_FAT	GO:0009791~post-embryonic development	20	2.932551319648094	0.4265761659988542	FBGN0000317, FBGN0015795, FBGN0000278, FBGN0035823, FBGN0000289, FBGN0010501, FBGN0002985, FBGN0000277, FBGN0024244, FBGN0024509, FBGN0015279, FBGN0000276, FBGN0086917, FBGN0000489, FBGN0035049, FBGN0010303, FBGN0036801, FBGN0003256, FBGN0005536, FBGN0031885, FBGN0003396	328	434	7937	1.1151230751938856	1.0	0.9948098429202612	99.9896739173584
GOTERM_BP_FAT	GO:0007560~imaginal disc morphogenesis	12	1.7595307917888565	0.6279665230891639	FBGN0002985, FBGN0024244, FBGN0000317, FBGN0000489, FBGN0035049, FBGN0010303, FBGN0036801, FBGN0005536, FBGN0003256, FBGN0031885, FBGN0003396, FBGN0000289	328	284	7937	1.0224579182411542	1.0	0.9987458156691701	99.99999181576494
GOTERM_BP_FAT	GO:0048563~post-embryonic organ morphogenesis	12	1.7595307917888565	0.6279665230891639	FBGN0002985, FBGN0024244, FBGN0000317, FBGN0000489, FBGN0035049, FBGN0010303, FBGN0036801, FBGN0005536, FBGN0003256, FBGN0031885, FBGN0003396, FBGN0000289	328	284	7937	1.0224579182411542	1.0	0.9987458156691701	99.99999181576494
GOTERM_BP_FAT	GO:0048569~post-embryonic organ development	12	1.7595307917888565	0.6860782004266852	FBGN0002985, FBGN0024244, FBGN0000317, FBGN0000489, FBGN0035049, FBGN0010303, FBGN0036801, FBGN0005536, FBGN0003256, FBGN0031885, FBGN0003396, FBGN0000289	328	297	7937	0.9777038679477704	1.0	0.9993922327865853	99.99999950380781
GOTERM_BP_FAT	GO:0035120~post-embryonic appendage morphogenesis	9	1.3196480938416422	0.7336579350436505	FBGN0002985, FBGN0024244, FBGN0000317, FBGN0000489, FBGN0036801, FBGN0005536, FBGN0003256, FBGN0003396, FBGN0000289	328	229	7937	0.9510198104164448	1.0	0.9996606607149644	99.99999996707078
GOTERM_BP_FAT	GO:0035114~imaginal disc-derived appendage morphogenesis	9	1.3196480938416422	0.7753644307013432	FBGN0002985, FBGN0024244, FBGN0000317, FBGN0000489, FBGN0036801, FBGN0005536, FBGN0003256, FBGN0003396, FBGN0000289	328	239	7937	0.911228186549648	1.0	0.9998119455965159	99.99999999801874
GOTERM_BP_FAT	GO:0035107~appendage morphogenesis	9	1.3196480938416422	0.7869102493019933	FBGN0002985, FBGN0024244, FBGN0000317, FBGN0000489, FBGN0036801, FBGN0005536, FBGN0003256, FBGN0003396, FBGN0000289	328	242	7937	0.8999319693610159	1.0	0.9998400056379066	99.99999999917064
GOTERM_BP_FAT	GO:0048737~imaginal disc-derived appendage development	9	1.3196480938416422	0.7906606212406984	FBGN0002985, FBGN0024244, FBGN0000317, FBGN0000489, FBGN0036801, FBGN0005536, FBGN0003256, FBGN0003396, FBGN0000289	328	243	7937	0.8962285456187895	1.0	0.999850119914229	99.99999999938132
GOTERM_BP_FAT	GO:0048736~appendage development	9	1.3196480938416422	0.801619243379499	FBGN0002985, FBGN0024244, FBGN0000317, FBGN0000489, FBGN0036801, FBGN0005536, FBGN0003256, FBGN0003396, FBGN0000289	328	246	7937	0.8852989292088043	1.0	0.999881039991533	99.99999999974527
GOTERM_BP_FAT	GO:0007444~imaginal disc development	15	2.1994134897360706	0.8099228252224538	FBGN0000317, FBGN0011826, FBGN0000289, FBGN0013984, FBGN0002985, FBGN0024244, FBGN0035049, FBGN0000489, FBGN0010303, FBGN0036801, FBGN0003256, FBGN0005536, FBGN0031885, FBGN0003396, FBGN0039709	328	412	7937	0.8810013615912858	1.0	0.9998918280085789	99.99999999987422
GOTERM_BP_FAT	GO:0007476~imaginal disc-derived wing morphogenesis	7	1.0263929618768328	0.891564629228776	FBGN0000317, FBGN0000489, FBGN0036801, FBGN0005536, FBGN0003256, FBGN0003396, FBGN0000289	328	218	7937	0.7770054822107855	1.0	0.9999881093057752	99.99999999999999
GOTERM_BP_FAT	GO:0007472~wing disc morphogenesis	7	1.0263929618768328	0.896406054365346	FBGN0000317, FBGN0000489, FBGN0036801, FBGN0005536, FBGN0003256, FBGN0003396, FBGN0000289	328	220	7937	0.7699417960088693	1.0	0.9999879735069299	99.99999999999999
GOTERM_BP_FAT	GO:0035220~wing disc development	9	1.3196480938416422	0.899423056220842	FBGN0000317, FBGN0000489, FBGN0011826, FBGN0036801, FBGN0005536, FBGN0003256, FBGN0003396, FBGN0000289, FBGN0039709	328	281	7937	0.7750303793073517	1.0	0.999989198297642	100.0
Annotation Cluster 81	Enrichment Score: 0.20887751365894222
Category	Term	Count	%	PValue	Genes	List Total	Pop Hits	Pop Total	Fold Enrichment	Bonferroni	Benjamini	FDR
GOTERM_MF_FAT	GO:0015082~di-, tri-valent inorganic cation transmembrane transporter activity	3	0.43988269794721413	0.3207428390665478	FBGN0034094, FBGN0024236, FBGN0030747	397	23	7918	2.601467528200635	1.0	0.9793723991151154	99.65683663264741
GOTERM_MF_FAT	GO:0046873~metal ion transmembrane transporter activity	7	1.0263929618768328	0.7683678513288473	FBGN0034094, FBGN0085434, FBGN0066292, FBGN0037212, FBGN0036461, FBGN0024236, FBGN0030747	397	150	7918	0.9307472712006718	1.0	0.9998502315418704	99.99999995214465
GOTERM_MF_FAT	GO:0022890~inorganic cation transmembrane transporter activity	4	0.5865102639296188	0.9586085635633295	FBGN0034094, FBGN0024236, FBGN0030747, FBGN0038404	397	128	7918	0.6232682619647354	1.0	0.9999998025158496	100.0
Annotation Cluster 82	Enrichment Score: 0.19251771264434572
Category	Term	Count	%	PValue	Genes	List Total	Pop Hits	Pop Total	Fold Enrichment	Bonferroni	Benjamini	FDR
INTERPRO	IPR001304:C-type lectin	3	0.43988269794721413	0.6277112395824356	FBGN0034318, FBGN0031910, FBGN0053533	549	39	10196	1.4286114613983465	1.0	0.9999072376800845	99.9999691888716
INTERPRO	IPR016186:C-type lectin-like	3	0.43988269794721413	0.6415417279070682	FBGN0034318, FBGN0031910, FBGN0053533	549	40	10196	1.3928961748633881	1.0	0.9999172927203464	99.99998265262465
SMART	SM00034:CLECT	3	0.43988269794721413	0.6568437131433248	FBGN0034318, FBGN0031910, FBGN0053533	274	39	4824	1.3542953396967996	1.0	0.999339448786875	99.99980541590283
Annotation Cluster 83	Enrichment Score: 0.18887678159671786
Category	Term	Count	%	PValue	Genes	List Total	Pop Hits	Pop Total	Fold Enrichment	Bonferroni	Benjamini	FDR
GOTERM_BP_FAT	GO:0007155~cell adhesion	8	1.1730205278592376	0.5805471299596623	FBGN0029167, FBGN0003328, FBGN0026192, FBGN0035049, FBGN0031969, FBGN0039848, FBGN0001404, FBGN0039709	328	174	7937	1.1125595738716008	1.0	0.9984267680123801	99.99994072872776
GOTERM_BP_FAT	GO:0022610~biological adhesion	8	1.1730205278592376	0.6620418956152587	FBGN0029167, FBGN0003328, FBGN0026192, FBGN0035049, FBGN0031969, FBGN0039848, FBGN0001404, FBGN0039709	328	188	7937	1.0297093928386092	1.0	0.9991698550215032	99.99999832330477
GOTERM_BP_FAT	GO:0016337~cell-cell adhesion	3	0.43988269794721413	0.7057431951173453	FBGN0003328, FBGN0001404, FBGN0039709	328	59	7937	1.2304154609342703	1.0	0.9995225195267348	99.99999982940089
Annotation Cluster 84	Enrichment Score: 0.18553646799172133
Category	Term	Count	%	PValue	Genes	List Total	Pop Hits	Pop Total	Fold Enrichment	Bonferroni	Benjamini	FDR
SP_PIR_KEYWORDS	zinc-finger	18	2.6392961876832843	0.4038550677696167	FBGN0005630, FBGN0029152, FBGN0002781, FBGN0260866, FBGN0039946, FBGN0003651, FBGN0052850, FBGN0041096, FBGN0002985, FBGN0024244, FBGN0037442, FBGN0037555, FBGN0003862, FBGN0000233, FBGN0004919, FBGN0039492, FBGN0001325, FBGN0250732	650	314	12980	1.144732974032337	1.0	0.9176187221069749	99.86316385813203
INTERPRO	IPR001841:Zinc finger, RING-type	7	1.0263929618768328	0.7268003581234697	FBGN0041096, FBGN0029152, FBGN0037442, FBGN0260866, FBGN0003862, FBGN0004919, FBGN0052850	549	133	10196	0.977470999904132	1.0	0.9999908233937078	99.99999971856374
SMART	SM00184:RING	7	1.0263929618768328	0.7732280356935619	FBGN0041096, FBGN0029152, FBGN0037442, FBGN0260866, FBGN0003862, FBGN0004919, FBGN0052850	274	133	4824	0.9266231271609682	1.0	0.9999435500968683	99.99999880519945
INTERPRO	IPR018957:Zinc finger, C3HC4 RING-type	4	0.5865102639296188	0.7978217396632026	FBGN0029152, FBGN0037442, FBGN0004919, FBGN0052850	549	78	10196	0.9524076409322311	1.0	0.9999980854788133	99.99999999707923
Annotation Cluster 85	Enrichment Score: 0.18446158966329967
Category	Term	Count	%	PValue	Genes	List Total	Pop Hits	Pop Total	Fold Enrichment	Bonferroni	Benjamini	FDR
GOTERM_BP_FAT	GO:0033227~dsRNA transport	3	0.43988269794721413	0.27544560741767	FBGN0038135, FBGN0015795, FBGN0001404	328	25	7937	2.903780487804878	1.0	0.9901292327944292	99.50949685612584
GOTERM_BP_FAT	GO:0050658~RNA transport	3	0.43988269794721413	0.7394471581350333	FBGN0038135, FBGN0015795, FBGN0001404	328	63	7937	1.152293844367015	1.0	0.999659565045806	99.99999997708761
GOTERM_BP_FAT	GO:0050657~nucleic acid transport	3	0.43988269794721413	0.7394471581350333	FBGN0038135, FBGN0015795, FBGN0001404	328	63	7937	1.152293844367015	1.0	0.999659565045806	99.99999997708761
GOTERM_BP_FAT	GO:0051236~establishment of RNA localization	3	0.43988269794721413	0.7473419981728724	FBGN0038135, FBGN0015795, FBGN0001404	328	64	7937	1.1342892530487805	1.0	0.9997065887913242	99.99999998621095
GOTERM_BP_FAT	GO:0015931~nucleobase, nucleoside, nucleotide and nucleic acid transport	3	0.43988269794721413	0.7768989947035028	FBGN0038135, FBGN0015795, FBGN0001404	328	68	7937	1.0675663558106168	1.0	0.9998128142209172	99.99999999823068
GOTERM_BP_FAT	GO:0006403~RNA localization	4	0.5865102639296188	0.894327065643562	FBGN0003480, FBGN0038135, FBGN0015795, FBGN0001404	328	125	7937	0.7743414634146341	1.0	0.9999886867390154	99.99999999999999
Annotation Cluster 86	Enrichment Score: 0.17915885118907873
Category	Term	Count	%	PValue	Genes	List Total	Pop Hits	Pop Total	Fold Enrichment	Bonferroni	Benjamini	FDR
SP_PIR_KEYWORDS	Signal-anchor	4	0.5865102639296188	0.45969594906284006	FBGN0036485, FBGN0027535, FBGN0039596, FBGN0035976	650	50	12980	1.5975384615384616	1.0	0.9419968226319833	99.96094376725576
UP_SEQ_FEATURE	topological domain:Lumenal	4	0.5865102639296188	0.5897106317316032	FBGN0036485, FBGN0027535, FBGN0039596, FBGN0053198	146	62	2975	1.3146266018559434	1.0	0.9999999521735901	99.99970362605647
SP_PIR_KEYWORDS	golgi apparatus	4	0.5865102639296188	0.8109365131509365	FBGN0029688, FBGN0036485, FBGN0027535, FBGN0039596	650	86	12980	0.9288014311270125	1.0	0.9949205946184436	99.99999993998719
GOTERM_CC_FAT	GO:0005794~Golgi apparatus	6	0.8797653958944283	0.8735104513541234	FBGN0027287, FBGN0029688, FBGN0036485, FBGN0027535, FBGN0039596, FBGN0045064	218	164	4786	0.8031998209890356	1.0	0.9999892509762135	99.99999999978012
Annotation Cluster 87	Enrichment Score: 0.15486271932317777
Category	Term	Count	%	PValue	Genes	List Total	Pop Hits	Pop Total	Fold Enrichment	Bonferroni	Benjamini	FDR
SP_PIR_KEYWORDS	Initiation factor	3	0.43988269794721413	0.5282691971512934	FBGN0036258, FBGN0035823, FBGN0035860	650	35	12980	1.7116483516483516	1.0	0.954446605372192	99.99307728555115
GOTERM_MF_FAT	GO:0008135~translation factor activity, nucleic acid binding	5	0.7331378299120235	0.6021417858148373	FBGN0032486, FBGN0036258, FBGN0035823, FBGN0034627, FBGN0035860	397	83	7918	1.2014809869199723	1.0	0.9987357573648916	99.99986604366501
GOTERM_MF_FAT	GO:0003743~translation initiation factor activity	3	0.43988269794721413	0.7943388745139808	FBGN0036258, FBGN0035823, FBGN0035860	397	58	7918	1.0316164335968034	1.0	0.9999020393486852	99.9999999916413
SP_PIR_KEYWORDS	protein biosynthesis	3	0.43988269794721413	0.9505812662361277	FBGN0036258, FBGN0035823, FBGN0035860	650	93	12980	0.6441687344913152	1.0	0.9996120710294211	100.0
Annotation Cluster 88	Enrichment Score: 0.14303291264644868
Category	Term	Count	%	PValue	Genes	List Total	Pop Hits	Pop Total	Fold Enrichment	Bonferroni	Benjamini	FDR
GOTERM_BP_FAT	GO:0006357~regulation of transcription from RNA polymerase II promoter	13	1.906158357771261	0.09837460496289781	FBGN0017430, FBGN0020496, FBGN0005630, FBGN0011836, FBGN0039946, FBGN0024244, FBGN0002985, FBGN0000659, FBGN0010303, FBGN0014396, FBGN0000233, FBGN0001325, FBGN0003396	328	192	7937	1.6384178099593496	1.0	0.9531769035986944	81.89656365784073
SP_PIR_KEYWORDS	zinc-finger	18	2.6392961876832843	0.4038550677696167	FBGN0005630, FBGN0029152, FBGN0002781, FBGN0260866, FBGN0039946, FBGN0003651, FBGN0052850, FBGN0041096, FBGN0002985, FBGN0024244, FBGN0037442, FBGN0037555, FBGN0003862, FBGN0000233, FBGN0004919, FBGN0039492, FBGN0001325, FBGN0250732	650	314	12980	1.144732974032337	1.0	0.9176187221069749	99.86316385813203
GOTERM_BP_FAT	GO:0006350~transcription	19	2.785923753665689	0.622379165368465	FBGN0017430, FBGN0020496, FBGN0005612, FBGN0005630, FBGN0002781, FBGN0038576, FBGN0039946, FBGN0011836, FBGN0003651, FBGN0260632, FBGN0037981, FBGN0002985, FBGN0024244, FBGN0000659, FBGN0037555, FBGN0003862, FBGN0004919, FBGN0000233, FBGN0040305	328	459	7937	1.0016671980445295	1.0	0.9987792870739244	99.99998953299604
SP_PIR_KEYWORDS	transcription regulation	17	2.4926686217008798	0.8177829516335212	FBGN0017430, FBGN0020496, FBGN0005612, FBGN0005630, FBGN0002781, FBGN0038576, FBGN0039946, FBGN0011836, FBGN0003651, FBGN0260632, FBGN0002985, FBGN0024244, FBGN0000659, FBGN0037555, FBGN0003862, FBGN0000233, FBGN0004919	650	387	12980	0.8772013516199563	1.0	0.994358686055916	99.99999996249932
SP_PIR_KEYWORDS	Transcription	17	2.4926686217008798	0.83527038556552	FBGN0017430, FBGN0020496, FBGN0005612, FBGN0005630, FBGN0002781, FBGN0038576, FBGN0039946, FBGN0011836, FBGN0003651, FBGN0260632, FBGN0002985, FBGN0024244, FBGN0000659, FBGN0037555, FBGN0003862, FBGN0000233, FBGN0004919	650	393	12980	0.8638089645723234	1.0	0.9955299225721961	99.99999998963763
GOTERM_MF_FAT	GO:0003702~RNA polymerase II transcription factor activity	11	1.6129032258064515	0.8354000681335347	FBGN0005630, FBGN0037981, FBGN0002985, FBGN0038391, FBGN0002781, FBGN0002023, FBGN0011836, FBGN0000233, FBGN0003396, FBGN0001325, FBGN0040305	397	257	7918	0.8536592537415832	1.0	0.9999596484337653	99.9999999996816
GOTERM_BP_FAT	GO:0006355~regulation of transcription, DNA-dependent	21	3.0791788856304985	0.8897585061227485	FBGN0017430, FBGN0020496, FBGN0005630, FBGN0038391, FBGN0028550, FBGN0039946, FBGN0011836, FBGN0003651, FBGN0260632, FBGN0002985, FBGN0024244, FBGN0000659, FBGN0010303, FBGN0003862, FBGN0014396, FBGN0002023, FBGN0000233, FBGN0004919, FBGN0003256, FBGN0003396, FBGN0001325	328	612	7937	0.830329387852702	1.0	0.9999875783479885	99.99999999999999
SP_PIR_KEYWORDS	dna-binding	16	2.346041055718475	0.932372116599111	FBGN0005612, FBGN0005630, FBGN0028550, FBGN0015546, FBGN0039946, FBGN0003651, FBGN0260632, FBGN0002985, FBGN0024244, FBGN0000659, FBGN0037555, FBGN0003862, FBGN0002023, FBGN0000233, FBGN0004919, FBGN0001325	650	417	12980	0.7662054971407489	1.0	0.999319576049817	99.99999999999987
GOTERM_BP_FAT	GO:0051252~regulation of RNA metabolic process	22	3.225806451612903	0.9382299379832495	FBGN0017430, FBGN0020496, FBGN0005630, FBGN0004237, FBGN0038391, FBGN0028550, FBGN0039946, FBGN0011836, FBGN0003651, FBGN0260632, FBGN0002985, FBGN0024244, FBGN0000659, FBGN0010303, FBGN0003862, FBGN0014396, FBGN0002023, FBGN0000233, FBGN0004919, FBGN0003256, FBGN0003396, FBGN0001325	328	678	7937	0.7851913806748688	1.0	0.9999977320249472	100.0
GOTERM_BP_FAT	GO:0045449~regulation of transcription	26	3.812316715542522	0.9474139582418661	FBGN0017430, FBGN0038391, FBGN0002781, FBGN0011836, FBGN0260632, FBGN0000659, FBGN0010303, FBGN0003862, FBGN0002023, FBGN0014396, FBGN0000233, FBGN0003256, FBGN0003396, FBGN0020496, FBGN0005630, FBGN0005612, FBGN0028550, FBGN0038576, FBGN0039946, FBGN0003651, FBGN0037981, FBGN0024244, FBGN0002985, FBGN0037555, FBGN0004919, FBGN0001325	328	799	7937	0.7874248298177601	1.0	0.9999987210087375	100.0
GOTERM_MF_FAT	GO:0030528~transcription regulator activity	25	3.6656891495601176	0.9786034126962128	FBGN0017430, FBGN0038391, FBGN0002781, FBGN0011836, FBGN0003169, FBGN0260632, FBGN0000659, FBGN0003862, FBGN0002023, FBGN0000233, FBGN0040305, FBGN0003396, FBGN0020496, FBGN0005630, FBGN0005612, FBGN0028550, FBGN0038576, FBGN0039946, FBGN0003651, FBGN0000289, FBGN0037981, FBGN0024244, FBGN0002985, FBGN0004919, FBGN0001325	397	682	7918	0.7311064656477836	1.0	0.9999999851481971	100.0
GOTERM_MF_FAT	GO:0003700~transcription factor activity	12	1.7595307917888565	0.9888859860623077	FBGN0260632, FBGN0037981, FBGN0005612, FBGN0038391, FBGN0028550, FBGN0000659, FBGN0003862, FBGN0002023, FBGN0003651, FBGN0003396, FBGN0000289, FBGN0040305	397	389	7918	0.6152571017852402	1.0	0.99999999841975	100.0
GOTERM_MF_FAT	GO:0003677~DNA binding	29	4.252199413489736	0.9931983443818706	FBGN0004237, FBGN0038391, FBGN0011836, FBGN0016754, FBGN0260632, FBGN0000659, FBGN0003862, FBGN0002023, FBGN0000233, FBGN0003396, FBGN0040305, FBGN0005630, FBGN0005612, FBGN0028550, FBGN0003480, FBGN0051875, FBGN0015546, FBGN0032130, FBGN0039946, FBGN0003651, FBGN0029824, FBGN0000289, FBGN0037981, FBGN0024244, FBGN0002985, FBGN0037555, FBGN0033183, FBGN0004919, FBGN0001325	397	830	7918	0.6968589724135837	1.0	0.9999999997937012	100.0
SP_PIR_KEYWORDS	nucleus	30	4.398826979472141	0.9942980082539651	FBGN0017430, FBGN0004237, FBGN0002781, FBGN0011836, FBGN0086695, FBGN0260632, FBGN0002973, FBGN0004066, FBGN0000659, FBGN0003862, FBGN0014396, FBGN0002023, FBGN0000233, FBGN0003256, FBGN0011737, FBGN0020496, FBGN0005630, FBGN0005612, FBGN0028550, FBGN0015546, FBGN0038576, FBGN0039946, FBGN0024555, FBGN0003651, FBGN0024244, FBGN0002985, FBGN0086906, FBGN0037555, FBGN0004366, FBGN0001325	650	869	12980	0.6893865628042843	1.0	0.9999966450100184	100.0
Annotation Cluster 89	Enrichment Score: 0.1337454489543865
Category	Term	Count	%	PValue	Genes	List Total	Pop Hits	Pop Total	Fold Enrichment	Bonferroni	Benjamini	FDR
GOTERM_BP_FAT	GO:0006468~protein amino acid phosphorylation	13	1.906158357771261	0.3755127865677639	FBGN0010379, FBGN0038279, FBGN0027491, FBGN0261387, FBGN0003169, FBGN0260990, FBGN0013984, FBGN0000489, FBGN0010303, FBGN0037218, FBGN0003256, FBGN0004876, FBGN0011737	328	259	7937	1.2145799981165835	1.0	0.99290870880378	99.95779492419464
GOTERM_MF_FAT	GO:0032553~ribonucleotide binding	46	6.744868035190615	0.5985541330832059	FBGN0000045, FBGN0014009, FBGN0038279, FBGN0015286, FBGN0040299, FBGN0034612, FBGN0001565, FBGN0003169, FBGN0032243, FBGN0260990, FBGN0052091, FBGN0037391, FBGN0002973, FBGN0001217, FBGN0001216, FBGN0010303, FBGN0037218, FBGN0083940, FBGN0039020, FBGN0004374, FBGN0003256, FBGN0030747, FBGN0035155, FBGN0011737, FBGN0031170, FBGN0010379, FBGN0000317, FBGN0003480, FBGN0015546, FBGN0261387, FBGN00157…	397	923	7918	0.993987954075938	1.0	0.9988636430033672	99.99984718468912
GOTERM_MF_FAT	GO:0032555~purine ribonucleotide binding	46	6.744868035190615	0.5985541330832059	FBGN0000045, FBGN0014009, FBGN0038279, FBGN0015286, FBGN0040299, FBGN0034612, FBGN0001565, FBGN0003169, FBGN0032243, FBGN0260990, FBGN0052091, FBGN0037391, FBGN0002973, FBGN0001217, FBGN0001216, FBGN0010303, FBGN0037218, FBGN0083940, FBGN0039020, FBGN0004374, FBGN0003256, FBGN0030747, FBGN0035155, FBGN0011737, FBGN0031170, FBGN0010379, FBGN0000317, FBGN0003480, FBGN0015546, FBGN0261387, FBGN00157…	397	923	7918	0.993987954075938	1.0	0.9988636430033672	99.99984718468912
SP_PIR_KEYWORDS	nucleotide-binding	37	5.425219941348973	0.604357981549862	FBGN0000045, FBGN0014009, FBGN0015286, FBGN0040299, FBGN0024150, FBGN0034612, FBGN0032243, FBGN0052091, FBGN0002973, FBGN0037391, FBGN0001217, FBGN0015278, FBGN0001216, FBGN0010303, FBGN0083940, FBGN0004374, FBGN0003256, FBGN0030747, FBGN0035155, FBGN0011737, FBGN0031170, FBGN0010379, FBGN0000317, FBGN0015546, FBGN0015795, FBGN0261387, FBGN0015793, FBGN0034627, FBGN0013984, FBGN0040319, FBGN00004…	650	743	12980	0.9944300652241433	1.0	0.9729853804634564	99.99926474390557
GOTERM_MF_FAT	GO:0017076~purine nucleotide binding	48	7.038123167155426	0.6729148344489039	FBGN0000045, FBGN0014009, FBGN0038279, FBGN0015286, FBGN0040299, FBGN0034612, FBGN0034943, FBGN0001565, FBGN0003169, FBGN0032243, FBGN0260990, FBGN0052091, FBGN0037391, FBGN0002973, FBGN0001217, FBGN0001216, FBGN0010303, FBGN0030593, FBGN0037218, FBGN0083940, FBGN0039020, FBGN0004374, FBGN0003256, FBGN0030747, FBGN0035155, FBGN0011737, FBGN0031170, FBGN0010379, FBGN0000317, FBGN0003480, FBGN00155…	397	989	7918	0.9679879174700038	1.0	0.9994085333115644	99.99999243515776
GOTERM_MF_FAT	GO:0000166~nucleotide binding	57	8.357771260997067	0.7526983178833845	FBGN0017430, FBGN0000045, FBGN0024150, FBGN0034612, FBGN0051674, FBGN0034943, FBGN0001565, FBGN0003169, FBGN0052091, FBGN0037391, FBGN0010303, FBGN0034225, FBGN0037218, FBGN0039020, FBGN0011737, FBGN0010379, FBGN0020496, FBGN0015546, FBGN0034627, FBGN0015778, FBGN0040319, FBGN0000489, FBGN0052396, FBGN0036122, FBGN0034356, FBGN0038745, FBGN0037551, FBGN0039358, FBGN0038889, FBGN0004237, FBGN00140…	397	1206	7918	0.9426544857576099	1.0	0.9997968942713269	99.99999987496044
SP_PIR_KEYWORDS	atp-binding	25	3.6656891495601176	0.8696151007050354	FBGN0000045, FBGN0040299, FBGN0034612, FBGN0001565, FBGN0032243, FBGN0052091, FBGN0002973, FBGN0001217, FBGN0015278, FBGN0001216, FBGN0010303, FBGN0004374, FBGN0003256, FBGN0030747, FBGN0011737, FBGN0010379, FBGN0031170, FBGN0000317, FBGN0015546, FBGN0261387, FBGN0013984, FBGN0040319, FBGN0000489, FBGN0038745, FBGN0004876	650	585	12980	0.8533859303090073	1.0	0.9971874718423174	99.99999999947401
GOTERM_MF_FAT	GO:0005524~ATP binding	31	4.545454545454546	0.921854167316701	FBGN0000045, FBGN0038279, FBGN0040299, FBGN0034612, FBGN0003169, FBGN0032243, FBGN0001565, FBGN0260990, FBGN0052091, FBGN0002973, FBGN0001217, FBGN0001216, FBGN0010303, FBGN0037218, FBGN0004374, FBGN0003256, FBGN0030747, FBGN0011737, FBGN0010379, FBGN0031170, FBGN0000317, FBGN0003480, FBGN0015546, FBGN0261387, FBGN0013984, FBGN0040319, FBGN0000489, FBGN0038745, FBGN0004876, FBGN0032437, FBGN00388…	397	748	7918	0.8265803688088471	1.0	0.999998793014209	99.99999999999999
GOTERM_MF_FAT	GO:0032559~adenyl ribonucleotide binding	31	4.545454545454546	0.9243070051716279	FBGN0000045, FBGN0038279, FBGN0040299, FBGN0034612, FBGN0003169, FBGN0032243, FBGN0001565, FBGN0260990, FBGN0052091, FBGN0002973, FBGN0001217, FBGN0001216, FBGN0010303, FBGN0037218, FBGN0004374, FBGN0003256, FBGN0030747, FBGN0011737, FBGN0010379, FBGN0031170, FBGN0000317, FBGN0003480, FBGN0015546, FBGN0261387, FBGN0013984, FBGN0040319, FBGN0000489, FBGN0038745, FBGN0004876, FBGN0032437, FBGN00388…	397	750	7918	0.8243761544920235	1.0	0.99999868896786	100.0
GOTERM_MF_FAT	GO:0001883~purine nucleoside binding	34	4.9853372434017595	0.9251075147050677	FBGN0000045, FBGN0038279, FBGN0040299, FBGN0034612, FBGN0034943, FBGN0003169, FBGN0032243, FBGN0001565, FBGN0260990, FBGN0052091, FBGN0002973, FBGN0001217, FBGN0001216, FBGN0010303, FBGN0030593, FBGN0037218, FBGN0004374, FBGN0003256, FBGN0030747, FBGN0011737, FBGN0010379, FBGN0031170, FBGN0000317, FBGN0003480, FBGN0015546, FBGN0261387, FBGN0013984, FBGN0040319, FBGN0000489, FBGN0038745, FBGN00048…	397	817	7918	0.8300071836201129	1.0	0.9999985969315383	100.0
GOTERM_MF_FAT	GO:0001882~nucleoside binding	34	4.9853372434017595	0.9328667479442605	FBGN0000045, FBGN0038279, FBGN0040299, FBGN0034612, FBGN0034943, FBGN0003169, FBGN0032243, FBGN0001565, FBGN0260990, FBGN0052091, FBGN0002973, FBGN0001217, FBGN0001216, FBGN0010303, FBGN0030593, FBGN0037218, FBGN0004374, FBGN0003256, FBGN0030747, FBGN0011737, FBGN0010379, FBGN0031170, FBGN0000317, FBGN0003480, FBGN0015546, FBGN0261387, FBGN0013984, FBGN0040319, FBGN0000489, FBGN0038745, FBGN00048…	397	824	7918	0.8229561517204275	1.0	0.9999989790530395	100.0
GOTERM_MF_FAT	GO:0030554~adenyl nucleotide binding	33	4.838709677419355	0.9430404963569861	FBGN0000045, FBGN0038279, FBGN0040299, FBGN0034612, FBGN0034943, FBGN0003169, FBGN0032243, FBGN0001565, FBGN0260990, FBGN0052091, FBGN0002973, FBGN0001217, FBGN0001216, FBGN0010303, FBGN0030593, FBGN0037218, FBGN0004374, FBGN0003256, FBGN0030747, FBGN0011737, FBGN0010379, FBGN0031170, FBGN0000317, FBGN0003480, FBGN0015546, FBGN0261387, FBGN0013984, FBGN0040319, FBGN0000489, FBGN0038745, FBGN00048…	397	812	7918	0.8105557692546314	1.0	0.9999994298372918	100.0
Annotation Cluster 90	Enrichment Score: 0.12957463314483159
Category	Term	Count	%	PValue	Genes	List Total	Pop Hits	Pop Total	Fold Enrichment	Bonferroni	Benjamini	FDR
GOTERM_BP_FAT	GO:0006281~DNA repair	5	0.7331378299120235	0.6111369004756307	FBGN0042173, FBGN0003480, FBGN0015546, FBGN0024555, FBGN0031885	328	102	7937	1.1861848397895742	1.0	0.9986865196250196	99.99998301390403
GOTERM_BP_FAT	GO:0006974~response to DNA damage stimulus	5	0.7331378299120235	0.703871956876958	FBGN0042173, FBGN0003480, FBGN0015546, FBGN0024555, FBGN0031885	328	115	7937	1.0520943796394484	1.0	0.9995357011461071	99.99999981058603
GOTERM_BP_FAT	GO:0033554~cellular response to stress	7	1.0263929618768328	0.7387908628326849	FBGN0259212, FBGN0042173, FBGN0003480, FBGN0015546, FBGN0010303, FBGN0024555, FBGN0031885	328	176	7937	0.9624272450110866	1.0	0.999665822776688	99.9999999761163
GOTERM_BP_FAT	GO:0006259~DNA metabolic process	6	0.8797653958944283	0.9539986978106267	FBGN0042173, FBGN0003480, FBGN0015546, FBGN0024555, FBGN0031885, FBGN0086695	328	221	7937	0.656963911268072	1.0	0.9999990944479824	100.0
Annotation Cluster 91	Enrichment Score: 0.11387698209229141
Category	Term	Count	%	PValue	Genes	List Total	Pop Hits	Pop Total	Fold Enrichment	Bonferroni	Benjamini	FDR
GOTERM_BP_FAT	GO:0000819~sister chromatid segregation	3	0.43988269794721413	0.5827594560512241	FBGN0086906, FBGN0004374, FBGN0037551	328	47	7937	1.5445640892579138	1.0	0.9984353435379963	99.99994568240352
GOTERM_BP_FAT	GO:0007059~chromosome segregation	4	0.5865102639296188	0.8668031536810394	FBGN0086906, FBGN0002781, FBGN0004374, FBGN0037551	328	117	7937	0.8272878882634981	1.0	0.9999729253938853	99.99999999999964
GOTERM_BP_FAT	GO:0051276~chromosome organization	9	1.3196480938416422	0.9014865296690524	FBGN0086906, FBGN0003480, FBGN0002781, FBGN0015546, FBGN0038576, FBGN0003862, FBGN0037555, FBGN0004374, FBGN0037551	328	282	7937	0.7722820446289569	1.0	0.9999894418012348	100.0
Annotation Cluster 92	Enrichment Score: 0.11292218702384135
Category	Term	Count	%	PValue	Genes	List Total	Pop Hits	Pop Total	Fold Enrichment	Bonferroni	Benjamini	FDR
GOTERM_BP_FAT	GO:0045448~mitotic cell cycle, embryonic	3	0.43988269794721413	0.3063730567498527	FBGN0004374, FBGN0011737, FBGN0011202	328	27	7937	2.6886856368563685	1.0	0.989885704004281	99.76123154651762
GOTERM_BP_FAT	GO:0030261~chromosome condensation	3	0.43988269794721413	0.3522297761455805	FBGN0086906, FBGN0003480, FBGN0004374	328	30	7937	2.419817073170732	1.0	0.9924795981718944	99.92277952761718
SP_PIR_KEYWORDS	cell division	5	0.7331378299120235	0.375720744259164	FBGN0086906, FBGN0037551, FBGN0086695, FBGN0011737, FBGN0011202	650	62	12980	1.610421836228288	1.0	0.9021556108819728	99.75367740360099
SP_PIR_KEYWORDS	cell cycle	6	0.8797653958944283	0.5280023922497423	FBGN0086906, FBGN0037551, FBGN0003256, FBGN0086695, FBGN0011737, FBGN0011202	650	96	12980	1.248076923076923	1.0	0.9569236995925218	99.99302720615663
SP_PIR_KEYWORDS	mitosis	3	0.43988269794721413	0.7312902793979239	FBGN0086906, FBGN0037551, FBGN0011737	650	51	12980	1.174660633484163	1.0	0.9887595621855458	99.99999469673287
GOTERM_BP_FAT	GO:0006323~DNA packaging	3	0.43988269794721413	0.755031078534393	FBGN0086906, FBGN0003480, FBGN0004374	328	65	7937	1.116838649155722	1.0	0.9997470085825818	99.99999999172022
GOTERM_BP_FAT	GO:0007067~mitosis	4	0.5865102639296188	0.9439357703736024	FBGN0086906, FBGN0004374, FBGN0003256, FBGN0011737	328	146	7937	0.6629635816906115	1.0	0.9999984923093483	100.0
GOTERM_BP_FAT	GO:0000087~M phase of mitotic cell cycle	4	0.5865102639296188	0.9473131445504289	FBGN0086906, FBGN0004374, FBGN0003256, FBGN0011737	328	148	7937	0.654004614370468	1.0	0.9999987654280735	100.0
GOTERM_BP_FAT	GO:0000280~nuclear division	4	0.5865102639296188	0.9473131445504289	FBGN0086906, FBGN0004374, FBGN0003256, FBGN0011737	328	148	7937	0.654004614370468	1.0	0.9999987654280735	100.0
GOTERM_BP_FAT	GO:0048285~organelle fission	4	0.5865102639296188	0.9549479063761572	FBGN0086906, FBGN0004374, FBGN0003256, FBGN0011737	328	153	7937	0.6326319145544397	1.0	0.9999990994691657	100.0
GOTERM_BP_FAT	GO:0007126~meiosis	4	0.5865102639296188	0.9903774265078203	FBGN0003480, FBGN0002781, FBGN0011826, FBGN0004374	328	200	7937	0.4839634146341464	1.0	0.9999999967768559	100.0
GOTERM_BP_FAT	GO:0051327~M phase of meiotic cell cycle	4	0.5865102639296188	0.9903774265078203	FBGN0003480, FBGN0002781, FBGN0011826, FBGN0004374	328	200	7937	0.4839634146341464	1.0	0.9999999967768559	100.0
GOTERM_BP_FAT	GO:0051321~meiotic cell cycle	4	0.5865102639296188	0.9934000217234219	FBGN0003480, FBGN0002781, FBGN0011826, FBGN0004374	328	211	7937	0.45873309443994914	1.0	0.9999999991025421	100.0
GOTERM_BP_FAT	GO:0000278~mitotic cell cycle	7	1.0263929618768328	0.9975534445489608	FBGN0086906, FBGN0259789, FBGN0004374, FBGN0003256, FBGN0086695, FBGN0011737, FBGN0011202	328	358	7937	0.4731485897261208	1.0	0.9999999999831037	100.0
GOTERM_BP_FAT	GO:0007049~cell cycle	13	1.906158357771261	0.9993440063243465	FBGN0003480, FBGN0002781, FBGN0259789, FBGN0011826, FBGN0037012, FBGN0086695, FBGN0011202, FBGN0086906, FBGN0259923, FBGN0004374, FBGN0003256, FBGN0037551, FBGN0011737	328	616	7937	0.5106756810262908	1.0	0.9999999999998647	100.0
GOTERM_BP_FAT	GO:0022402~cell cycle process	11	1.6129032258064515	0.999345717155702	FBGN0086906, FBGN0003480, FBGN0002781, FBGN0011826, FBGN0037012, FBGN0004374, FBGN0037551, FBGN0003256, FBGN0086695, FBGN0011737, FBGN0011202	328	547	7937	0.48661769295937934	1.0	0.9999999999998542	100.0
GOTERM_BP_FAT	GO:0022403~cell cycle phase	9	1.3196480938416422	0.9996497042034604	FBGN0086906, FBGN0003480, FBGN0002781, FBGN0011826, FBGN0004374, FBGN0003256, FBGN0086695, FBGN0011737, FBGN0011202	328	496	7937	0.43907971085759245	1.0	0.9999999999999859	100.0
GOTERM_BP_FAT	GO:0000279~M phase	8	1.1730205278592376	0.9998126768885298	FBGN0086906, FBGN0003480, FBGN0002781, FBGN0011826, FBGN0004374, FBGN0003256, FBGN0011737, FBGN0011202	328	478	7937	0.4049903051331769	1.0	0.9999999999999984	100.0
Annotation Cluster 93	Enrichment Score: 0.10795799177748686
Category	Term	Count	%	PValue	Genes	List Total	Pop Hits	Pop Total	Fold Enrichment	Bonferroni	Benjamini	FDR
GOTERM_BP_FAT	GO:0051705~behavioral interaction between organisms	4	0.5865102639296188	0.5935740501352692	FBGN0033980, FBGN0014396, FBGN0005626, FBGN0001404	328	74	7937	1.308009228740936	1.0	0.9985239354551679	99.99996478613737
GOTERM_BP_FAT	GO:0007617~mating behavior	3	0.43988269794721413	0.8095660055684154	FBGN0014396, FBGN0005626, FBGN0001404	328	73	7937	0.9944453725359171	1.0	0.9998945174561417	99.99999999987025
GOTERM_BP_FAT	GO:0007618~mating	3	0.43988269794721413	0.8754077507132415	FBGN0014396, FBGN0005626, FBGN0001404	328	86	7937	0.8441222348269994	1.0	0.9999801142823579	99.99999999999987
GOTERM_BP_FAT	GO:0019098~reproductive behavior	3	0.43988269794721413	0.8794891291629352	FBGN0014396, FBGN0005626, FBGN0001404	328	87	7937	0.8344196804037005	1.0	0.9999825903877583	99.99999999999993
Annotation Cluster 94	Enrichment Score: 0.10607170009079576
Category	Term	Count	%	PValue	Genes	List Total	Pop Hits	Pop Total	Fold Enrichment	Bonferroni	Benjamini	FDR
UP_SEQ_FEATURE	repeat:WD 1	3	0.43988269794721413	0.720028574834469	FBGN0033177, FBGN0052663, FBGN0032339	146	51	2975	1.1986301369863013	1.0	0.999999999542732	99.99999874000241
UP_SEQ_FEATURE	repeat:WD 2	3	0.43988269794721413	0.720028574834469	FBGN0033177, FBGN0052663, FBGN0032339	146	51	2975	1.1986301369863013	1.0	0.999999999542732	99.99999874000241
SP_PIR_KEYWORDS	wd repeat	8	1.1730205278592376	0.7302013981415842	FBGN0037980, FBGN0032935, FBGN0033177, FBGN0024509, FBGN0035268, FBGN0052663, FBGN0032339, FBGN0031374	650	166	12980	0.9623725671918443	1.0	0.9893727978646766	99.9999944161606
INTERPRO	IPR019775:WD40 repeat, conserved site	3	0.43988269794721413	0.9944228049547512	FBGN0033177, FBGN0052663, FBGN0032339	549	132	10196	0.42208974995860243	1.0	0.9999999999999998	100.0
Annotation Cluster 95	Enrichment Score: 0.101788498352801
Category	Term	Count	%	PValue	Genes	List Total	Pop Hits	Pop Total	Fold Enrichment	Bonferroni	Benjamini	FDR
INTERPRO	IPR003599:Immunoglobulin subtype	6	0.8797653958944283	0.602709925131845	FBGN0086906, FBGN0051814, FBGN0052791, FBGN0085414, FBGN0004369, FBGN0250908	549	97	10196	1.1487803504027942	1.0	0.9998640123668338	99.9999173915358
SMART	SM00409:IG	6	0.8797653958944283	0.6499638139981684	FBGN0086906, FBGN0051814, FBGN0052791, FBGN0085414, FBGN0004369, FBGN0250908	274	97	4824	1.0890209948077358	1.0	0.9994323454085228	99.99975163065302
INTERPRO	IPR013151:Immunoglobulin	4	0.5865102639296188	0.824646381292077	FBGN0086906, FBGN0051814, FBGN0052791, FBGN0085414	549	82	10196	0.9059487316184638	1.0	0.9999991875910206	99.99999999966313
INTERPRO	IPR007110:Immunoglobulin-like	6	0.8797653958944283	0.8446150821431986	FBGN0086906, FBGN0051814, FBGN0052791, FBGN0085414, FBGN0004369, FBGN0250908	549	132	10196	0.8441794999172049	1.0	0.9999995048810661	99.9999999999462
INTERPRO	IPR013783:Immunoglobulin-like fold	5	0.7331378299120235	0.8810531013112625	FBGN0260632, FBGN0086906, FBGN0051814, FBGN0052791, FBGN0085414	549	117	10196	0.7936730341101927	1.0	0.9999998970277998	99.99999999999906
INTERPRO	IPR003598:Immunoglobulin subtype 2	4	0.5865102639296188	0.8875692778182254	FBGN0086906, FBGN0051814, FBGN0052791, FBGN0085414	549	94	10196	0.7902957020501491	1.0	0.9999999060894911	99.9999999999996
SMART	SM00408:IGc2	4	0.5865102639296188	0.9085567400331371	FBGN0086906, FBGN0051814, FBGN0052791, FBGN0085414	274	94	4824	0.7491846560024847	1.0	0.999998916072872	99.9999999999831
Annotation Cluster 96	Enrichment Score: 0.09957496200881447
Category	Term	Count	%	PValue	Genes	List Total	Pop Hits	Pop Total	Fold Enrichment	Bonferroni	Benjamini	FDR
GOTERM_BP_FAT	GO:0050909~sensory perception of taste	3	0.43988269794721413	0.755031078534393	FBGN0041250, FBGN0039520, FBGN0041248	328	65	7937	1.116838649155722	1.0	0.9997470085825818	99.99999999172022
INTERPRO	IPR013604:7TM chemoreceptor	3	0.43988269794721413	0.7582514958340743	FBGN0041250, FBGN0039520, FBGN0041248	549	50	10196	1.1143169398907102	1.0	0.9999944505251793	99.99999995600386
GOTERM_MF_FAT	GO:0008527~taste receptor activity	3	0.43988269794721413	0.7692911356311655	FBGN0041250, FBGN0039520, FBGN0041248	397	55	7918	1.087886420883902	1.0	0.9998397032648547	99.99999995486847
GOTERM_BP_FAT	GO:0007606~sensory perception of chemical stimulus	6	0.8797653958944283	0.9074680003628854	FBGN0085434, FBGN0041250, FBGN0011293, FBGN0039520, FBGN0041248, FBGN0261263	328	194	7937	0.7483970329394015	1.0	0.9999912509768909	100.0
Annotation Cluster 97	Enrichment Score: 0.09924836001348257
Category	Term	Count	%	PValue	Genes	List Total	Pop Hits	Pop Total	Fold Enrichment	Bonferroni	Benjamini	FDR
GOTERM_MF_FAT	GO:0051287~NAD or NADH binding	3	0.43988269794721413	0.6017443723121749	FBGN0020496, FBGN0051674, FBGN0039358	397	40	7918	1.495843828715365	1.0	0.9988308934579406	99.99986406690725
GOTERM_MF_FAT	GO:0048037~cofactor binding	7	1.0263929618768328	0.9072509745848902	FBGN0020496, FBGN0030593, FBGN0000153, FBGN0036927, FBGN0051674, FBGN0034943, FBGN0039358	397	185	7918	0.7546599496221663	1.0	0.99999732473097	99.99999999999993
GOTERM_MF_FAT	GO:0050662~coenzyme binding	5	0.7331378299120235	0.9228166872402515	FBGN0020496, FBGN0030593, FBGN0051674, FBGN0034943, FBGN0039358	397	139	7918	0.717431092909048	1.0	0.9999987176860043	100.0
Annotation Cluster 98	Enrichment Score: 0.0946331229070146
Category	Term	Count	%	PValue	Genes	List Total	Pop Hits	Pop Total	Fold Enrichment	Bonferroni	Benjamini	FDR
GOTERM_BP_FAT	GO:0044271~nitrogen compound biosynthetic process	11	1.6129032258064515	0.4938424150759778	FBGN0001208, FBGN0041194, FBGN0038516, FBGN0024150, FBGN0000153, FBGN0036122, FBGN0005626, FBGN0003961, FBGN0026602, FBGN0032437, FBGN0030747	328	233	7937	1.142402910080603	1.0	0.9968211451088225	99.99868297005511
KEGG_PATHWAY	dme00230:Purine metabolism	7	1.0263929618768328	0.6118206266534525	FBGN0050104, FBGN0041194, FBGN0034225, FBGN0024150, FBGN0003961, FBGN0026602, FBGN0032437	107	122	2054	1.1014248506204993	1.0	0.955615449116634	99.99561641823253
GOTERM_BP_FAT	GO:0034404~nucleobase, nucleoside and nucleotide biosynthetic process	5	0.7331378299120235	0.8961499051170958	FBGN0041194, FBGN0024150, FBGN0026602, FBGN0032437, FBGN0030747	328	158	7937	0.7657648965730163	1.0	0.9999887631853029	99.99999999999999
GOTERM_BP_FAT	GO:0034654~nucleobase, nucleoside, nucleotide and nucleic acid biosynthetic process	5	0.7331378299120235	0.8961499051170958	FBGN0041194, FBGN0024150, FBGN0026602, FBGN0032437, FBGN0030747	328	158	7937	0.7657648965730163	1.0	0.9999887631853029	99.99999999999999
GOTERM_BP_FAT	GO:0009165~nucleotide biosynthetic process	4	0.5865102639296188	0.9520267693740501	FBGN0041194, FBGN0024150, FBGN0032437, FBGN0030747	328	151	7937	0.64101114521079	1.0	0.9999989522740329	100.0
GOTERM_BP_FAT	GO:0006164~purine nucleotide biosynthetic process	3	0.43988269794721413	0.9677996100798752	FBGN0041194, FBGN0032437, FBGN0030747	328	125	7937	0.5807560975609756	1.0	0.9999997082677803	100.0
GOTERM_BP_FAT	GO:0006163~purine nucleotide metabolic process	3	0.43988269794721413	0.9731050089558951	FBGN0041194, FBGN0032437, FBGN0030747	328	130	7937	0.558419324577861	1.0	0.9999998466660603	100.0
Annotation Cluster 99	Enrichment Score: 0.09273173078988824
Category	Term	Count	%	PValue	Genes	List Total	Pop Hits	Pop Total	Fold Enrichment	Bonferroni	Benjamini	FDR
GOTERM_BP_FAT	GO:0015031~protein transport	12	1.7595307917888565	0.5994122585854297	FBGN0004574, FBGN0014009, FBGN0027565, FBGN0042178, FBGN0014396, FBGN0021814, FBGN0015795, FBGN0038745, FBGN0086656, FBGN0015793, FBGN0027363, FBGN0030230	328	278	7937	1.0445253553254956	1.0	0.9985311591689421	99.99997226631318
GOTERM_BP_FAT	GO:0045184~establishment of protein localization	12	1.7595307917888565	0.6326248715435338	FBGN0004574, FBGN0014009, FBGN0027565, FBGN0042178, FBGN0014396, FBGN0021814, FBGN0015795, FBGN0038745, FBGN0086656, FBGN0015793, FBGN0027363, FBGN0030230	328	285	7937	1.0188703465982027	1.0	0.998810644876495	99.99999335239927
GOTERM_BP_FAT	GO:0008104~protein localization	16	2.346041055718475	0.6554388908209936	FBGN0014009, FBGN0004574, FBGN0027565, FBGN0021814, FBGN0015795, FBGN0015793, FBGN0011202, FBGN0002973, FBGN0026192, FBGN0041789, FBGN0042178, FBGN0014396, FBGN0038745, FBGN0086656, FBGN0027363, FBGN0030230	328	392	7937	0.9876804380288702	1.0	0.9991455511545885	99.99999769249904
GOTERM_BP_FAT	GO:0046907~intracellular transport	9	1.3196480938416422	0.9498632040834404	FBGN0051072, FBGN0000317, FBGN0042178, FBGN0014396, FBGN0021814, FBGN0015795, FBGN0027363, FBGN0010501, FBGN0030230	328	313	7937	0.6957940465986129	1.0	0.9999988777966694	100.0
GOTERM_BP_FAT	GO:0006886~intracellular protein transport	4	0.5865102639296188	0.9770580875804906	FBGN0042178, FBGN0014396, FBGN0027363, FBGN0030230	328	174	7937	0.5562797869358004	1.0	0.9999999062428684	100.0
GOTERM_BP_FAT	GO:0034613~cellular protein localization	4	0.5865102639296188	0.9805367172097017	FBGN0042178, FBGN0014396, FBGN0027363, FBGN0030230	328	179	7937	0.5407412454012809	1.0	0.9999999433205303	100.0
GOTERM_BP_FAT	GO:0070727~cellular macromolecule localization	5	0.7331378299120235	0.9918100070204602	FBGN0003480, FBGN0042178, FBGN0014396, FBGN0027363, FBGN0030230	328	244	7937	0.4958641543382647	1.0	0.9999999979271544	100.0
Annotation Cluster 100	Enrichment Score: 0.09120349482743735
Category	Term	Count	%	PValue	Genes	List Total	Pop Hits	Pop Total	Fold Enrichment	Bonferroni	Benjamini	FDR
GOTERM_BP_FAT	GO:0044087~regulation of cellular component biogenesis	4	0.5865102639296188	0.6465495204171593	FBGN0004574, FBGN0065032, FBGN0011836, FBGN0024273	328	80	7937	1.209908536585366	1.0	0.9990520527082115	99.99999648672605
GOTERM_BP_FAT	GO:0006461~protein complex assembly	7	1.0263929618768328	0.6916012527853274	FBGN0004574, FBGN0013984, FBGN0037981, FBGN0052396, FBGN0042178, FBGN0011836, FBGN0024273	328	167	7937	1.0142945815685702	1.0	0.9994197440750369	99.99999962981025
GOTERM_BP_FAT	GO:0070271~protein complex biogenesis	7	1.0263929618768328	0.6916012527853274	FBGN0004574, FBGN0013984, FBGN0037981, FBGN0052396, FBGN0042178, FBGN0011836, FBGN0024273	328	167	7937	1.0142945815685702	1.0	0.9994197440750369	99.99999962981025
GOTERM_BP_FAT	GO:0034621~cellular macromolecular complex subunit organization	7	1.0263929618768328	0.8488427570865427	FBGN0004574, FBGN0032486, FBGN0052396, FBGN0042178, FBGN0037218, FBGN0011836, FBGN0024273	328	203	7937	0.8344196804037006	1.0	0.9999530742186704	99.99999999999713
GOTERM_BP_FAT	GO:0043623~cellular protein complex assembly	3	0.43988269794721413	0.8623898716271168	FBGN0004574, FBGN0052396, FBGN0042178	328	83	7937	0.874632677049662	1.0	0.9999702744893241	99.99999999999939
GOTERM_BP_FAT	GO:0043933~macromolecular complex subunit organization	9	1.3196480938416422	0.899423056220842	FBGN0004574, FBGN0013984, FBGN0037981, FBGN0032486, FBGN0052396, FBGN0042178, FBGN0037218, FBGN0011836, FBGN0024273	328	281	7937	0.7750303793073517	1.0	0.999989198297642	100.0
GOTERM_BP_FAT	GO:0065003~macromolecular complex assembly	7	1.0263929618768328	0.944325693788348	FBGN0004574, FBGN0013984, FBGN0037981, FBGN0052396, FBGN0042178, FBGN0011836, FBGN0024273	328	246	7937	0.68856583382907	1.0	0.9999984749585902	100.0
GOTERM_BP_FAT	GO:0034622~cellular macromolecular complex assembly	4	0.5865102639296188	0.9692637879144572	FBGN0004574, FBGN0052396, FBGN0042178, FBGN0011836	328	165	7937	0.5866223207686623	1.0	0.9999997387214249	100.0
Annotation Cluster 101	Enrichment Score: 0.08955778514832612
Category	Term	Count	%	PValue	Genes	List Total	Pop Hits	Pop Total	Fold Enrichment	Bonferroni	Benjamini	FDR
GOTERM_CC_FAT	GO:0005789~endoplasmic reticulum membrane	4	0.5865102639296188	0.6687358890561947	FBGN0025454, FBGN0029906, FBGN0027535, FBGN0045064	218	75	4786	1.1708868501529053	1.0	0.9991360312983334	99.99994104287934
GOTERM_CC_FAT	GO:0042175~nuclear envelope-endoplasmic reticulum network	4	0.5865102639296188	0.686163485429893	FBGN0025454, FBGN0029906, FBGN0027535, FBGN0045064	218	77	4786	1.1404742046943883	1.0	0.9992638283092997	99.9999707706699
GOTERM_CC_FAT	GO:0012505~endomembrane system	8	1.1730205278592376	0.8741161215926464	FBGN0004574, FBGN0025454, FBGN0029906, FBGN0042178, FBGN0031424, FBGN0027535, FBGN0010350, FBGN0045064	218	218	4786	0.8056560895547513	1.0	0.9999865692860446	99.9999999997934
GOTERM_CC_FAT	GO:0044432~endoplasmic reticulum part	4	0.5865102639296188	0.8902841946297619	FBGN0025454, FBGN0029906, FBGN0027535, FBGN0045064	218	112	4786	0.7840760157273919	1.0	0.9999917686945854	99.99999999996533
GOTERM_CC_FAT	GO:0031090~organelle membrane	10	1.466275659824047	0.9986907940424536	FBGN0004574, FBGN0025454, FBGN0050489, FBGN0029906, FBGN0031424, FBGN0027535, FBGN0053503, FBGN0045064, FBGN0040705, FBGN0037551	218	438	4786	0.5012358091407985	1.0	0.9999999999605398	100.0
Annotation Cluster 102	Enrichment Score: 0.07794933498569957
Category	Term	Count	%	PValue	Genes	List Total	Pop Hits	Pop Total	Fold Enrichment	Bonferroni	Benjamini	FDR
SP_PIR_KEYWORDS	sensory transduction	7	1.0263929618768328	0.673622182339579	FBGN0085434, FBGN0041250, FBGN0004366, FBGN0010350, FBGN0019940, FBGN0003651, FBGN0261263	650	135	12980	1.0354415954415954	1.0	0.9830073160455612	99.99993676698608
GOTERM_BP_FAT	GO:0007608~sensory perception of smell	3	0.43988269794721413	0.8794891291629352	FBGN0085434, FBGN0041250, FBGN0261263	328	87	7937	0.8344196804037005	1.0	0.9999825903877583	99.99999999999993
SP_PIR_KEYWORDS	olfaction	3	0.43988269794721413	0.9072447936443907	FBGN0085434, FBGN0041250, FBGN0261263	650	78	12980	0.7680473372781066	1.0	0.9987465994095737	99.99999999999315
GOTERM_BP_FAT	GO:0007606~sensory perception of chemical stimulus	6	0.8797653958944283	0.9074680003628854	FBGN0085434, FBGN0041250, FBGN0011293, FBGN0039520, FBGN0041248, FBGN0261263	328	194	7937	0.7483970329394015	1.0	0.9999912509768909	100.0
Annotation Cluster 103	Enrichment Score: 0.07412531982614128
Category	Term	Count	%	PValue	Genes	List Total	Pop Hits	Pop Total	Fold Enrichment	Bonferroni	Benjamini	FDR
GOTERM_MF_FAT	GO:0042624~ATPase activity, uncoupled	11	1.6129032258064515	0.49434553216790855	FBGN0031170, FBGN0052091, FBGN0003480, FBGN0001216, FBGN0040299, FBGN0038745, FBGN0034612, FBGN0052104, FBGN0001565, FBGN0028569, FBGN0038889	397	192	7918	1.1426584802686817	1.0	0.9948610985220406	99.99548395641804
GOTERM_CC_FAT	GO:0043190~ATP-binding cassette (ABC) transporter complex	3	0.43988269794721413	0.5745247325815597	FBGN0031170, FBGN0052091, FBGN0034612	218	42	4786	1.5681520314547839	1.0	0.9968200193503642	99.99848028525962
INTERPRO	IPR017871:ABC transporter, conserved site	4	0.5865102639296188	0.6098889703684849	FBGN0031170, FBGN0052091, FBGN0034612, FBGN0052104	549	58	10196	1.280824068839897	1.0	0.9998716711469144	99.99993735916989
INTERPRO	IPR003439:ABC transporter-like	3	0.43988269794721413	0.8112772513381253	FBGN0031170, FBGN0052091, FBGN0034612	549	56	10196	0.9949258391881343	1.0	0.9999987352902624	99.9999999989728
GOTERM_MF_FAT	GO:0016887~ATPase activity	13	1.906158357771261	0.9447310348883748	FBGN0031170, FBGN0000317, FBGN0003480, FBGN0040299, FBGN0034612, FBGN0052104, FBGN0001565, FBGN0028569, FBGN0052091, FBGN0001216, FBGN0038745, FBGN0030747, FBGN0038889	397	353	7918	0.7345031075845041	1.0	0.9999994438249555	100.0
INTERPRO	IPR003593:ATPase, AAA+ type, core	4	0.5865102639296188	0.9675695008605281	FBGN0031170, FBGN0052091, FBGN0038745, FBGN0034612	549	125	10196	0.5943023679417122	1.0	0.9999999999746957	100.0
GOTERM_MF_FAT	GO:0043492~ATPase activity, coupled to movement of substances	4	0.5865102639296188	0.9696679647565496	FBGN0031170, FBGN0052091, FBGN0034612, FBGN0030747	397	136	7918	0.5866054230256335	1.0	0.9999999495429628	100.0
GOTERM_MF_FAT	GO:0042626~ATPase activity, coupled to transmembrane movement of substances	4	0.5865102639296188	0.9696679647565496	FBGN0031170, FBGN0052091, FBGN0034612, FBGN0030747	397	136	7918	0.5866054230256335	1.0	0.9999999495429628	100.0
GOTERM_MF_FAT	GO:0016820~hydrolase activity, acting on acid anhydrides, catalyzing transmembrane movement of substances	4	0.5865102639296188	0.9719608995774767	FBGN0031170, FBGN0052091, FBGN0034612, FBGN0030747	397	138	7918	0.5781038951556967	1.0	0.9999999600967047	100.0
GOTERM_MF_FAT	GO:0042623~ATPase activity, coupled	10	1.466275659824047	0.974074770271877	FBGN0031170, FBGN0052091, FBGN0000317, FBGN0003480, FBGN0040299, FBGN0034612, FBGN0030747, FBGN0001565, FBGN0028569, FBGN0038889	397	307	7918	0.6496607290837635	1.0	0.9999999682872304	100.0
SMART	SM00382:AAA	4	0.5865102639296188	0.9762663216280371	FBGN0031170, FBGN0052091, FBGN0038745, FBGN0034612	274	125	4824	0.5633868613138686	1.0	0.999999996877099	100.0
GOTERM_MF_FAT	GO:0015405~P-P-bond-hydrolysis-driven transmembrane transporter activity	4	0.5865102639296188	0.986921904931534	FBGN0031170, FBGN0052091, FBGN0034612, FBGN0030747	397	157	7918	0.5081422772706123	1.0	0.9999999975939338	100.0
GOTERM_MF_FAT	GO:0015399~primary active transmembrane transporter activity	4	0.5865102639296188	0.986921904931534	FBGN0031170, FBGN0052091, FBGN0034612, FBGN0030747	397	157	7918	0.5081422772706123	1.0	0.9999999975939338	100.0
Annotation Cluster 104	Enrichment Score: 0.07211537998239614
Category	Term	Count	%	PValue	Genes	List Total	Pop Hits	Pop Total	Fold Enrichment	Bonferroni	Benjamini	FDR
GOTERM_BP_FAT	GO:0006338~chromatin remodeling	3	0.43988269794721413	0.5709660328248276	FBGN0038576, FBGN0003862, FBGN0037555	328	46	7937	1.5781415694591727	1.0	0.9983734763811953	99.99991395577334
GOTERM_BP_FAT	GO:0016568~chromatin modification	4	0.5865102639296188	0.8465594203530987	FBGN0002781, FBGN0038576, FBGN0003862, FBGN0037555	328	112	7937	0.8642203832752613	1.0	0.9999528379732047	99.99999999999632
GOTERM_CC_FAT	GO:0000228~nuclear chromosome	3	0.43988269794721413	0.8713462141203512	FBGN0086906, FBGN0002781, FBGN0038576	218	77	4786	0.8553556535207912	1.0	0.9999908769224657	99.99999999972594
GOTERM_BP_FAT	GO:0051276~chromosome organization	9	1.3196480938416422	0.9014865296690524	FBGN0086906, FBGN0003480, FBGN0002781, FBGN0015546, FBGN0038576, FBGN0003862, FBGN0037555, FBGN0004374, FBGN0037551	328	282	7937	0.7722820446289569	1.0	0.9999894418012348	100.0
GOTERM_BP_FAT	GO:0006325~chromatin organization	4	0.5865102639296188	0.9738584379150936	FBGN0002781, FBGN0038576, FBGN0003862, FBGN0037555	328	170	7937	0.5693687230989957	1.0	0.9999998577576868	100.0
GOTERM_CC_FAT	GO:0005694~chromosome	6	0.8797653958944283	0.9986060179232895	FBGN0004237, FBGN0086906, FBGN0002781, FBGN0038576, FBGN0259789, FBGN0037555	218	304	4786	0.43330516658619034	1.0	0.9999999999650907	100.0
Annotation Cluster 105	Enrichment Score: 0.0706282382484383
Category	Term	Count	%	PValue	Genes	List Total	Pop Hits	Pop Total	Fold Enrichment	Bonferroni	Benjamini	FDR
GOTERM_CC_FAT	GO:0000123~histone acetyltransferase complex	3	0.43988269794721413	0.3481252217677032	FBGN0035624, FBGN0037981, FBGN0037555	218	27	4786	2.439347604485219	1.0	0.9746268034476823	99.61333311715164
GOTERM_CC_FAT	GO:0005654~nucleoplasm	8	1.1730205278592376	0.962013815727357	FBGN0017430, FBGN0035624, FBGN0037981, FBGN0004237, FBGN0259789, FBGN0003862, FBGN0037555, FBGN0011836	218	265	4786	0.6627661415959841	1.0	0.9999996288255818	100.0
GOTERM_CC_FAT	GO:0044451~nucleoplasm part	7	1.0263929618768328	0.9662539251236073	FBGN0017430, FBGN0035624, FBGN0037981, FBGN0004237, FBGN0003862, FBGN0037555, FBGN0011836	218	240	4786	0.64032874617737	1.0	0.9999996279001203	100.0
GOTERM_CC_FAT	GO:0031981~nuclear lumen	10	1.466275659824047	0.9937047774529502	FBGN0017430, FBGN0035624, FBGN0037981, FBGN0004237, FBGN0002781, FBGN0259789, FBGN0065048, FBGN0003862, FBGN0037555, FBGN0011836	218	387	4786	0.5672901405779579	1.0	0.9999999962972925	100.0
GOTERM_CC_FAT	GO:0043233~organelle lumen	14	2.0527859237536656	0.9985516382463285	FBGN0017430, FBGN0035624, FBGN0004237, FBGN0034986, FBGN0051075, FBGN0002781, FBGN0259789, FBGN0065048, FBGN0036927, FBGN0011836, FBGN0037981, FBGN0037555, FBGN0003862, FBGN0039358	218	556	4786	0.5528017952610389	1.0	0.9999999999719048	100.0
GOTERM_CC_FAT	GO:0070013~intracellular organelle lumen	14	2.0527859237536656	0.9985516382463285	FBGN0017430, FBGN0035624, FBGN0004237, FBGN0034986, FBGN0051075, FBGN0002781, FBGN0259789, FBGN0065048, FBGN0036927, FBGN0011836, FBGN0037981, FBGN0037555, FBGN0003862, FBGN0039358	218	556	4786	0.5528017952610389	1.0	0.9999999999719048	100.0
GOTERM_CC_FAT	GO:0031974~membrane-enclosed lumen	14	2.0527859237536656	0.9990697925537383	FBGN0017430, FBGN0035624, FBGN0004237, FBGN0034986, FBGN0051075, FBGN0002781, FBGN0259789, FBGN0065048, FBGN0036927, FBGN0011836, FBGN0037981, FBGN0037555, FBGN0003862, FBGN0039358	218	571	4786	0.538279856681502	1.0	0.9999999999835257	100.0
Annotation Cluster 106	Enrichment Score: 0.06709093818404238
Category	Term	Count	%	PValue	Genes	List Total	Pop Hits	Pop Total	Fold Enrichment	Bonferroni	Benjamini	FDR
GOTERM_BP_FAT	GO:0007268~synaptic transmission	8	1.1730205278592376	0.6674830014724893	FBGN0004574, FBGN0031424, FBGN0005626, FBGN0003256, FBGN0003651, FBGN0027363, FBGN0024273, FBGN0030230	328	189	7937	1.0242611949929024	1.0	0.999202710988248	99.99999871731882
GOTERM_BP_FAT	GO:0019226~transmission of nerve impulse	8	1.1730205278592376	0.7040460646290791	FBGN0004574, FBGN0031424, FBGN0005626, FBGN0003256, FBGN0003651, FBGN0027363, FBGN0024273, FBGN0030230	328	196	7937	0.9876804380288702	1.0	0.9995214331747857	99.99999981241562
GOTERM_BP_FAT	GO:0048489~synaptic vesicle transport	4	0.5865102639296188	0.7235824669479393	FBGN0004574, FBGN0037218, FBGN0027363, FBGN0030230	328	90	7937	1.0754742547425473	1.0	0.9996027512662294	99.99999993922589
GOTERM_BP_FAT	GO:0007267~cell-cell signaling	8	1.1730205278592376	0.7731311888761478	FBGN0004574, FBGN0031424, FBGN0005626, FBGN0003256, FBGN0003651, FBGN0027363, FBGN0024273, FBGN0030230	328	211	7937	0.9174661888798983	1.0	0.9998077260426665	99.99999999766736
GOTERM_BP_FAT	GO:0001505~regulation of neurotransmitter levels	4	0.5865102639296188	0.8377437408864824	FBGN0004574, FBGN0005626, FBGN0027363, FBGN0030230	328	110	7937	0.8799334811529934	1.0	0.9999431365976406	99.99999999999076
GOTERM_BP_FAT	GO:0007269~neurotransmitter secretion	3	0.43988269794721413	0.9275872975543562	FBGN0004574, FBGN0027363, FBGN0030230	328	102	7937	0.7117109038737446	1.0	0.9999962784089209	100.0
GOTERM_BP_FAT	GO:0003001~generation of a signal involved in cell-cell signaling	3	0.43988269794721413	0.9300465948472709	FBGN0004574, FBGN0027363, FBGN0030230	328	103	7937	0.7048010892730286	1.0	0.9999967063952683	100.0
GOTERM_CC_FAT	GO:0031988~membrane-bounded vesicle	3	0.43988269794721413	0.9502471046356962	FBGN0004574, FBGN0031424, FBGN0030230	218	102	4786	0.6457096600107933	1.0	0.9999992457677069	100.0
GOTERM_BP_FAT	GO:0032940~secretion by cell	3	0.43988269794721413	0.9586583273764229	FBGN0004574, FBGN0027363, FBGN0030230	328	118	7937	0.6152077304671352	1.0	0.9999992996545174	100.0
GOTERM_CC_FAT	GO:0031982~vesicle	3	0.43988269794721413	0.9651057178313401	FBGN0004574, FBGN0031424, FBGN0030230	218	111	4786	0.593354822712621	1.0	0.9999996685172414	100.0
GOTERM_BP_FAT	GO:0046903~secretion	3	0.43988269794721413	0.9677996100798752	FBGN0004574, FBGN0027363, FBGN0030230	328	125	7937	0.5807560975609756	1.0	0.9999997082677803	100.0
GOTERM_BP_FAT	GO:0006836~neurotransmitter transport	3	0.43988269794721413	0.96893535025784	FBGN0004574, FBGN0027363, FBGN0030230	328	126	7937	0.5761469221835075	1.0	0.999999738781813	100.0
Annotation Cluster 107	Enrichment Score: 0.06607127433603405
Category	Term	Count	%	PValue	Genes	List Total	Pop Hits	Pop Total	Fold Enrichment	Bonferroni	Benjamini	FDR
GOTERM_BP_FAT	GO:0007298~border follicle cell migration	3	0.43988269794721413	0.7625178925863825	FBGN0026192, FBGN0010303, FBGN0001404	328	66	7937	1.0999168514412416	1.0	0.9997740601934766	99.99999999503926
GOTERM_BP_FAT	GO:0007297~ovarian follicle cell migration	3	0.43988269794721413	0.8379098926762392	FBGN0026192, FBGN0010303, FBGN0001404	328	78	7937	0.9306988742964353	1.0	0.9999413227483631	99.99999999999092
GOTERM_BP_FAT	GO:0030707~ovarian follicle cell development	4	0.5865102639296188	0.9916052562345586	FBGN0026192, FBGN0010303, FBGN0004374, FBGN0001404	328	204	7937	0.47447393591582976	1.0	0.9999999978333737	100.0
Annotation Cluster 108	Enrichment Score: 0.06367114362090763
Category	Term	Count	%	PValue	Genes	List Total	Pop Hits	Pop Total	Fold Enrichment	Bonferroni	Benjamini	FDR
INTERPRO	IPR013032:EGF-like region, conserved site	5	0.7331378299120235	0.7863729123542105	FBGN0038098, FBGN0029167, FBGN0053192, FBGN0037012, FBGN0259140	549	99	10196	0.9379772221302277	1.0	0.9999973917942624	99.9999999932628
INTERPRO	IPR006210:EGF-like	3	0.43988269794721413	0.8967187726140945	FBGN0038098, FBGN0029167, FBGN0259140	549	70	10196	0.7959406713505075	1.0	0.9999999301231278	99.99999999999989
SMART	SM00181:EGF	3	0.43988269794721413	0.9134857189873802	FBGN0038098, FBGN0029167, FBGN0259140	274	70	4824	0.7545359749739312	1.0	0.9999981519401681	99.99999999999145
Annotation Cluster 109	Enrichment Score: 0.06257152408326572
Category	Term	Count	%	PValue	Genes	List Total	Pop Hits	Pop Total	Fold Enrichment	Bonferroni	Benjamini	FDR
INTERPRO	IPR002110:Ankyrin	4	0.5865102639296188	0.8308585456910866	FBGN0041096, FBGN0036801, FBGN0005536, FBGN0050372	549	83	10196	0.8950336866592051	1.0	0.9999991734241084	99.99999999980511
SMART	SM00248:ANK	4	0.5865102639296188	0.8575157684755221	FBGN0041096, FBGN0036801, FBGN0005536, FBGN0050372	274	83	4824	0.8484741887257057	1.0	0.9999936044336862	99.99999999605554
SP_PIR_KEYWORDS	ank repeat	3	0.43988269794721413	0.9109954792176234	FBGN0036801, FBGN0005536, FBGN0050372	650	79	12980	0.7583252190847128	1.0	0.9987848819176225	99.99999999999595
Annotation Cluster 110	Enrichment Score: 0.058681665561098044
Category	Term	Count	%	PValue	Genes	List Total	Pop Hits	Pop Total	Fold Enrichment	Bonferroni	Benjamini	FDR
GOTERM_BP_FAT	GO:0007018~microtubule-based movement	5	0.7331378299120235	0.6264967187373316	FBGN0052396, FBGN0004374, FBGN0032243, FBGN0028569, FBGN0040228	328	104	7937	1.163373592870544	1.0	0.9987917878667353	99.99999126547719
SP_PIR_KEYWORDS	microtubule	3	0.43988269794721413	0.8662185941425765	FBGN0052396, FBGN0004374, FBGN0032243	650	69	12980	0.868227424749164	1.0	0.9971935583142378	99.99999999926995
GOTERM_CC_FAT	GO:0005875~microtubule associated complex	4	0.5865102639296188	0.9004987221721146	FBGN0004374, FBGN0032243, FBGN0028569, FBGN0040228	218	115	4786	0.7636218587953729	1.0	0.9999919214505965	99.99999999999025
GOTERM_CC_FAT	GO:0005874~microtubule	3	0.43988269794721413	0.9371860846208288	FBGN0052396, FBGN0004374, FBGN0032243	218	96	4786	0.686066513761468	1.0	0.9999982439505607	99.99999999999997
GOTERM_CC_FAT	GO:0015630~microtubule cytoskeleton	6	0.8797653958944283	0.975314070824427	FBGN0052396, FBGN0004374, FBGN0037551, FBGN0032243, FBGN0028569, FBGN0040228	218	220	4786	0.5987489574645538	1.0	0.9999997868598159	100.0
GOTERM_BP_FAT	GO:0007017~microtubule-based process	9	1.3196480938416422	0.9951998036307832	FBGN0052396, FBGN0037012, FBGN0004374, FBGN0032243, FBGN0001404, FBGN0028569, FBGN0011737, FBGN0011202, FBGN0040228	328	406	7937	0.5364126516880933	1.0	0.999999999744549	100.0
Annotation Cluster 111	Enrichment Score: 0.05436776839532125
Category	Term	Count	%	PValue	Genes	List Total	Pop Hits	Pop Total	Fold Enrichment	Bonferroni	Benjamini	FDR
SP_PIR_KEYWORDS	wd repeat	8	1.1730205278592376	0.7302013981415842	FBGN0037980, FBGN0032935, FBGN0033177, FBGN0024509, FBGN0035268, FBGN0052663, FBGN0032339, FBGN0031374	650	166	12980	0.9623725671918443	1.0	0.9893727978646766	99.9999944161606
INTERPRO	IPR015943:WD40/YVTN repeat-like	9	1.3196480938416422	0.8299549001998155	FBGN0037980, FBGN0032935, FBGN0011259, FBGN0033177, FBGN0024509, FBGN0035268, FBGN0053969, FBGN0032339, FBGN0031374	549	195	10196	0.857166876839008	1.0	0.9999992593666376	99.9999999997887
INTERPRO	IPR001680:WD40 repeat	8	1.1730205278592376	0.8821067515283258	FBGN0037980, FBGN0032935, FBGN0033177, FBGN0024509, FBGN0035268, FBGN0053969, FBGN0032339, FBGN0031374	549	187	10196	0.7945218822750163	1.0	0.9999998864685421	99.99999999999919
INTERPRO	IPR019782:WD40 repeat 2	6	0.8797653958944283	0.892755809419522	FBGN0037980, FBGN0032935, FBGN0024509, FBGN0035268, FBGN0032339, FBGN0031374	549	144	10196	0.7738312082574378	1.0	0.9999999219020245	99.99999999999982
SMART	SM00320:WD40	8	1.1730205278592376	0.9133116211204817	FBGN0037980, FBGN0032935, FBGN0033177, FBGN0024509, FBGN0035268, FBGN0053969, FBGN0032339, FBGN0031374	274	187	4824	0.7531909910613217	1.0	0.9999987628926043	99.99999999999123
INTERPRO	IPR017986:WD40 repeat, region	5	0.7331378299120235	0.964050679020834	FBGN0037980, FBGN0024509, FBGN0035268, FBGN0032339, FBGN0031374	549	150	10196	0.6190649666059502	1.0	0.9999999999582365	100.0
INTERPRO	IPR019781:WD40 repeat, subgroup	4	0.5865102639296188	0.9907310814207665	FBGN0024509, FBGN0035268, FBGN0032339, FBGN0031374	549	154	10196	0.48238828566697417	1.0	0.9999999999999936	100.0
Annotation Cluster 112	Enrichment Score: 0.05346488615255522
Category	Term	Count	%	PValue	Genes	List Total	Pop Hits	Pop Total	Fold Enrichment	Bonferroni	Benjamini	FDR
GOTERM_BP_FAT	GO:0009952~anterior/posterior pattern formation	7	1.0263929618768328	0.7079259484675462	FBGN0033988, FBGN0086906, FBGN0003480, FBGN0003256, FBGN0003396, FBGN0001325, FBGN0039709	328	170	7937	0.9963952654232425	1.0	0.9995125571337818	99.99999984912715
GOTERM_BP_FAT	GO:0009948~anterior/posterior axis specification	3	0.43988269794721413	0.9855428183465896	FBGN0003480, FBGN0003256, FBGN0001325	328	147	7937	0.493840219014435	1.0	0.9999999830316765	100.0
GOTERM_BP_FAT	GO:0009798~axis specification	4	0.5865102639296188	0.9906996569670219	FBGN0026192, FBGN0003480, FBGN0003256, FBGN0001325	328	201	7937	0.4815556364518869	1.0	0.9999999970399307	100.0
Annotation Cluster 113	Enrichment Score: 0.04711851822727452
Category	Term	Count	%	PValue	Genes	List Total	Pop Hits	Pop Total	Fold Enrichment	Bonferroni	Benjamini	FDR
GOTERM_BP_FAT	GO:0006511~ubiquitin-dependent protein catabolic process	4	0.5865102639296188	0.7631551018300397	FBGN0032956, FBGN0004066, FBGN0036913, FBGN0036332	328	96	7937	1.0082571138211383	1.0	0.9997697766101385	99.99999999525441
GOTERM_BP_FAT	GO:0009057~macromolecule catabolic process	10	1.466275659824047	0.8129641032415752	FBGN0029996, FBGN0033698, FBGN0032956, FBGN0004066, FBGN0036913, FBGN0023520, FBGN0036332, FBGN0035977, FBGN0050293, FBGN0035976	328	277	7937	0.8735801708197587	1.0	0.9998974233840806	99.99999999990361
GOTERM_BP_FAT	GO:0030163~protein catabolic process	6	0.8797653958944283	0.9204071103613722	FBGN0029996, FBGN0033698, FBGN0032956, FBGN0004066, FBGN0036913, FBGN0036332	328	200	7937	0.7259451219512195	1.0	0.9999950450870635	100.0
GOTERM_BP_FAT	GO:0019941~modification-dependent protein catabolic process	5	0.7331378299120235	0.9228327369121918	FBGN0029996, FBGN0032956, FBGN0004066, FBGN0036913, FBGN0036332	328	169	7937	0.7159222109972578	1.0	0.9999953607852504	100.0
GOTERM_BP_FAT	GO:0043632~modification-dependent macromolecule catabolic process	5	0.7331378299120235	0.9249249798181207	FBGN0029996, FBGN0032956, FBGN0004066, FBGN0036913, FBGN0036332	328	170	7937	0.7117109038737446	1.0	0.9999957599870171	100.0
GOTERM_BP_FAT	GO:0044257~cellular protein catabolic process	5	0.7331378299120235	0.9478442839813701	FBGN0029996, FBGN0032956, FBGN0004066, FBGN0036913, FBGN0036332	328	183	7937	0.661152205784353	1.0	0.9999987130801529	100.0
GOTERM_BP_FAT	GO:0051603~proteolysis involved in cellular protein catabolic process	5	0.7331378299120235	0.9478442839813701	FBGN0029996, FBGN0032956, FBGN0004066, FBGN0036913, FBGN0036332	328	183	7937	0.661152205784353	1.0	0.9999987130801529	100.0
GOTERM_BP_FAT	GO:0044265~cellular macromolecule catabolic process	6	0.8797653958944283	0.9587032854008846	FBGN0029996, FBGN0032956, FBGN0004066, FBGN0036913, FBGN0023520, FBGN0036332	328	225	7937	0.6452845528455284	1.0	0.9999992714651934	100.0
Annotation Cluster 114	Enrichment Score: 0.04632836386904898
Category	Term	Count	%	PValue	Genes	List Total	Pop Hits	Pop Total	Fold Enrichment	Bonferroni	Benjamini	FDR
GOTERM_CC_FAT	GO:0044445~cytosolic part	7	1.0263929618768328	0.5193219734924255	FBGN0015278, FBGN0015279, FBGN0066084, FBGN0033912, FBGN0010501, FBGN0015521, FBGN0037893	218	127	4786	1.21007007151629	1.0	0.9960240048013975	99.99259392045448
GOTERM_CC_FAT	GO:0015935~small ribosomal subunit	3	0.43988269794721413	0.8153124869904613	FBGN0034986, FBGN0033912, FBGN0015521	218	67	4786	0.9830206764343421	1.0	0.999943485286644	99.9999999700546
GOTERM_CC_FAT	GO:0022626~cytosolic ribosome	3	0.43988269794721413	0.9267459103002711	FBGN0066084, FBGN0033912, FBGN0015521	218	92	4786	0.7158954926206622	1.0	0.9999977773926713	99.99999999999983
KEGG_PATHWAY	dme03010:Ribosome	3	0.43988269794721413	0.9488715119569692	FBGN0066084, FBGN0033912, FBGN0015521	107	88	2054	0.6544180118946474	1.0	0.9996964573225515	99.99999999999798
GOTERM_CC_FAT	GO:0005840~ribosome	5	0.7331378299120235	0.9732856540536359	FBGN0031869, FBGN0034986, FBGN0066084, FBGN0033912, FBGN0015521	218	186	4786	0.5901647430206175	1.0	0.9999998238625989	100.0
GOTERM_MF_FAT	GO:0003735~structural constituent of ribosome	5	0.7331378299120235	0.9805695752184241	FBGN0031869, FBGN0034986, FBGN0066084, FBGN0033912, FBGN0015521	397	178	7918	0.5602411343503241	1.0	0.9999999890163437	100.0
GOTERM_CC_FAT	GO:0033279~ribosomal subunit	4	0.5865102639296188	0.9821122885165927	FBGN0034986, FBGN0066084, FBGN0033912, FBGN0015521	218	164	4786	0.5354665473260237	1.0	0.9999999040523095	100.0
SP_PIR_KEYWORDS	ribosomal protein	4	0.5865102639296188	0.9866525816413436	FBGN0034986, FBGN0066084, FBGN0033912, FBGN0015521	650	157	12980	0.5087702106810388	1.0	0.9999789125212099	100.0
GOTERM_BP_FAT	GO:0006412~translation	10	1.466275659824047	0.9994890313965068	FBGN0031869, FBGN0034986, FBGN0032486, FBGN0066084, FBGN0036258, FBGN0035823, FBGN0033912, FBGN0034627, FBGN0035860, FBGN0015521	328	520	7937	0.4653494371482176	1.0	0.9999999999999414	100.0
GOTERM_CC_FAT	GO:0030529~ribonucleoprotein complex	6	0.8797653958944283	0.9999201319006222	FBGN0031869, FBGN0004237, FBGN0034986, FBGN0066084, FBGN0033912, FBGN0015521	218	379	4786	0.34755876158892307	1.0	0.9999999999999438	100.0
Annotation Cluster 115	Enrichment Score: 0.0399962141303629
Category	Term	Count	%	PValue	Genes	List Total	Pop Hits	Pop Total	Fold Enrichment	Bonferroni	Benjamini	FDR
GOTERM_MF_FAT	GO:0016881~acid-amino acid ligase activity	5	0.7331378299120235	0.829188617685485	FBGN0029996, FBGN0040319, FBGN0037838, FBGN0032437, FBGN0033544	397	114	7918	0.8747624729329622	1.0	0.9999549741912358	99.99999999945172
GOTERM_MF_FAT	GO:0016879~ligase activity, forming carbon-nitrogen bonds	5	0.7331378299120235	0.9253542515029782	FBGN0029996, FBGN0040319, FBGN0037838, FBGN0032437, FBGN0033544	397	140	7918	0.7123065851025548	1.0	0.9999984425197076	100.0
SP_PIR_KEYWORDS	ligase	5	0.7331378299120235	0.9886669150389339	FBGN0029996, FBGN0040319, FBGN0037838, FBGN0027601, FBGN0032437	650	193	12980	0.5173375846950977	1.0	0.9999841245727088	100.0
Annotation Cluster 116	Enrichment Score: 0.020518847884169127
Category	Term	Count	%	PValue	Genes	List Total	Pop Hits	Pop Total	Fold Enrichment	Bonferroni	Benjamini	FDR
GOTERM_MF_FAT	GO:0046873~metal ion transmembrane transporter activity	7	1.0263929618768328	0.7683678513288473	FBGN0034094, FBGN0085434, FBGN0066292, FBGN0037212, FBGN0036461, FBGN0024236, FBGN0030747	397	150	7918	0.9307472712006718	1.0	0.9998502315418704	99.99999995214465
GOTERM_MF_FAT	GO:0005261~cation channel activity	3	0.43988269794721413	0.9836128423759516	FBGN0085434, FBGN0066292, FBGN0037212	397	118	7918	0.5070657046492764	1.0	0.9999999941966596	100.0
GOTERM_MF_FAT	GO:0005216~ion channel activity	3	0.43988269794721413	0.9988133714830644	FBGN0085434, FBGN0066292, FBGN0037212	397	175	7918	0.34190716084922634	1.0	0.9999999999998935	100.0
GOTERM_MF_FAT	GO:0022838~substrate specific channel activity	3	0.43988269794721413	0.9990632302810687	FBGN0085434, FBGN0066292, FBGN0037212	397	180	7918	0.3324097397145256	1.0	0.9999999999999527	100.0
GOTERM_MF_FAT	GO:0022803~passive transmembrane transporter activity	3	0.43988269794721413	0.9993281167860116	FBGN0085434, FBGN0066292, FBGN0037212	397	187	7918	0.3199665943776182	1.0	0.9999999999999821	100.0
GOTERM_MF_FAT	GO:0015267~channel activity	3	0.43988269794721413	0.9993281167860116	FBGN0085434, FBGN0066292, FBGN0037212	397	187	7918	0.3199665943776182	1.0	0.9999999999999821	100.0
Annotation Cluster 117	Enrichment Score: 0.017636272283816295
Category	Term	Count	%	PValue	Genes	List Total	Pop Hits	Pop Total	Fold Enrichment	Bonferroni	Benjamini	FDR
GOTERM_BP_FAT	GO:0006366~transcription from RNA polymerase II promoter	3	0.43988269794721413	0.919712051807102	FBGN0017430, FBGN0037981, FBGN0011836	328	99	7937	0.7332779009608277	1.0	0.9999950430110341	100.0
GOTERM_CC_FAT	GO:0005654~nucleoplasm	8	1.1730205278592376	0.962013815727357	FBGN0017430, FBGN0035624, FBGN0037981, FBGN0004237, FBGN0259789, FBGN0003862, FBGN0037555, FBGN0011836	218	265	4786	0.6627661415959841	1.0	0.9999996288255818	100.0
GOTERM_CC_FAT	GO:0044451~nucleoplasm part	7	1.0263929618768328	0.9662539251236073	FBGN0017430, FBGN0035624, FBGN0037981, FBGN0004237, FBGN0003862, FBGN0037555, FBGN0011836	218	240	4786	0.64032874617737	1.0	0.9999996279001203	100.0
GOTERM_BP_FAT	GO:0006351~transcription, DNA-dependent	3	0.43988269794721413	0.9758729155265284	FBGN0017430, FBGN0037981, FBGN0011836	328	133	7937	0.545823399963323	1.0	0.9999998944081696	100.0
GOTERM_BP_FAT	GO:0032774~RNA biosynthetic process	3	0.43988269794721413	0.9783650187081427	FBGN0017430, FBGN0037981, FBGN0011836	328	136	7937	0.5337831779053084	1.0	0.9999999195238874	100.0
Annotation Cluster 118	Enrichment Score: 0.016574821182052973
Category	Term	Count	%	PValue	Genes	List Total	Pop Hits	Pop Total	Fold Enrichment	Bonferroni	Benjamini	FDR
GOTERM_CC_FAT	GO:0000785~chromatin	4	0.5865102639296188	0.893788497503256	FBGN0004237, FBGN0002781, FBGN0038576, FBGN0259789	218	113	4786	0.7771372899244946	1.0	0.9999911230263907	99.99999999997725
GOTERM_CC_FAT	GO:0005694~chromosome	6	0.8797653958944283	0.9986060179232895	FBGN0004237, FBGN0086906, FBGN0002781, FBGN0038576, FBGN0259789, FBGN0037555	218	304	4786	0.43330516658619034	1.0	0.9999999999650907	100.0
GOTERM_CC_FAT	GO:0044427~chromosomal part	4	0.5865102639296188	0.9991865888255208	FBGN0004237, FBGN0002781, FBGN0038576, FBGN0259789	218	243	4786	0.36138483029410656	1.0	0.9999999999854009	100.0
Annotation Cluster 119	Enrichment Score: 0.006826735542022633
Category	Term	Count	%	PValue	Genes	List Total	Pop Hits	Pop Total	Fold Enrichment	Bonferroni	Benjamini	FDR
GOTERM_CC_FAT	GO:0031980~mitochondrial lumen	4	0.5865102639296188	0.9768716266233097	FBGN0034986, FBGN0051075, FBGN0036927, FBGN0039358	218	157	4786	0.559340851983872	1.0	0.9999997898671789	100.0
GOTERM_CC_FAT	GO:0005759~mitochondrial matrix	4	0.5865102639296188	0.9768716266233097	FBGN0034986, FBGN0051075, FBGN0036927, FBGN0039358	218	157	4786	0.559340851983872	1.0	0.9999997898671789	100.0
GOTERM_CC_FAT	GO:0044429~mitochondrial part	8	1.1730205278592376	0.9996427074556767	FBGN0034986, FBGN0051075, FBGN0037007, FBGN0050489, FBGN0036927, FBGN0053503, FBGN0040705, FBGN0039358	218	411	4786	0.42733096720908953	1.0	0.9999999999982522	100.0
Annotation Cluster 120	Enrichment Score: 0.001898612528463819
Category	Term	Count	%	PValue	Genes	List Total	Pop Hits	Pop Total	Fold Enrichment	Bonferroni	Benjamini	FDR
GOTERM_BP_FAT	GO:0048610~reproductive cellular process	14	2.0527859237536656	0.9762880777031624	FBGN0003480, FBGN0002781, FBGN0021814, FBGN0024236, FBGN0003169, FBGN0010501, FBGN0011202, FBGN0013984, FBGN0026192, FBGN0010303, FBGN0003862, FBGN0023172, FBGN0004374, FBGN0001404	328	500	7937	0.6775487804878049	1.0	0.9999998971138109	100.0
GOTERM_BP_FAT	GO:0007281~germ cell development	5	0.7331378299120235	0.9915442596386141	FBGN0013984, FBGN0026192, FBGN0021814, FBGN0003169, FBGN0001404	328	243	7937	0.4979047475659942	1.0	0.9999999978943462	100.0
GOTERM_BP_FAT	GO:0003006~reproductive developmental process	11	1.6129032258064515	0.9979625797565932	FBGN0013984, FBGN0026192, FBGN0003480, FBGN0010303, FBGN0021814, FBGN0023172, FBGN0004374, FBGN0024236, FBGN0003169, FBGN0001404, FBGN0011202	328	506	7937	0.5260471898197243	1.0	0.9999999999914467	100.0
GOTERM_BP_FAT	GO:0007276~gamete generation	17	2.4926686217008798	0.9984909096845971	FBGN0003480, FBGN0002781, FBGN0021814, FBGN0024236, FBGN0003169, FBGN0010501, FBGN0011202, FBGN0013984, FBGN0026192, FBGN0016080, FBGN0015279, FBGN0010303, FBGN0003862, FBGN0023172, FBGN0004374, FBGN0005536, FBGN0001404	328	715	7937	0.5753411222923417	1.0	0.9999999999973117	100.0
GOTERM_BP_FAT	GO:0019953~sexual reproduction	17	2.4926686217008798	0.99907465737699	FBGN0003480, FBGN0002781, FBGN0021814, FBGN0024236, FBGN0003169, FBGN0010501, FBGN0011202, FBGN0013984, FBGN0026192, FBGN0016080, FBGN0015279, FBGN0010303, FBGN0003862, FBGN0023172, FBGN0004374, FBGN0005536, FBGN0001404	328	735	7937	0.559685581549693	1.0	0.9999999999995736	100.0
GOTERM_BP_FAT	GO:0032504~multicellular organism reproduction	18	2.6392961876832843	0.9992919069732189	FBGN0003480, FBGN0002781, FBGN0021814, FBGN0024236, FBGN0003169, FBGN0010501, FBGN0011202, FBGN0013984, FBGN0026192, FBGN0016080, FBGN0015279, FBGN0010303, FBGN0003862, FBGN0023172, FBGN0004374, FBGN0005626, FBGN0005536, FBGN0001404	328	778	7937	0.5598548498338454	1.0	0.9999999999998441	100.0
GOTERM_BP_FAT	GO:0048609~reproductive process in a multicellular organism	18	2.6392961876832843	0.9992919069732189	FBGN0003480, FBGN0002781, FBGN0021814, FBGN0024236, FBGN0003169, FBGN0010501, FBGN0011202, FBGN0013984, FBGN0026192, FBGN0016080, FBGN0015279, FBGN0010303, FBGN0003862, FBGN0023172, FBGN0004374, FBGN0005626, FBGN0005536, FBGN0001404	328	778	7937	0.5598548498338454	1.0	0.9999999999998441	100.0
GOTERM_BP_FAT	GO:0007292~female gamete generation	11	1.6129032258064515	0.9993268843897827	FBGN0013984, FBGN0016080, FBGN0026192, FBGN0015279, FBGN0003480, FBGN0002781, FBGN0010303, FBGN0004374, FBGN0005536, FBGN0010501, FBGN0001404	328	546	7937	0.4875089341552757	1.0	0.9999999999998619	100.0
GOTERM_BP_FAT	GO:0048477~oogenesis	10	1.466275659824047	0.9997093872784795	FBGN0016080, FBGN0026192, FBGN0015279, FBGN0003480, FBGN0002781, FBGN0010303, FBGN0004374, FBGN0005536, FBGN0010501, FBGN0001404	328	539	7937	0.44894565364948635	1.0	0.9999999999999927	100.0
Annotation Cluster 121	Enrichment Score: 0.0010144670722977713
Category	Term	Count	%	PValue	Genes	List Total	Pop Hits	Pop Total	Fold Enrichment	Bonferroni	Benjamini	FDR
INTERPRO	IPR012677:Nucleotide-binding, alpha-beta plait	3	0.43988269794721413	0.9949459641684364	FBGN0017430, FBGN0004237, FBGN0015778	549	134	10196	0.4157899029442949	1.0	0.9999999999999998	100.0
INTERPRO	IPR000504:RNA recognition motif, RNP-1	3	0.43988269794721413	0.9964251609968794	FBGN0017430, FBGN0004237, FBGN0015778	549	141	10196	0.3951478510250746	1.0	1.0	100.0
SMART	SM00360:RRM	3	0.43988269794721413	0.9976761827733459	FBGN0017430, FBGN0004237, FBGN0015778	274	141	4824	0.3745923280012425	1.0	0.9999999999999597	100.0
GOTERM_MF_FAT	GO:0003729~mRNA binding	3	0.43988269794721413	0.9992953811998992	FBGN0017430, FBGN0004237, FBGN0015778	397	186	7918	0.3216868448850248	1.0	0.9999999999999828	100.0
GOTERM_MF_FAT	GO:0003723~RNA binding	6	0.8797653958944283	0.9999999995265993	FBGN0017430, FBGN0004237, FBGN0015778, FBGN0065048, FBGN0035823, FBGN0035860	397	610	7918	0.1961762398315233	1.0	1.0	100.0
Annotation Cluster 122	Enrichment Score: 1.340735380740735E-4
Category	Term	Count	%	PValue	Genes	List Total	Pop Hits	Pop Total	Fold Enrichment	Bonferroni	Benjamini	FDR
GOTERM_CC_FAT	GO:0005740~mitochondrial envelope	4	0.5865102639296188	0.9995617399957507	FBGN0037007, FBGN0050489, FBGN0053503, FBGN0040705	218	258	4786	0.3403740843467748	1.0	0.9999999999975678	100.0
GOTERM_CC_FAT	GO:0044429~mitochondrial part	8	1.1730205278592376	0.9996427074556767	FBGN0034986, FBGN0051075, FBGN0037007, FBGN0050489, FBGN0036927, FBGN0053503, FBGN0040705, FBGN0039358	218	411	4786	0.42733096720908953	1.0	0.9999999999982522	100.0
GOTERM_CC_FAT	GO:0031967~organelle envelope	6	0.8797653958944283	0.9996878636493367	FBGN0037007, FBGN0050489, FBGN0042178, FBGN0053503, FBGN0010350, FBGN0040705	218	344	4786	0.3829208448901217	1.0	0.9999999999984006	100.0
GOTERM_CC_FAT	GO:0031975~envelope	6	0.8797653958944283	0.9996995878916588	FBGN0037007, FBGN0050489, FBGN0042178, FBGN0053503, FBGN0010350, FBGN0040705	218	345	4786	0.38181092939768646	1.0	0.9999999999979768	100.0
GOTERM_CC_FAT	GO:0031966~mitochondrial membrane	3	0.43988269794721413	0.9998647852648613	FBGN0050489, FBGN0053503, FBGN0040705	218	241	4786	0.2732879058966843	1.0	0.9999999999997892	100.0
