# Supplementary material for: Gene expression analysis of Drosophilaa Manf mutants reveals perturbations in membrane traffic and major metabolic changes
Source: BMC Genomics. 2012 Apr 11;13:134. doi: 10.1186/1471-2164-13-134 (PMC3364883; doi:10.1186/1471-2164-13-134)
Supplement: Additional file 6 — DAVID functional annotation clustering analysis of common downregulated genes in ManfmzΔ96 and ManfΔ96 mutants. An Excel file; 208 genes were downregulated in both Manf mutants and grouped into 47 functional clusters. [file 1471-2164-13-134-S6.XLSX]

## Sheet: common_down_mutants
Annotation Cluster 1	Enrichment Score: 3.482810733706523	19	14.5038	9.13462
Category	Term	Count	%	PValue	Genes	List Total	Pop Hits	Pop Total	Fold Enrichment	Bonferroni	Benjamini	FDR
GOTERM_BP_FAT	GO:0034660~ncRNA metabolic process	12	5.769230769230769	1.031047468709528E-5	FBGN0051739, FBGN0036000, FBGN0036514, FBGN0035942, FBGN0033454, FBGN0039828, FBGN0029714, FBGN0032051, FBGN0028925, FBGN0038811, FBGN0020305, FBGN0036569	131	133	7937	5.466567181312059	0.008664331942258241	0.008664331942258241	0.015936733423183025
GOTERM_BP_FAT	GO:0034470~ncRNA processing	9	4.326923076923077	1.2258890669432208E-4	FBGN0036000, FBGN0036514, FBGN0033454, FBGN0039828, FBGN0029714, FBGN0032051, FBGN0028925, FBGN0038811, FBGN0020305	131	92	7937	5.927066047129108	0.09829817056156287	0.05042018269213566	0.1893299677465876
GOTERM_BP_FAT	GO:0006364~rRNA processing	6	2.8846153846153846	4.5337472203212765E-4	FBGN0036514, FBGN0033454, FBGN0039828, FBGN0029714, FBGN0032051, FBGN0020305	131	40	7937	9.088167938931297	0.3180064189595424	0.11977554750826513	0.6985339311810002
GOTERM_BP_FAT	GO:0016072~rRNA metabolic process	6	2.8846153846153846	5.096322254027013E-4	FBGN0036514, FBGN0033454, FBGN0039828, FBGN0029714, FBGN0032051, FBGN0020305	131	41	7937	8.866505306274437	0.3496465140966851	0.10197718977506498	0.7848932847553058
GOTERM_BP_FAT	GO:0006396~RNA processing	15	7.211538461538461	5.584051501741421E-4	FBGN0036000, FBGN0039828, FBGN0028925, FBGN0032051, FBGN0038811, FBGN0036514, FBGN0031868, FBGN0033454, FBGN0027784, FBGN0030789, FBGN0029714, FBGN0036314, FBGN0030081, FBGN0035294, FBGN0020305	131	312	7937	2.912874339401057	0.3758880890593055	0.08997673735093059	0.859706412712824
GOTERM_BP_FAT	GO:0042254~ribosome biogenesis	7	3.3653846153846154	5.924090711814129E-4	FBGN0036514, FBGN0033454, FBGN0039828, FBGN0029714, FBGN0021995, FBGN0032051, FBGN0020305	131	64	7937	6.626789122137405	0.3935551066736299	0.0799772697744221	0.911834043244053
GOTERM_BP_FAT	GO:0022613~ribonucleoprotein complex biogenesis	7	3.3653846153846154	0.004318269398734911	FBGN0036514, FBGN0033454, FBGN0039828, FBGN0029714, FBGN0021995, FBGN0032051, FBGN0020305	131	94	7937	4.5118564235829135	0.9740740614910232	0.40654110863146775	6.470782024112265
Annotation Cluster 2	Enrichment Score: 1.5313077279754717	28	14.359	13.4615
Category	Term	Count	%	PValue	Genes	List Total	Pop Hits	Pop Total	Fold Enrichment	Bonferroni	Benjamini	FDR
SP_PIR_KEYWORDS	atp-binding	19	9.134615384615383	0.0029553395589183443	FBGN0028700, FBGN0051739, FBGN0035942, FBGN0001330, FBGN0030871, FBGN0044826, FBGN0002924, FBGN0021995, FBGN0003189, FBGN0036569, FBGN0025815, FBGN0051792, FBGN0040290, FBGN0000017, FBGN0051453, FBGN0004924, FBGN0038167, FBGN0035950, FBGN0000150	195	585	12980	2.161911023449485	0.3566057264433554	0.19788138435974156	3.4687126850385552
GOTERM_MF_FAT	GO:0030554~adenyl nucleotide binding	22	10.576923076923077	0.021526030793039663	FBGN0028700, FBGN0051739, FBGN0035942, FBGN0001330, FBGN0030871, FBGN0044826, FBGN0002924, FBGN0038349, FBGN0021995, FBGN0037999, FBGN0003189, FBGN0036569, FBGN0025815, FBGN0051792, FBGN0040290, FBGN0034299, FBGN0000017, FBGN0051453, FBGN0004924, FBGN0038167, FBGN0035950, FBGN0000150	130	812	7918	1.650208412277378	0.999528648062092	0.9782893588784669	25.760514705858682
GOTERM_MF_FAT	GO:0001883~purine nucleoside binding	22	10.576923076923077	0.022882353675944773	FBGN0028700, FBGN0051739, FBGN0035942, FBGN0001330, FBGN0030871, FBGN0044826, FBGN0002924, FBGN0038349, FBGN0021995, FBGN0037999, FBGN0003189, FBGN0036569, FBGN0025815, FBGN0051792, FBGN0040290, FBGN0034299, FBGN0000017, FBGN0051453, FBGN0004924, FBGN0038167, FBGN0035950, FBGN0000150	130	817	7918	1.6401092175877978	0.9997107365927915	0.8695862526175239	27.15683574258402
GOTERM_MF_FAT	GO:0001882~nucleoside binding	22	10.576923076923077	0.02489198972124697	FBGN0028700, FBGN0051739, FBGN0035942, FBGN0001330, FBGN0030871, FBGN0044826, FBGN0002924, FBGN0038349, FBGN0021995, FBGN0037999, FBGN0003189, FBGN0036569, FBGN0025815, FBGN0051792, FBGN0040290, FBGN0034299, FBGN0000017, FBGN0051453, FBGN0004924, FBGN0038167, FBGN0035950, FBGN0000150	130	824	7918	1.6261762509335327	0.9998598610447488	0.7720918727019133	29.1810337886764
SP_PIR_KEYWORDS	nucleotide-binding	19	9.134615384615383	0.02947957278884824	FBGN0028700, FBGN0051739, FBGN0035942, FBGN0001330, FBGN0030871, FBGN0044826, FBGN0002924, FBGN0021995, FBGN0003189, FBGN0036569, FBGN0025815, FBGN0051792, FBGN0050054, FBGN0000017, FBGN0051453, FBGN0004924, FBGN0038167, FBGN0035950, FBGN0000150	195	743	12980	1.7021775891224076	0.9884202968406225	0.6719618479929922	30.01678161906923
GOTERM_MF_FAT	GO:0005524~ATP binding	20	9.615384615384617	0.03344674733810016	FBGN0028700, FBGN0051739, FBGN0035942, FBGN0001330, FBGN0030871, FBGN0044826, FBGN0002924, FBGN0021995, FBGN0003189, FBGN0036569, FBGN0025815, FBGN0051792, FBGN0040290, FBGN0034299, FBGN0000017, FBGN0051453, FBGN0004924, FBGN0038167, FBGN0035950, FBGN0000150	130	748	7918	1.62854792266557	0.9999936980216733	0.7761615895162259	37.228135492661806
GOTERM_MF_FAT	GO:0032559~adenyl ribonucleotide binding	20	9.615384615384617	0.03424557876450007	FBGN0028700, FBGN0051739, FBGN0035942, FBGN0001330, FBGN0030871, FBGN0044826, FBGN0002924, FBGN0021995, FBGN0003189, FBGN0036569, FBGN0025815, FBGN0051792, FBGN0040290, FBGN0034299, FBGN0000017, FBGN0051453, FBGN0004924, FBGN0038167, FBGN0035950, FBGN0000150	130	750	7918	1.6242051282051284	0.9999952893572459	0.7440706941058768	37.93456771457963
GOTERM_MF_FAT	GO:0017076~purine nucleotide binding	24	11.538461538461538	0.04812232824866942	FBGN0028700, FBGN0051739, FBGN0035942, FBGN0001330, FBGN0030871, FBGN0044826, FBGN0002924, FBGN0020655, FBGN0038349, FBGN0021995, FBGN0037999, FBGN0003189, FBGN0036569, FBGN0025815, FBGN0051792, FBGN0040290, FBGN0050054, FBGN0034299, FBGN0000017, FBGN0051453, FBGN0004924, FBGN0038167, FBGN0035950, FBGN0000150	130	989	7918	1.4780430893676597	0.9999999711223956	0.823779626922415	49.08911936089264
GOTERM_MF_FAT	GO:0000166~nucleotide binding	28	13.461538461538462	0.049509431618698904	FBGN0028700, FBGN0035942, FBGN0030871, FBGN0001330, FBGN0020655, FBGN0038349, FBGN0037999, FBGN0003189, FBGN0036569, FBGN0040290, FBGN0034299, FBGN0051453, FBGN0004924, FBGN0038167, FBGN0000150, FBGN0051739, FBGN0029155, FBGN0002924, FBGN0044826, FBGN0036018, FBGN0021995, FBGN0035048, FBGN0051792, FBGN0025815, FBGN0050054, FBGN0000017, FBGN0035950, FBGN0039358	130	1206	7918	1.4141089424671514	0.9999999827165778	0.8030617944379871	50.095308000427984
GOTERM_MF_FAT	GO:0032553~ribonucleotide binding	22	10.576923076923077	0.07006233255638154	FBGN0028700, FBGN0051739, FBGN0035942, FBGN0001330, FBGN0030871, FBGN0044826, FBGN0002924, FBGN0020655, FBGN0021995, FBGN0003189, FBGN0036569, FBGN0025815, FBGN0051792, FBGN0040290, FBGN0050054, FBGN0034299, FBGN0000017, FBGN0051453, FBGN0004924, FBGN0038167, FBGN0035950, FBGN0000150	130	923	7918	1.451754312859405	0.9999999999921341	0.8812466271868349	63.001482280134404
GOTERM_MF_FAT	GO:0032555~purine ribonucleotide binding	22	10.576923076923077	0.07006233255638154	FBGN0028700, FBGN0051739, FBGN0035942, FBGN0001330, FBGN0030871, FBGN0044826, FBGN0002924, FBGN0020655, FBGN0021995, FBGN0003189, FBGN0036569, FBGN0025815, FBGN0051792, FBGN0040290, FBGN0050054, FBGN0034299, FBGN0000017, FBGN0051453, FBGN0004924, FBGN0038167, FBGN0035950, FBGN0000150	130	923	7918	1.451754312859405	0.9999999999921341	0.8812466271868349	63.001482280134404
Annotation Cluster 3	Enrichment Score: 1.4916225305378608	14	7.17949	6.73077
Category	Term	Count	%	PValue	Genes	List Total	Pop Hits	Pop Total	Fold Enrichment	Bonferroni	Benjamini	FDR
SP_PIR_KEYWORDS	nucleotidyltransferase	6	2.8846153846153846	0.004410890495573909	FBGN0052220, FBGN0038057, FBGN0038601, FBGN0021995, FBGN0028925, FBGN0011762	195	72	12980	5.547008547008548	0.4824641231162108	0.19712706036767857	5.136272557263222
KEGG_PATHWAY	dme00240:Pyrimidine metabolism	8	3.8461538461538463	0.006297583584954052	FBGN0034299, FBGN0038057, FBGN0038601, FBGN0000150, FBGN0053051, FBGN0003189, FBGN0032256, FBGN0011762	59	80	2054	3.4813559322033893	0.2890440731771855	0.2890440731771855	6.001341816668814
GOTERM_MF_FAT	GO:0016779~nucleotidyltransferase activity	6	2.8846153846153846	0.015499637015883555	FBGN0052220, FBGN0038057, FBGN0038601, FBGN0021995, FBGN0028925, FBGN0011762	130	90	7918	4.0605128205128205	0.9959074879153014	0.9959074879153014	19.251134354470157
KEGG_PATHWAY	dme00230:Purine metabolism	8	3.8461538461538463	0.052740747348251356	FBGN0038057, FBGN0036030, FBGN0038601, FBGN0038349, FBGN0036723, FBGN0000150, FBGN0053051, FBGN0011762	59	122	2054	2.2828563489858293	0.9463810595112832	0.6229148677347706	41.18664418196799
GOTERM_MF_FAT	GO:0034062~RNA polymerase activity	3	1.4423076923076923	0.09519960480659301	FBGN0038057, FBGN0038601, FBGN0011762	130	32	7918	5.710096153846154	0.9999999999999994	0.9191625147584999	74.57399164953927
GOTERM_MF_FAT	GO:0003899~DNA-directed RNA polymerase activity	3	1.4423076923076923	0.09519960480659301	FBGN0038057, FBGN0038601, FBGN0011762	130	32	7918	5.710096153846154	0.9999999999999994	0.9191625147584999	74.57399164953927
KEGG_PATHWAY	dme03020:RNA polymerase	3	1.4423076923076923	0.1758749437121918	FBGN0038057, FBGN0038601, FBGN0053051	59	27	2054	3.8681732580037664	0.999970917723823	0.8246369599352881	84.96780700580446
Annotation Cluster 4	Enrichment Score: 1.3930764557022357	7	3.9548	3.36538
Category	Term	Count	%	PValue	Genes	List Total	Pop Hits	Pop Total	Fold Enrichment	Bonferroni	Benjamini	FDR
INTERPRO	IPR005829:Sugar transporter, conserved site	5	2.403846153846154	0.00924564341586411	FBGN0031520, FBGN0034247, FBGN0034045, FBGN0036886, FBGN0029932	177	48	10196	6.000470809792843	0.9776081384982505	0.9776081384982505	12.188533066740659
INTERPRO	IPR003663:Sugar/inositol transporter	3	1.4423076923076923	0.023528073884693235	FBGN0034247, FBGN0034045, FBGN0029932	177	14	10196	12.343825665859564	0.9999410012875878	0.9923189380674123	28.335050217638624
INTERPRO	IPR005828:General substrate transporter	3	1.4423076923076923	0.11054652590012887	FBGN0034247, FBGN0034045, FBGN0029932	177	33	10196	5.2367745249101185	1.0	0.9999310902482962	80.5879950099139
GOTERM_BP_FAT	GO:0055085~transmembrane transport	5	2.403846153846154	0.1113334234199913	FBGN0038613, FBGN0034247, FBGN0034045, FBGN0038387, FBGN0029932	131	112	7937	2.7048118865866955	1.0	0.9980231480563552	83.87106812105634
Annotation Cluster 5	Enrichment Score: 1.3672976715329301	7	5.34351	3.36538
Category	Term	Count	%	PValue	Genes	List Total	Pop Hits	Pop Total	Fold Enrichment	Bonferroni	Benjamini	FDR
GOTERM_BP_FAT	GO:0006399~tRNA metabolic process	6	2.8846153846153846	0.018781196724630494	FBGN0051739, FBGN0036000, FBGN0035942, FBGN0028925, FBGN0038811, FBGN0036569	131	94	7937	3.8673055059282118	0.9999998876979732	0.7981453495322227	25.403787110999264
GOTERM_BP_FAT	GO:0009451~RNA modification	4	1.9230769230769231	0.023867298244046094	FBGN0036000, FBGN0028925, FBGN0032256, FBGN0038811	131	38	7937	6.377661711530735	0.9999999986020878	0.8171380584215375	31.162022405024135
SP_PIR_KEYWORDS	trna processing	3	1.4423076923076923	0.042203834317015534	FBGN0036000, FBGN0028925, FBGN0038811	195	22	12980	9.076923076923078	0.9983793433235881	0.723345203282999	40.21001245181761
GOTERM_BP_FAT	GO:0008033~tRNA processing	3	1.4423076923076923	0.17944480201983484	FBGN0036000, FBGN0028925, FBGN0038811	131	47	7937	3.8673055059282118	1.0	0.9994931693045985	95.29803642714442
Annotation Cluster 6	Enrichment Score: 1.3450489003293047	15	11.4504	7.21154
Category	Term	Count	%	PValue	Genes	List Total	Pop Hits	Pop Total	Fold Enrichment	Bonferroni	Benjamini	FDR
GOTERM_CC_FAT	GO:0005657~replication fork	4	1.9230769230769231	0.0042659380128976625	FBGN0028700, FBGN0030871, FBGN0011762, FBGN0000996	86	19	4786	11.716034271725826	0.5599258804405158	0.5599258804405158	5.183350127923281
GOTERM_BP_FAT	GO:0006260~DNA replication	7	3.3653846153846154	0.004788241881457085	FBGN0028700, FBGN0025815, FBGN0040290, FBGN0030871, FBGN0004924, FBGN0011762, FBGN0000996	131	96	7937	4.4178594147582695	0.9825947335370682	0.39732235224650203	7.150879148570677
GOTERM_BP_FAT	GO:0006259~DNA metabolic process	10	4.807692307692308	0.01022584248906062	FBGN0028700, FBGN0025815, FBGN0040290, FBGN0031868, FBGN0030871, FBGN0003087, FBGN0004924, FBGN0037301, FBGN0011762, FBGN0000996	131	221	7937	2.741528790024524	0.9998292041970452	0.6185950238601327	14.690530705207717
KEGG_PATHWAY	dme03030:DNA replication	5	2.403846153846154	0.014117123247389106	FBGN0028700, FBGN0025815, FBGN0030871, FBGN0023171, FBGN0011762	59	34	2054	5.119641076769691	0.5359471142148908	0.31878572696609675	13.001959382416729
GOTERM_BP_FAT	GO:0006261~DNA-dependent DNA replication	4	1.9230769230769231	0.06632205127798353	FBGN0025815, FBGN0004924, FBGN0011762, FBGN0000996	131	57	7937	4.251774474353823	1.0	0.9840297762418302	65.3815910230831
GOTERM_CC_FAT	GO:0000228~nuclear chromosome	4	1.9230769230769231	0.15607660503409737	FBGN0039559, FBGN0011762, FBGN0038612, FBGN0000996	86	77	4786	2.8909694956206584	0.9999999999999929	0.9732207816140713	87.90900888464535
GOTERM_CC_FAT	GO:0005694~chromosome	9	4.326923076923077	0.17000183654792372	FBGN0028700, FBGN0030871, FBGN0014037, FBGN0004924, FBGN0003089, FBGN0039559, FBGN0011762, FBGN0038612, FBGN0000996	86	304	4786	1.6475673194614446	0.9999999999999997	0.9613162906241928	90.17124629278335
GOTERM_CC_FAT	GO:0044454~nuclear chromosome part	3	1.4423076923076923	0.34781763931814236	FBGN0011762, FBGN0038612, FBGN0000996	86	69	4786	2.4196157735085944	1.0	0.9834825551658272	99.51149669334104
GOTERM_CC_FAT	GO:0044427~chromosomal part	6	2.8846153846153846	0.43463329691601205	FBGN0028700, FBGN0030871, FBGN0004924, FBGN0011762, FBGN0038612, FBGN0000996	86	243	4786	1.374102784955498	1.0	0.987471584548371	99.91749597927057
Annotation Cluster 7	Enrichment Score: 1.2306817150877063	11	8.46154	5.28846
Category	Term	Count	%	PValue	Genes	List Total	Pop Hits	Pop Total	Fold Enrichment	Bonferroni	Benjamini	FDR
GOTERM_MF_FAT	GO:0019842~vitamin binding	6	2.8846153846153846	0.022487510394046197	FBGN0039782, FBGN0036374, FBGN0030558, FBGN0036381, FBGN0039779, FBGN0004507	130	99	7918	3.6913752913752917	0.9996665314367069	0.9306544975108896	26.75288139768499
GOTERM_MF_FAT	GO:0048037~cofactor binding	8	3.8461538461538463	0.031216735227449527	FBGN0029155, FBGN0030558, FBGN0038349, FBGN0037749, FBGN0037999, FBGN0036381, FBGN0039358, FBGN0004507	130	185	7918	2.633846153846154	0.9999858168383772	0.7970466845904565	35.21642356375698
SP_PIR_KEYWORDS	pyridoxal phosphate	3	1.4423076923076923	0.057129042207403204	FBGN0030558, FBGN0036381, FBGN0004507	195	26	12980	7.680473372781066	0.9998439058708937	0.7679591604263003	50.42409723195684
GOTERM_MF_FAT	GO:0070279~vitamin B6 binding	3	1.4423076923076923	0.1323435596884896	FBGN0030558, FBGN0036381, FBGN0004507	130	39	7918	4.685207100591716	1.0	0.9471023119401729	85.67543311140786
GOTERM_MF_FAT	GO:0030170~pyridoxal phosphate binding	3	1.4423076923076923	0.1323435596884896	FBGN0030558, FBGN0036381, FBGN0004507	130	39	7918	4.685207100591716	1.0	0.9471023119401729	85.67543311140786
Annotation Cluster 8	Enrichment Score: 1.2222329874134674
Category	Term	Count	%	PValue	Genes	List Total	Pop Hits	Pop Total	Fold Enrichment	Bonferroni	Benjamini	FDR
GOTERM_CC_FAT	GO:0043228~non-membrane-bounded organelle	25	12.01923076923077	0.035597845376343445	FBGN0028700, FBGN0030871, FBGN0031868, FBGN0037351, FBGN0004924, FBGN0040207, FBGN0026378, FBGN0000150, FBGN0020305, FBGN0004873, FBGN0002924, FBGN0039828, FBGN0020910, FBGN0044511, FBGN0011762, FBGN0017545, FBGN0039765, FBGN0014037, FBGN0003089, FBGN0029714, FBGN0034837, FBGN0039559, FBGN0035336, FBGN0000996, FBGN0038612	86	943	4786	1.4753754716515821	0.999050338084786	0.9691834149326379	36.31869725737624
GOTERM_CC_FAT	GO:0043232~intracellular non-membrane-bounded organelle	25	12.01923076923077	0.035597845376343445	FBGN0028700, FBGN0030871, FBGN0031868, FBGN0037351, FBGN0004924, FBGN0040207, FBGN0026378, FBGN0000150, FBGN0020305, FBGN0004873, FBGN0002924, FBGN0039828, FBGN0020910, FBGN0044511, FBGN0011762, FBGN0017545, FBGN0039765, FBGN0014037, FBGN0003089, FBGN0029714, FBGN0034837, FBGN0039559, FBGN0035336, FBGN0000996, FBGN0038612	86	943	4786	1.4753754716515821	0.999050338084786	0.9691834149326379	36.31869725737624
GOTERM_CC_FAT	GO:0005694~chromosome	9	4.326923076923077	0.17000183654792372	FBGN0028700, FBGN0030871, FBGN0014037, FBGN0004924, FBGN0003089, FBGN0039559, FBGN0011762, FBGN0038612, FBGN0000996	86	304	4786	1.6475673194614446	0.9999999999999997	0.9613162906241928	90.17124629278335
Annotation Cluster 9	Enrichment Score: 0.9311379402921126	8	6.15385	3.84615
Category	Term	Count	%	PValue	Genes	List Total	Pop Hits	Pop Total	Fold Enrichment	Bonferroni	Benjamini	FDR
GOTERM_MF_FAT	GO:0000287~magnesium ion binding	6	2.8846153846153846	0.023371539028567038	FBGN0000017, FBGN0023171, FBGN0036030, FBGN0036723, FBGN0000150, FBGN0039358	130	100	7918	3.654461538461539	0.999757483951883	0.8107882525915007	27.654444934367795
SP_PIR_KEYWORDS	kinase	6	2.8846153846153846	0.21145917776441164	FBGN0000017, FBGN0044826, FBGN0036030, FBGN0036723, FBGN0035950, FBGN0000150	195	212	12980	1.8838896952104502	0.9999999999999996	0.8905602255943359	94.12056837284551
SP_PIR_KEYWORDS	magnesium	3	1.4423076923076923	0.32559095239151364	FBGN0036030, FBGN0036723, FBGN0000150	195	78	12980	2.560157790927022	1.0	0.9220670566866472	99.08919470856024
Annotation Cluster 10	Enrichment Score: 0.8602936581156085
Category	Term	Count	%	PValue	Genes	List Total	Pop Hits	Pop Total	Fold Enrichment	Bonferroni	Benjamini	FDR
GOTERM_BP_FAT	GO:0006221~pyrimidine nucleotide biosynthetic process	3	1.4423076923076923	0.021299310866737167	FBGN0034299, FBGN0000150, FBGN0003189	131	14	7937	12.983097055616138	0.9999999871616079	0.8083133462417955	28.308749079758368
GOTERM_BP_FAT	GO:0006220~pyrimidine nucleotide metabolic process	3	1.4423076923076923	0.024315907338023253	FBGN0034299, FBGN0000150, FBGN0003189	131	15	7937	12.117557251908398	0.9999999990516134	0.797734434158603	31.649436470960012
GOTERM_BP_FAT	GO:0009116~nucleoside metabolic process	3	1.4423076923076923	0.11170538825611787	FBGN0036000, FBGN0036030, FBGN0000150	131	35	7937	5.193238822246456	1.0	0.9972074064482574	83.9751099680596
GOTERM_BP_FAT	GO:0034404~nucleobase, nucleoside and nucleotide biosynthetic process	6	2.8846153846153846	0.11719914926859032	FBGN0038613, FBGN0036000, FBGN0034299, FBGN0036030, FBGN0000150, FBGN0003189	131	158	7937	2.3008020098560245	1.0	0.9971055625272053	85.44048756452094
GOTERM_BP_FAT	GO:0034654~nucleobase, nucleoside, nucleotide and nucleic acid biosynthetic process	6	2.8846153846153846	0.11719914926859032	FBGN0038613, FBGN0036000, FBGN0034299, FBGN0036030, FBGN0000150, FBGN0003189	131	158	7937	2.3008020098560245	1.0	0.9971055625272053	85.44048756452094
GOTERM_BP_FAT	GO:0009165~nucleotide biosynthetic process	5	2.403846153846154	0.23465425901284712	FBGN0038613, FBGN0034299, FBGN0036030, FBGN0000150, FBGN0003189	131	151	7937	2.0062180880643044	1.0	0.9994598316804623	98.39796116403114
GOTERM_BP_FAT	GO:0044271~nitrogen compound biosynthetic process	6	2.8846153846153846	0.334422097697332	FBGN0038613, FBGN0036000, FBGN0034299, FBGN0036030, FBGN0000150, FBGN0003189	131	233	7937	1.5602005045375618	1.0	0.9998507746023239	99.81506874793826
GOTERM_BP_FAT	GO:0009260~ribonucleotide biosynthetic process	3	1.4423076923076923	0.5263167196190812	FBGN0038613, FBGN0036030, FBGN0000150	131	107	7937	1.698722979239495	1.0	0.9999843344391681	99.99903684171807
GOTERM_BP_FAT	GO:0009259~ribonucleotide metabolic process	3	1.4423076923076923	0.5510708386709557	FBGN0038613, FBGN0036030, FBGN0000150	131	112	7937	1.6228871319520173	1.0	0.9999894227152543	99.99957988495859
Annotation Cluster 11	Enrichment Score: 0.8321577243786153
Category	Term	Count	%	PValue	Genes	List Total	Pop Hits	Pop Total	Fold Enrichment	Bonferroni	Benjamini	FDR
SP_PIR_KEYWORDS	wd repeat	6	2.8846153846153846	0.10346357957642563	FBGN0033454, FBGN0004623, FBGN0040207, FBGN0033557, FBGN0023514, FBGN0038674	195	166	12980	2.4059314179796107	0.9999999143706625	0.8360407803381125	72.8207205087335
INTERPRO	IPR019782:WD40 repeat 2	6	2.8846153846153846	0.10372305975331093	FBGN0033454, FBGN0004623, FBGN0040207, FBGN0033557, FBGN0023514, FBGN0038674	177	144	10196	2.4001883239171375	1.0	0.9999862843217445	78.3970181170845
INTERPRO	IPR017986:WD40 repeat, region	6	2.8846153846153846	0.11783586720580458	FBGN0033454, FBGN0004623, FBGN0040207, FBGN0033557, FBGN0023514, FBGN0038674	177	150	10196	2.304180790960452	1.0	0.9998057845216257	82.69941131176218
INTERPRO	IPR019781:WD40 repeat, subgroup	6	2.8846153846153846	0.12772523466645352	FBGN0033454, FBGN0004623, FBGN0040207, FBGN0033557, FBGN0023514, FBGN0038674	177	154	10196	2.244331939247193	1.0	0.9996592329420418	85.22427275579541
SMART	SM00320:WD40	6	2.8846153846153846	0.12801462413427825	FBGN0033454, FBGN0004623, FBGN0040207, FBGN0033557, FBGN0023514, FBGN0038674	70	187	4824	2.211153552330023	0.9999099205562518	0.9999099205562518	75.56710074235939
INTERPRO	IPR019775:WD40 repeat, conserved site	5	2.403846153846154	0.19404218878520507	FBGN0033454, FBGN0004623, FBGN0040207, FBGN0033557, FBGN0023514	177	132	10196	2.181989385379216	1.0	0.9999837738014735	95.11338864412713
INTERPRO	IPR001680:WD40 repeat	6	2.8846153846153846	0.2218351597806083	FBGN0033454, FBGN0004623, FBGN0040207, FBGN0033557, FBGN0023514, FBGN0038674	177	187	10196	1.8482733617329827	1.0	0.9999649386517826	97.00951717259521
INTERPRO	IPR015943:WD40/YVTN repeat-like	6	2.8846153846153846	0.24736317288037263	FBGN0033454, FBGN0004623, FBGN0040207, FBGN0033557, FBGN0023514, FBGN0038674	177	195	10196	1.7724467622772706	1.0	0.9999742235447079	98.12486033418985
Annotation Cluster 12	Enrichment Score: 0.8258454748289984
Category	Term	Count	%	PValue	Genes	List Total	Pop Hits	Pop Total	Fold Enrichment	Bonferroni	Benjamini	FDR
GOTERM_BP_FAT	GO:0006399~tRNA metabolic process	6	2.8846153846153846	0.018781196724630494	FBGN0051739, FBGN0036000, FBGN0035942, FBGN0028925, FBGN0038811, FBGN0036569	131	94	7937	3.8673055059282118	0.9999998876979732	0.7981453495322227	25.403787110999264
SP_PIR_KEYWORDS	Aminoacyl-tRNA synthetase	3	1.4423076923076923	0.07358392365292582	FBGN0051739, FBGN0035942, FBGN0036569	195	30	12980	6.656410256410256	0.9999886732230393	0.8034632527254038	59.814602574169925
SP_PIR_KEYWORDS	protein biosynthesis	4	1.9230769230769231	0.1624276427856444	FBGN0051739, FBGN0035942, FBGN0033069, FBGN0036569	195	93	12980	2.862972153294734	0.999999999996609	0.8688653263437532	87.92679049598976
GOTERM_BP_FAT	GO:0043039~tRNA aminoacylation	3	1.4423076923076923	0.17944480201983484	FBGN0051739, FBGN0035942, FBGN0036569	131	47	7937	3.8673055059282118	1.0	0.9994931693045985	95.29803642714442
GOTERM_BP_FAT	GO:0006418~tRNA aminoacylation for protein translation	3	1.4423076923076923	0.17944480201983484	FBGN0051739, FBGN0035942, FBGN0036569	131	47	7937	3.8673055059282118	1.0	0.9994931693045985	95.29803642714442
GOTERM_MF_FAT	GO:0004812~aminoacyl-tRNA ligase activity	3	1.4423076923076923	0.1838467351300175	FBGN0051739, FBGN0035942, FBGN0036569	130	48	7918	3.8067307692307693	1.0	0.9719984345164645	93.80133371853054
GOTERM_MF_FAT	GO:0016876~ligase activity, forming aminoacyl-tRNA and related compounds	3	1.4423076923076923	0.1838467351300175	FBGN0051739, FBGN0035942, FBGN0036569	130	48	7918	3.8067307692307693	1.0	0.9719984345164645	93.80133371853054
GOTERM_MF_FAT	GO:0016875~ligase activity, forming carbon-oxygen bonds	3	1.4423076923076923	0.1838467351300175	FBGN0051739, FBGN0035942, FBGN0036569	130	48	7918	3.8067307692307693	1.0	0.9719984345164645	93.80133371853054
GOTERM_BP_FAT	GO:0043038~amino acid activation	3	1.4423076923076923	0.18535434568954148	FBGN0051739, FBGN0035942, FBGN0036569	131	48	7937	3.786736641221374	1.0	0.9990130279919834	95.79509907788142
KEGG_PATHWAY	dme00970:Aminoacyl-tRNA biosynthesis	3	1.4423076923076923	0.302197830404248	FBGN0051739, FBGN0035942, FBGN0036569	59	39	2054	2.6779661016949152	0.9999999963562797	0.8567302499399366	97.05479358470895
SP_PIR_KEYWORDS	ligase	5	2.403846153846154	0.32734822205991426	FBGN0051739, FBGN0035942, FBGN0032635, FBGN0003189, FBGN0036569	195	193	12980	1.7244586156503254	1.0	0.9147165531386174	99.11710270403954
Annotation Cluster 13	Enrichment Score: 0.7783942542233898	24	12.3077	11.5385
Category	Term	Count	%	PValue	Genes	List Total	Pop Hits	Pop Total	Fold Enrichment	Bonferroni	Benjamini	FDR
GOTERM_CC_FAT	GO:0005730~nucleolus	6	2.8846153846153846	0.07225433010058839	FBGN0031868, FBGN0039828, FBGN0029714, FBGN0004924, FBGN0035336, FBGN0020305	86	126	4786	2.6500553709856036	0.9999994423576904	0.991769013189794	60.69158879140044
GOTERM_CC_FAT	GO:0031981~nuclear lumen	12	5.769230769230769	0.07907062792019698	FBGN0025815, FBGN0001147, FBGN0031868, FBGN0038057, FBGN0039828, FBGN0028398, FBGN0014037, FBGN0029714, FBGN0004924, FBGN0035336, FBGN0020305, FBGN0000625	86	387	4786	1.7256174508743463	0.9999998646512294	0.9808193385942632	64.13981634034724
GOTERM_CC_FAT	GO:0043233~organelle lumen	15	7.211538461538461	0.11090133091431731	FBGN0001147, FBGN0028398, FBGN0039828, FBGN0044511, FBGN0000625, FBGN0025815, FBGN0039765, FBGN0031868, FBGN0038057, FBGN0014037, FBGN0029714, FBGN0004924, FBGN0035336, FBGN0039358, FBGN0020305	86	556	4786	1.5013802911159446	0.9999999998420963	0.9890433328287696	76.85700622322733
GOTERM_CC_FAT	GO:0070013~intracellular organelle lumen	15	7.211538461538461	0.11090133091431731	FBGN0001147, FBGN0028398, FBGN0039828, FBGN0044511, FBGN0000625, FBGN0025815, FBGN0039765, FBGN0031868, FBGN0038057, FBGN0014037, FBGN0029714, FBGN0004924, FBGN0035336, FBGN0039358, FBGN0020305	86	556	4786	1.5013802911159446	0.9999999998420963	0.9890433328287696	76.85700622322733
GOTERM_CC_FAT	GO:0031974~membrane-enclosed lumen	15	7.211538461538461	0.12999354073179442	FBGN0001147, FBGN0028398, FBGN0039828, FBGN0044511, FBGN0000625, FBGN0025815, FBGN0039765, FBGN0031868, FBGN0038057, FBGN0014037, FBGN0029714, FBGN0004924, FBGN0035336, FBGN0039358, FBGN0020305	86	571	4786	1.461939477864212	0.9999999999975548	0.9883930192522796	82.33775133306271
GOTERM_BP_FAT	GO:0006350~transcription	12	5.769230769230769	0.1310607968818252	FBGN0025815, FBGN0001147, FBGN0002922, FBGN0005630, FBGN0031868, FBGN0038057, FBGN0028398, FBGN0014037, FBGN0038601, FBGN0030899, FBGN0011762, FBGN0000625	131	459	7937	1.5839944120141696	1.0	0.9980508532374921	88.60016327343035
GOTERM_CC_FAT	GO:0005654~nucleoplasm	8	3.8461538461538463	0.18947274585138646	FBGN0025815, FBGN0001147, FBGN0038057, FBGN0028398, FBGN0014037, FBGN0004924, FBGN0020305, FBGN0000625	86	265	4786	1.6800351031154015	1.0	0.96530379598894	92.68619189947671
GOTERM_CC_FAT	GO:0044451~nucleoplasm part	7	3.3653846153846154	0.25270166082125534	FBGN0025815, FBGN0001147, FBGN0038057, FBGN0028398, FBGN0014037, FBGN0004924, FBGN0000625	86	240	4786	1.6231589147286822	1.0	0.9759716793710426	97.33938513487615
SP_PIR_KEYWORDS	nucleus	16	7.6923076923076925	0.3191211298918829	FBGN0002922, FBGN0001147, FBGN0005630, FBGN0003022, FBGN0028398, FBGN0039828, FBGN0035956, FBGN0030899, FBGN0000625, FBGN0025815, FBGN0031868, FBGN0029714, FBGN0004924, FBGN0039559, FBGN0035336, FBGN0053197	195	869	12980	1.225576111652061	1.0	0.934598021155337	98.97933326242516
SP_PIR_KEYWORDS	transcription regulation	8	3.8461538461538463	0.3584584334653518	FBGN0025815, FBGN0001147, FBGN0002922, FBGN0005630, FBGN0031868, FBGN0028398, FBGN0030899, FBGN0000625	195	387	12980	1.3760021201881667	1.0	0.9290324504517563	99.49811032333051
GOTERM_CC_FAT	GO:0005667~transcription factor complex	3	1.4423076923076923	0.4177984599144832	FBGN0001147, FBGN0028398, FBGN0000625	86	80	4786	2.0869186046511627	1.0	0.9890636303230141	99.88111450981609
Annotation Cluster 14	Enrichment Score: 0.7392746685839139
Category	Term	Count	%	PValue	Genes	List Total	Pop Hits	Pop Total	Fold Enrichment	Bonferroni	Benjamini	FDR
GOTERM_BP_FAT	GO:0051297~centrosome organization	3	1.4423076923076923	0.15613678660166058	FBGN0004873, FBGN0002924, FBGN0033897	131	43	7937	4.227054855316883	1.0	0.9992261073471976	92.75039780134149
GOTERM_BP_FAT	GO:0031023~microtubule organizing center organization	3	1.4423076923076923	0.17944480201983484	FBGN0004873, FBGN0002924, FBGN0033897	131	47	7937	3.8673055059282118	1.0	0.9994931693045985	95.29803642714442
GOTERM_BP_FAT	GO:0000226~microtubule cytoskeleton organization	8	3.8461538461538463	0.21614235276194374	FBGN0004873, FBGN0002924, FBGN0020910, FBGN0036314, FBGN0033897, FBGN0038167, FBGN0003041, FBGN0017545	131	298	7937	1.626517751934013	1.0	0.9993513550854664	97.68196650580805
Annotation Cluster 15	Enrichment Score: 0.5396351818508881	16	12.2137	7.69231
Category	Term	Count	%	PValue	Genes	List Total	Pop Hits	Pop Total	Fold Enrichment	Bonferroni	Benjamini	FDR
GOTERM_BP_FAT	GO:0007051~spindle organization	7	3.3653846153846154	0.16351250130885392	FBGN0004873, FBGN0002924, FBGN0020910, FBGN0036314, FBGN0038167, FBGN0003041, FBGN0017545	131	225	7937	1.8849533502968616	1.0	0.999235093124073	93.67035955420252
GOTERM_BP_FAT	GO:0022402~cell cycle process	13	2025-06-01	0.18423397829731294	FBGN0004873, FBGN0002924, FBGN0020910, FBGN0033897, FBGN0003041, FBGN0017545, FBGN0025815, FBGN0003087, FBGN0036314, FBGN0038167, FBGN0000150, FBGN0000996, FBGN0038612	131	547	7937	1.43992910671672	1.0	0.9992236503536807	95.70481246075369
GOTERM_BP_FAT	GO:0007049~cell cycle	14	6.730769230769231	0.20776972219383458	FBGN0004873, FBGN0002924, FBGN0020910, FBGN0033897, FBGN0003041, FBGN0017545, FBGN0025815, FBGN0003087, FBGN0036314, FBGN0038167, FBGN0000150, FBGN0026378, FBGN0038612, FBGN0000996	131	616	7937	1.3769951422623177	1.0	0.9994793306490836	97.2682148952153
GOTERM_BP_FAT	GO:0000226~microtubule cytoskeleton organization	8	3.8461538461538463	0.21614235276194374	FBGN0004873, FBGN0002924, FBGN0020910, FBGN0036314, FBGN0033897, FBGN0038167, FBGN0003041, FBGN0017545	131	298	7937	1.626517751934013	1.0	0.9993513550854664	97.68196650580805
GOTERM_BP_FAT	GO:0007017~microtubule-based process	10	4.807692307692308	0.2206556252773576	FBGN0004873, FBGN0002924, FBGN0020910, FBGN0036314, FBGN0040207, FBGN0033897, FBGN0038167, FBGN0003041, FBGN0000150, FBGN0017545	131	406	7937	1.4923100063926598	1.0	0.9992937599543358	97.87991026383276
GOTERM_BP_FAT	GO:0000279~M phase	11	5.288461538461538	0.25663976827827617	FBGN0025815, FBGN0004873, FBGN0002924, FBGN0003087, FBGN0020910, FBGN0036314, FBGN0038167, FBGN0003041, FBGN0000150, FBGN0038612, FBGN0017545	131	478	7937	1.3942796001149829	1.0	0.9994920451372975	98.97905945404786
GOTERM_BP_FAT	GO:0022403~cell cycle phase	11	5.288461538461538	0.29420434449328514	FBGN0025815, FBGN0004873, FBGN0002924, FBGN0003087, FBGN0020910, FBGN0036314, FBGN0038167, FBGN0003041, FBGN0000150, FBGN0038612, FBGN0017545	131	496	7937	1.3436807436591973	1.0	0.9998247418479618	99.54198339571086
GOTERM_BP_FAT	GO:0000022~mitotic spindle elongation	3	1.4423076923076923	0.36648175635189517	FBGN0002924, FBGN0020910, FBGN0017545	131	78	7937	2.3302994715208456	1.0	0.9999343677100768	99.91378266716109
GOTERM_BP_FAT	GO:0000278~mitotic cell cycle	8	3.8461538461538463	0.3710221919664073	FBGN0025815, FBGN0002924, FBGN0003087, FBGN0020910, FBGN0036314, FBGN0038167, FBGN0000150, FBGN0017545	131	358	7937	1.3539170113864132	1.0	0.9999284129530894	99.9228551631682
GOTERM_BP_FAT	GO:0051231~spindle elongation	3	1.4423076923076923	0.37238233971052515	FBGN0002924, FBGN0020910, FBGN0017545	131	79	7937	2.3008020098560245	1.0	0.9998930503588268	99.92539399748715
GOTERM_BP_FAT	GO:0007052~mitotic spindle organization	5	2.403846153846154	0.3932369620846351	FBGN0002924, FBGN0020910, FBGN0036314, FBGN0038167, FBGN0017545	131	194	7937	1.5615408829778863	1.0	0.9999311486983998	99.9557501587191
GOTERM_BP_FAT	GO:0051301~cell division	5	2.403846153846154	0.43400282000937596	FBGN0025815, FBGN0004873, FBGN0002924, FBGN0038167, FBGN0003041	131	205	7937	1.4777508843790728	1.0	0.9999447475079539	99.98489900868961
GOTERM_BP_FAT	GO:0007010~cytoskeleton organization	9	4.326923076923077	0.4957053009117177	FBGN0004873, FBGN0002924, FBGN0044826, FBGN0020910, FBGN0036314, FBGN0033897, FBGN0038167, FBGN0003041, FBGN0017545	131	465	7937	1.172666830829845	1.0	0.9999669608232068	99.99746429617979
Annotation Cluster 16	Enrichment Score: 0.5057494852999306
Category	Term	Count	%	PValue	Genes	List Total	Pop Hits	Pop Total	Fold Enrichment	Bonferroni	Benjamini	FDR
GOTERM_MF_FAT	GO:0004386~helicase activity	5	2.403846153846154	0.10189997831874568	FBGN0025815, FBGN0040290, FBGN0001330, FBGN0036018, FBGN0021995	130	109	7918	2.7939308398023996	1.0	0.9197053786097997	77.03369711675903
GOTERM_MF_FAT	GO:0008094~DNA-dependent ATPase activity	3	1.4423076923076923	0.1160346445437826	FBGN0028700, FBGN0040290, FBGN0030871	130	36	7918	5.075641025641025	1.0	0.9336905574924467	81.51644336256344
SMART	SM00382:AAA	4	1.9230769230769231	0.2649136255527128	FBGN0028700, FBGN0051792, FBGN0030871, FBGN0051453	70	125	4824	2.2052571428571426	0.9999999991852782	0.9999714566677128	95.7837544929914
SMART	SM00487:DEXDc	3	1.4423076923076923	0.2913359211287866	FBGN0040290, FBGN0001330, FBGN0021995	70	75	4824	2.7565714285714287	0.9999999999323997	0.9995926358149068	97.10684223955167
SMART	SM00490:HELICc	3	1.4423076923076923	0.29666383041637123	FBGN0040290, FBGN0001330, FBGN0021995	70	76	4824	2.720300751879699	0.9999999999595349	0.9974778542364044	97.32296266150425
SP_PIR_KEYWORDS	helicase	3	1.4423076923076923	0.32009626775164096	FBGN0040290, FBGN0001330, FBGN0021995	195	77	12980	2.5934065934065935	1.0	0.9266817472123068	98.99663326876858
INTERPRO	IPR014021:Helicase, superfamily 1 and 2, ATP-binding	3	1.4423076923076923	0.3600978827382685	FBGN0040290, FBGN0001330, FBGN0021995	177	73	10196	2.367309031808684	1.0	0.9999992056097485	99.80640025604049
GOTERM_MF_FAT	GO:0070035~purine NTP-dependent helicase activity	3	1.4423076923076923	0.3640305542547654	FBGN0040290, FBGN0001330, FBGN0021995	130	78	7918	2.342603550295858	1.0	0.9966200298039242	99.79612606345212
GOTERM_MF_FAT	GO:0008026~ATP-dependent helicase activity	3	1.4423076923076923	0.3640305542547654	FBGN0040290, FBGN0001330, FBGN0021995	130	78	7918	2.342603550295858	1.0	0.9966200298039242	99.79612606345212
INTERPRO	IPR003593:ATPase, AAA+ type, core	4	1.9230769230769231	0.3665233217117312	FBGN0028700, FBGN0051792, FBGN0030871, FBGN0051453	177	125	10196	1.8433446327683614	1.0	0.9999983867487913	99.831897691056
INTERPRO	IPR014001:DEAD-like helicase, N-terminal	3	1.4423076923076923	0.3725441505811916	FBGN0040290, FBGN0001330, FBGN0021995	177	75	10196	2.304180790960452	1.0	0.9999969747042836	99.85292549599653
INTERPRO	IPR001650:DNA/RNA helicase, C-terminal	3	1.4423076923076923	0.3787313737200697	FBGN0040290, FBGN0001330, FBGN0021995	177	76	10196	2.2738626226583407	1.0	0.9999948035681187	99.87196930964501
GOTERM_MF_FAT	GO:0042623~ATPase activity, coupled	7	3.3653846153846154	0.3842518165953437	FBGN0028700, FBGN0038613, FBGN0051792, FBGN0040290, FBGN0001330, FBGN0030871, FBGN0021995	130	307	7918	1.3887747431721373	1.0	0.9966193762840513	99.86900002507639
GOTERM_MF_FAT	GO:0016887~ATPase activity	7	3.3653846153846154	0.5174049253846287	FBGN0028700, FBGN0038613, FBGN0051792, FBGN0040290, FBGN0001330, FBGN0030871, FBGN0021995	130	353	7918	1.2078012638919156	1.0	0.9988278631902788	99.9953359424527
GOTERM_MF_FAT	GO:0042624~ATPase activity, uncoupled	4	1.9230769230769231	0.6098163091408001	FBGN0028700, FBGN0051792, FBGN0040290, FBGN0021995	130	192	7918	1.2689102564102563	1.0	0.9995490691539006	99.999745821759
Annotation Cluster 17	Enrichment Score: 0.48792860249859316
Category	Term	Count	%	PValue	Genes	List Total	Pop Hits	Pop Total	Fold Enrichment	Bonferroni	Benjamini	FDR
SP_PIR_KEYWORDS	ribosomal protein	6	2.8846153846153846	0.08654828991839189	FBGN0039765, FBGN0037351, FBGN0020910, FBGN0034837, FBGN0044511, FBGN0017545	195	157	12980	2.5438510534051937	0.9999986127543121	0.8147453264937085	66.03246387538115
GOTERM_CC_FAT	GO:0030529~ribonucleoprotein complex	11	5.288461538461538	0.13250305645092458	FBGN0036514, FBGN0039765, FBGN0027784, FBGN0033454, FBGN0037351, FBGN0020910, FBGN0034837, FBGN0036314, FBGN0044511, FBGN0032051, FBGN0017545	86	379	4786	1.6152052525004603	0.9999999999985958	0.9797335282292953	82.9616713293738
GOTERM_MF_FAT	GO:0003735~structural constituent of ribosome	6	2.8846153846153846	0.16466613924572884	FBGN0039765, FBGN0037351, FBGN0020910, FBGN0034837, FBGN0044511, FBGN0017545	130	178	7918	2.053068280034572	1.0	0.9643257147817745	91.4809422406165
GOTERM_CC_FAT	GO:0033279~ribosomal subunit	6	2.8846153846153846	0.16549699117421382	FBGN0039765, FBGN0037351, FBGN0020910, FBGN0034837, FBGN0044511, FBGN0017545	86	164	4786	2.0360181508791833	0.9999999999999992	0.9689961367903868	89.48604894677277
GOTERM_CC_FAT	GO:0022626~cytosolic ribosome	4	1.9230769230769231	0.2235889720965693	FBGN0037351, FBGN0020910, FBGN0034837, FBGN0017545	86	92	4786	2.4196157735085944	1.0	0.9761911244416555	95.7182083106859
GOTERM_CC_FAT	GO:0005840~ribosome	6	2.8846153846153846	0.234229220015289	FBGN0039765, FBGN0037351, FBGN0020910, FBGN0034837, FBGN0044511, FBGN0017545	86	186	4786	1.7951987996999248	1.0	0.9742665686024513	96.39410567279107
GOTERM_CC_FAT	GO:0022625~cytosolic large ribosomal subunit	3	1.4423076923076923	0.2555308120584356	FBGN0037351, FBGN0020910, FBGN0034837	86	55	4786	3.035517970401691	1.0	0.9710158389096438	97.46210866952013
GOTERM_CC_FAT	GO:0015935~small ribosomal subunit	3	1.4423076923076923	0.33478053675843433	FBGN0039765, FBGN0044511, FBGN0017545	86	67	4786	2.491843110031239	1.0	0.9837439807021865	99.37498893227207
GOTERM_CC_FAT	GO:0044445~cytosolic part	4	1.9230769230769231	0.3935965604591667	FBGN0037351, FBGN0020910, FBGN0034837, FBGN0017545	86	127	4786	1.7527925288408717	1.0	0.9872912825342015	99.80259831771829
GOTERM_BP_FAT	GO:0006412~translation	10	4.807692307692308	0.4821673795412872	FBGN0051739, FBGN0035942, FBGN0039765, FBGN0037351, FBGN0020910, FBGN0034837, FBGN0044511, FBGN0033069, FBGN0017545, FBGN0036569	131	520	7937	1.1651497357604228	1.0	0.9999658896436947	99.99618106094532
GOTERM_CC_FAT	GO:0015934~large ribosomal subunit	3	1.4423076923076923	0.5452948277126806	FBGN0037351, FBGN0020910, FBGN0034837	86	102	4786	1.636798905608755	1.0	0.993551312617852	99.99452117872335
SP_PIR_KEYWORDS	ribonucleoprotein	3	1.4423076923076923	0.5858141749805399	FBGN0037351, FBGN0020910, FBGN0017545	195	131	12980	1.5243687610099825	1.0	0.9765390596835185	99.99728377355066
KEGG_PATHWAY	dme03010:Ribosome	3	1.4423076923076923	0.7206382988233604	FBGN0037351, FBGN0020910, FBGN0017545	59	88	2054	1.1868258859784284	1.0	0.9926922028154048	99.99962472835968
GOTERM_MF_FAT	GO:0005198~structural molecule activity	6	2.8846153846153846	0.8723222574782913	FBGN0039765, FBGN0037351, FBGN0020910, FBGN0034837, FBGN0044511, FBGN0017545	130	456	7918	0.8014170040485831	1.0	0.9999975940006082	99.9999999999419
GOTERM_CC_FAT	GO:0005829~cytosol	6	2.8846153846153846	0.8992129939801536	FBGN0000017, FBGN0037351, FBGN0020655, FBGN0020910, FBGN0034837, FBGN0017545	86	437	4786	0.764089191634293	1.0	0.9998968146178466	99.99999999996089
Annotation Cluster 18	Enrichment Score: 0.47849974208267787	14	10.687	6.73077
Category	Term	Count	%	PValue	Genes	List Total	Pop Hits	Pop Total	Fold Enrichment	Bonferroni	Benjamini	FDR
UP_SEQ_FEATURE	mutagenesis site	6	2.8846153846153846	0.1395358626423236	FBGN0025815, FBGN0005630, FBGN0002924, FBGN0001189, FBGN0000150, FBGN0003189	42	201	2975	2.1144278606965172	0.9999999999770152	0.9999999999770152	83.80406846506105
GOTERM_BP_FAT	GO:0000279~M phase	11	5.288461538461538	0.25663976827827617	FBGN0025815, FBGN0004873, FBGN0002924, FBGN0003087, FBGN0020910, FBGN0036314, FBGN0038167, FBGN0003041, FBGN0000150, FBGN0038612, FBGN0017545	131	478	7937	1.3942796001149829	1.0	0.9994920451372975	98.97905945404786
GOTERM_BP_FAT	GO:0022403~cell cycle phase	11	5.288461538461538	0.29420434449328514	FBGN0025815, FBGN0004873, FBGN0002924, FBGN0003087, FBGN0020910, FBGN0036314, FBGN0038167, FBGN0003041, FBGN0000150, FBGN0038612, FBGN0017545	131	496	7937	1.3436807436591973	1.0	0.9998247418479618	99.54198339571086
GOTERM_BP_FAT	GO:0000278~mitotic cell cycle	8	3.8461538461538463	0.3710221919664073	FBGN0025815, FBGN0002924, FBGN0003087, FBGN0020910, FBGN0036314, FBGN0038167, FBGN0000150, FBGN0017545	131	358	7937	1.3539170113864132	1.0	0.9999284129530894	99.9228551631682
GOTERM_BP_FAT	GO:0007067~mitosis	4	1.9230769230769231	0.42978509451408586	FBGN0025815, FBGN0002924, FBGN0003087, FBGN0000150	131	146	7937	1.6599393495764927	1.0	0.9999486731302397	99.98306260455506
GOTERM_BP_FAT	GO:0000087~M phase of mitotic cell cycle	4	1.9230769230769231	0.438487296323269	FBGN0025815, FBGN0002924, FBGN0003087, FBGN0000150	131	148	7937	1.6375077367443778	1.0	0.999941225382019	99.98664625646616
GOTERM_BP_FAT	GO:0000280~nuclear division	4	1.9230769230769231	0.438487296323269	FBGN0025815, FBGN0002924, FBGN0003087, FBGN0000150	131	148	7937	1.6375077367443778	1.0	0.999941225382019	99.98664625646616
GOTERM_BP_FAT	GO:0048285~organelle fission	4	1.9230769230769231	0.4600212755240279	FBGN0025815, FBGN0002924, FBGN0003087, FBGN0000150	131	153	7937	1.5839944120141694	1.0	0.9999546823747503	99.99270406501346
Annotation Cluster 19	Enrichment Score: 0.42408189104023153	4	3.05344	1.92308
Category	Term	Count	%	PValue	Genes	List Total	Pop Hits	Pop Total	Fold Enrichment	Bonferroni	Benjamini	FDR
GOTERM_MF_FAT	GO:0005083~small GTPase regulator activity	4	1.9230769230769231	0.25755478765111056	FBGN0020655, FBGN0035574, FBGN0003041, FBGN0026378	130	108	7918	2.255840455840456	1.0	0.9914762524857942	98.30329645342462
GOTERM_BP_FAT	GO:0046578~regulation of Ras protein signal transduction	3	1.4423076923076923	0.37238233971052515	FBGN0020655, FBGN0035574, FBGN0003041	131	79	7937	2.3008020098560245	1.0	0.9998930503588268	99.92539399748715
GOTERM_MF_FAT	GO:0030695~GTPase regulator activity	4	1.9230769230769231	0.40892215754003064	FBGN0020655, FBGN0035574, FBGN0003041, FBGN0026378	130	142	7918	1.7157096424702059	1.0	0.9969232552132394	99.92515087011085
GOTERM_MF_FAT	GO:0060589~nucleoside-triphosphatase regulator activity	4	1.9230769230769231	0.422047096821339	FBGN0020655, FBGN0035574, FBGN0003041, FBGN0026378	130	145	7918	1.680212201591512	1.0	0.997114732197599	99.94495795277291
GOTERM_BP_FAT	GO:0051056~regulation of small GTPase mediated signal transduction	3	1.4423076923076923	0.4578574449885873	FBGN0020655, FBGN0035574, FBGN0003041	131	94	7937	1.9336527529641059	1.0	0.9999602040324502	99.99223879494907
Annotation Cluster 20	Enrichment Score: 0.3926677062613805
Category	Term	Count	%	PValue	Genes	List Total	Pop Hits	Pop Total	Fold Enrichment	Bonferroni	Benjamini	FDR
GOTERM_BP_FAT	GO:0019730~antimicrobial humoral response	3	1.4423076923076923	0.31861234310762865	FBGN0041182, FBGN0005630, FBGN0000996	131	70	7937	2.596619411123228	1.0	0.9998416609499181	99.73416620046144
GOTERM_BP_FAT	GO:0006959~humoral immune response	3	1.4423076923076923	0.39575913981987476	FBGN0041182, FBGN0005630, FBGN0000996	131	83	7937	2.18991998528465	1.0	0.9999212095307769	99.95850958352906
GOTERM_BP_FAT	GO:0006955~immune response	4	1.9230769230769231	0.52638478950372	FBGN0041182, FBGN0005630, FBGN0028541, FBGN0000996	131	169	7937	1.434030444012828	1.0	0.9999810816404717	99.99903897902325
Annotation Cluster 21	Enrichment Score: 0.3691507654942708
Category	Term	Count	%	PValue	Genes	List Total	Pop Hits	Pop Total	Fold Enrichment	Bonferroni	Benjamini	FDR
GOTERM_MF_FAT	GO:0004866~endopeptidase inhibitor activity	3	1.4423076923076923	0.37576545484337653	FBGN0041182, FBGN0038654, FBGN0033115	130	80	7918	2.2840384615384615	1.0	0.9967194572881154	99.8420047821255
GOTERM_MF_FAT	GO:0030414~peptidase inhibitor activity	3	1.4423076923076923	0.393201068424585	FBGN0041182, FBGN0038654, FBGN0033115	130	83	7918	2.2014828544949028	1.0	0.9965603933404714	99.89278983047973
GOTERM_MF_FAT	GO:0004857~enzyme inhibitor activity	3	1.4423076923076923	0.5284649185876482	FBGN0041182, FBGN0038654, FBGN0033115	130	108	7918	1.691880341880342	1.0	0.998869541442486	99.99660423718002
Annotation Cluster 22	Enrichment Score: 0.3429697142987011	7	5.38462	3.36538
Category	Term	Count	%	PValue	Genes	List Total	Pop Hits	Pop Total	Fold Enrichment	Bonferroni	Benjamini	FDR
GOTERM_MF_FAT	GO:0022834~ligand-gated channel activity	3	1.4423076923076923	0.316363651002026	FBGN0038837, FBGN0029090, FBGN0000038	130	70	7918	2.6103296703296706	1.0	0.9952756935883107	99.45169188625867
GOTERM_MF_FAT	GO:0015276~ligand-gated ion channel activity	3	1.4423076923076923	0.316363651002026	FBGN0038837, FBGN0029090, FBGN0000038	130	70	7918	2.6103296703296706	1.0	0.9952756935883107	99.45169188625867
GOTERM_MF_FAT	GO:0022838~substrate specific channel activity	5	2.403846153846154	0.33730428761271797	FBGN0051792, FBGN0038837, FBGN0029090, FBGN0034883, FBGN0000038	130	180	7918	1.6918803418803419	1.0	0.9961904942131748	99.64183657138864
GOTERM_MF_FAT	GO:0022803~passive transmembrane transporter activity	5	2.403846153846154	0.36336097149785485	FBGN0051792, FBGN0038837, FBGN0029090, FBGN0034883, FBGN0000038	130	187	7918	1.62854792266557	1.0	0.9972244493603919	99.79316815526398
GOTERM_MF_FAT	GO:0015267~channel activity	5	2.403846153846154	0.36336097149785485	FBGN0051792, FBGN0038837, FBGN0029090, FBGN0034883, FBGN0000038	130	187	7918	1.62854792266557	1.0	0.9972244493603919	99.79316815526398
SP_PIR_KEYWORDS	ionic channel	3	1.4423076923076923	0.5244580237633761	FBGN0038837, FBGN0029090, FBGN0000038	195	117	12980	1.7067718606180147	1.0	0.9651294510493246	99.9858889167823
GOTERM_MF_FAT	GO:0005216~ion channel activity	4	1.9230769230769231	0.5464904140615031	FBGN0051792, FBGN0038837, FBGN0029090, FBGN0000038	130	175	7918	1.3921758241758242	1.0	0.9990494806830691	99.99800828650758
GOTERM_MF_FAT	GO:0022836~gated channel activity	3	1.4423076923076923	0.5673097502067657	FBGN0038837, FBGN0029090, FBGN0000038	130	116	7918	1.5751989389920424	1.0	0.9992476024470269	99.99895321892585
GOTERM_BP_FAT	GO:0006811~ion transport	6	2.8846153846153846	0.675482260437159	FBGN0038613, FBGN0051792, FBGN0038837, FBGN0029090, FBGN0259111, FBGN0000038	131	346	7937	1.0506552530556414	1.0	0.9999973363553453	99.99999721561807
SP_PIR_KEYWORDS	ion transport	3	1.4423076923076923	0.7594580732440762	FBGN0038837, FBGN0029090, FBGN0000038	195	182	12980	1.0972104818258666	1.0	0.9943615886502416	99.9999958414426
Annotation Cluster 23	Enrichment Score: 0.3172061676063635
Category	Term	Count	%	PValue	Genes	List Total	Pop Hits	Pop Total	Fold Enrichment	Bonferroni	Benjamini	FDR
GOTERM_BP_FAT	GO:0002168~instar larval development	3	1.4423076923076923	0.18535434568954148	FBGN0004197, FBGN0004924, FBGN0038387	131	48	7937	3.786736641221374	1.0	0.9990130279919834	95.79509907788142
GOTERM_BP_FAT	GO:0002164~larval development	3	1.4423076923076923	0.3065001484403206	FBGN0004197, FBGN0004924, FBGN0038387	131	68	7937	2.6729905702739107	1.0	0.9998531253617511	99.65094292825547
GOTERM_BP_FAT	GO:0002165~instar larval or pupal development	4	1.9230769230769231	0.9708161424882127	FBGN0004197, FBGN0001189, FBGN0004924, FBGN0038387	131	418	7937	0.5797874283209759	1.0	0.999999998835681	100.0
GOTERM_BP_FAT	GO:0009791~post-embryonic development	4	1.9230769230769231	0.9763485343962873	FBGN0004197, FBGN0001189, FBGN0004924, FBGN0038387	131	434	7937	0.5584127765856404	1.0	0.9999999995392009	100.0
Annotation Cluster 24	Enrichment Score: 0.3074524022627276	6	4.58015	2.88462
Category	Term	Count	%	PValue	Genes	List Total	Pop Hits	Pop Total	Fold Enrichment	Bonferroni	Benjamini	FDR
GOTERM_BP_FAT	GO:0001667~ameboidal cell migration	3	1.4423076923076923	0.0960612767008879	FBGN0003295, FBGN0003041, FBGN0000150	131	32	7937	5.680104961832061	1.0	0.9965952342108787	79.01074745798418
GOTERM_BP_FAT	GO:0006928~cell motion	6	2.8846153846153846	0.5635819504862783	FBGN0003295, FBGN0005630, FBGN0000017, FBGN0035574, FBGN0003041, FBGN0000150	131	305	7937	1.1918908772368915	1.0	0.9999895847380005	99.99972859386634
GOTERM_BP_FAT	GO:0016477~cell migration	3	1.4423076923076923	0.7858492658477328	FBGN0003295, FBGN0003041, FBGN0000150	131	175	7937	1.038647764449291	1.0	0.9999992754313969	99.99999999548903
GOTERM_BP_FAT	GO:0048870~cell motility	3	1.4423076923076923	0.8159658371539229	FBGN0003295, FBGN0003041, FBGN0000150	131	187	7937	0.971996571008695	1.0	0.9999997054201266	99.99999999956668
GOTERM_BP_FAT	GO:0051674~localization of cell	3	1.4423076923076923	0.8360289774850326	FBGN0003295, FBGN0003041, FBGN0000150	131	196	7937	0.9273640754011528	1.0	0.9999997641508228	99.99999999992724
Annotation Cluster 25	Enrichment Score: 0.2862419696038033
Category	Term	Count	%	PValue	Genes	List Total	Pop Hits	Pop Total	Fold Enrichment	Bonferroni	Benjamini	FDR
GOTERM_CC_FAT	GO:0016021~integral to membrane	26	2011-05-12	0.4598800024876308	FBGN0037761, FBGN0035805, FBGN0037763, FBGN0028541, FBGN0003022, FBGN0003295, FBGN0038837, FBGN0029090, FBGN0034883, FBGN0259111, FBGN0031770, FBGN0029932, FBGN0052072, FBGN0036260, FBGN0034247, FBGN0031934, FBGN0034045, FBGN0033315, FBGN0032052, FBGN0051792, FBGN0004197, FBGN0036240, FBGN0003089, FBGN0027615, FBGN0053198, FBGN0000038	86	1360	4786	1.0639192886456907	1.0	0.9874769967260387	99.95328411497786
SP_PIR_KEYWORDS	transmembrane	17	8.173076923076923	0.48851726488252195	FBGN0031520, FBGN0034247, FBGN0036260, FBGN0035805, FBGN0031934, FBGN0003022, FBGN0034045, FBGN0033315, FBGN0004197, FBGN0038837, FBGN0029090, FBGN0027615, FBGN0003089, FBGN0034883, FBGN0053198, FBGN0029932, FBGN0000038	195	1039	12980	1.0891142864193875	1.0	0.9559197300634805	99.96635019865937
GOTERM_CC_FAT	GO:0031224~intrinsic to membrane	26	2011-05-12	0.49769749715151934	FBGN0037761, FBGN0035805, FBGN0037763, FBGN0028541, FBGN0003022, FBGN0003295, FBGN0038837, FBGN0029090, FBGN0034883, FBGN0259111, FBGN0031770, FBGN0029932, FBGN0052072, FBGN0036260, FBGN0034247, FBGN0031934, FBGN0034045, FBGN0033315, FBGN0032052, FBGN0051792, FBGN0004197, FBGN0036240, FBGN0003089, FBGN0027615, FBGN0053198, FBGN0000038	86	1382	4786	1.0469828021404772	1.0	0.9910982246117613	99.98107766263776
SP_PIR_KEYWORDS	membrane	17	8.173076923076923	0.6405340524308658	FBGN0004873, FBGN0036910, FBGN0034247, FBGN0036260, FBGN0035805, FBGN0031934, FBGN0003022, FBGN0034045, FBGN0033315, FBGN0004197, FBGN0038837, FBGN0029090, FBGN0003089, FBGN0038387, FBGN0053198, FBGN0029932, FBGN0000038	195	1139	12980	0.9934940681209337	1.0	0.9818986621784678	99.99949886260976
Annotation Cluster 26	Enrichment Score: 0.2671880076110474
Category	Term	Count	%	PValue	Genes	List Total	Pop Hits	Pop Total	Fold Enrichment	Bonferroni	Benjamini	FDR
GOTERM_BP_FAT	GO:0006350~transcription	12	5.769230769230769	0.1310607968818252	FBGN0025815, FBGN0001147, FBGN0002922, FBGN0005630, FBGN0031868, FBGN0038057, FBGN0028398, FBGN0014037, FBGN0038601, FBGN0030899, FBGN0011762, FBGN0000625	131	459	7937	1.5839944120141696	1.0	0.9980508532374921	88.60016327343035
SP_PIR_KEYWORDS	Transcription	9	4.326923076923077	0.23528933386482748	FBGN0025815, FBGN0001147, FBGN0002922, FBGN0005630, FBGN0031868, FBGN0028398, FBGN0030899, FBGN0011762, FBGN0000625	195	393	12980	1.5243687610099825	1.0	0.8914536364612577	95.92270044892915
SP_PIR_KEYWORDS	nucleus	16	7.6923076923076925	0.3191211298918829	FBGN0002922, FBGN0001147, FBGN0005630, FBGN0003022, FBGN0028398, FBGN0039828, FBGN0035956, FBGN0030899, FBGN0000625, FBGN0025815, FBGN0031868, FBGN0029714, FBGN0004924, FBGN0039559, FBGN0035336, FBGN0053197	195	869	12980	1.225576111652061	1.0	0.934598021155337	98.97933326242516
SP_PIR_KEYWORDS	transcription regulation	8	3.8461538461538463	0.3584584334653518	FBGN0025815, FBGN0001147, FBGN0002922, FBGN0005630, FBGN0031868, FBGN0028398, FBGN0030899, FBGN0000625	195	387	12980	1.3760021201881667	1.0	0.9290324504517563	99.49811032333051
SP_PIR_KEYWORDS	dna-binding	7	3.3653846153846154	0.595427512388023	FBGN0025815, FBGN0001147, FBGN0002922, FBGN0005630, FBGN0035956, FBGN0004924, FBGN0000625	195	417	12980	1.117383016663592	1.0	0.9763733829276752	99.99794734814508
GOTERM_MF_FAT	GO:0003677~DNA binding	14	6.730769230769231	0.6032122989545114	FBGN0028700, FBGN0001147, FBGN0005630, FBGN0002922, FBGN0030871, FBGN0035956, FBGN0030899, FBGN0000625, FBGN0025815, FBGN0038057, FBGN0004924, FBGN0038601, FBGN0053197, FBGN0000996	130	830	7918	1.0273586654309546	1.0	0.9995679486080836	99.99968017370895
GOTERM_MF_FAT	GO:0030528~transcription regulator activity	10	4.807692307692308	0.7919368399352175	FBGN0001147, FBGN0002922, FBGN0005630, FBGN0052971, FBGN0028398, FBGN0014037, FBGN0035956, FBGN0039559, FBGN0030899, FBGN0000625	130	682	7918	0.8930746672682157	1.0	0.9999899977417845	99.99999995352707
GOTERM_BP_FAT	GO:0006357~regulation of transcription from RNA polymerase II promoter	3	1.4423076923076923	0.8273663341172446	FBGN0005630, FBGN0052971, FBGN0030899	131	192	7937	0.9466841603053435	1.0	0.9999997308849918	99.99999999983875
GOTERM_BP_FAT	GO:0045449~regulation of transcription	11	5.288461538461538	0.855704497129105	FBGN0025815, FBGN0001147, FBGN0002922, FBGN0005630, FBGN0031868, FBGN0052971, FBGN0028398, FBGN0014037, FBGN0035956, FBGN0030899, FBGN0000625	131	799	7937	0.8341247169649085	1.0	0.999999731022288	99.99999999998991
GOTERM_BP_FAT	GO:0006355~regulation of transcription, DNA-dependent	7	3.3653846153846154	0.9425353631334659	FBGN0001147, FBGN0002922, FBGN0005630, FBGN0052971, FBGN0035956, FBGN0030899, FBGN0000625	131	612	7937	0.6929975552561991	1.0	0.9999999865932185	100.0
GOTERM_MF_FAT	GO:0003700~transcription factor activity	4	1.9230769230769231	0.9564757079589442	FBGN0001147, FBGN0002922, FBGN0035956, FBGN0000625	130	389	7918	0.6263001779711291	1.0	0.999999957517636	100.0
GOTERM_BP_FAT	GO:0051252~regulation of RNA metabolic process	7	3.3653846153846154	0.9711618438984541	FBGN0001147, FBGN0002922, FBGN0005630, FBGN0052971, FBGN0035956, FBGN0030899, FBGN0000625	131	678	7937	0.6255376162489585	1.0	0.9999999987487437	100.0
Annotation Cluster 27	Enrichment Score: 0.25044741039958135
Category	Term	Count	%	PValue	Genes	List Total	Pop Hits	Pop Total	Fold Enrichment	Bonferroni	Benjamini	FDR
GOTERM_BP_FAT	GO:0006397~mRNA processing	5	2.403846153846154	0.3932369620846351	FBGN0027784, FBGN0031868, FBGN0030789, FBGN0036314, FBGN0035294	131	194	7937	1.5615408829778863	1.0	0.9999311486983998	99.9557501587191
GOTERM_BP_FAT	GO:0016071~mRNA metabolic process	5	2.403846153846154	0.48476367322273994	FBGN0027784, FBGN0031868, FBGN0030789, FBGN0036314, FBGN0035294	131	219	7937	1.383282791313744	1.0	0.9999619277574298	99.99646654939937
GOTERM_BP_FAT	GO:0000377~RNA splicing, via transesterification reactions with bulged adenosine as nucleophile	3	1.4423076923076923	0.6154899900656672	FBGN0027784, FBGN0036314, FBGN0035294	131	126	7937	1.4425663395129042	1.0	0.9999959244569075	99.99996167283672
GOTERM_BP_FAT	GO:0000398~nuclear mRNA splicing, via spliceosome	3	1.4423076923076923	0.6154899900656672	FBGN0027784, FBGN0036314, FBGN0035294	131	126	7937	1.4425663395129042	1.0	0.9999959244569075	99.99996167283672
GOTERM_BP_FAT	GO:0000375~RNA splicing, via transesterification reactions	3	1.4423076923076923	0.6198128672566343	FBGN0027784, FBGN0036314, FBGN0035294	131	127	7937	1.4312075494379997	1.0	0.9999957434489805	99.999967818647
GOTERM_BP_FAT	GO:0008380~RNA splicing	3	1.4423076923076923	0.7021478352879222	FBGN0027784, FBGN0036314, FBGN0035294	131	148	7937	1.2281308025582833	1.0	0.9999961447139131	99.9999992602089
Annotation Cluster 28	Enrichment Score: 0.21480185668679247
Category	Term	Count	%	PValue	Genes	List Total	Pop Hits	Pop Total	Fold Enrichment	Bonferroni	Benjamini	FDR
GOTERM_BP_FAT	GO:0007601~visual perception	3	1.4423076923076923	0.31861234310762865	FBGN0004623, FBGN0036260, FBGN0053197	131	70	7937	2.596619411123228	1.0	0.9998416609499181	99.73416620046144
GOTERM_BP_FAT	GO:0050953~sensory perception of light stimulus	3	1.4423076923076923	0.3246507963706619	FBGN0004623, FBGN0036260, FBGN0053197	131	71	7937	2.5600473067412106	1.0	0.9998364178672173	99.76833969831885
SP_PIR_KEYWORDS	sensory transduction	3	1.4423076923076923	0.6022415691244432	FBGN0004623, FBGN0036260, FBGN0053197	195	135	12980	1.4792022792022792	1.0	0.9755850141248091	99.99832380634922
GOTERM_BP_FAT	GO:0050877~neurological system process	7	3.3653846153846154	0.8913553447543787	FBGN0005630, FBGN0000017, FBGN0004623, FBGN0036260, FBGN0039900, FBGN0026378, FBGN0053197	131	546	7937	0.7767664905069486	1.0	0.9999999031432625	99.99999999999987
GOTERM_BP_FAT	GO:0007600~sensory perception	3	1.4423076923076923	0.9443115029497604	FBGN0004623, FBGN0036260, FBGN0053197	131	276	7937	0.6585628941254563	1.0	0.9999999874051029	100.0
GOTERM_BP_FAT	GO:0050890~cognition	3	1.4423076923076923	0.9807829535262053	FBGN0004623, FBGN0036260, FBGN0053197	131	350	7937	0.5193238822246455	1.0	0.9999999997797698	100.0
Annotation Cluster 29	Enrichment Score: 0.19519152092786882
Category	Term	Count	%	PValue	Genes	List Total	Pop Hits	Pop Total	Fold Enrichment	Bonferroni	Benjamini	FDR
GOTERM_BP_FAT	GO:0022612~gland morphogenesis	3	1.4423076923076923	0.5607175414771512	FBGN0004197, FBGN0039779, FBGN0000625	131	114	7937	1.5944154278826839	1.0	0.9999905681478894	99.99969971181874
GOTERM_BP_FAT	GO:0007435~salivary gland morphogenesis	3	1.4423076923076923	0.5607175414771512	FBGN0004197, FBGN0039779, FBGN0000625	131	114	7937	1.5944154278826839	1.0	0.9999905681478894	99.99969971181874
GOTERM_BP_FAT	GO:0007431~salivary gland development	3	1.4423076923076923	0.6688121938295806	FBGN0004197, FBGN0039779, FBGN0000625	131	139	7937	1.3076500631555825	1.0	0.9999971733604426	99.99999618658562
GOTERM_BP_FAT	GO:0035272~exocrine system development	3	1.4423076923076923	0.6688121938295806	FBGN0004197, FBGN0039779, FBGN0000625	131	139	7937	1.3076500631555825	1.0	0.9999971733604426	99.99999618658562
GOTERM_BP_FAT	GO:0048732~gland development	3	1.4423076923076923	0.7515290014482244	FBGN0004197, FBGN0039779, FBGN0000625	131	163	7937	1.1151126305437173	1.0	0.9999988378454181	99.99999995510707
Annotation Cluster 30	Enrichment Score: 0.19436349801823502
Category	Term	Count	%	PValue	Genes	List Total	Pop Hits	Pop Total	Fold Enrichment	Bonferroni	Benjamini	FDR
GOTERM_MF_FAT	GO:0043169~cation binding	31	14.903846153846153	0.4282474455672007	FBGN0032635, FBGN0020655, FBGN0038349, FBGN0039779, FBGN0003189, FBGN0036569, FBGN0250907, FBGN0036212, FBGN0040290, FBGN0031868, FBGN0036314, FBGN0000150, FBGN0004873, FBGN0005630, FBGN0036910, FBGN0029155, FBGN0001089, FBGN0036723, FBGN0037794, FBGN0011762, FBGN0025815, FBGN0004197, FBGN0037977, FBGN0039782, FBGN0000017, FBGN0023171, FBGN0036030, FBGN0039073, FBGN0039559, FBGN0053197, FBGN00393…	130	1764	7918	1.0703732775161348	1.0	0.9969352864966091	99.95251312061653
GOTERM_MF_FAT	GO:0043167~ion binding	31	14.903846153846153	0.43923794892244195	FBGN0032635, FBGN0020655, FBGN0038349, FBGN0039779, FBGN0003189, FBGN0036569, FBGN0250907, FBGN0036212, FBGN0040290, FBGN0031868, FBGN0036314, FBGN0000150, FBGN0004873, FBGN0005630, FBGN0036910, FBGN0029155, FBGN0001089, FBGN0036723, FBGN0037794, FBGN0011762, FBGN0025815, FBGN0004197, FBGN0037977, FBGN0039782, FBGN0000017, FBGN0023171, FBGN0036030, FBGN0039073, FBGN0039559, FBGN0053197, FBGN00393…	130	1772	7918	1.0655408925160619	1.0	0.9970253857912639	99.96359278139587
GOTERM_MF_FAT	GO:0046872~metal ion binding	28	13.461538461538462	0.618976188395116	FBGN0032635, FBGN0020655, FBGN0038349, FBGN0039779, FBGN0003189, FBGN0036569, FBGN0040290, FBGN0036212, FBGN0031868, FBGN0036314, FBGN0000150, FBGN0004873, FBGN0005630, FBGN0036910, FBGN0029155, FBGN0036723, FBGN0037794, FBGN0011762, FBGN0004197, FBGN0025815, FBGN0039782, FBGN0000017, FBGN0023171, FBGN0036030, FBGN0039073, FBGN0039559, FBGN0053197, FBGN0039358	130	1718	7918	0.9926748455269992	1.0	0.9994726313136152	99.99981638190813
SP_PIR_KEYWORDS	metal-binding	12	5.769230769230769	0.6498394276193343	FBGN0025815, FBGN0036910, FBGN0036000, FBGN0005630, FBGN0029155, FBGN0031868, FBGN0036030, FBGN0039559, FBGN0000150, FBGN0053197, FBGN0003189, FBGN0011762	195	796	12980	1.0034789331271743	1.0	0.9818503956922878	99.9996334842851
SP_PIR_KEYWORDS	zinc-finger	5	2.403846153846154	0.6944958626300747	FBGN0025815, FBGN0005630, FBGN0031868, FBGN0039559, FBGN0053197	195	314	12980	1.0599379389188306	1.0	0.9879305165593102	99.99992799439178
SP_PIR_KEYWORDS	zinc	8	3.8461538461538463	0.764922862514797	FBGN0025815, FBGN0036000, FBGN0005630, FBGN0031868, FBGN0039559, FBGN0053197, FBGN0003189, FBGN0011762	195	577	12980	0.9228991689996889	1.0	0.9933752285635308	99.9999968384636
GOTERM_MF_FAT	GO:0046914~transition metal ion binding	20	9.615384615384617	0.7972649263686821	FBGN0036910, FBGN0005630, FBGN0032635, FBGN0020655, FBGN0038349, FBGN0039779, FBGN0003189, FBGN0037794, FBGN0011762, FBGN0036569, FBGN0025815, FBGN0040290, FBGN0036212, FBGN0039782, FBGN0000017, FBGN0031868, FBGN0039073, FBGN0036314, FBGN0039559, FBGN0053197	130	1354	7918	0.8996704919895466	1.0	0.9999894996579027	99.99999996741762
GOTERM_MF_FAT	GO:0008270~zinc ion binding	14	6.730769230769231	0.8696157894423968	FBGN0005630, FBGN0032635, FBGN0020655, FBGN0003189, FBGN0037794, FBGN0011762, FBGN0036569, FBGN0025815, FBGN0040290, FBGN0031868, FBGN0039073, FBGN0036314, FBGN0039559, FBGN0053197	130	1026	7918	0.8310991153096416	1.0	0.999997825096403	99.99999999992258
Annotation Cluster 31	Enrichment Score: 0.18578274638690584
Category	Term	Count	%	PValue	Genes	List Total	Pop Hits	Pop Total	Fold Enrichment	Bonferroni	Benjamini	FDR
GOTERM_CC_FAT	GO:0005739~mitochondrion	12	5.769230769230769	0.43561306286055934	FBGN0031684, FBGN0029155, FBGN0027579, FBGN0039765, FBGN0031934, FBGN0035805, FBGN0038437, FBGN0027615, FBGN0044511, FBGN0038387, FBGN0036381, FBGN0039358	86	571	4786	1.1695515822913698	1.0	0.9853616762561348	99.91925851331187
GOTERM_CC_FAT	GO:0031090~organelle membrane	9	4.326923076923077	0.5220731654546962	FBGN0038613, FBGN0031684, FBGN0027579, FBGN0035805, FBGN0003022, FBGN0003089, FBGN0027615, FBGN0032052, FBGN0038387	86	438	4786	1.1435170436444728	1.0	0.9924638168731377	99.9898140218539
GOTERM_CC_FAT	GO:0044429~mitochondrial part	8	3.8461538461538463	0.6038363735779957	FBGN0031684, FBGN0027579, FBGN0039765, FBGN0035805, FBGN0027615, FBGN0044511, FBGN0038387, FBGN0039358	86	411	4786	1.083234312227692	1.0	0.9961341269264846	99.99901490084304
GOTERM_CC_FAT	GO:0031966~mitochondrial membrane	5	2.403846153846154	0.6273098915666875	FBGN0031684, FBGN0027579, FBGN0035805, FBGN0027615, FBGN0038387	86	241	4786	1.1545884396410304	1.0	0.9967935538593843	99.9995395120686
GOTERM_CC_FAT	GO:0005740~mitochondrial envelope	5	2.403846153846154	0.6808641185087045	FBGN0031684, FBGN0027579, FBGN0035805, FBGN0027615, FBGN0038387	86	258	4786	1.0785109067964667	1.0	0.9984190386999191	99.99993325417054
GOTERM_CC_FAT	GO:0031967~organelle envelope	6	2.8846153846153846	0.7418740226001451	FBGN0031684, FBGN0027579, FBGN0035805, FBGN0003022, FBGN0027615, FBGN0038387	86	344	4786	0.97065981611682	1.0	0.9989329068261754	99.99999524425212
GOTERM_CC_FAT	GO:0031975~envelope	6	2.8846153846153846	0.7442143208371819	FBGN0031684, FBGN0027579, FBGN0035805, FBGN0003022, FBGN0027615, FBGN0038387	86	345	4786	0.9678463094034377	1.0	0.9987840124983316	99.99999575407399
GOTERM_CC_FAT	GO:0019866~organelle inner membrane	4	1.9230769230769231	0.7490399624487238	FBGN0031684, FBGN0003022, FBGN0027615, FBGN0038387	86	217	4786	1.0258278855428142	1.0	0.9986874920603401	99.99999665042962
GOTERM_CC_FAT	GO:0005743~mitochondrial inner membrane	3	1.4423076923076923	0.8772593139514624	FBGN0031684, FBGN0027615, FBGN0038387	86	200	4786	0.834767441860465	1.0	0.9998702767567689	99.99999999954525
Annotation Cluster 32	Enrichment Score: 0.18076841719950998
Category	Term	Count	%	PValue	Genes	List Total	Pop Hits	Pop Total	Fold Enrichment	Bonferroni	Benjamini	FDR
GOTERM_CC_FAT	GO:0044459~plasma membrane part	9	4.326923076923077	0.4313459254867648	FBGN0004197, FBGN0003295, FBGN0004873, FBGN0038837, FBGN0050054, FBGN0000017, FBGN0004623, FBGN0031934, FBGN0000038	86	405	4786	1.2366925064599483	1.0	0.9890658445895406	99.91132040842065
GOTERM_CC_FAT	GO:0005887~integral to plasma membrane	4	1.9230769230769231	0.6905422377011097	FBGN0004197, FBGN0003295, FBGN0031934, FBGN0000038	86	198	4786	1.1242659149635894	1.0	0.9983945946068498	99.99995451033898
GOTERM_CC_FAT	GO:0031226~intrinsic to plasma membrane	4	1.9230769230769231	0.7004004110391719	FBGN0004197, FBGN0003295, FBGN0031934, FBGN0000038	86	201	4786	1.1074858266805507	1.0	0.9980783542819927	99.99996960084178
GOTERM_CC_FAT	GO:0005886~plasma membrane	11	5.288461538461538	0.9069095833129995	FBGN0004197, FBGN0003295, FBGN0004873, FBGN0038837, FBGN0050054, FBGN0000017, FBGN0004623, FBGN0031934, FBGN0259111, FBGN0053198, FBGN0000038	86	781	4786	0.7838191942351785	1.0	0.9998902018301489	99.99999999998546
Annotation Cluster 33	Enrichment Score: 0.1783490290724162
Category	Term	Count	%	PValue	Genes	List Total	Pop Hits	Pop Total	Fold Enrichment	Bonferroni	Benjamini	FDR
GOTERM_BP_FAT	GO:0006928~cell motion	6	2.8846153846153846	0.5635819504862783	FBGN0003295, FBGN0005630, FBGN0000017, FBGN0035574, FBGN0003041, FBGN0000150	131	305	7937	1.1918908772368915	1.0	0.9999895847380005	99.99972859386634
GOTERM_BP_FAT	GO:0060541~respiratory system development	3	1.4423076923076923	0.7194455298323548	FBGN0003295, FBGN0035574, FBGN0000150	131	153	7937	1.187995809010627	1.0	0.9999975618164615	99.99999970660319
GOTERM_BP_FAT	GO:0007424~open tracheal system development	3	1.4423076923076923	0.7194455298323548	FBGN0003295, FBGN0035574, FBGN0000150	131	153	7937	1.187995809010627	1.0	0.9999975618164615	99.99999970660319
Annotation Cluster 34	Enrichment Score: 0.16163025230509834
Category	Term	Count	%	PValue	Genes	List Total	Pop Hits	Pop Total	Fold Enrichment	Bonferroni	Benjamini	FDR
SP_PIR_KEYWORDS	developmental protein	10	4.807692307692308	0.4175659437784265	FBGN0004197, FBGN0004873, FBGN0001147, FBGN0002922, FBGN0005630, FBGN0003089, FBGN0038387, FBGN0053197, FBGN0017545, FBGN0000625	195	540	12980	1.2326685660018992	1.0	0.9436651155444067	99.84154683089781
UP_SEQ_FEATURE	splice variant	7	3.3653846153846154	0.8677928274598462	FBGN0004873, FBGN0005630, FBGN0020910, FBGN0003089, FBGN0053197, FBGN0003189, FBGN0017545	42	604	2975	0.8209161147902869	1.0	1.0	99.99999999773223
SP_PIR_KEYWORDS	alternative splicing	7	3.3653846153846154	0.9035831341291687	FBGN0004873, FBGN0005630, FBGN0020910, FBGN0003089, FBGN0053197, FBGN0003189, FBGN0017545	195	616	12980	0.7564102564102564	1.0	0.9993980659588722	99.99999999992359
Annotation Cluster 35	Enrichment Score: 0.14692352013423635
Category	Term	Count	%	PValue	Genes	List Total	Pop Hits	Pop Total	Fold Enrichment	Bonferroni	Benjamini	FDR
GOTERM_CC_FAT	GO:0044429~mitochondrial part	8	3.8461538461538463	0.6038363735779957	FBGN0031684, FBGN0027579, FBGN0039765, FBGN0035805, FBGN0027615, FBGN0044511, FBGN0038387, FBGN0039358	86	411	4786	1.083234312227692	1.0	0.9961341269264846	99.99901490084304
GOTERM_CC_FAT	GO:0005759~mitochondrial matrix	3	1.4423076923076923	0.7747384041073679	FBGN0039765, FBGN0044511, FBGN0039358	86	157	4786	1.0633980151088729	1.0	0.9985025161825449	99.99999912730911
GOTERM_CC_FAT	GO:0031980~mitochondrial lumen	3	1.4423076923076923	0.7747384041073679	FBGN0039765, FBGN0044511, FBGN0039358	86	157	4786	1.0633980151088729	1.0	0.9985025161825449	99.99999912730911
Annotation Cluster 36	Enrichment Score: 0.14363711245200053
Category	Term	Count	%	PValue	Genes	List Total	Pop Hits	Pop Total	Fold Enrichment	Bonferroni	Benjamini	FDR
GOTERM_BP_FAT	GO:0016044~membrane organization	7	3.3653846153846154	0.42449595249826055	FBGN0041182, FBGN0027579, FBGN0031934, FBGN0028541, FBGN0003022, FBGN0243514, FBGN0027615	131	319	7937	1.3295125511498243	1.0	0.9999508999889863	99.98046423900028
GOTERM_BP_FAT	GO:0016192~vesicle-mediated transport	7	3.3653846153846154	0.6238652224777053	FBGN0041182, FBGN0243513, FBGN0028541, FBGN0243514, FBGN0039900, FBGN0033605, FBGN0026378	131	391	7937	1.0846918256183986	1.0	0.9999955270338798	99.99997273132794
GOTERM_BP_FAT	GO:0006909~phagocytosis	3	1.4423076923076923	0.8381329310733803	FBGN0041182, FBGN0028541, FBGN0243514	131	197	7937	0.9226566435463246	1.0	0.9999997141262513	99.99999999994041
GOTERM_BP_FAT	GO:0006897~endocytosis	3	1.4423076923076923	0.928471551389755	FBGN0041182, FBGN0028541, FBGN0243514	131	258	7937	0.7045091425528138	1.0	0.9999999634469232	100.0
GOTERM_BP_FAT	GO:0010324~membrane invagination	3	1.4423076923076923	0.928471551389755	FBGN0041182, FBGN0028541, FBGN0243514	131	258	7937	0.7045091425528138	1.0	0.9999999634469232	100.0
Annotation Cluster 37	Enrichment Score: 0.13759641503972125
Category	Term	Count	%	PValue	Genes	List Total	Pop Hits	Pop Total	Fold Enrichment	Bonferroni	Benjamini	FDR
SP_PIR_KEYWORDS	kinase	6	2.8846153846153846	0.21145917776441164	FBGN0000017, FBGN0044826, FBGN0036030, FBGN0036723, FBGN0035950, FBGN0000150	195	212	12980	1.8838896952104502	0.9999999999999996	0.8905602255943359	94.12056837284551
GOTERM_BP_FAT	GO:0006468~protein amino acid phosphorylation	4	1.9230769230769231	0.8024357598974277	FBGN0000017, FBGN0044826, FBGN0038167, FBGN0000150	131	259	7937	0.935718706711073	1.0	0.9999995253647661	99.99999999870262
INTERPRO	IPR017441:Protein kinase, ATP binding site	3	1.4423076923076923	0.8261452394015214	FBGN0000017, FBGN0044826, FBGN0038167	177	182	10196	0.9495250512199664	1.0	1.0	99.9999999976678
GOTERM_BP_FAT	GO:0016310~phosphorylation	6	2.8846153846153846	0.8331590424477769	FBGN0038613, FBGN0000017, FBGN0044826, FBGN0038167, FBGN0035950, FBGN0000150	131	425	7937	0.8553569824876516	1.0	0.9999997656127922	99.99999999990486
INTERPRO	IPR000719:Protein kinase, core	3	1.4423076923076923	0.891073665061687	FBGN0000017, FBGN0044826, FBGN0038167	177	216	10196	0.8000627746390458	1.0	1.0	99.99999999999663
GOTERM_BP_FAT	GO:0006793~phosphorus metabolic process	7	3.3653846153846154	0.8962657158528599	FBGN0038613, FBGN0036212, FBGN0000017, FBGN0044826, FBGN0038167, FBGN0035950, FBGN0000150	131	551	7937	0.7697177927709509	1.0	0.9999999085165246	99.99999999999993
GOTERM_BP_FAT	GO:0006796~phosphate metabolic process	7	3.3653846153846154	0.8962657158528599	FBGN0038613, FBGN0036212, FBGN0000017, FBGN0044826, FBGN0038167, FBGN0035950, FBGN0000150	131	551	7937	0.7697177927709509	1.0	0.9999999085165246	99.99999999999993
GOTERM_MF_FAT	GO:0004672~protein kinase activity	3	1.4423076923076923	0.9484629543785672	FBGN0000017, FBGN0044826, FBGN0038167	130	283	7918	0.6456645827670563	1.0	0.9999999174613514	100.0
Annotation Cluster 38	Enrichment Score: 0.13659813948532734
Category	Term	Count	%	PValue	Genes	List Total	Pop Hits	Pop Total	Fold Enrichment	Bonferroni	Benjamini	FDR
GOTERM_BP_FAT	GO:0034621~cellular macromolecular complex subunit organization	4	1.9230769230769231	0.6511283640958856	FBGN0025815, FBGN0031868, FBGN0035805, FBGN0027615	131	203	7937	1.1938480051141276	1.0	0.9999978929550472	99.99999147821747
GOTERM_BP_FAT	GO:0043933~macromolecular complex subunit organization	5	2.403846153846154	0.6815470237313426	FBGN0025815, FBGN0031868, FBGN0035805, FBGN0028398, FBGN0027615	131	281	7937	1.07807448860395	1.0	0.9999958053528998	99.99999791992265
GOTERM_BP_FAT	GO:0034622~cellular macromolecular complex assembly	3	1.4423076923076923	0.7575572393096612	FBGN0025815, FBGN0035805, FBGN0027615	131	165	7937	1.1015961138098542	1.0	0.9999989284755264	99.9999999692889
GOTERM_BP_FAT	GO:0006461~protein complex assembly	3	1.4423076923076923	0.7634598825179996	FBGN0035805, FBGN0028398, FBGN0027615	131	167	7937	1.0884033459797962	1.0	0.999998844824834	99.99999997901897
GOTERM_BP_FAT	GO:0070271~protein complex biogenesis	3	1.4423076923076923	0.7634598825179996	FBGN0035805, FBGN0028398, FBGN0027615	131	167	7937	1.0884033459797962	1.0	0.999998844824834	99.99999997901897
GOTERM_BP_FAT	GO:0065003~macromolecular complex assembly	4	1.9230769230769231	0.7731447803329254	FBGN0025815, FBGN0035805, FBGN0028398, FBGN0027615	131	246	7937	0.9851672562527151	1.0	0.9999989413634299	99.9999999890056
Annotation Cluster 39	Enrichment Score: 0.10404890830658595
Category	Term	Count	%	PValue	Genes	List Total	Pop Hits	Pop Total	Fold Enrichment	Bonferroni	Benjamini	FDR
GOTERM_BP_FAT	GO:0007447~imaginal disc pattern formation	3	1.4423076923076923	0.46875813246909154	FBGN0004197, FBGN0003295, FBGN0014037	131	96	7937	1.893368320610687	1.0	0.9999577905811217	99.99433015633062
GOTERM_BP_FAT	GO:0009953~dorsal/ventral pattern formation	3	1.4423076923076923	0.6530650790717917	FBGN0004197, FBGN0014037, FBGN0003089	131	135	7937	1.3463952502120442	1.0	0.9999976211501067	99.99999218086867
GOTERM_BP_FAT	GO:0045165~cell fate commitment	4	1.9230769230769231	0.7377780942190396	FBGN0004197, FBGN0003295, FBGN0004873, FBGN0038167	131	232	7937	1.0446170044748617	1.0	0.9999983106298121	99.99999989677359
GOTERM_BP_FAT	GO:0003002~regionalization	6	2.8846153846153846	0.8727894078592155	FBGN0004197, FBGN0003295, FBGN0001147, FBGN0014037, FBGN0003089, FBGN0038167	131	454	7937	0.8007196421965901	1.0	0.9999997950440356	99.99999999999855
GOTERM_BP_FAT	GO:0009880~embryonic pattern specification	3	1.4423076923076923	0.8966512347253802	FBGN0001147, FBGN0003089, FBGN0038167	131	231	7937	0.7868543670070387	1.0	0.9999998979007834	99.99999999999994
GOTERM_BP_FAT	GO:0007389~pattern specification process	6	2.8846153846153846	0.901324238251646	FBGN0004197, FBGN0003295, FBGN0001147, FBGN0014037, FBGN0003089, FBGN0038167	131	480	7937	0.7573473282442749	1.0	0.9999999156767966	99.99999999999997
GOTERM_BP_FAT	GO:0035282~segmentation	3	1.4423076923076923	0.9304205849020049	FBGN0004197, FBGN0001147, FBGN0038167	131	260	7937	0.6990898414562536	1.0	0.9999999651345549	100.0
GOTERM_BP_FAT	GO:0007444~imaginal disc development	3	1.4423076923076923	0.9923944389822364	FBGN0004197, FBGN0003295, FBGN0014037	131	412	7937	0.44117320091899503	1.0	0.9999999999982833	100.0
Annotation Cluster 40	Enrichment Score: 0.09840087662947399
Category	Term	Count	%	PValue	Genes	List Total	Pop Hits	Pop Total	Fold Enrichment	Bonferroni	Benjamini	FDR
GOTERM_MF_FAT	GO:0005525~GTP binding	3	1.4423076923076923	0.7913065325310371	FBGN0050054, FBGN0020655, FBGN0000150	130	178	7918	1.026534140017286	1.0	0.9999919914170202	99.99999995156246
GOTERM_MF_FAT	GO:0032561~guanyl ribonucleotide binding	3	1.4423076923076923	0.7989981219579181	FBGN0050054, FBGN0020655, FBGN0000150	130	181	7918	1.00951976200595	1.0	0.9999875683489499	99.99999997103043
GOTERM_MF_FAT	GO:0019001~guanyl nucleotide binding	3	1.4423076923076923	0.8015061528245205	FBGN0050054, FBGN0020655, FBGN0000150	130	182	7918	1.0039729501267964	1.0	0.9999857741680789	99.99999997560514
Annotation Cluster 41	Enrichment Score: 0.09577131783575817
Category	Term	Count	%	PValue	Genes	List Total	Pop Hits	Pop Total	Fold Enrichment	Bonferroni	Benjamini	FDR
GOTERM_BP_FAT	GO:0007267~cell-cell signaling	4	1.9230769230769231	0.6768757349548492	FBGN0004197, FBGN0000017, FBGN0039900, FBGN0026378	131	211	7937	1.1485836257733077	1.0	0.999996988573573	99.99999739480737
GOTERM_BP_FAT	GO:0007268~synaptic transmission	3	1.4423076923076923	0.8206039052824364	FBGN0000017, FBGN0039900, FBGN0026378	131	189	7937	0.9617108930086029	1.0	0.9999996783350793	99.99999999970795
GOTERM_BP_FAT	GO:0019226~transmission of nerve impulse	3	1.4423076923076923	0.8360289774850326	FBGN0000017, FBGN0039900, FBGN0026378	131	196	7937	0.9273640754011528	1.0	0.9999997641508228	99.99999999992724
GOTERM_BP_FAT	GO:0050877~neurological system process	7	3.3653846153846154	0.8913553447543787	FBGN0005630, FBGN0000017, FBGN0004623, FBGN0036260, FBGN0039900, FBGN0026378, FBGN0053197	131	546	7937	0.7767664905069486	1.0	0.9999999031432625	99.99999999999987
Annotation Cluster 42	Enrichment Score: 0.09272042191175993
Category	Term	Count	%	PValue	Genes	List Total	Pop Hits	Pop Total	Fold Enrichment	Bonferroni	Benjamini	FDR
GOTERM_BP_FAT	GO:0009994~oocyte differentiation	3	1.4423076923076923	0.6649298012109296	FBGN0004873, FBGN0003089, FBGN0038167	131	138	7937	1.3171257882509126	1.0	0.9999977346491964	99.99999543380899
GOTERM_BP_FAT	GO:0048477~oogenesis	9	4.326923076923077	0.6652793102044124	FBGN0025815, FBGN0004873, FBGN0040290, FBGN0000017, FBGN0004924, FBGN0003089, FBGN0038167, FBGN0000996, FBGN0017545	131	539	7937	1.0116699004376213	1.0	0.9999973194536753	99.99999550688214
GOTERM_BP_FAT	GO:0007292~female gamete generation	9	4.326923076923077	0.6795115200139211	FBGN0025815, FBGN0004873, FBGN0040290, FBGN0000017, FBGN0004924, FBGN0003089, FBGN0038167, FBGN0000996, FBGN0017545	131	546	7937	0.9986997735089339	1.0	0.9999967497489154	99.99999770462597
GOTERM_BP_FAT	GO:0007281~germ cell development	4	1.9230769230769231	0.7659074203183001	FBGN0004873, FBGN0031934, FBGN0003089, FBGN0038167	131	243	7937	0.9973298149718844	1.0	0.9999987802874433	99.99999998213511
GOTERM_BP_FAT	GO:0007276~gamete generation	10	4.807692307692308	0.8397475596470472	FBGN0025815, FBGN0004873, FBGN0040290, FBGN0000017, FBGN0031934, FBGN0004924, FBGN0003089, FBGN0038167, FBGN0000996, FBGN0017545	131	715	7937	0.8473816260075802	1.0	0.9999996951892003	99.99999999994897
GOTERM_BP_FAT	GO:0003006~reproductive developmental process	7	3.3653846153846154	0.8447009014142808	FBGN0025815, FBGN0004873, FBGN0031934, FBGN0003089, FBGN0038167, FBGN0039559, FBGN0000996	131	506	7937	0.8381709561596717	1.0	0.9999996848343573	99.9999999999686
GOTERM_BP_FAT	GO:0030707~ovarian follicle cell development	3	1.4423076923076923	0.8521943346665735	FBGN0025815, FBGN0038167, FBGN0000996	131	204	7937	0.8909968567579704	1.0	0.9999997177412571	99.99999999998538
GOTERM_BP_FAT	GO:0032989~cellular component morphogenesis	7	3.3653846153846154	0.8601450946333857	FBGN0025815, FBGN0005630, FBGN0000017, FBGN0031934, FBGN0035574, FBGN0038167, FBGN0000996	131	518	7937	0.818753868372189	1.0	0.9999997574057136	99.99999999999378
GOTERM_BP_FAT	GO:0019953~sexual reproduction	10	4.807692307692308	0.8620846469162571	FBGN0025815, FBGN0004873, FBGN0040290, FBGN0000017, FBGN0031934, FBGN0004924, FBGN0003089, FBGN0038167, FBGN0000996, FBGN0017545	131	735	7937	0.8243236225788024	1.0	0.9999997496876655	99.99999999999498
GOTERM_BP_FAT	GO:0032504~multicellular organism reproduction	10	4.807692307692308	0.901779866220359	FBGN0025815, FBGN0004873, FBGN0040290, FBGN0000017, FBGN0031934, FBGN0004924, FBGN0003089, FBGN0038167, FBGN0000996, FBGN0017545	131	778	7937	0.778763319531388	1.0	0.9999999065906364	99.99999999999997
GOTERM_BP_FAT	GO:0048609~reproductive process in a multicellular organism	10	4.807692307692308	0.901779866220359	FBGN0025815, FBGN0004873, FBGN0040290, FBGN0000017, FBGN0031934, FBGN0004924, FBGN0003089, FBGN0038167, FBGN0000996, FBGN0017545	131	778	7937	0.778763319531388	1.0	0.9999999065906364	99.99999999999997
GOTERM_BP_FAT	GO:0048610~reproductive cellular process	6	2.8846153846153846	0.9193671312939875	FBGN0025815, FBGN0004873, FBGN0031934, FBGN0003089, FBGN0038167, FBGN0000996	131	500	7937	0.7270534351145037	1.0	0.9999999383668687	100.0
Annotation Cluster 43	Enrichment Score: 0.0815470286005721
Category	Term	Count	%	PValue	Genes	List Total	Pop Hits	Pop Total	Fold Enrichment	Bonferroni	Benjamini	FDR
UP_SEQ_FEATURE	disulfide bond	4	1.9230769230769231	0.7039408361885551	FBGN0004197, FBGN0031670, FBGN0250907, FBGN0000038	42	258	2975	1.0981912144702841	1.0	1.0	99.9999604897891
UP_SEQ_FEATURE	signal peptide	6	2.8846153846153846	0.7047848018274376	FBGN0004197, FBGN0031670, FBGN0041182, FBGN0001189, FBGN0250907, FBGN0000038	42	419	2975	1.0143198090692123	1.0	1.0	99.99996183269768
SP_PIR_KEYWORDS	disulfide bond	4	1.9230769230769231	0.7612915877533243	FBGN0004197, FBGN0031670, FBGN0250907, FBGN0000038	195	265	12980	1.0047411707789067	1.0	0.9937925720423102	99.99999620417871
SP_PIR_KEYWORDS	signal	6	2.8846153846153846	0.7660169768258592	FBGN0004197, FBGN0031670, FBGN0041182, FBGN0001189, FBGN0250907, FBGN0000038	195	425	12980	0.9397285067873303	1.0	0.9926914905186105	99.99999700958242
UP_SEQ_FEATURE	transmembrane region	6	2.8846153846153846	0.9207920738913622	FBGN0004197, FBGN0035805, FBGN0003022, FBGN0003089, FBGN0053198, FBGN0000038	42	575	2975	0.7391304347826086	1.0	1.0	99.99999999999542
UP_SEQ_FEATURE	topological domain:Cytoplasmic	4	1.9230769230769231	0.9235307828181859	FBGN0004197, FBGN0003089, FBGN0053198, FBGN0000038	42	394	2975	0.71912013536379	1.0	1.0	99.99999999999702
UP_SEQ_FEATURE	glycosylation site:N-linked (GlcNAc...)	4	1.9230769230769231	0.9422437152440071	FBGN0004197, FBGN0001189, FBGN0003089, FBGN0000038	42	419	2975	0.6762132060461415	1.0	1.0	99.9999999999999
SP_PIR_KEYWORDS	glycoprotein	4	1.9230769230769231	0.9604294270300013	FBGN0004197, FBGN0001189, FBGN0003089, FBGN0000038	195	435	12980	0.6120837017388742	1.0	0.9999456916125545	100.0
Annotation Cluster 44	Enrichment Score: 0.07508046000779567
Category	Term	Count	%	PValue	Genes	List Total	Pop Hits	Pop Total	Fold Enrichment	Bonferroni	Benjamini	FDR
GOTERM_CC_FAT	GO:0015630~microtubule cytoskeleton	4	1.9230769230769231	0.7574350386426636	FBGN0002924, FBGN0040207, FBGN0026378, FBGN0000150	86	220	4786	1.0118393234672305	1.0	0.9982086279762455	99.99999780709673
GOTERM_CC_FAT	GO:0005856~cytoskeleton	5	2.403846153846154	0.8802653931971682	FBGN0004873, FBGN0002924, FBGN0040207, FBGN0026378, FBGN0000150	86	351	4786	0.7927516067050951	1.0	0.999857908155888	99.99999999966603
GOTERM_CC_FAT	GO:0044430~cytoskeletal part	4	1.9230769230769231	0.8928933739328903	FBGN0002924, FBGN0040207, FBGN0026378, FBGN0000150	86	287	4786	0.7756259622396888	1.0	0.999891183053869	99.99999999991662
Annotation Cluster 45	Enrichment Score: 0.05514146861407518
Category	Term	Count	%	PValue	Genes	List Total	Pop Hits	Pop Total	Fold Enrichment	Bonferroni	Benjamini	FDR
GOTERM_BP_FAT	GO:0006928~cell motion	6	2.8846153846153846	0.5635819504862783	FBGN0003295, FBGN0005630, FBGN0000017, FBGN0035574, FBGN0003041, FBGN0000150	131	305	7937	1.1918908772368915	1.0	0.9999895847380005	99.99972859386634
GOTERM_BP_FAT	GO:0007411~axon guidance	3	1.4423076923076923	0.6570563587576064	FBGN0005630, FBGN0000017, FBGN0035574	131	136	7937	1.3364952851369554	1.0	0.9999975104872387	99.99999346150092
GOTERM_BP_FAT	GO:0007409~axonogenesis	3	1.4423076923076923	0.8402126475371201	FBGN0005630, FBGN0000017, FBGN0035574	131	198	7937	0.9179967615082119	1.0	0.9999996560936034	99.9999999999512
GOTERM_BP_FAT	GO:0032989~cellular component morphogenesis	7	3.3653846153846154	0.8601450946333857	FBGN0025815, FBGN0005630, FBGN0000017, FBGN0031934, FBGN0035574, FBGN0038167, FBGN0000996	131	518	7937	0.818753868372189	1.0	0.9999997574057136	99.99999999999378
GOTERM_BP_FAT	GO:0030182~neuron differentiation	5	2.403846153846154	0.9088901850642526	FBGN0003295, FBGN0005630, FBGN0000017, FBGN0035574, FBGN0053197	131	409	7937	0.7406819836129827	1.0	0.9999999365783269	99.99999999999999
GOTERM_BP_FAT	GO:0032990~cell part morphogenesis	4	1.9230769230769231	0.9130873202585702	FBGN0005630, FBGN0000017, FBGN0031934, FBGN0035574	131	331	7937	0.7321786859159153	1.0	0.9999999398935981	100.0
GOTERM_BP_FAT	GO:0048812~neuron projection morphogenesis	3	1.4423076923076923	0.9516175986589523	FBGN0005630, FBGN0000017, FBGN0035574	131	286	7937	0.6355362195056852	1.0	0.9999999931241741	100.0
GOTERM_BP_FAT	GO:0031175~neuron projection development	3	1.4423076923076923	0.9522960853905919	FBGN0005630, FBGN0000017, FBGN0035574	131	287	7937	0.6333218075910313	1.0	0.9999999927702862	100.0
GOTERM_BP_FAT	GO:0048667~cell morphogenesis involved in neuron differentiation	3	1.4423076923076923	0.9529655523021461	FBGN0005630, FBGN0000017, FBGN0035574	131	288	7937	0.6311227735368957	1.0	0.9999999924042001	100.0
GOTERM_BP_FAT	GO:0000904~cell morphogenesis involved in differentiation	3	1.4423076923076923	0.9619975512000655	FBGN0005630, FBGN0000017, FBGN0035574	131	303	7937	0.5998790718766533	1.0	0.9999999968448936	100.0
GOTERM_BP_FAT	GO:0048858~cell projection morphogenesis	3	1.4423076923076923	0.970235239260292	FBGN0005630, FBGN0000017, FBGN0035574	131	320	7937	0.5680104961832061	1.0	0.9999999988670776	100.0
GOTERM_BP_FAT	GO:0000902~cell morphogenesis	4	1.9230769230769231	0.9787289106528033	FBGN0005630, FBGN0000017, FBGN0035574, FBGN0038167	131	442	7937	0.5483057580049048	1.0	0.9999999997090073	100.0
GOTERM_BP_FAT	GO:0048666~neuron development	3	1.4423076923076923	0.9799165425882941	FBGN0005630, FBGN0000017, FBGN0035574	131	347	7937	0.5238137140594408	1.0	0.9999999997564724	100.0
GOTERM_BP_FAT	GO:0030030~cell projection organization	3	1.4423076923076923	0.9846024238344048	FBGN0005630, FBGN0000017, FBGN0035574	131	365	7937	0.4979818048729478	1.0	0.9999999999260498	100.0
Annotation Cluster 46	Enrichment Score: 0.04568248422758166
Category	Term	Count	%	PValue	Genes	List Total	Pop Hits	Pop Total	Fold Enrichment	Bonferroni	Benjamini	FDR
GOTERM_MF_FAT	GO:0004252~serine-type endopeptidase activity	4	1.9230769230769231	0.8404798083510987	FBGN0038479, FBGN0003295, FBGN0051269, FBGN0039568	130	280	7918	0.8701098901098901	1.0	0.9999949243378864	99.99999999877583
INTERPRO	IPR018114:Peptidase S1/S6, chymotrypsin/Hap, active site	3	1.4423076923076923	0.8460833408205278	FBGN0038479, FBGN0051269, FBGN0039568	177	191	10196	0.9047830330996539	1.0	1.0	99.99999999957586
GOTERM_MF_FAT	GO:0004175~endopeptidase activity	6	2.8846153846153846	0.8735333333552537	FBGN0038479, FBGN0003295, FBGN0051269, FBGN0032442, FBGN0039568, FBGN0053198	130	457	7918	0.799663356337317	1.0	0.9999971535184515	99.99999999994901
SMART	SM00020:Tryp_SPc	3	1.4423076923076923	0.8776104725339746	FBGN0038479, FBGN0051269, FBGN0039568	70	248	4824	0.8336405529953916	1.0	0.999999999999608	99.99999995879372
INTERPRO	IPR001314:Peptidase S1A, chymotrypsin	3	1.4423076923076923	0.8815398578096347	FBGN0038479, FBGN0051269, FBGN0039568	177	210	10196	0.8229217110573043	1.0	1.0	99.99999999998913
GOTERM_MF_FAT	GO:0008236~serine-type peptidase activity	4	1.9230769230769231	0.8838037337161324	FBGN0038479, FBGN0003295, FBGN0051269, FBGN0039568	130	308	7918	0.791008991008991	1.0	0.9999973524666474	99.999999999984
GOTERM_MF_FAT	GO:0017171~serine hydrolase activity	4	1.9230769230769231	0.8864601328143218	FBGN0038479, FBGN0003295, FBGN0051269, FBGN0039568	130	310	7918	0.7859057071960298	1.0	0.9999971366759111	99.99999999998835
INTERPRO	IPR001254:Peptidase S1 and S6, chymotrypsin/Hap	3	1.4423076923076923	0.9309782429103258	FBGN0038479, FBGN0051269, FBGN0039568	177	248	10196	0.6968288682340077	1.0	1.0	99.99999999999999
GOTERM_MF_FAT	GO:0070011~peptidase activity, acting on L-amino acid peptides	7	3.3653846153846154	0.9406766374747821	FBGN0038479, FBGN0003295, FBGN0051269, FBGN0039073, FBGN0032442, FBGN0039568, FBGN0053198	130	612	7918	0.6966566113624938	1.0	0.9999998601564828	100.0
GOTERM_MF_FAT	GO:0008233~peptidase activity	7	3.3653846153846154	0.9588928649208719	FBGN0038479, FBGN0003295, FBGN0051269, FBGN0039073, FBGN0032442, FBGN0039568, FBGN0053198	130	648	7918	0.6579534662867996	1.0	0.9999999594903535	100.0
GOTERM_BP_FAT	GO:0006508~proteolysis	6	2.8846153846153846	0.9944065941236748	FBGN0038479, FBGN0051269, FBGN0035207, FBGN0039073, FBGN0032442, FBGN0039568	131	731	7937	0.49730057121375093	1.0	0.9999999999996239	100.0
Annotation Cluster 47	Enrichment Score: 0.03925231834792014
Category	Term	Count	%	PValue	Genes	List Total	Pop Hits	Pop Total	Fold Enrichment	Bonferroni	Benjamini	FDR
GOTERM_BP_FAT	GO:0048749~compound eye development	4	1.9230769230769231	0.8859648513909698	FBGN0004197, FBGN0003295, FBGN0053197, FBGN0000625	131	308	7937	0.7868543670070387	1.0	0.9999998955813709	99.99999999999973
GOTERM_BP_FAT	GO:0007423~sensory organ development	5	2.403846153846154	0.9098737639814722	FBGN0004197, FBGN0003295, FBGN0037351, FBGN0053197, FBGN0000625	131	410	7937	0.7388754421895364	1.0	0.9999999326387571	99.99999999999999
GOTERM_BP_FAT	GO:0001654~eye development	4	1.9230769230769231	0.9141229078889556	FBGN0004197, FBGN0003295, FBGN0053197, FBGN0000625	131	332	7937	0.7299733284282167	1.0	0.9999999277778568	100.0
GOTERM_BP_FAT	GO:0001745~compound eye morphogenesis	3	1.4423076923076923	0.9201529468647345	FBGN0003295, FBGN0053197, FBGN0000625	131	250	7937	0.7270534351145037	1.0	0.9999999342524027	100.0
GOTERM_BP_FAT	GO:0048592~eye morphogenesis	3	1.4423076923076923	0.938590511398282	FBGN0003295, FBGN0053197, FBGN0000625	131	269	7937	0.6757002185079032	1.0	0.999999982133022	100.0
