# Supplementary material for: Gene expression analysis of Drosophilaa Manf mutants reveals perturbations in membrane traffic and major metabolic changes
Source: BMC Genomics. 2012 Apr 11;13:134. doi: 10.1186/1471-2164-13-134 (PMC3364883; doi:10.1186/1471-2164-13-134)
Supplement: Additional file 7 — DAVID functional annotation clustering analysis of common upregulated genes in ManfmzΔ96 and ManfΔ96 mutants. An Excel file; 229 genes were upregulated in both Manf mutants and grouped into 45 functional clusters. [file 1471-2164-13-134-S7.XLSX]

## Sheet: common_upreg_mutants
Annotation Cluster 1	Enrichment Score: 2.8741440195054273
Category	Term	Count	%	PValue	Genes	List Total	Pop Hits	Pop Total	Fold Enrichment	Bonferroni	Benjamini	FDR
GOTERM_BP_FAT	GO:0019731~antibacterial humoral response	7	3.056768558951965	1.8744921173864976E-6	FBGN0000277, FBGN0000276, FBGN0012042, FBGN0014865, FBGN0041579, FBGN0010381, FBGN0000278, FBGN0035976	116	27	7937	17.739144316730524	0.001571464315368143	0.001571464315368143	0.002895303458061438
GOTERM_BP_FAT	GO:0050829~defense response to Gram-negative bacterium	7	3.056768558951965	3.629188342671474E-6	FBGN0000277, FBGN0014033, FBGN0000276, FBGN0012042, FBGN0014865, FBGN0010381, FBGN0000278, FBGN0035976	116	30	7937	15.965229885057473	0.0030402635548031354	0.001521288937417098	0.005605501504624133
GOTERM_BP_FAT	GO:0045087~innate immune response	10	4.366812227074235	6.527011318449914E-6	FBGN0029167, FBGN0000277, FBGN0034329, FBGN0000276, FBGN0012042, FBGN0015286, FBGN0014865, FBGN0041579, FBGN0010381, FBGN0000278, FBGN0035976	116	92	7937	7.437218890554724	0.005461213425035805	0.0018237284385314023	0.010081153834162748
GOTERM_BP_FAT	GO:0009617~response to bacterium	9	3.9301310043668125	1.850300129184453E-5	FBGN0034094, FBGN0000277, FBGN0014033, FBGN0000276, FBGN0012042, FBGN0014865, FBGN0041579, FBGN0010381, FBGN0000278, FBGN0035976	116	80	7937	7.697521551724138	0.015404283047965595	0.0038735189226846156	0.02857593757538135
SP_PIR_KEYWORDS	Antimicrobial	6	2.6200873362445414	2.5470235647759645E-5	FBGN0000277, FBGN0000276, FBGN0012042, FBGN0014865, FBGN0041579, FBGN0010381, FBGN0000278	217	22	12980	16.31336405529954	0.003635664990246701	0.003635664990246701	0.030159909126714624
SP_PIR_KEYWORDS	antibiotic	5	2.1834061135371177	4.7399253311512626E-5	FBGN0000277, FBGN0000276, FBGN0012042, FBGN0014865, FBGN0041579, FBGN0000278	217	13	12980	23.006026231832685	0.006755333320496604	0.0033833903252948883	0.05611990615443929
GOTERM_BP_FAT	GO:0042742~defense response to bacterium	8	3.4934497816593884	5.736709828239957E-5	FBGN0000277, FBGN0014033, FBGN0000276, FBGN0012042, FBGN0014865, FBGN0041579, FBGN0010381, FBGN0000278, FBGN0035976	116	69	7937	7.933033483258371	0.04699237668576961	0.009580289025581501	0.08857257837384669
GOTERM_BP_FAT	GO:0006955~immune response	11	4.8034934497816595	1.5944721561380413E-4	FBGN0029167, FBGN0000277, FBGN0014033, FBGN0034329, FBGN0000276, FBGN0012042, FBGN0015286, FBGN0014865, FBGN0041579, FBGN0010381, FBGN0000278, FBGN0035976	116	169	7937	4.453529891858804	0.12522352303532214	0.02205105458233203	0.24599891294375675
GOTERM_BP_FAT	GO:0006959~humoral immune response	8	3.4934497816593884	1.8686524098814088E-4	FBGN0029167, FBGN0000277, FBGN0000276, FBGN0012042, FBGN0014865, FBGN0041579, FBGN0010381, FBGN0000278, FBGN0035976	116	83	7937	6.594931449937682	0.14512035614448426	0.0221502266893705	0.2882430148631654
GOTERM_BP_FAT	GO:0006952~defense response	11	4.8034934497816595	1.93179604271764E-4	FBGN0029167, FBGN0000277, FBGN0014033, FBGN0034329, FBGN0000276, FBGN0012042, FBGN0015286, FBGN0014865, FBGN0041579, FBGN0010381, FBGN0000278, FBGN0035976	116	173	7937	4.350558102451664	0.1496381762335175	0.020057779894345207	0.29796944865739805
SP_PIR_KEYWORDS	innate immunity	7	3.056768558951965	2.368570880973364E-4	FBGN0000277, FBGN0034329, FBGN0000276, FBGN0012042, FBGN0014865, FBGN0041579, FBGN0000278, FBGN0035976	217	53	12980	7.900182592818016	0.03330725598562878	0.011228015153818771	0.28014689646034263
SP_PIR_KEYWORDS	immune response	7	3.056768558951965	2.9094679907681355E-4	FBGN0000277, FBGN0034329, FBGN0000276, FBGN0012042, FBGN0014865, FBGN0041579, FBGN0000278, FBGN0035976	217	55	12980	7.612903225806451	0.040757574270432806	0.010348938861689305	0.34402158901978286
GOTERM_BP_FAT	GO:0019730~antimicrobial humoral response	7	3.056768558951965	5.004655251053636E-4	FBGN0000277, FBGN0000276, FBGN0012042, FBGN0014865, FBGN0041579, FBGN0010381, FBGN0000278, FBGN0035976	116	70	7937	6.842241379310345	0.34295034240106625	0.04112980529265731	0.7702315164019202
GOTERM_CC_FAT	GO:0005576~extracellular region	19	8.296943231441048	0.0018203577548331293	FBGN0034329, FBGN0012042, FBGN0014865, FBGN0036229, FBGN0000278, FBGN0250908, FBGN0029167, FBGN0034094, FBGN0053265, FBGN0000277, FBGN0052284, FBGN0000276, FBGN0034160, FBGN0035049, FBGN0030013, FBGN0052304, FBGN0041579, FBGN0010381, FBGN0035412, FBGN0026178	82	512	4786	2.165920350609756	0.21520144376247585	0.21520144376247585	2.1079107609960013
GOTERM_BP_FAT	GO:0050832~defense response to fungus	4	1.7467248908296942	0.0060432202233253445	FBGN0000277, FBGN0000276, FBGN0014865, FBGN0010381, FBGN0000278	116	26	7937	10.526525198938991	0.9938150980464402	0.3454476271038718	8.937749143016294
GOTERM_BP_FAT	GO:0009620~response to fungus	4	1.7467248908296942	0.0074564610548054095	FBGN0000277, FBGN0000276, FBGN0014865, FBGN0010381, FBGN0000278	116	28	7937	9.77463054187192	0.9981254958730827	0.383089686494933	10.917218451013166
SP_PIR_KEYWORDS	signal	14	6.11353711790393	0.025605010469073666	FBGN0028956, FBGN0034329, FBGN0012042, FBGN0014865, FBGN0000278, FBGN0024236, FBGN0013984, FBGN0000277, FBGN0003328, FBGN0000276, FBGN0023495, FBGN0000079, FBGN0041579, FBGN0010381, FBGN0004919	217	425	12980	1.9703984819734344	0.9755031061961035	0.2862345085274295	26.448667388682722
GOTERM_BP_FAT	GO:0050830~defense response to Gram-positive bacterium	3	1.3100436681222707	0.046686494309025245	FBGN0000277, FBGN0000276, FBGN0014865, FBGN0000278	116	24	7937	8.55280172413793	1.0	0.7862266868387658	52.21681520012119
SP_PIR_KEYWORDS	amidation	3	1.3100436681222707	0.059866219378815394	FBGN0000277, FBGN0034329, FBGN0000276, FBGN0000278	217	24	12980	7.476958525345622	0.9998534043507987	0.4050537785190451	51.86194364115404
UP_SEQ_FEATURE	signal peptide	14	6.11353711790393	0.08689445193402169	FBGN0028956, FBGN0034329, FBGN0012042, FBGN0014865, FBGN0000278, FBGN0024236, FBGN0013984, FBGN0000277, FBGN0003328, FBGN0000276, FBGN0023495, FBGN0000079, FBGN0041579, FBGN0010381, FBGN0004919	63	419	2975	1.5778308141076636	0.9999999736955961	0.9998378136755816	67.75365860776039
GOTERM_CC_FAT	GO:0044421~extracellular region part	6	2.6200873362445414	0.11141355747221275	FBGN0000277, FBGN0000276, FBGN0012042, FBGN0034160, FBGN0035049, FBGN0041579, FBGN0000278	82	151	4786	2.3191729930544334	0.9999998496657938	0.6744280457825559	74.87207984106324
SP_PIR_KEYWORDS	polymorphism	5	2.1834061135371177	0.13694101908696074	FBGN0000277, FBGN0000276, FBGN0014865, FBGN0000079, FBGN0041579, FBGN0000278	217	119	12980	2.513263369864075	0.9999999992858523	0.5997432980403861	82.52023669766022
SP_PIR_KEYWORDS	Secreted	7	3.056768558951965	0.14316374719941122	FBGN0000277, FBGN0034329, FBGN0000276, FBGN0012042, FBGN0014865, FBGN0041579, FBGN0010381, FBGN0000278	217	212	12980	1.975045648204504	0.9999999997462593	0.6017251130103887	83.95581615016951
GOTERM_CC_FAT	GO:0005615~extracellular space	4	1.7467248908296942	0.160969040283034	FBGN0000277, FBGN0000276, FBGN0012042, FBGN0041579, FBGN0000278	82	82	4786	2.847114812611541	0.9999999999271428	0.7675098748493363	87.15445411316793
UP_SEQ_FEATURE	sequence variant	5	2.1834061135371177	0.6915229341465252	FBGN0000277, FBGN0000276, FBGN0014865, FBGN0000079, FBGN0041579, FBGN0000278	63	222	2975	1.0635635635635634	1.0	0.9999997102303599	99.99995627294985
Annotation Cluster 2	Enrichment Score: 2.267819900266908
Category	Term	Count	%	PValue	Genes	List Total	Pop Hits	Pop Total	Fold Enrichment	Bonferroni	Benjamini	FDR
GOTERM_MF_FAT	GO:0043169~cation binding	46	20.087336244541483	4.5216818023251486E-4	FBGN0030973, FBGN0015714, FBGN0051534, FBGN0033397, FBGN0039710, FBGN0033395, FBGN0000473, FBGN0038830, FBGN0024236, FBGN0034094, FBGN0013348, FBGN0041789, FBGN0033980, FBGN0051960, FBGN0005626, FBGN0039492, FBGN0040305, FBGN0015039, FBGN0001089, FBGN0033524, FBGN0036913, FBGN0051682, FBGN0259789, FBGN0011826, FBGN0013469, FBGN0052850, FBGN0002869, FBGN0039848, FBGN0038981, FBGN0041096, FBGN00510…	128	1764	7918	1.6131129535147393	0.12212747732041462	0.12212747732041462	0.5988065371467011
GOTERM_MF_FAT	GO:0043167~ion binding	46	20.087336244541483	5.018631130172971E-4	FBGN0030973, FBGN0015714, FBGN0051534, FBGN0033397, FBGN0039710, FBGN0033395, FBGN0000473, FBGN0038830, FBGN0024236, FBGN0034094, FBGN0013348, FBGN0041789, FBGN0033980, FBGN0051960, FBGN0005626, FBGN0039492, FBGN0040305, FBGN0015039, FBGN0001089, FBGN0033524, FBGN0036913, FBGN0051682, FBGN0259789, FBGN0011826, FBGN0013469, FBGN0052850, FBGN0002869, FBGN0039848, FBGN0038981, FBGN0041096, FBGN00510…	128	1772	7918	1.605830276523702	0.13460814016071665	0.06973559681170038	0.664414935323776
GOTERM_MF_FAT	GO:0046872~metal ion binding	44	19.213973799126638	9.819655895624666E-4	FBGN0030973, FBGN0015714, FBGN0051534, FBGN0033397, FBGN0039710, FBGN0033395, FBGN0000473, FBGN0038830, FBGN0024236, FBGN0034094, FBGN0013348, FBGN0041789, FBGN0033980, FBGN0051960, FBGN0005626, FBGN0039492, FBGN0040305, FBGN0015039, FBGN0033524, FBGN0036913, FBGN0051682, FBGN0259789, FBGN0011826, FBGN0013469, FBGN0052850, FBGN0002869, FBGN0039848, FBGN0038981, FBGN0041096, FBGN0051028, FBGN00634…	128	1718	7918	1.5842913271245636	0.24643879279557945	0.06829241024340504	1.2961984144678862
SP_PIR_KEYWORDS	metal-binding	26	11.353711790393014	0.0016418256680259384	FBGN0051534, FBGN0015714, FBGN0033397, FBGN0033395, FBGN0000473, FBGN0041789, FBGN0033980, FBGN0005626, FBGN0039492, FBGN0015039, FBGN0033524, FBGN0011826, FBGN0002869, FBGN0052850, FBGN0041096, FBGN0013984, FBGN0063485, FBGN0024244, FBGN0035049, FBGN0000079, FBGN0037555, FBGN0036122, FBGN0053192, FBGN0004919, FBGN0030735, FBGN0001325	217	796	12980	1.9537781071254892	0.20940860833814634	0.033010572268949656	1.9271788651860855
GOTERM_MF_FAT	GO:0046914~transition metal ion binding	32	13.973799126637553	0.021863003848063514	FBGN0015714, FBGN0051534, FBGN0033397, FBGN0033395, FBGN0000473, FBGN0024236, FBGN0034094, FBGN0041789, FBGN0033980, FBGN0005626, FBGN0039492, FBGN0040305, FBGN0015039, FBGN0033524, FBGN0259789, FBGN0011826, FBGN0013469, FBGN0052850, FBGN0002869, FBGN0039848, FBGN0041096, FBGN0038981, FBGN0063485, FBGN0024244, FBGN0035049, FBGN0037555, FBGN0036122, FBGN0053192, FBGN0035791, FBGN0004919, FBGN00307…	128	1354	7918	1.4619645494830131	0.9982816586365552	0.47093267019007656	25.43935718542032
SP_PIR_KEYWORDS	zinc	16	6.986899563318777	0.05842886641451681	FBGN0051534, FBGN0011826, FBGN0024236, FBGN0052850, FBGN0002869, FBGN0041096, FBGN0063485, FBGN0024244, FBGN0035049, FBGN0041789, FBGN0037555, FBGN0053192, FBGN0004919, FBGN0039492, FBGN0030735, FBGN0001325	217	577	12980	1.6586667092621137	0.9998176111076624	0.41613505777668935	50.98307849974083
GOTERM_MF_FAT	GO:0008270~zinc ion binding	20	8.73362445414847	0.28550572593973506	FBGN0051534, FBGN0259789, FBGN0011826, FBGN0013469, FBGN0024236, FBGN0052850, FBGN0002869, FBGN0041096, FBGN0063485, FBGN0024244, FBGN0035049, FBGN0041789, FBGN0037555, FBGN0053192, FBGN0004919, FBGN0035791, FBGN0039492, FBGN0030735, FBGN0001325, FBGN0040305	128	1026	7918	1.205835769980507	1.0	0.9685027320473468	98.84885216177624
Annotation Cluster 3	Enrichment Score: 2.0783063774355517
Category	Term	Count	%	PValue	Genes	List Total	Pop Hits	Pop Total	Fold Enrichment	Bonferroni	Benjamini	FDR
SP_PIR_KEYWORDS	iron	11	4.8034934497816595	7.592312032953188E-4	FBGN0038981, FBGN0015039, FBGN0015714, FBGN0033397, FBGN0033524, FBGN0033395, FBGN0033980, FBGN0000473, FBGN0036122, FBGN0011826, FBGN0005626	217	177	12980	3.717357910906298	0.10292095369384713	0.02148803034796709	0.8954559944452378
SP_PIR_KEYWORDS	Monooxygenase	8	3.4934497816593884	0.00123233928916343	FBGN0015039, FBGN0015714, FBGN0033397, FBGN0033524, FBGN0033395, FBGN0033980, FBGN0000473, FBGN0005626	217	98	12980	4.882911690021631	0.16166139078678332	0.02896121225732473	1.4497323461399425
SP_PIR_KEYWORDS	microsome	7	3.056768558951965	0.0018785872392205795	FBGN0015039, FBGN0015714, FBGN0033397, FBGN0033524, FBGN0033395, FBGN0033980, FBGN0000473	217	78	12980	5.368072787427626	0.23577315901891083	0.033052742775867894	2.2022672425484946
GOTERM_CC_FAT	GO:0005624~membrane fraction	8	3.4934497816593884	0.001939598165809808	FBGN0015039, FBGN0004574, FBGN0015714, FBGN0033397, FBGN0033524, FBGN0033395, FBGN0033980, FBGN0000473	82	106	4786	4.404970087436724	0.2275724459299766	0.12112142245357727	2.244558634192484
GOTERM_CC_FAT	GO:0005626~insoluble fraction	8	3.4934497816593884	0.0023991019198914745	FBGN0015039, FBGN0004574, FBGN0015714, FBGN0033397, FBGN0033524, FBGN0033395, FBGN0033980, FBGN0000473	82	110	4786	4.244789356984479	0.27346158605259885	0.10101414070340042	2.769513940738433
GOTERM_CC_FAT	GO:0000267~cell fraction	8	3.4934497816593884	0.0027957508407034804	FBGN0015039, FBGN0004574, FBGN0015714, FBGN0033397, FBGN0033524, FBGN0033395, FBGN0033980, FBGN0000473	82	113	4786	4.132095834232678	0.31089085615127376	0.08888750381229549	3.2205868916779457
GOTERM_MF_FAT	GO:0005506~iron ion binding	12	5.240174672489083	0.0029696970400797575	FBGN0038981, FBGN0015039, FBGN0034094, FBGN0015714, FBGN0033397, FBGN0033524, FBGN0033395, FBGN0033980, FBGN0000473, FBGN0036122, FBGN0011826, FBGN0005626	128	260	7918	2.8550480769230773	0.5753734566439992	0.13303574923711714	3.872590113847707
KEGG_PATHWAY	dme00903:Limonene and pinene degradation	7	3.056768558951965	0.0036943140502506315	FBGN0015039, FBGN0051075, FBGN0015714, FBGN0033397, FBGN0033395, FBGN0033980, FBGN0000473	38	86	2054	4.399632802937576	0.17201388906250714	0.17201388906250714	3.5171434004843016
GOTERM_CC_FAT	GO:0005792~microsome	7	3.056768558951965	0.003705869614103612	FBGN0015039, FBGN0015714, FBGN0033397, FBGN0033524, FBGN0033395, FBGN0033980, FBGN0000473	82	89	4786	4.590572759660182	0.38969484757094563	0.07900379768246146	4.248358827321164
GOTERM_CC_FAT	GO:0042598~vesicular fraction	7	3.056768558951965	0.003705869614103612	FBGN0015039, FBGN0015714, FBGN0033397, FBGN0033524, FBGN0033395, FBGN0033980, FBGN0000473	82	89	4786	4.590572759660182	0.38969484757094563	0.07900379768246146	4.248358827321164
INTERPRO	IPR017973:Cytochrome P450, C-terminal region	7	3.056768558951965	0.003952317678292335	FBGN0015039, FBGN0015714, FBGN0033397, FBGN0033524, FBGN0033395, FBGN0033980, FBGN0000473	182	85	10196	4.613574660633485	0.7634259793830063	0.7634259793830063	5.302051180059508
INTERPRO	IPR001128:Cytochrome P450	7	3.056768558951965	0.0041875190560053555	FBGN0015039, FBGN0015714, FBGN0033397, FBGN0033524, FBGN0033395, FBGN0033980, FBGN0000473	182	86	10196	4.559928443649374	0.7829130471636654	0.5340740908295241	5.609204167434068
GOTERM_CC_FAT	GO:0019898~extrinsic to membrane	9	3.9301310043668125	0.004204103946473368	FBGN0015039, FBGN0004574, FBGN0015714, FBGN0033397, FBGN0033524, FBGN0033395, FBGN0033980, FBGN0000473, FBGN0026178	82	154	4786	3.4109914475768135	0.4289762537672376	0.07692644342837984	4.806763889824284
COG_ONTOLOGY	Secondary metabolites biosynthesis, transport, and catabolism	7	3.056768558951965	0.004881151220538795	FBGN0015039, FBGN0015714, FBGN0033397, FBGN0033524, FBGN0033395, FBGN0033980, FBGN0000473	24	91	1237	3.96474358974359	0.05240125625244041	0.05240125625244041	3.0021585525370487
INTERPRO	IPR017972:Cytochrome P450, conserved site	7	3.056768558951965	0.005521671080400471	FBGN0015039, FBGN0015714, FBGN0033397, FBGN0033524, FBGN0033395, FBGN0033980, FBGN0000473	182	91	10196	4.30938292476754	0.8667406108299252	0.48922150271755527	7.334081710325457
SP_PIR_KEYWORDS	heme	7	3.056768558951965	0.010557884231323622	FBGN0015039, FBGN0015714, FBGN0033397, FBGN0033524, FBGN0033395, FBGN0033980, FBGN0000473	217	111	12980	3.772159256030224	0.7808072980668759	0.1408230663138269	11.812099092433492
INTERPRO	IPR002401:Cytochrome P450, E-class, group I	6	2.6200873362445414	0.011772683056069443	FBGN0015714, FBGN0033397, FBGN0033524, FBGN0033395, FBGN0033980, FBGN0000473	182	77	10196	4.365348936777508	0.9865755935835423	0.512491137420366	15.033399364849764
UP_SEQ_FEATURE	metal ion-binding site:Iron (heme axial ligand)	7	3.056768558951965	0.013804173859871406	FBGN0015039, FBGN0015714, FBGN0033397, FBGN0033524, FBGN0033395, FBGN0033980, FBGN0000473	63	96	2975	3.4432870370370368	0.9306691144756858	0.9306691144756858	15.891388991207666
GOTERM_MF_FAT	GO:0046906~tetrapyrrole binding	7	3.056768558951965	0.024824027472707004	FBGN0015039, FBGN0015714, FBGN0033397, FBGN0033524, FBGN0033395, FBGN0033980, FBGN0000473	128	140	7918	3.09296875	0.9992823681128479	0.42701099721459856	28.381667686139277
GOTERM_MF_FAT	GO:0020037~heme binding	7	3.056768558951965	0.024824027472707004	FBGN0015039, FBGN0015714, FBGN0033397, FBGN0033524, FBGN0033395, FBGN0033980, FBGN0000473	128	140	7918	3.09296875	0.9992823681128479	0.42701099721459856	28.381667686139277
SP_PIR_KEYWORDS	endoplasmic reticulum	7	3.056768558951965	0.03329366187578222	FBGN0015039, FBGN0015714, FBGN0033397, FBGN0033524, FBGN0033395, FBGN0033980, FBGN0000473	217	144	12980	2.9077060931899643	0.9921091654002847	0.33202494404265415	33.03537702650867
GOTERM_BP_FAT	GO:0055114~oxidation reduction	16	6.986899563318777	0.03351010430140546	FBGN0015039, FBGN0020496, FBGN0051075, FBGN0015714, FBGN0033397, FBGN0033524, FBGN0033395, FBGN0000473, FBGN0037974, FBGN0051674, FBGN0039848, FBGN0051028, FBGN0038981, FBGN0033980, FBGN0005626, FBGN0039358	116	620	7937	1.7657397107897663	0.9999999999996193	0.6962453686768497	40.93127384179105
PIR_SUPERFAMILY	PIRSF000051:cytochrome P450 CYP3A5	4	1.7467248908296942	0.03831123133838685	FBGN0015039, FBGN0015714, FBGN0033980, FBGN0000473	54	37	2596	5.197197197197196	0.8833459227061823	0.8833459227061823	31.902587894455536
SP_PIR_KEYWORDS	oxidoreductase	15	6.550218340611353	0.08557171171041751	FBGN0015039, FBGN0020496, FBGN0051075, FBGN0015714, FBGN0033397, FBGN0033524, FBGN0033395, FBGN0000473, FBGN0037974, FBGN0051674, FBGN0039848, FBGN0038981, FBGN0033980, FBGN0005626, FBGN0039358	217	561	12980	1.5993494171862295	0.9999972177231811	0.5086900333136648	65.33427313157381
GOTERM_MF_FAT	GO:0009055~electron carrier activity	7	3.056768558951965	0.10567459402197901	FBGN0015039, FBGN0015714, FBGN0033397, FBGN0033524, FBGN0033395, FBGN0033980, FBGN0000473	128	202	7918	2.1436417079207923	0.9999999999999892	0.7838295303856598	77.30812727477606
GOTERM_CC_FAT	GO:0005783~endoplasmic reticulum	7	3.056768558951965	0.3486317382052779	FBGN0015039, FBGN0015714, FBGN0033397, FBGN0033524, FBGN0033395, FBGN0033980, FBGN0000473	82	284	4786	1.4385949845413948	1.0	0.9421974700854865	99.33455091392572
Annotation Cluster 4	Enrichment Score: 1.9018737456044057
Category	Term	Count	%	PValue	Genes	List Total	Pop Hits	Pop Total	Fold Enrichment	Bonferroni	Benjamini	FDR
GOTERM_MF_FAT	GO:0017124~SH3 domain binding	4	1.7467248908296942	7.975478618645592E-4	FBGN0033988, FBGN0013984, FBGN0015778, FBGN0000414	128	12	7918	20.619791666666668	0.20529589520877123	0.0737352174647199	1.0539575558823011
SP_PIR_KEYWORDS	sh3-binding	3	1.3100436681222707	0.007224825782092563	FBGN0033988, FBGN0013984, FBGN0000414	217	8	12980	22.43087557603687	0.6454480238857313	0.10882204577557952	8.228947595592484
GOTERM_MF_FAT	GO:0019904~protein domain specific binding	4	1.7467248908296942	0.009851893805185684	FBGN0033988, FBGN0013984, FBGN0015778, FBGN0000414	128	28	7918	8.837053571428571	0.9422374426446044	0.29982628730258254	12.320320239899019
GOTERM_BP_FAT	GO:0045165~cell fate commitment	5	2.1834061135371177	0.434911770439836	FBGN0033988, FBGN0015778, FBGN0000414, FBGN0003256, FBGN0001325	116	232	7937	1.474620986920333	1.0	0.9931829040185327	99.9851685043281
Annotation Cluster 5	Enrichment Score: 1.8826925894402695
Category	Term	Count	%	PValue	Genes	List Total	Pop Hits	Pop Total	Fold Enrichment	Bonferroni	Benjamini	FDR
GOTERM_MF_FAT	GO:0004091~carboxylesterase activity	8	3.4934497816593884	0.0015991665640897174	FBGN0015572, FBGN0033999, FBGN0029831, FBGN0015571, FBGN0030013, FBGN0023495, FBGN0051146, FBGN0039470	128	107	7918	4.625	0.36930230474476156	0.08806423446598632	2.102936081437612
GOTERM_MF_FAT	GO:0004806~triacylglycerol lipase activity	4	1.7467248908296942	0.024201996281754942	FBGN0033999, FBGN0029831, FBGN0023495, FBGN0039470	128	39	7918	6.344551282051282	0.9991376998008039	0.4445586507677173	27.772626186724846
GOTERM_MF_FAT	GO:0016298~lipase activity	5	2.1834061135371177	0.0581001616839443	FBGN0033999, FBGN0029831, FBGN0030013, FBGN0023495, FBGN0039470	128	91	7918	3.3988667582417587	0.9999999673893064	0.6831230355359088	54.8364950121236
Annotation Cluster 6	Enrichment Score: 1.7830268028727174
Category	Term	Count	%	PValue	Genes	List Total	Pop Hits	Pop Total	Fold Enrichment	Bonferroni	Benjamini	FDR
GOTERM_MF_FAT	GO:0030247~polysaccharide binding	8	3.4934497816593884	0.003690841464433996	FBGN0029167, FBGN0053265, FBGN0014033, FBGN0052284, FBGN0052304, FBGN0036229, FBGN0035412, FBGN0035976	128	124	7918	3.9909274193548385	0.6552475978630923	0.14112568650488622	4.791822454221695
GOTERM_MF_FAT	GO:0001871~pattern binding	8	3.4934497816593884	0.003690841464433996	FBGN0029167, FBGN0053265, FBGN0014033, FBGN0052284, FBGN0052304, FBGN0036229, FBGN0035412, FBGN0035976	128	124	7918	3.9909274193548385	0.6552475978630923	0.14112568650488622	4.791822454221695
GOTERM_BP_FAT	GO:0006022~aminoglycan metabolic process	7	3.056768558951965	0.016889696344752837	FBGN0029167, FBGN0053265, FBGN0052284, FBGN0052304, FBGN0036229, FBGN0035412, FBGN0035976	116	142	7937	3.372935891209325	0.9999993787220736	0.5286637544572219	23.13400813055908
GOTERM_MF_FAT	GO:0008061~chitin binding	6	2.6200873362445414	0.02201417139507021	FBGN0029167, FBGN0053265, FBGN0052284, FBGN0052304, FBGN0036229, FBGN0035412	128	100	7918	3.7115625000000003	0.9983564694532271	0.44167266726182	25.5922363650916
GOTERM_BP_FAT	GO:0005976~polysaccharide metabolic process	7	3.056768558951965	0.02346107476483801	FBGN0029167, FBGN0053265, FBGN0052284, FBGN0052304, FBGN0036229, FBGN0035412, FBGN0035976	116	153	7937	3.1304372323642102	0.9999999977636483	0.6126769542981576	30.69815245555795
INTERPRO	IPR002557:Chitin binding protein, peritrophin-A	6	2.6200873362445414	0.023735883390420324	FBGN0029167, FBGN0053265, FBGN0052284, FBGN0052304, FBGN0036229, FBGN0035412	182	92	10196	3.653607262302914	0.999840593165265	0.7132516080007021	28.14073466118088
GOTERM_BP_FAT	GO:0006030~chitin metabolic process	6	2.6200873362445414	0.024649478314208446	FBGN0029167, FBGN0053265, FBGN0052284, FBGN0052304, FBGN0036229, FBGN0035412	116	114	7937	3.601179673321234	0.9999999991949097	0.6139626735934556	31.98943748360036
GOTERM_MF_FAT	GO:0030246~carbohydrate binding	8	3.4934497816593884	0.033668896740372024	FBGN0029167, FBGN0053265, FBGN0014033, FBGN0052284, FBGN0052304, FBGN0036229, FBGN0035412, FBGN0035976	128	191	7918	2.5909685863874343	0.9999479673416825	0.50566687268993	36.54358309103309
SMART	SM00494:ChtBD2	6	2.6200873362445414	0.038317210600527354	FBGN0029167, FBGN0053265, FBGN0052284, FBGN0052304, FBGN0036229, FBGN0035412	99	92	4824	3.1778656126482216	0.9799005402861313	0.9799005402861313	35.18663820171992
Annotation Cluster 7	Enrichment Score: 1.608968356959419
Category	Term	Count	%	PValue	Genes	List Total	Pop Hits	Pop Total	Fold Enrichment	Bonferroni	Benjamini	FDR
GOTERM_CC_FAT	GO:0030054~cell junction	8	3.4934497816593884	0.007153065395747622	FBGN0041096, FBGN0013984, FBGN0003328, FBGN0026192, FBGN0041789, FBGN0003256, FBGN0026178, FBGN0011202	82	134	4786	3.48452857662905	0.6151018683910285	0.11250027866033885	8.051340282481823
GOTERM_CC_FAT	GO:0005912~adherens junction	4	1.7467248908296942	0.044450214871488	FBGN0041096, FBGN0003328, FBGN0041789, FBGN0011202	82	47	4786	4.96730669434354	0.9976357606048007	0.395855321906464	41.2366760048851
GOTERM_CC_FAT	GO:0070161~anchoring junction	4	1.7467248908296942	0.046852079216388245	FBGN0041096, FBGN0003328, FBGN0041789, FBGN0011202	82	48	4786	4.8638211382113825	0.9983083109335394	0.38794015512315494	42.94076102507744
Annotation Cluster 8	Enrichment Score: 1.3910309672726304
Category	Term	Count	%	PValue	Genes	List Total	Pop Hits	Pop Total	Fold Enrichment	Bonferroni	Benjamini	FDR
GOTERM_MF_FAT	GO:0004091~carboxylesterase activity	8	3.4934497816593884	0.0015991665640897174	FBGN0015572, FBGN0033999, FBGN0029831, FBGN0015571, FBGN0030013, FBGN0023495, FBGN0051146, FBGN0039470	128	107	7918	4.625	0.36930230474476156	0.08806423446598632	2.102936081437612
INTERPRO	IPR002018:Carboxylesterase, type B	3	1.3100436681222707	0.12759127662651473	FBGN0015572, FBGN0015571, FBGN0051146	182	35	10196	4.801883830455259	1.0	0.9930464275743626	84.70625736449003
COG_ONTOLOGY	Lipid metabolism	3	1.3100436681222707	0.3289973611379574	FBGN0015572, FBGN0015571, FBGN0051146	24	63	1237	2.454365079365079	0.987584434386341	0.8885748429946854	91.67118973434634
Annotation Cluster 9	Enrichment Score: 1.185614980632665
Category	Term	Count	%	PValue	Genes	List Total	Pop Hits	Pop Total	Fold Enrichment	Bonferroni	Benjamini	FDR
INTERPRO	IPR004119:Protein of unknown function DUF227	4	1.7467248908296942	0.05876156117341175	FBGN0039328, FBGN0037934, FBGN0039319, FBGN0034480	182	50	10196	4.481758241758242	0.9999999997328997	0.9364179838935365	56.52907272158032
INTERPRO	IPR015897:CHK kinase-like	4	1.7467248908296942	0.05876156117341175	FBGN0039328, FBGN0037934, FBGN0039319, FBGN0034480	182	50	10196	4.481758241758242	0.9999999997328997	0.9364179838935365	56.52907272158032
SMART	SM00587:CHK	4	1.7467248908296942	0.08034676712393685	FBGN0039328, FBGN0037934, FBGN0039319, FBGN0034480	99	50	4824	3.898181818181819	0.9997696383465892	0.9848223304354459	60.53143943801768
Annotation Cluster 10	Enrichment Score: 0.8941082256637838
Category	Term	Count	%	PValue	Genes	List Total	Pop Hits	Pop Total	Fold Enrichment	Bonferroni	Benjamini	FDR
GOTERM_BP_FAT	GO:0007264~small GTPase mediated signal transduction	7	3.056768558951965	0.004900708612642004	FBGN0014009, FBGN0031762, FBGN0015778, FBGN0015286, FBGN0032633, FBGN0083940, FBGN0024555	116	109	7937	4.394099968364442	0.9837847427212851	0.3125109204621709	7.307487897726683
SP_PIR_KEYWORDS	gtp-binding	7	3.056768558951965	0.04160874908551332	FBGN0037391, FBGN0014009, FBGN0015286, FBGN0052396, FBGN0259923, FBGN0083940, FBGN0036122	217	152	12980	2.754668930390492	0.99770582691664	0.3734276231305098	39.54750607350789
GOTERM_MF_FAT	GO:0005525~GTP binding	7	3.056768558951965	0.06622198690678588	FBGN0037391, FBGN0014009, FBGN0015286, FBGN0052396, FBGN0259923, FBGN0083940, FBGN0036122	128	178	7918	2.4326720505617976	0.9999999973074152	0.7086697461317065	59.743016698906956
GOTERM_MF_FAT	GO:0032561~guanyl ribonucleotide binding	7	3.056768558951965	0.07058733680174287	FBGN0037391, FBGN0014009, FBGN0015286, FBGN0052396, FBGN0259923, FBGN0083940, FBGN0036122	128	181	7918	2.3923515193370166	0.9999999993016508	0.7106549644133444	62.171768456193746
GOTERM_MF_FAT	GO:0019001~guanyl nucleotide binding	7	3.056768558951965	0.07207878631317043	FBGN0037391, FBGN0014009, FBGN0015286, FBGN0052396, FBGN0259923, FBGN0083940, FBGN0036122	128	182	7918	2.379206730769231	0.9999999995602582	0.6978812664765227	62.97000866217468
GOTERM_MF_FAT	GO:0003924~GTPase activity	5	2.1834061135371177	0.15569599610454773	FBGN0037391, FBGN0014009, FBGN0015286, FBGN0052396, FBGN0083940	128	130	7918	2.379206730769231	1.0	0.8798737944923349	89.43380454369255
GOTERM_MF_FAT	GO:0032555~purine ribonucleotide binding	19	8.296943231441048	0.2216047495147631	FBGN0031170, FBGN0014009, FBGN0015286, FBGN0040299, FBGN0032243, FBGN0003169, FBGN0013984, FBGN0037391, FBGN0001217, FBGN0000489, FBGN0052396, FBGN0259923, FBGN0010303, FBGN0083940, FBGN0036122, FBGN0039692, FBGN0003256, FBGN0032437, FBGN0038889	128	923	7918	1.273378250270856	1.0	0.9442010478983511	96.40946659226776
GOTERM_MF_FAT	GO:0032553~ribonucleotide binding	19	8.296943231441048	0.2216047495147631	FBGN0031170, FBGN0014009, FBGN0015286, FBGN0040299, FBGN0032243, FBGN0003169, FBGN0013984, FBGN0037391, FBGN0001217, FBGN0000489, FBGN0052396, FBGN0259923, FBGN0010303, FBGN0083940, FBGN0036122, FBGN0039692, FBGN0003256, FBGN0032437, FBGN0038889	128	923	7918	1.273378250270856	1.0	0.9442010478983511	96.40946659226776
INTERPRO	IPR013753:Ras	3	1.3100436681222707	0.2950316160232592	FBGN0014009, FBGN0015286, FBGN0083940	182	61	10196	2.7551792469825256	1.0	0.9997931844093932	99.1846513353168
INTERPRO	IPR001806:Ras GTPase	3	1.3100436681222707	0.2950316160232592	FBGN0014009, FBGN0015286, FBGN0083940	182	61	10196	2.7551792469825256	1.0	0.9997931844093932	99.1846513353168
GOTERM_MF_FAT	GO:0017076~purine nucleotide binding	19	8.296943231441048	0.31952394287785435	FBGN0031170, FBGN0014009, FBGN0015286, FBGN0040299, FBGN0032243, FBGN0003169, FBGN0013984, FBGN0037391, FBGN0001217, FBGN0000489, FBGN0052396, FBGN0259923, FBGN0010303, FBGN0083940, FBGN0036122, FBGN0039692, FBGN0003256, FBGN0032437, FBGN0038889	128	989	7918	1.1884005308392316	1.0	0.978139573148561	99.39773681740422
SP_PIR_KEYWORDS	nucleotide-binding	15	6.550218340611353	0.3546899720869379	FBGN0031170, FBGN0014009, FBGN0015286, FBGN0040299, FBGN0032243, FBGN0037391, FBGN0013984, FBGN0001217, FBGN0000489, FBGN0052396, FBGN0010303, FBGN0259923, FBGN0083940, FBGN0036122, FBGN0003256	217	743	12980	1.207584149450168	1.0	0.8674193624539408	99.44138617326672
INTERPRO	IPR005225:Small GTP-binding protein	3	1.3100436681222707	0.45929112278068707	FBGN0014009, FBGN0015286, FBGN0083940	182	87	10196	1.931792345585449	1.0	0.9999405903318119	99.97879157834184
Annotation Cluster 11	Enrichment Score: 0.8853363736727927
Category	Term	Count	%	PValue	Genes	List Total	Pop Hits	Pop Total	Fold Enrichment	Bonferroni	Benjamini	FDR
SP_PIR_KEYWORDS	LIM domain	3	1.3100436681222707	0.10939250756973645	FBGN0063485, FBGN0051534, FBGN0041789	217	34	12980	5.277853076714557	0.999999936152007	0.5632254122118521	74.64043391477276
INTERPRO	IPR001781:Zinc finger, LIM-type	3	1.3100436681222707	0.12759127662651473	FBGN0063485, FBGN0051534, FBGN0041789	182	35	10196	4.801883830455259	1.0	0.9930464275743626	84.70625736449003
SMART	SM00132:LIM	3	1.3100436681222707	0.15819119926950653	FBGN0063485, FBGN0051534, FBGN0041789	99	35	4824	4.176623376623377	0.9999999667840882	0.9967854854716665	85.21169943831244
Annotation Cluster 12	Enrichment Score: 0.7994861714991229
Category	Term	Count	%	PValue	Genes	List Total	Pop Hits	Pop Total	Fold Enrichment	Bonferroni	Benjamini	FDR
GOTERM_MF_FAT	GO:0005509~calcium ion binding	10	4.366812227074235	0.015579377963939472	FBGN0030973, FBGN0013348, FBGN0035049, FBGN0036913, FBGN0030013, FBGN0000079, FBGN0051960, FBGN0038830, FBGN0011826, FBGN0039709	128	242	7918	2.556172520661157	0.9891346821569849	0.3949622214976495	18.821499163827447
SP_PIR_KEYWORDS	calcium	7	3.056768558951965	0.048635138901817934	FBGN0013348, FBGN0035049, FBGN0036913, FBGN0000079, FBGN0051960, FBGN0011826, FBGN0039709	217	158	12980	2.6500612494895877	0.9991989931237433	0.39905993405818807	44.59262751512527
INTERPRO	IPR011992:EF-Hand type	5	2.1834061135371177	0.10486717332990418	FBGN0030973, FBGN0013348, FBGN0036913, FBGN0051960, FBGN0038830	182	101	10196	2.7733652486127736	1.0	0.9886729707695681	78.2159087674138
INTERPRO	IPR018249:EF-HAND 2	4	1.7467248908296942	0.23803768705571454	FBGN0013348, FBGN0036913, FBGN0051960, FBGN0038830	182	95	10196	2.35882012724118	1.0	0.9995055324904571	97.6241649184926
INTERPRO	IPR018247:EF-HAND 1	4	1.7467248908296942	0.3005735992411006	FBGN0013348, FBGN0036913, FBGN0051960, FBGN0250908	182	108	10196	2.074888074888075	1.0	0.9997063155281637	99.26853884106318
INTERPRO	IPR002048:Calcium-binding EF-hand	3	1.3100436681222707	0.39201991361591676	FBGN0013348, FBGN0036913, FBGN0051960	182	76	10196	2.211393869288606	1.0	0.9998833764502261	99.89356838731254
INTERPRO	IPR018248:EF hand	3	1.3100436681222707	0.39201991361591676	FBGN0013348, FBGN0036913, FBGN0051960	182	76	10196	2.211393869288606	1.0	0.9998833764502261	99.89356838731254
SMART	SM00054:EFh	3	1.3100436681222707	0.46000015828044344	FBGN0013348, FBGN0036913, FBGN0051960	99	76	4824	1.9234449760765548	1.0	0.9999955549909398	99.89291118966118
Annotation Cluster 13	Enrichment Score: 0.7610101631465165
Category	Term	Count	%	PValue	Genes	List Total	Pop Hits	Pop Total	Fold Enrichment	Bonferroni	Benjamini	FDR
GOTERM_BP_FAT	GO:0030003~cellular cation homeostasis	3	1.3100436681222707	0.05396252235066715	FBGN0034094, FBGN0002869, FBGN0040305	116	26	7937	7.894893899204243	1.0	0.8216085568318596	57.54977775333734
GOTERM_BP_FAT	GO:0055080~cation homeostasis	3	1.3100436681222707	0.08217499839822043	FBGN0034094, FBGN0002869, FBGN0040305	116	33	7937	6.220219435736677	1.0	0.8944129390299705	73.40568919901733
GOTERM_BP_FAT	GO:0006873~cellular ion homeostasis	3	1.3100436681222707	0.1331447834433452	FBGN0034094, FBGN0002869, FBGN0040305	116	44	7937	4.665164576802508	1.0	0.950062218665754	88.9967249895717
GOTERM_BP_FAT	GO:0050801~ion homeostasis	3	1.3100436681222707	0.163306630442978	FBGN0034094, FBGN0002869, FBGN0040305	116	50	7937	4.105344827586207	1.0	0.9527778353015572	93.63265163566632
GOTERM_BP_FAT	GO:0055082~cellular chemical homeostasis	3	1.3100436681222707	0.16844889166483956	FBGN0034094, FBGN0002869, FBGN0040305	116	51	7937	4.024847870182556	1.0	0.9547377096362811	94.21099720644959
GOTERM_BP_FAT	GO:0048878~chemical homeostasis	3	1.3100436681222707	0.24794610622211843	FBGN0034094, FBGN0002869, FBGN0040305	116	66	7937	3.1101097178683386	1.0	0.9813984978968263	98.77385991288625
GOTERM_BP_FAT	GO:0042592~homeostatic process	4	1.7467248908296942	0.4219032395432203	FBGN0034094, FBGN0013984, FBGN0002869, FBGN0040305	116	163	7937	1.679077639094563	1.0	0.9924884738158327	99.97892063306094
GOTERM_BP_FAT	GO:0019725~cellular homeostasis	3	1.3100436681222707	0.4805299543161962	FBGN0034094, FBGN0002869, FBGN0040305	116	111	7937	1.8492544268406337	1.0	0.994394238698928	99.99595848313636
Annotation Cluster 14	Enrichment Score: 0.7411688412707139
Category	Term	Count	%	PValue	Genes	List Total	Pop Hits	Pop Total	Fold Enrichment	Bonferroni	Benjamini	FDR
GOTERM_BP_FAT	GO:0048619~embryonic hindgut morphogenesis	3	1.3100436681222707	0.07790897423398761	FBGN0024244, FBGN0003169, FBGN0001325	116	32	7937	6.414601293103448	1.0	0.8886680504350313	71.43096041817104
GOTERM_BP_FAT	GO:0048565~gut development	4	1.7467248908296942	0.0890141741403142	FBGN0003328, FBGN0024244, FBGN0003169, FBGN0001325	116	73	7937	3.7491733585262166	1.0	0.8997949344557578	76.30722019995815
GOTERM_BP_FAT	GO:0007442~hindgut morphogenesis	3	1.3100436681222707	0.12340469966130618	FBGN0024244, FBGN0003169, FBGN0001325	116	42	7937	4.887315270935961	1.0	0.9495417941814037	86.9240023610549
GOTERM_BP_FAT	GO:0007439~ectodermal gut development	3	1.3100436681222707	0.14305334049022422	FBGN0024244, FBGN0003169, FBGN0001325	116	46	7937	4.462331334332834	1.0	0.9473315326022143	90.78694890628296
GOTERM_BP_FAT	GO:0048567~ectodermal gut morphogenesis	3	1.3100436681222707	0.14305334049022422	FBGN0024244, FBGN0003169, FBGN0001325	116	46	7937	4.462331334332834	1.0	0.9473315326022143	90.78694890628296
GOTERM_BP_FAT	GO:0048547~gut morphogenesis	3	1.3100436681222707	0.14806528644527528	FBGN0024244, FBGN0003169, FBGN0001325	116	47	7937	4.367388114453411	1.0	0.9495960699173235	91.58498016210352
GOTERM_BP_FAT	GO:0055123~digestive system development	3	1.3100436681222707	0.15311284657246393	FBGN0024244, FBGN0003169, FBGN0001325	116	48	7937	4.276400862068965	1.0	0.9517385126889297	92.322982215886
GOTERM_BP_FAT	GO:0048546~digestive tract morphogenesis	3	1.3100436681222707	0.15311284657246393	FBGN0024244, FBGN0003169, FBGN0001325	116	48	7937	4.276400862068965	1.0	0.9517385126889297	92.322982215886
GOTERM_MF_FAT	GO:0016564~transcription repressor activity	4	1.7467248908296942	0.2545230696152981	FBGN0020496, FBGN0024244, FBGN0003169, FBGN0001325	128	109	7918	2.2700688073394497	1.0	0.9564188966109788	97.97721158046875
GOTERM_BP_FAT	GO:0003002~regionalization	8	3.4934497816593884	0.48900165770486437	FBGN0033988, FBGN0024244, FBGN0024509, FBGN0010303, FBGN0003256, FBGN0003169, FBGN0001325, FBGN0039709	116	454	7937	1.2056813003190034	1.0	0.9948277226431458	99.9968649523819
GOTERM_MF_FAT	GO:0030528~transcription regulator activity	8	3.4934497816593884	0.929510692406308	FBGN0017430, FBGN0000462, FBGN0020496, FBGN0024244, FBGN0004919, FBGN0003169, FBGN0001325, FBGN0040305	128	682	7918	0.7256231671554252	1.0	0.9999990702751388	99.99999999999994
Annotation Cluster 15	Enrichment Score: 0.7349586343131389
Category	Term	Count	%	PValue	Genes	List Total	Pop Hits	Pop Total	Fold Enrichment	Bonferroni	Benjamini	FDR
GOTERM_BP_FAT	GO:0048598~embryonic morphogenesis	12	5.240174672489083	4.1186047597708934E-4	FBGN0013984, FBGN0003328, FBGN0026192, FBGN0024244, FBGN0015279, FBGN0015286, FBGN0010303, FBGN0024555, FBGN0004919, FBGN0003256, FBGN0003169, FBGN0001325	116	226	7937	3.6330485199877938	0.2922201063346108	0.037674432279402925	0.6342711550602287
GOTERM_BP_FAT	GO:0016331~morphogenesis of embryonic epithelium	7	3.056768558951965	0.007779109352249784	FBGN0013984, FBGN0003328, FBGN0026192, FBGN0015286, FBGN0010303, FBGN0024555, FBGN0003169	116	120	7937	3.9913074712643684	0.998573014387427	0.3737550211926439	11.363460506026968
GOTERM_BP_FAT	GO:0048729~tissue morphogenesis	10	4.366812227074235	0.009465049642292278	FBGN0013984, FBGN0003328, FBGN0026192, FBGN0015778, FBGN0015286, FBGN0010303, FBGN0024555, FBGN0004919, FBGN0024236, FBGN0003169	116	247	7937	2.770138210247103	0.9996574172433731	0.4125317950235712	13.661411466839013
GOTERM_BP_FAT	GO:0007391~dorsal closure	6	2.6200873362445414	0.01205949405136596	FBGN0013984, FBGN0003328, FBGN0015286, FBGN0010303, FBGN0024555, FBGN0003169	116	95	7937	4.3214156079854815	0.9999620567504373	0.470707295860213	17.08907624855549
GOTERM_BP_FAT	GO:0009792~embryonic development ending in birth or egg hatching	9	3.9301310043668125	0.01583531770277954	FBGN0020496, FBGN0013984, FBGN0003328, FBGN0015279, FBGN0015286, FBGN0010303, FBGN0021814, FBGN0024555, FBGN0003169	116	224	7937	2.7491148399014778	0.9999984729122977	0.5451435560374829	21.85075482917772
GOTERM_BP_FAT	GO:0002009~morphogenesis of an epithelium	9	3.9301310043668125	0.01622581469956731	FBGN0013984, FBGN0003328, FBGN0026192, FBGN0015778, FBGN0015286, FBGN0010303, FBGN0024555, FBGN0024236, FBGN0003169	116	225	7937	2.736896551724138	0.9999989053902978	0.5335041994686189	22.328335593767278
GOTERM_CC_FAT	GO:0043235~receptor complex	4	1.7467248908296942	0.019168381932489775	FBGN0013984, FBGN0003328, FBGN0037212, FBGN0003169	82	34	4786	6.8665710186513635	0.9237810745089962	0.22695231812364502	20.2527314750953
GOTERM_BP_FAT	GO:0060429~epithelium development	9	3.9301310043668125	0.020523531913060694	FBGN0013984, FBGN0003328, FBGN0026192, FBGN0015778, FBGN0015286, FBGN0010303, FBGN0024555, FBGN0024236, FBGN0003169	116	235	7937	2.620432868672047	0.9999999722046925	0.5810149044913919	27.407237717596633
GOTERM_BP_FAT	GO:0001700~embryonic development via the syncytial blastoderm	8	3.4934497816593884	0.03551629271761816	FBGN0020496, FBGN0013984, FBGN0003328, FBGN0015279, FBGN0015286, FBGN0010303, FBGN0024555, FBGN0003169	116	214	7937	2.557847244601998	0.9999999999999334	0.7028767083065404	42.79700350629961
GOTERM_BP_FAT	GO:0040007~growth	5	2.1834061135371177	0.0751984068647439	FBGN0013984, FBGN0015279, FBGN0035049, FBGN0010303, FBGN0036007	116	110	7937	3.1101097178683386	1.0	0.8876710620558934	70.10587723735395
GOTERM_BP_FAT	GO:0048565~gut development	4	1.7467248908296942	0.0890141741403142	FBGN0003328, FBGN0024244, FBGN0003169, FBGN0001325	116	73	7937	3.7491733585262166	1.0	0.8997949344557578	76.30722019995815
GOTERM_MF_FAT	GO:0019899~enzyme binding	4	1.7467248908296942	0.08912276071920137	FBGN0013984, FBGN0010303, FBGN0036332, FBGN0011202	128	66	7918	3.7490530303030307	0.9999999999978892	0.7392514855637956	71.05093824960954
GOTERM_BP_FAT	GO:0048666~neuron development	9	3.9301310043668125	0.1300347502642361	FBGN0013984, FBGN0003328, FBGN0000414, FBGN0010303, FBGN0037555, FBGN0003256, FBGN0086656, FBGN0003169, FBGN0001325	116	347	7937	1.7746447381496573	1.0	0.9500523168794848	88.37090975816557
GOTERM_BP_FAT	GO:0030182~neuron differentiation	10	4.366812227074235	0.13807714287383807	FBGN0013984, FBGN0003328, FBGN0015778, FBGN0000414, FBGN0010303, FBGN0037555, FBGN0003256, FBGN0086656, FBGN0003169, FBGN0001325	116	409	7937	1.672919652643116	1.0	0.9486069463660888	89.92502127303207
SP_PIR_KEYWORDS	kinase	7	3.056768558951965	0.14316374719941122	FBGN0013984, FBGN0030300, FBGN0015279, FBGN0000489, FBGN0010303, FBGN0003256, FBGN0003169	217	212	12980	1.975045648204504	0.9999999997462593	0.6017251130103887	83.95581615016951
GOTERM_BP_FAT	GO:0016049~cell growth	3	1.3100436681222707	0.15311284657246393	FBGN0013984, FBGN0015279, FBGN0010303	116	48	7937	4.276400862068965	1.0	0.9517385126889297	92.322982215886
GOTERM_BP_FAT	GO:0007409~axonogenesis	6	2.6200873362445414	0.15952874627133448	FBGN0013984, FBGN0003328, FBGN0010303, FBGN0037555, FBGN0003169, FBGN0001325	116	198	7937	2.0734064785788924	1.0	0.952057291999755	93.17379544059771
GOTERM_BP_FAT	GO:0032535~regulation of cellular component size	4	1.7467248908296942	0.1729579371719895	FBGN0013984, FBGN0015279, FBGN0010303, FBGN0021814	116	99	7937	2.764541971438523	1.0	0.956020718220602	94.67732020545212
GOTERM_BP_FAT	GO:0048812~neuron projection morphogenesis	7	3.056768558951965	0.23409275952933423	FBGN0013984, FBGN0003328, FBGN0010303, FBGN0037555, FBGN0086656, FBGN0003169, FBGN0001325	116	286	7937	1.674674463467567	1.0	0.9816045291078175	98.37451157193622
GOTERM_BP_FAT	GO:0031175~neuron projection development	7	3.056768558951965	0.23647661884961163	FBGN0013984, FBGN0003328, FBGN0010303, FBGN0037555, FBGN0086656, FBGN0003169, FBGN0001325	116	287	7937	1.6688393608074015	1.0	0.9811536571488568	98.4509246518084
GOTERM_BP_FAT	GO:0048667~cell morphogenesis involved in neuron differentiation	7	3.056768558951965	0.23886817684011225	FBGN0013984, FBGN0003328, FBGN0010303, FBGN0037555, FBGN0086656, FBGN0003169, FBGN0001325	116	288	7937	1.6630447796934866	1.0	0.9807133919433121	98.5241984525487
GOTERM_BP_FAT	GO:0000904~cell morphogenesis involved in differentiation	7	3.056768558951965	0.275578117649856	FBGN0013984, FBGN0003328, FBGN0010303, FBGN0037555, FBGN0086656, FBGN0003169, FBGN0001325	116	303	7937	1.58071583020371	1.0	0.9801583155325824	99.31225404008111
GOTERM_BP_FAT	GO:0006928~cell motion	7	3.056768558951965	0.28057809928359334	FBGN0013984, FBGN0003328, FBGN0026192, FBGN0010303, FBGN0024236, FBGN0003169, FBGN0001325	116	305	7937	1.5703504804974562	1.0	0.9784492540363356	99.38202927881817
GOTERM_BP_FAT	GO:0008361~regulation of cell size	3	1.3100436681222707	0.29644276921295776	FBGN0013984, FBGN0015279, FBGN0010303	116	75	7937	2.736896551724138	1.0	0.981434540218593	99.56208958938159
GOTERM_BP_FAT	GO:0000902~cell morphogenesis	9	3.9301310043668125	0.310019695767039	FBGN0013984, FBGN0003328, FBGN0026192, FBGN0015778, FBGN0010303, FBGN0037555, FBGN0086656, FBGN0003169, FBGN0001325	116	442	7937	1.393216570447808	1.0	0.983371927003507	99.67590693558805
GOTERM_BP_FAT	GO:0007411~axon guidance	4	1.7467248908296942	0.3151701957740519	FBGN0013984, FBGN0003328, FBGN0003169, FBGN0001325	116	136	7937	2.012423935091278	1.0	0.983838133944783	99.71132592449254
GOTERM_BP_FAT	GO:0048858~cell projection morphogenesis	7	3.056768558951965	0.31869120852749483	FBGN0013984, FBGN0003328, FBGN0010303, FBGN0037555, FBGN0086656, FBGN0003169, FBGN0001325	116	320	7937	1.496740301724138	1.0	0.983879458822309	99.73341886144755
GOTERM_BP_FAT	GO:0032990~cell part morphogenesis	7	3.056768558951965	0.34715659892240885	FBGN0013984, FBGN0003328, FBGN0010303, FBGN0037555, FBGN0086656, FBGN0003169, FBGN0001325	116	331	7937	1.4469996874674447	1.0	0.9851387247463979	99.86210834218258
GOTERM_BP_FAT	GO:0030030~cell projection organization	7	3.056768558951965	0.43600878867014997	FBGN0013984, FBGN0003328, FBGN0010303, FBGN0037555, FBGN0086656, FBGN0003169, FBGN0001325	116	365	7937	1.3122106754841756	1.0	0.9929427757098097	99.98560705465897
GOTERM_BP_FAT	GO:0016477~cell migration	4	1.7467248908296942	0.46776847200072746	FBGN0003328, FBGN0026192, FBGN0010303, FBGN0024236	116	175	7937	1.5639408866995073	1.0	0.9941262356771452	99.99412041451488
GOTERM_BP_FAT	GO:0032989~cellular component morphogenesis	9	3.9301310043668125	0.479117759289308	FBGN0013984, FBGN0003328, FBGN0026192, FBGN0015778, FBGN0010303, FBGN0037555, FBGN0086656, FBGN0003169, FBGN0001325	116	518	7937	1.188806417254693	1.0	0.9948137816506412	99.99578540475781
GOTERM_BP_FAT	GO:0048870~cell motility	4	1.7467248908296942	0.5119967973578041	FBGN0003328, FBGN0026192, FBGN0010303, FBGN0024236	116	187	7937	1.4635810437027474	1.0	0.9951403244630016	99.99846052356179
GOTERM_BP_FAT	GO:0051674~localization of cell	4	1.7467248908296942	0.5438906948465465	FBGN0003328, FBGN0026192, FBGN0010303, FBGN0024236	116	196	7937	1.396375791695989	1.0	0.9964090966835109	99.99945803049835
GOTERM_BP_FAT	GO:0030036~actin cytoskeleton organization	3	1.3100436681222707	0.6176833649630289	FBGN0010303, FBGN0021814, FBGN0011202	116	143	7937	1.4354352544007716	1.0	0.9986562954863103	99.99996451017023
GOTERM_BP_FAT	GO:0030029~actin filament-based process	3	1.3100436681222707	0.6214952009067761	FBGN0010303, FBGN0021814, FBGN0011202	116	144	7937	1.4254669540229885	1.0	0.9986757601950442	99.99996959913854
GOTERM_BP_FAT	GO:0048232~male gamete generation	3	1.3100436681222707	0.6615207905572047	FBGN0013984, FBGN0021814, FBGN0011202	116	155	7937	1.324304783092325	1.0	0.9992202639589406	99.99999459064003
GOTERM_BP_FAT	GO:0007283~spermatogenesis	3	1.3100436681222707	0.6615207905572047	FBGN0013984, FBGN0021814, FBGN0011202	116	155	7937	1.324304783092325	1.0	0.9992202639589406	99.99999459064003
GOTERM_BP_FAT	GO:0007281~germ cell development	4	1.7467248908296942	0.6893420298102969	FBGN0013984, FBGN0026192, FBGN0021814, FBGN0003169	116	243	7937	1.1262948772527317	1.0	0.9994712268832117	99.99999856189791
GOTERM_BP_FAT	GO:0048610~reproductive cellular process	7	3.056768558951965	0.7400263285051811	FBGN0013984, FBGN0026192, FBGN0010303, FBGN0021814, FBGN0024236, FBGN0003169, FBGN0011202	116	500	7937	0.9579137931034483	1.0	0.9997058759758787	99.99999990816836
GOTERM_BP_FAT	GO:0003006~reproductive developmental process	7	3.056768558951965	0.7504262761498587	FBGN0013984, FBGN0026192, FBGN0010303, FBGN0021814, FBGN0024236, FBGN0003169, FBGN0011202	116	506	7937	0.9465551315251466	1.0	0.9997411075100717	99.9999999511205
GOTERM_BP_FAT	GO:0032504~multicellular organism reproduction	9	3.9301310043668125	0.8878702507210349	FBGN0013984, FBGN0026192, FBGN0015279, FBGN0010303, FBGN0021814, FBGN0005626, FBGN0024236, FBGN0003169, FBGN0011202	116	778	7937	0.7915189256271608	1.0	0.9999831793382281	99.99999999999979
GOTERM_BP_FAT	GO:0048609~reproductive process in a multicellular organism	9	3.9301310043668125	0.8878702507210349	FBGN0013984, FBGN0026192, FBGN0015279, FBGN0010303, FBGN0021814, FBGN0005626, FBGN0024236, FBGN0003169, FBGN0011202	116	778	7937	0.7915189256271608	1.0	0.9999831793382281	99.99999999999979
GOTERM_BP_FAT	GO:0007276~gamete generation	8	3.4934497816593884	0.9035165922489025	FBGN0013984, FBGN0026192, FBGN0015279, FBGN0010303, FBGN0021814, FBGN0024236, FBGN0003169, FBGN0011202	116	715	7937	0.7655654690137448	1.0	0.9999895939682528	99.99999999999997
GOTERM_BP_FAT	GO:0007010~cytoskeleton organization	5	2.1834061135371177	0.9117455236383636	FBGN0041789, FBGN0010303, FBGN0021814, FBGN0037012, FBGN0011202	116	465	7937	0.7357248794957361	1.0	0.9999917488929082	100.0
GOTERM_BP_FAT	GO:0019953~sexual reproduction	8	3.4934497816593884	0.9178442177790627	FBGN0013984, FBGN0026192, FBGN0015279, FBGN0010303, FBGN0021814, FBGN0024236, FBGN0003169, FBGN0011202	116	735	7937	0.7447337555711939	1.0	0.9999937415740814	100.0
GOTERM_BP_FAT	GO:0007292~female gamete generation	4	1.7467248908296942	0.9879584336856583	FBGN0013984, FBGN0026192, FBGN0015279, FBGN0010303	116	546	7937	0.5012631047113806	1.0	0.9999999987315412	100.0
GOTERM_BP_FAT	GO:0048477~oogenesis	3	1.3100436681222707	0.9972493377533058	FBGN0026192, FBGN0015279, FBGN0010303	116	539	7937	0.38082976137163327	1.0	0.9999999999981778	100.0
Annotation Cluster 16	Enrichment Score: 0.7268589858809419
Category	Term	Count	%	PValue	Genes	List Total	Pop Hits	Pop Total	Fold Enrichment	Bonferroni	Benjamini	FDR
SP_PIR_KEYWORDS	kinase	7	3.056768558951965	0.14316374719941122	FBGN0013984, FBGN0030300, FBGN0015279, FBGN0000489, FBGN0010303, FBGN0003256, FBGN0003169	217	212	12980	1.975045648204504	0.9999999997462593	0.6017251130103887	83.95581615016951
GOTERM_BP_FAT	GO:0007167~enzyme linked receptor protein signaling pathway	5	2.1834061135371177	0.15867482766494204	FBGN0013984, FBGN0000414, FBGN0015279, FBGN0003256, FBGN0003169	116	145	7937	2.359393579072533	1.0	0.9542358407248226	93.06588109571024
GOTERM_BP_FAT	GO:0007169~transmembrane receptor protein tyrosine kinase signaling pathway	4	1.7467248908296942	0.20972697907789772	FBGN0013984, FBGN0000414, FBGN0015279, FBGN0003256	116	109	7937	2.510914267636824	1.0	0.9741916711250134	97.36327531496828
GOTERM_BP_FAT	GO:0010033~response to organic substance	4	1.7467248908296942	0.25975783905291583	FBGN0013984, FBGN0015279, FBGN0000473, FBGN0003256	116	122	7937	2.2433578292820804	1.0	0.9793976186284195	99.03983363264595
Annotation Cluster 17	Enrichment Score: 0.714254812760549
Category	Term	Count	%	PValue	Genes	List Total	Pop Hits	Pop Total	Fold Enrichment	Bonferroni	Benjamini	FDR
GOTERM_CC_FAT	GO:0044459~plasma membrane part	16	6.986899563318777	0.002815345339287889	FBGN0015286, FBGN0037212, FBGN0004841, FBGN0024236, FBGN0003169, FBGN0011202, FBGN0041096, FBGN0013984, FBGN0026192, FBGN0014033, FBGN0003328, FBGN0041789, FBGN0003256, FBGN0035976, FBGN0026178, FBGN0039709	82	405	4786	2.30581150255947	0.3126894230053997	0.07225076382916817	3.242820260353718
GOTERM_CC_FAT	GO:0005887~integral to plasma membrane	9	3.9301310043668125	0.01799284466621058	FBGN0013984, FBGN0003328, FBGN0014033, FBGN0037212, FBGN0004841, FBGN0024236, FBGN0003169, FBGN0035976, FBGN0039709	82	198	4786	2.6529933481152996	0.9106182712204864	0.23533346622474238	19.12797027838321
GOTERM_CC_FAT	GO:0031226~intrinsic to plasma membrane	9	3.9301310043668125	0.019526121216746392	FBGN0013984, FBGN0003328, FBGN0014033, FBGN0037212, FBGN0004841, FBGN0024236, FBGN0003169, FBGN0035976, FBGN0039709	82	201	4786	2.613396432471787	0.9273907893463419	0.2121313999580764	20.59216846658416
SP_PIR_KEYWORDS	membrane	26	11.353711790393014	0.0928120890662758	FBGN0039818, FBGN0028956, FBGN0015714, FBGN0033397, FBGN0015286, FBGN0033395, FBGN0037212, FBGN0004841, FBGN0000473, FBGN0019940, FBGN0024236, FBGN0250908, FBGN0083940, FBGN0033980, FBGN0036007, FBGN0026178, FBGN0015039, FBGN0004574, FBGN0033524, FBGN0024555, FBGN0031529, FBGN0013984, FBGN0003328, FBGN0004919, FBGN0035976, FBGN0039709	217	1139	12980	1.3654147263142136	0.9999991072962569	0.5195854228980329	68.44893685821043
GOTERM_BP_FAT	GO:0007166~cell surface receptor linked signal transduction	14	6.11353711790393	0.1208761441273084	FBGN0039818, FBGN0020496, FBGN0028956, FBGN0000414, FBGN0004841, FBGN0019940, FBGN0003169, FBGN0013984, FBGN0030300, FBGN0003328, FBGN0015279, FBGN0038653, FBGN0003256, FBGN0039709	116	628	7937	1.5253404348781026	1.0	0.9503343999954769	86.32911373632449
SP_PIR_KEYWORDS	disulfide bond	8	3.4934497816593884	0.15576856908958409	FBGN0013984, FBGN0003328, FBGN0034329, FBGN0028956, FBGN0000079, FBGN0010381, FBGN0019940, FBGN0035976	217	265	12980	1.8057560212155466	0.9999999999695213	0.6203705662061352	86.53850914248085
GOTERM_CC_FAT	GO:0005886~plasma membrane	18	7.860262008733625	0.15933639852767045	FBGN0039818, FBGN0028956, FBGN0015286, FBGN0037212, FBGN0004841, FBGN0024236, FBGN0003169, FBGN0011202, FBGN0041096, FBGN0013984, FBGN0026192, FBGN0014033, FBGN0003328, FBGN0041789, FBGN0003256, FBGN0035976, FBGN0026178, FBGN0039709	82	781	4786	1.3451797258049405	0.9999999999056464	0.78538969904352	86.85912492867322
SP_PIR_KEYWORDS	receptor	9	3.9301310043668125	0.22361743068024575	FBGN0013984, FBGN0003328, FBGN0014033, FBGN0028956, FBGN0038653, FBGN0037212, FBGN0004841, FBGN0019940, FBGN0003169	217	347	12980	1.5514150254319445	0.9999999999999998	0.7254627452001329	95.00906983316868
SP_PIR_KEYWORDS	glycoprotein	10	4.366812227074235	0.2987837927438123	FBGN0013984, FBGN0003328, FBGN0028956, FBGN0004841, FBGN0023495, FBGN0041579, FBGN0010381, FBGN0019940, FBGN0024236, FBGN0035976	217	435	12980	1.3750728322474708	1.0	0.8158263027863537	98.50567753841129
UP_SEQ_FEATURE	topological domain:Extracellular	9	3.9301310043668125	0.31261168825199437	FBGN0013984, FBGN0003328, FBGN0028956, FBGN0004841, FBGN0031529, FBGN0019940, FBGN0004919, FBGN0024236, FBGN0035976	63	309	2975	1.3754045307443366	1.0	0.999876162710896	99.05996748384723
UP_SEQ_FEATURE	disulfide bond	7	3.056768558951965	0.45332151276522914	FBGN0013984, FBGN0034329, FBGN0028956, FBGN0000079, FBGN0010381, FBGN0019940, FBGN0035976	63	258	2975	1.2812230835486649	1.0	0.9999735618542195	99.94570937412136
UP_SEQ_FEATURE	topological domain:Cytoplasmic	9	3.9301310043668125	0.5895479320379091	FBGN0013984, FBGN0003328, FBGN0028956, FBGN0004841, FBGN0031529, FBGN0019940, FBGN0004919, FBGN0024236, FBGN0035976	63	394	2975	1.078680203045685	1.0	0.9999980582923182	99.99846869773397
UP_SEQ_FEATURE	glycosylation site:N-linked (GlcNAc...)	9	3.9301310043668125	0.6624903089598695	FBGN0013984, FBGN0003328, FBGN0028956, FBGN0004841, FBGN0023495, FBGN0010381, FBGN0019940, FBGN0024236, FBGN0035976	63	419	2975	1.0143198090692123	1.0	0.999999660544522	99.99986600308482
SP_PIR_KEYWORDS	transmembrane	15	6.550218340611353	0.8306744284899945	FBGN0039818, FBGN0028956, FBGN0037212, FBGN0004841, FBGN0031529, FBGN0019940, FBGN0024236, FBGN0013984, FBGN0003328, FBGN0039844, FBGN0038653, FBGN0004919, FBGN0036007, FBGN0035976, FBGN0039709	217	1039	12980	0.8635563263151825	1.0	0.9954986028323441	99.9999999265723
UP_SEQ_FEATURE	transmembrane region	9	3.9301310043668125	0.9336361076518778	FBGN0013984, FBGN0003328, FBGN0028956, FBGN0004841, FBGN0031529, FBGN0019940, FBGN0004919, FBGN0024236, FBGN0035976	63	575	2975	0.7391304347826086	1.0	0.9999999999987546	99.99999999999979
GOTERM_CC_FAT	GO:0016021~integral to membrane	18	7.860262008733625	0.9508885441761212	FBGN0039818, FBGN0028956, FBGN0037212, FBGN0004841, FBGN0031529, FBGN0019940, FBGN0024236, FBGN0003169, FBGN0250908, FBGN0013984, FBGN0014033, FBGN0003328, FBGN0039844, FBGN0038653, FBGN0004919, FBGN0036007, FBGN0035976, FBGN0039709	82	1360	4786	0.7724892395982783	1.0	0.9999924104661416	99.99999999999996
GOTERM_CC_FAT	GO:0031224~intrinsic to membrane	18	7.860262008733625	0.9593338033213008	FBGN0039818, FBGN0028956, FBGN0037212, FBGN0004841, FBGN0031529, FBGN0019940, FBGN0024236, FBGN0003169, FBGN0250908, FBGN0013984, FBGN0014033, FBGN0003328, FBGN0039844, FBGN0038653, FBGN0004919, FBGN0036007, FBGN0035976, FBGN0039709	82	1382	4786	0.760192015813067	1.0	0.9999948109540598	100.0
Annotation Cluster 18	Enrichment Score: 0.6734255115104834
Category	Term	Count	%	PValue	Genes	List Total	Pop Hits	Pop Total	Fold Enrichment	Bonferroni	Benjamini	FDR
GOTERM_BP_FAT	GO:0043549~regulation of kinase activity	3	1.3100436681222707	0.16844889166483956	FBGN0030300, FBGN0026192, FBGN0010303	116	51	7937	4.024847870182556	1.0	0.9547377096362811	94.21099720644959
GOTERM_BP_FAT	GO:0051338~regulation of transferase activity	3	1.3100436681222707	0.16844889166483956	FBGN0030300, FBGN0026192, FBGN0010303	116	51	7937	4.024847870182556	1.0	0.9547377096362811	94.21099720644959
GOTERM_BP_FAT	GO:0045859~regulation of protein kinase activity	3	1.3100436681222707	0.16844889166483956	FBGN0030300, FBGN0026192, FBGN0010303	116	51	7937	4.024847870182556	1.0	0.9547377096362811	94.21099720644959
GOTERM_BP_FAT	GO:0042325~regulation of phosphorylation	3	1.3100436681222707	0.24256351072116145	FBGN0030300, FBGN0026192, FBGN0010303	116	65	7937	3.157957559681697	1.0	0.9807574601025508	98.63107267932915
GOTERM_BP_FAT	GO:0051174~regulation of phosphorus metabolic process	3	1.3100436681222707	0.2802905746002958	FBGN0030300, FBGN0026192, FBGN0010303	116	72	7937	2.850933908045977	1.0	0.9794864605549245	99.37820341184494
GOTERM_BP_FAT	GO:0019220~regulation of phosphate metabolic process	3	1.3100436681222707	0.2802905746002958	FBGN0030300, FBGN0026192, FBGN0010303	116	72	7937	2.850933908045977	1.0	0.9794864605549245	99.37820341184494
Annotation Cluster 19	Enrichment Score: 0.4915968191670014
Category	Term	Count	%	PValue	Genes	List Total	Pop Hits	Pop Total	Fold Enrichment	Bonferroni	Benjamini	FDR
GOTERM_BP_FAT	GO:0048732~gland development	6	2.6200873362445414	0.08757522685759538	FBGN0003328, FBGN0000277, FBGN0000276, FBGN0015279, FBGN0035049, FBGN0000278, FBGN0015521	116	163	7937	2.5186164586418447	1.0	0.9027161803664611	75.7225279466079
GOTERM_CC_FAT	GO:0044421~extracellular region part	6	2.6200873362445414	0.11141355747221275	FBGN0000277, FBGN0000276, FBGN0012042, FBGN0034160, FBGN0035049, FBGN0041579, FBGN0000278	82	151	4786	2.3191729930544334	0.9999998496657938	0.6744280457825559	74.87207984106324
GOTERM_BP_FAT	GO:0007431~salivary gland development	5	2.1834061135371177	0.14247586202555457	FBGN0003328, FBGN0000277, FBGN0000276, FBGN0015279, FBGN0035049, FBGN0000278	116	139	7937	2.461237906226743	1.0	0.9501657771372635	90.69058442864707
GOTERM_BP_FAT	GO:0035272~exocrine system development	5	2.1834061135371177	0.14247586202555457	FBGN0003328, FBGN0000277, FBGN0000276, FBGN0015279, FBGN0035049, FBGN0000278	116	139	7937	2.461237906226743	1.0	0.9501657771372635	90.69058442864707
SP_PIR_KEYWORDS	kinase	7	3.056768558951965	0.14316374719941122	FBGN0013984, FBGN0030300, FBGN0015279, FBGN0000489, FBGN0010303, FBGN0003256, FBGN0003169	217	212	12980	1.975045648204504	0.9999999997462593	0.6017251130103887	83.95581615016951
KEGG_PATHWAY	dme04914:Progesterone-mediated oocyte maturation	3	1.3100436681222707	0.167437719964759	FBGN0015279, FBGN0000489, FBGN0003256	38	41	2054	3.9550706033376124	0.9999126519375167	0.9033251918210611	83.01309776388844
GOTERM_BP_FAT	GO:0007435~salivary gland morphogenesis	4	1.7467248908296942	0.22872908612429155	FBGN0000277, FBGN0000276, FBGN0015279, FBGN0035049, FBGN0000278	116	114	7937	2.400786448880823	1.0	0.9809719910740737	98.18950503817761
GOTERM_BP_FAT	GO:0022612~gland morphogenesis	4	1.7467248908296942	0.22872908612429155	FBGN0000277, FBGN0000276, FBGN0015279, FBGN0035049, FBGN0000278	116	114	7937	2.400786448880823	1.0	0.9809719910740737	98.18950503817761
GOTERM_BP_FAT	GO:0009886~post-embryonic morphogenesis	8	3.4934497816593884	0.2506612419807611	FBGN0000277, FBGN0024244, FBGN0000276, FBGN0015279, FBGN0000489, FBGN0035049, FBGN0010303, FBGN0000278, FBGN0003256	116	353	7937	1.5506496043762823	1.0	0.9811065363032724	98.84048067532761
GOTERM_BP_FAT	GO:0035070~salivary gland histolysis	3	1.3100436681222707	0.2587230883495686	FBGN0000277, FBGN0000276, FBGN0035049, FBGN0000278	116	68	7937	3.0186359026369165	1.0	0.9826002818375206	99.01889178355957
GOTERM_BP_FAT	GO:0035071~salivary gland cell autophagic cell death	3	1.3100436681222707	0.2587230883495686	FBGN0000277, FBGN0000276, FBGN0035049, FBGN0000278	116	68	7937	3.0186359026369165	1.0	0.9826002818375206	99.01889178355957
GOTERM_BP_FAT	GO:0048102~autophagic cell death	3	1.3100436681222707	0.2587230883495686	FBGN0000277, FBGN0000276, FBGN0035049, FBGN0000278	116	68	7937	3.0186359026369165	1.0	0.9826002818375206	99.01889178355957
GOTERM_BP_FAT	GO:0002165~instar larval or pupal development	9	3.9301310043668125	0.25916326811499313	FBGN0000277, FBGN0024244, FBGN0024509, FBGN0000276, FBGN0015279, FBGN0000489, FBGN0035049, FBGN0010303, FBGN0000278, FBGN0003256	116	418	7937	1.4732098663586868	1.0	0.9815908108593361	99.02785205342177
GOTERM_BP_FAT	GO:0007559~histolysis	3	1.3100436681222707	0.26950766963908745	FBGN0000277, FBGN0000276, FBGN0035049, FBGN0000278	116	70	7937	2.9323891625615763	1.0	0.9804051304877641	99.21764125873169
GOTERM_BP_FAT	GO:0016271~tissue death	3	1.3100436681222707	0.26950766963908745	FBGN0000277, FBGN0000276, FBGN0035049, FBGN0000278	116	70	7937	2.9323891625615763	1.0	0.9804051304877641	99.21764125873169
GOTERM_BP_FAT	GO:0007552~metamorphosis	8	3.4934497816593884	0.2707938868334423	FBGN0000277, FBGN0024244, FBGN0000276, FBGN0015279, FBGN0000489, FBGN0035049, FBGN0010303, FBGN0000278, FBGN0003256	116	362	7937	1.5120975423890264	1.0	0.9796850975568958	99.23865029326335
GOTERM_BP_FAT	GO:0009791~post-embryonic development	9	3.9301310043668125	0.29279498436367346	FBGN0000277, FBGN0024244, FBGN0024509, FBGN0000276, FBGN0015279, FBGN0000489, FBGN0035049, FBGN0010303, FBGN0000278, FBGN0003256	116	434	7937	1.418897981884634	1.0	0.9813447174675926	99.52567557753733
GOTERM_BP_FAT	GO:0012501~programmed cell death	4	1.7467248908296942	0.382743417625884	FBGN0033988, FBGN0000277, FBGN0000276, FBGN0035049, FBGN0000278	116	153	7937	1.7888212756366912	1.0	0.9904650386808377	99.94198620471279
GOTERM_BP_FAT	GO:0007444~imaginal disc development	8	3.4934497816593884	0.3885272584615981	FBGN0013984, FBGN0024244, FBGN0000489, FBGN0035049, FBGN0010303, FBGN0011826, FBGN0003256, FBGN0039709	116	412	7937	1.3285905590893874	1.0	0.9908103310416246	99.94983760315611
GOTERM_BP_FAT	GO:0048707~instar larval or pupal morphogenesis	7	3.056768558951965	0.3889598258810869	FBGN0000277, FBGN0024244, FBGN0000276, FBGN0000489, FBGN0035049, FBGN0010303, FBGN0000278, FBGN0003256	116	347	7937	1.3802792407830666	1.0	0.9903775229546783	99.95038292587502
GOTERM_BP_FAT	GO:0008219~cell death	4	1.7467248908296942	0.4180201335278393	FBGN0033988, FBGN0000277, FBGN0000276, FBGN0035049, FBGN0000278	116	162	7937	1.6894423158790977	1.0	0.9928210188323636	99.97662424313638
GOTERM_BP_FAT	GO:0016265~death	4	1.7467248908296942	0.4219032395432203	FBGN0033988, FBGN0000277, FBGN0000276, FBGN0035049, FBGN0000278	116	163	7937	1.679077639094563	1.0	0.9924884738158327	99.97892063306094
GOTERM_BP_FAT	GO:0007560~imaginal disc morphogenesis	5	2.1834061135371177	0.5940282707967262	FBGN0024244, FBGN0000489, FBGN0035049, FBGN0010303, FBGN0003256	116	284	7937	1.2046199611461874	1.0	0.9980708983328554	99.99991029399058
GOTERM_BP_FAT	GO:0048563~post-embryonic organ morphogenesis	5	2.1834061135371177	0.5940282707967262	FBGN0024244, FBGN0000489, FBGN0035049, FBGN0010303, FBGN0003256	116	284	7937	1.2046199611461874	1.0	0.9980708983328554	99.99991029399058
GOTERM_BP_FAT	GO:0048569~post-embryonic organ development	5	2.1834061135371177	0.629591891466196	FBGN0024244, FBGN0000489, FBGN0035049, FBGN0010303, FBGN0003256	116	297	7937	1.1518924880993848	1.0	0.9987931966459166	99.99997823123142
GOTERM_BP_FAT	GO:0035120~post-embryonic appendage morphogenesis	3	1.3100436681222707	0.849633270410986	FBGN0024244, FBGN0000489, FBGN0003256	116	229	7937	0.896363499472971	1.0	0.9999515616310753	99.99999999998049
GOTERM_BP_FAT	GO:0035114~imaginal disc-derived appendage morphogenesis	3	1.3100436681222707	0.8661079314243407	FBGN0024244, FBGN0000489, FBGN0003256	116	239	7937	0.8588587505410474	1.0	0.9999699771031627	99.99999999999675
GOTERM_BP_FAT	GO:0035107~appendage morphogenesis	3	1.3100436681222707	0.8707208855318783	FBGN0024244, FBGN0000489, FBGN0003256	116	242	7937	0.8482117412368195	1.0	0.9999732807702579	99.99999999999811
GOTERM_BP_FAT	GO:0048737~imaginal disc-derived appendage development	3	1.3100436681222707	0.8722261042554643	FBGN0024244, FBGN0000489, FBGN0003256	116	243	7937	0.8447211579395487	1.0	0.9999713981812014	99.99999999999842
GOTERM_BP_FAT	GO:0048736~appendage development	3	1.3100436681222707	0.8766464574919329	FBGN0024244, FBGN0000489, FBGN0003256	116	246	7937	0.8344196804037005	1.0	0.9999745033443084	99.99999999999908
Annotation Cluster 20	Enrichment Score: 0.4829928098909948
Category	Term	Count	%	PValue	Genes	List Total	Pop Hits	Pop Total	Fold Enrichment	Bonferroni	Benjamini	FDR
GOTERM_MF_FAT	GO:0004857~enzyme inhibitor activity	4	1.7467248908296942	0.2502043178175035	FBGN0033988, FBGN0031560, FBGN0038243, FBGN0031559	128	108	7918	2.2910879629629632	1.0	0.9588137252500011	97.81593340682586
GOTERM_MF_FAT	GO:0004866~endopeptidase inhibitor activity	3	1.3100436681222707	0.36849300433861365	FBGN0031560, FBGN0038243, FBGN0031559	128	80	7918	2.3197265625	1.0	0.987876433673728	99.77661198438756
GOTERM_MF_FAT	GO:0030414~peptidase inhibitor activity	3	1.3100436681222707	0.3857425284137974	FBGN0031560, FBGN0038243, FBGN0031559	128	83	7918	2.235881024096386	1.0	0.9891929444019554	99.8453556517803
Annotation Cluster 21	Enrichment Score: 0.4631563643233853
Category	Term	Count	%	PValue	Genes	List Total	Pop Hits	Pop Total	Fold Enrichment	Bonferroni	Benjamini	FDR
GOTERM_BP_FAT	GO:0006928~cell motion	7	3.056768558951965	0.28057809928359334	FBGN0013984, FBGN0003328, FBGN0026192, FBGN0010303, FBGN0024236, FBGN0003169, FBGN0001325	116	305	7937	1.5703504804974562	1.0	0.9784492540363356	99.38202927881817
GOTERM_BP_FAT	GO:0035239~tube morphogenesis	3	1.3100436681222707	0.34449602548098424	FBGN0024236, FBGN0003169, FBGN0001325	116	84	7937	2.4436576354679804	1.0	0.9860085130800333	99.85316809021631
GOTERM_BP_FAT	GO:0035295~tube development	3	1.3100436681222707	0.4219810247376586	FBGN0024236, FBGN0003169, FBGN0001325	116	99	7937	2.0734064785788924	1.0	0.9921009870784193	99.97896440021282
Annotation Cluster 22	Enrichment Score: 0.44911343565061185
Category	Term	Count	%	PValue	Genes	List Total	Pop Hits	Pop Total	Fold Enrichment	Bonferroni	Benjamini	FDR
GOTERM_BP_FAT	GO:0030182~neuron differentiation	10	4.366812227074235	0.13807714287383807	FBGN0013984, FBGN0003328, FBGN0015778, FBGN0000414, FBGN0010303, FBGN0037555, FBGN0003256, FBGN0086656, FBGN0003169, FBGN0001325	116	409	7937	1.672919652643116	1.0	0.9486069463660888	89.92502127303207
GOTERM_BP_FAT	GO:0001752~compound eye photoreceptor fate commitment	3	1.3100436681222707	0.14806528644527528	FBGN0015778, FBGN0000414, FBGN0003256	116	47	7937	4.367388114453411	1.0	0.9495960699173235	91.58498016210352
GOTERM_BP_FAT	GO:0042706~eye photoreceptor cell fate commitment	3	1.3100436681222707	0.14806528644527528	FBGN0015778, FBGN0000414, FBGN0003256	116	47	7937	4.367388114453411	1.0	0.9495960699173235	91.58498016210352
GOTERM_BP_FAT	GO:0046552~photoreceptor cell fate commitment	3	1.3100436681222707	0.16844889166483956	FBGN0015778, FBGN0000414, FBGN0003256	116	51	7937	4.024847870182556	1.0	0.9547377096362811	94.21099720644959
GOTERM_BP_FAT	GO:0048663~neuron fate commitment	3	1.3100436681222707	0.18403440952138903	FBGN0015778, FBGN0000414, FBGN0003256	116	54	7937	3.8012452107279695	1.0	0.9600286664601375	95.67802441645344
GOTERM_BP_FAT	GO:0045165~cell fate commitment	5	2.1834061135371177	0.434911770439836	FBGN0033988, FBGN0015778, FBGN0000414, FBGN0003256, FBGN0001325	116	232	7937	1.474620986920333	1.0	0.9931829040185327	99.9851685043281
GOTERM_BP_FAT	GO:0048749~compound eye development	6	2.6200873362445414	0.46313088691373405	FBGN0015778, FBGN0000414, FBGN0021814, FBGN0003256, FBGN0003169, FBGN0001325	116	308	7937	1.3329041648007165	1.0	0.9940016012964554	99.99327728772236
GOTERM_BP_FAT	GO:0001751~compound eye photoreceptor cell differentiation	3	1.3100436681222707	0.4805299543161962	FBGN0015778, FBGN0000414, FBGN0003256	116	111	7937	1.8492544268406337	1.0	0.994394238698928	99.99595848313636
GOTERM_BP_FAT	GO:0001754~eye photoreceptor cell differentiation	3	1.3100436681222707	0.5038510679658675	FBGN0015778, FBGN0000414, FBGN0003256	116	116	7937	1.7695451843043994	1.0	0.9952318471009728	99.99801198147955
GOTERM_BP_FAT	GO:0001654~eye development	6	2.6200873362445414	0.529822225705771	FBGN0015778, FBGN0000414, FBGN0021814, FBGN0003256, FBGN0003169, FBGN0001325	116	332	7937	1.2365496468633153	1.0	0.9959361445974659	99.99913352387686
GOTERM_BP_FAT	GO:0046530~photoreceptor cell differentiation	3	1.3100436681222707	0.5570209210284509	FBGN0015778, FBGN0000414, FBGN0003256	116	128	7937	1.603650323275862	1.0	0.99693997672685	99.99965483152403
GOTERM_BP_FAT	GO:0001745~compound eye morphogenesis	4	1.7467248908296942	0.707782670253682	FBGN0015778, FBGN0000414, FBGN0003256, FBGN0003169	116	250	7937	1.0947586206896551	1.0	0.9995219629762669	99.99999944115896
GOTERM_BP_FAT	GO:0007423~sensory organ development	6	2.6200873362445414	0.7158476733782001	FBGN0015778, FBGN0000414, FBGN0021814, FBGN0003256, FBGN0003169, FBGN0001325	116	410	7937	1.0013036164844407	1.0	0.9995497022417027	99.9999996373014
GOTERM_BP_FAT	GO:0048592~eye morphogenesis	4	1.7467248908296942	0.7536446813143364	FBGN0015778, FBGN0000414, FBGN0003256, FBGN0003169	116	269	7937	1.0174336623509805	1.0	0.9997307144326072	99.99999996000011
Annotation Cluster 23	Enrichment Score: 0.4315843458435344
Category	Term	Count	%	PValue	Genes	List Total	Pop Hits	Pop Total	Fold Enrichment	Bonferroni	Benjamini	FDR
GOTERM_MF_FAT	GO:0051287~NAD or NADH binding	3	1.3100436681222707	0.13445604024728403	FBGN0020496, FBGN0051674, FBGN0039358	128	40	7918	4.639453125	1.0	0.8489719199404229	85.30358086624203
GOTERM_MF_FAT	GO:0048037~cofactor binding	4	1.7467248908296942	0.5737827914804111	FBGN0020496, FBGN0036927, FBGN0051674, FBGN0039358	128	185	7918	1.3375000000000001	1.0	0.9981593668490818	99.99879338255036
GOTERM_MF_FAT	GO:0050662~coenzyme binding	3	1.3100436681222707	0.6575353807709288	FBGN0020496, FBGN0051674, FBGN0039358	128	139	7918	1.3350944244604317	1.0	0.9991008165908043	99.99993396338266
Annotation Cluster 24	Enrichment Score: 0.40728665157396365
Category	Term	Count	%	PValue	Genes	List Total	Pop Hits	Pop Total	Fold Enrichment	Bonferroni	Benjamini	FDR
GOTERM_BP_FAT	GO:0008340~determination of adult life span	3	1.3100436681222707	0.3914833972526755	FBGN0013984, FBGN0028956, FBGN0010303	116	93	7937	2.2071746384872077	1.0	0.9902514578973874	99.95345537580201
GOTERM_BP_FAT	GO:0007568~aging	3	1.3100436681222707	0.3914833972526755	FBGN0013984, FBGN0028956, FBGN0010303	116	93	7937	2.2071746384872077	1.0	0.9902514578973874	99.95345537580201
GOTERM_BP_FAT	GO:0010259~multicellular organismal aging	3	1.3100436681222707	0.3914833972526755	FBGN0013984, FBGN0028956, FBGN0010303	116	93	7937	2.2071746384872077	1.0	0.9902514578973874	99.95345537580201
Annotation Cluster 25	Enrichment Score: 0.4014628238037544
Category	Term	Count	%	PValue	Genes	List Total	Pop Hits	Pop Total	Fold Enrichment	Bonferroni	Benjamini	FDR
GOTERM_BP_FAT	GO:0007389~pattern specification process	10	4.366812227074235	0.25962776684196676	FBGN0033988, FBGN0026192, FBGN0024244, FBGN0024509, FBGN0015778, FBGN0010303, FBGN0003256, FBGN0003169, FBGN0001325, FBGN0039709	116	480	7937	1.4254669540229887	1.0	0.9805655299904328	99.03722432771713
GOTERM_BP_FAT	GO:0045165~cell fate commitment	5	2.1834061135371177	0.434911770439836	FBGN0033988, FBGN0015778, FBGN0000414, FBGN0003256, FBGN0001325	116	232	7937	1.474620986920333	1.0	0.9931829040185327	99.9851685043281
GOTERM_BP_FAT	GO:0009952~anterior/posterior pattern formation	4	1.7467248908296942	0.44883433683937	FBGN0033988, FBGN0003256, FBGN0001325, FBGN0039709	116	170	7937	1.6099391480730223	1.0	0.9929066925748242	99.98991116076482
GOTERM_BP_FAT	GO:0003002~regionalization	8	3.4934497816593884	0.48900165770486437	FBGN0033988, FBGN0024244, FBGN0024509, FBGN0010303, FBGN0003256, FBGN0003169, FBGN0001325, FBGN0039709	116	454	7937	1.2056813003190034	1.0	0.9948277226431458	99.9968649523819
Annotation Cluster 26	Enrichment Score: 0.3968813906073544
Category	Term	Count	%	PValue	Genes	List Total	Pop Hits	Pop Total	Fold Enrichment	Bonferroni	Benjamini	FDR
SP_PIR_KEYWORDS	neurogenesis	4	1.7467248908296942	0.11814881831176809	FBGN0013984, FBGN0000414, FBGN0024236, FBGN0026178	217	72	12980	3.323092677931388	0.9999999844572425	0.5752161435111245	77.4408078721606
SP_PIR_KEYWORDS	differentiation	4	1.7467248908296942	0.4997125079879736	FBGN0013984, FBGN0000414, FBGN0024236, FBGN0026178	217	160	12980	1.4953917050691243	1.0	0.9312101165273974	99.9725907745567
SP_PIR_KEYWORDS	developmental protein	10	4.366812227074235	0.5463607196808852	FBGN0000462, FBGN0013984, FBGN0024244, FBGN0000414, FBGN0010303, FBGN0004919, FBGN0024236, FBGN0086695, FBGN0001325, FBGN0026178	217	540	12980	1.1076975593104625	1.0	0.9489321019353776	99.99140059880685
UP_SEQ_FEATURE	mutagenesis site	4	1.7467248908296942	0.8013926716682185	FBGN0013984, FBGN0024244, FBGN0000414, FBGN0024236	63	201	2975	0.9397457158651188	1.0	0.9999999674950473	99.99999981805571
Annotation Cluster 27	Enrichment Score: 0.39330189663835835
Category	Term	Count	%	PValue	Genes	List Total	Pop Hits	Pop Total	Fold Enrichment	Bonferroni	Benjamini	FDR
INTERPRO	IPR000276:7TM GPCR, rhodopsin-like	4	1.7467248908296942	0.19626005688663745	FBGN0038653, FBGN0004841, FBGN0053969, FBGN0019940	182	86	10196	2.6056733963710714	1.0	0.9992752514573641	95.04868388479181
SP_PIR_KEYWORDS	receptor	9	3.9301310043668125	0.22361743068024575	FBGN0013984, FBGN0003328, FBGN0014033, FBGN0028956, FBGN0038653, FBGN0037212, FBGN0004841, FBGN0019940, FBGN0003169	217	347	12980	1.5514150254319445	0.9999999999999998	0.7254627452001329	95.00906983316868
INTERPRO	IPR017452:GPCR, rhodopsin-like superfamily	3	1.3100436681222707	0.39201991361591676	FBGN0038653, FBGN0004841, FBGN0019940	182	76	10196	2.211393869288606	1.0	0.9998833764502261	99.89356838731254
GOTERM_BP_FAT	GO:0007186~G-protein coupled receptor protein signaling pathway	6	2.6200873362445414	0.4800868954930587	FBGN0039818, FBGN0030300, FBGN0028956, FBGN0038653, FBGN0004841, FBGN0019940	116	314	7937	1.307434658466945	1.0	0.9946278079026497	99.99590491098354
SP_PIR_KEYWORDS	g-protein coupled receptor	4	1.7467248908296942	0.7039748170936336	FBGN0028956, FBGN0038653, FBGN0004841, FBGN0019940	217	217	12980	1.102592962262949	1.0	0.9856749048627186	99.99994517066459
SP_PIR_KEYWORDS	transducer	4	1.7467248908296942	0.7510449714952951	FBGN0028956, FBGN0038653, FBGN0004841, FBGN0019940	217	234	12980	1.0224900547481193	1.0	0.9901881497972205	99.99999294759631
Annotation Cluster 28	Enrichment Score: 0.33360118908775344
Category	Term	Count	%	PValue	Genes	List Total	Pop Hits	Pop Total	Fold Enrichment	Bonferroni	Benjamini	FDR
INTERPRO	IPR018114:Peptidase S1/S6, chymotrypsin/Hap, active site	6	2.6200873362445414	0.25273678506065894	FBGN0050091, FBGN0039108, FBGN0034052, FBGN0050287, FBGN0035661, FBGN0032412	182	191	10196	1.7598527127322938	1.0	0.9994867680257554	98.18265357090257
SP_PIR_KEYWORDS	Protease	7	3.056768558951965	0.276989633024302	FBGN0039108, FBGN0034052, FBGN0035049, FBGN0050287, FBGN0004066, FBGN0036913, FBGN0035661	217	264	12980	1.5860215053763442	1.0	0.7979602635390509	97.85282897905438
INTERPRO	IPR001314:Peptidase S1A, chymotrypsin	6	2.6200873362445414	0.31698096914408236	FBGN0050091, FBGN0039108, FBGN0034052, FBGN0050287, FBGN0035661, FBGN0032412	182	210	10196	1.6006279434850865	1.0	0.9997149545141709	99.47231788629455
SP_PIR_KEYWORDS	Serine protease	4	1.7467248908296942	0.3906066553370414	FBGN0039108, FBGN0034052, FBGN0050287, FBGN0035661	217	135	12980	1.77231609489674	1.0	0.8906643911814822	99.71648823793502
INTERPRO	IPR001254:Peptidase S1 and S6, chymotrypsin/Hap	6	2.6200873362445414	0.4503616465463093	FBGN0050091, FBGN0039108, FBGN0034052, FBGN0050287, FBGN0035661, FBGN0032412	182	248	10196	1.3553704360155974	1.0	0.9999499439802382	99.97343157960825
GOTERM_MF_FAT	GO:0004252~serine-type endopeptidase activity	6	2.6200873362445414	0.46858109155892375	FBGN0050091, FBGN0039108, FBGN0034052, FBGN0050287, FBGN0035661, FBGN0032412	128	280	7918	1.3255580357142858	1.0	0.9952762173383554	99.97741316248788
GOTERM_BP_FAT	GO:0006508~proteolysis	12	5.240174672489083	0.49452802364431436	FBGN0050091, FBGN0039108, FBGN0034052, FBGN0035049, FBGN0050287, FBGN0004066, FBGN0036913, FBGN0035661, FBGN0036332, FBGN0038166, FBGN0035791, FBGN0032412	116	731	7937	1.1232133591207132	1.0	0.9947605819460646	99.99734965890276
GOTERM_MF_FAT	GO:0008236~serine-type peptidase activity	6	2.6200873362445414	0.5535784357563192	FBGN0050091, FBGN0039108, FBGN0034052, FBGN0050287, FBGN0035661, FBGN0032412	128	308	7918	1.2050527597402598	1.0	0.9984225292357344	99.9977680618247
GOTERM_MF_FAT	GO:0017171~serine hydrolase activity	6	2.6200873362445414	0.559409108056965	FBGN0050091, FBGN0039108, FBGN0034052, FBGN0050287, FBGN0035661, FBGN0032412	128	310	7918	1.1972782258064516	1.0	0.998304688866459	99.99812561373979
SMART	SM00020:Tryp_SPc	6	2.6200873362445414	0.5727690696936696	FBGN0050091, FBGN0039108, FBGN0034052, FBGN0050287, FBGN0035661, FBGN0032412	99	248	4824	1.1788856304985338	1.0	0.9999993011594223	99.99204579028492
GOTERM_MF_FAT	GO:0004175~endopeptidase activity	8	3.4934497816593884	0.6053200251382886	FBGN0050091, FBGN0039108, FBGN0034052, FBGN0035049, FBGN0050287, FBGN0004066, FBGN0035661, FBGN0032412	128	457	7918	1.0828774617067833	1.0	0.9985416291924287	99.9995652782907
GOTERM_MF_FAT	GO:0070011~peptidase activity, acting on L-amino acid peptides	10	4.366812227074235	0.6563714347624359	FBGN0050091, FBGN0039108, FBGN0034052, FBGN0035049, FBGN0050287, FBGN0004066, FBGN0036913, FBGN0035661, FBGN0035791, FBGN0032412	128	612	7918	1.0107741013071896	1.0	0.9992185937220138	99.99993091985117
GOTERM_MF_FAT	GO:0008233~peptidase activity	10	4.366812227074235	0.7223034831639313	FBGN0050091, FBGN0039108, FBGN0034052, FBGN0035049, FBGN0050287, FBGN0004066, FBGN0036913, FBGN0035661, FBGN0035791, FBGN0032412	128	648	7918	0.9546199845679012	1.0	0.9995414120969567	99.99999591943048
Annotation Cluster 29	Enrichment Score: 0.32744632516343625
Category	Term	Count	%	PValue	Genes	List Total	Pop Hits	Pop Total	Fold Enrichment	Bonferroni	Benjamini	FDR
GOTERM_BP_FAT	GO:0006909~phagocytosis	5	2.1834061135371177	0.3194669258360493	FBGN0003328, FBGN0026192, FBGN0014033, FBGN0024555, FBGN0035976	116	197	7937	1.7366094871346054	1.0	0.9832190486036462	99.73806869290682
GOTERM_BP_FAT	GO:0016192~vesicle-mediated transport	8	3.4934497816593884	0.3382398251758171	FBGN0004574, FBGN0003328, FBGN0026192, FBGN0014033, FBGN0024509, FBGN0021814, FBGN0024555, FBGN0035976	116	391	7937	1.3999470852808888	1.0	0.9853626890753968	99.82996440314349
GOTERM_BP_FAT	GO:0016044~membrane organization	6	2.6200873362445414	0.49408544006730537	FBGN0003328, FBGN0026192, FBGN0014033, FBGN0024509, FBGN0024555, FBGN0035976	116	319	7937	1.2869419522213816	1.0	0.9949752081053121	99.99731358733185
GOTERM_BP_FAT	GO:0006897~endocytosis	5	2.1834061135371177	0.5174027067604988	FBGN0003328, FBGN0026192, FBGN0014033, FBGN0024555, FBGN0035976	116	258	7937	1.3260157711841756	1.0	0.995308672494884	99.99870387024679
GOTERM_BP_FAT	GO:0010324~membrane invagination	5	2.1834061135371177	0.5174027067604988	FBGN0003328, FBGN0026192, FBGN0014033, FBGN0024555, FBGN0035976	116	258	7937	1.3260157711841756	1.0	0.995308672494884	99.99870387024679
GOTERM_BP_FAT	GO:0006911~phagocytosis, engulfment	3	1.3100436681222707	0.7589478873504004	FBGN0003328, FBGN0026192, FBGN0024555	116	187	7937	1.0976857827770605	1.0	0.9997488471801712	99.99999997141893
Annotation Cluster 30	Enrichment Score: 0.3197371276450929
Category	Term	Count	%	PValue	Genes	List Total	Pop Hits	Pop Total	Fold Enrichment	Bonferroni	Benjamini	FDR
SP_PIR_KEYWORDS	kinase	7	3.056768558951965	0.14316374719941122	FBGN0013984, FBGN0030300, FBGN0015279, FBGN0000489, FBGN0010303, FBGN0003256, FBGN0003169	217	212	12980	1.975045648204504	0.9999999997462593	0.6017251130103887	83.95581615016951
GOTERM_MF_FAT	GO:0000166~nucleotide binding	24	10.480349344978166	0.21279417482554297	FBGN0017430, FBGN0031170, FBGN0020496, FBGN0014009, FBGN0015286, FBGN0040299, FBGN0051674, FBGN0032243, FBGN0003169, FBGN0013984, FBGN0037391, FBGN0001217, FBGN0015778, FBGN0000489, FBGN0052396, FBGN0259923, FBGN0010303, FBGN0083940, FBGN0036122, FBGN0039692, FBGN0003256, FBGN0032437, FBGN0039358, FBGN0038889	128	1206	7918	1.2310323383084576	1.0	0.9433683011883534	95.83061208744527
GOTERM_MF_FAT	GO:0032555~purine ribonucleotide binding	19	8.296943231441048	0.2216047495147631	FBGN0031170, FBGN0014009, FBGN0015286, FBGN0040299, FBGN0032243, FBGN0003169, FBGN0013984, FBGN0037391, FBGN0001217, FBGN0000489, FBGN0052396, FBGN0259923, FBGN0010303, FBGN0083940, FBGN0036122, FBGN0039692, FBGN0003256, FBGN0032437, FBGN0038889	128	923	7918	1.273378250270856	1.0	0.9442010478983511	96.40946659226776
GOTERM_MF_FAT	GO:0032553~ribonucleotide binding	19	8.296943231441048	0.2216047495147631	FBGN0031170, FBGN0014009, FBGN0015286, FBGN0040299, FBGN0032243, FBGN0003169, FBGN0013984, FBGN0037391, FBGN0001217, FBGN0000489, FBGN0052396, FBGN0259923, FBGN0010303, FBGN0083940, FBGN0036122, FBGN0039692, FBGN0003256, FBGN0032437, FBGN0038889	128	923	7918	1.273378250270856	1.0	0.9442010478983511	96.40946659226776
GOTERM_BP_FAT	GO:0009886~post-embryonic morphogenesis	8	3.4934497816593884	0.2506612419807611	FBGN0000277, FBGN0024244, FBGN0000276, FBGN0015279, FBGN0000489, FBGN0035049, FBGN0010303, FBGN0000278, FBGN0003256	116	353	7937	1.5506496043762823	1.0	0.9811065363032724	98.84048067532761
UP_SEQ_FEATURE	domain:Protein kinase	4	1.7467248908296942	0.25440660318356634	FBGN0013984, FBGN0000489, FBGN0010303, FBGN0003256	63	84	2975	2.2486772486772484	1.0	0.9996816436936471	97.41397977500696
GOTERM_BP_FAT	GO:0007552~metamorphosis	8	3.4934497816593884	0.2707938868334423	FBGN0000277, FBGN0024244, FBGN0000276, FBGN0015279, FBGN0000489, FBGN0035049, FBGN0010303, FBGN0000278, FBGN0003256	116	362	7937	1.5120975423890264	1.0	0.9796850975568958	99.23865029326335
GOTERM_BP_FAT	GO:0006793~phosphorus metabolic process	11	4.8034934497816595	0.27565408902243294	FBGN0013984, FBGN0030300, FBGN0015279, FBGN0000489, FBGN0039710, FBGN0010303, FBGN0011826, FBGN0039692, FBGN0030735, FBGN0003256, FBGN0003169	116	551	7937	1.3659647036735716	1.0	0.9790418509305794	99.31336724179864
GOTERM_BP_FAT	GO:0006796~phosphate metabolic process	11	4.8034934497816595	0.27565408902243294	FBGN0013984, FBGN0030300, FBGN0015279, FBGN0000489, FBGN0039710, FBGN0010303, FBGN0011826, FBGN0039692, FBGN0030735, FBGN0003256, FBGN0003169	116	551	7937	1.3659647036735716	1.0	0.9790418509305794	99.31336724179864
GOTERM_MF_FAT	GO:0017076~purine nucleotide binding	19	8.296943231441048	0.31952394287785435	FBGN0031170, FBGN0014009, FBGN0015286, FBGN0040299, FBGN0032243, FBGN0003169, FBGN0013984, FBGN0037391, FBGN0001217, FBGN0000489, FBGN0052396, FBGN0259923, FBGN0010303, FBGN0083940, FBGN0036122, FBGN0039692, FBGN0003256, FBGN0032437, FBGN0038889	128	989	7918	1.1884005308392316	1.0	0.978139573148561	99.39773681740422
GOTERM_BP_FAT	GO:0006468~protein amino acid phosphorylation	6	2.6200873362445414	0.32174349141411657	FBGN0013984, FBGN0000489, FBGN0010303, FBGN0039692, FBGN0003256, FBGN0003169	116	259	7937	1.5850752230062575	1.0	0.9829492196413355	99.7512807839775
INTERPRO	IPR000719:Protein kinase, core	6	2.6200873362445414	0.33815582319824755	FBGN0013984, FBGN0000489, FBGN0010303, FBGN0039692, FBGN0003256, FBGN0003169	182	216	10196	1.5561660561660562	1.0	0.9996318222269885	99.6578442875838
SP_PIR_KEYWORDS	nucleotide-binding	15	6.550218340611353	0.3546899720869379	FBGN0031170, FBGN0014009, FBGN0015286, FBGN0040299, FBGN0032243, FBGN0037391, FBGN0013984, FBGN0001217, FBGN0000489, FBGN0052396, FBGN0010303, FBGN0259923, FBGN0083940, FBGN0036122, FBGN0003256	217	743	12980	1.207584149450168	1.0	0.8674193624539408	99.44138617326672
UP_SEQ_FEATURE	binding site:ATP	4	1.7467248908296942	0.36391473272582087	FBGN0013984, FBGN0000489, FBGN0010303, FBGN0003256	63	103	2975	1.8338727076591153	1.0	0.9999356827919055	99.64212018004335
GOTERM_BP_FAT	GO:0007444~imaginal disc development	8	3.4934497816593884	0.3885272584615981	FBGN0013984, FBGN0024244, FBGN0000489, FBGN0035049, FBGN0010303, FBGN0011826, FBGN0003256, FBGN0039709	116	412	7937	1.3285905590893874	1.0	0.9908103310416246	99.94983760315611
GOTERM_BP_FAT	GO:0048707~instar larval or pupal morphogenesis	7	3.056768558951965	0.3889598258810869	FBGN0000277, FBGN0024244, FBGN0000276, FBGN0000489, FBGN0035049, FBGN0010303, FBGN0000278, FBGN0003256	116	347	7937	1.3802792407830666	1.0	0.9903775229546783	99.95038292587502
INTERPRO	IPR017441:Protein kinase, ATP binding site	5	2.1834061135371177	0.40519397028621573	FBGN0013984, FBGN0000489, FBGN0010303, FBGN0030735, FBGN0003256	182	182	10196	1.5390653302741215	1.0	0.9998772071868948	99.92126075179718
GOTERM_BP_FAT	GO:0016310~phosphorylation	8	3.4934497816593884	0.41982708236264255	FBGN0013984, FBGN0030300, FBGN0015279, FBGN0000489, FBGN0010303, FBGN0039692, FBGN0003256, FBGN0003169	116	425	7937	1.287951318458418	1.0	0.9926390768531274	99.97772048597422
UP_SEQ_FEATURE	active site:Proton acceptor	4	1.7467248908296942	0.43245029827815107	FBGN0013984, FBGN0000489, FBGN0010303, FBGN0003256	63	115	2975	1.6425120772946857	1.0	0.999981082015056	99.91344093044022
GOTERM_MF_FAT	GO:0004672~protein kinase activity	6	2.6200873362445414	0.47794523849098003	FBGN0013984, FBGN0000489, FBGN0010303, FBGN0039692, FBGN0003256, FBGN0003169	128	283	7918	1.311506183745583	1.0	0.995244387648425	99.9821629601166
INTERPRO	IPR008271:Serine/threonine protein kinase, active site	4	1.7467248908296942	0.5262661960788629	FBGN0000489, FBGN0010303, FBGN0003256, FBGN0003169	182	156	10196	1.4364609749225135	1.0	0.9999713264637372	99.9965605917111
INTERPRO	IPR017442:Serine/threonine protein kinase-related	4	1.7467248908296942	0.5766497041697425	FBGN0000489, FBGN0010303, FBGN0003256, FBGN0003169	182	168	10196	1.3338566195709054	1.0	0.9999859686880997	99.99926769653786
GOTERM_BP_FAT	GO:0007560~imaginal disc morphogenesis	5	2.1834061135371177	0.5940282707967262	FBGN0024244, FBGN0000489, FBGN0035049, FBGN0010303, FBGN0003256	116	284	7937	1.2046199611461874	1.0	0.9980708983328554	99.99991029399058
GOTERM_BP_FAT	GO:0048563~post-embryonic organ morphogenesis	5	2.1834061135371177	0.5940282707967262	FBGN0024244, FBGN0000489, FBGN0035049, FBGN0010303, FBGN0003256	116	284	7937	1.2046199611461874	1.0	0.9980708983328554	99.99991029399058
INTERPRO	IPR002290:Serine/threonine protein kinase	3	1.3100436681222707	0.5946813133596984	FBGN0000489, FBGN0010303, FBGN0003256	182	112	10196	1.5005886970172684	1.0	0.9999880554043439	99.99959760889779
GOTERM_BP_FAT	GO:0048569~post-embryonic organ development	5	2.1834061135371177	0.629591891466196	FBGN0024244, FBGN0000489, FBGN0035049, FBGN0010303, FBGN0003256	116	297	7937	1.1518924880993848	1.0	0.9987931966459166	99.99997823123142
GOTERM_MF_FAT	GO:0004674~protein serine/threonine kinase activity	4	1.7467248908296942	0.637050651606193	FBGN0000489, FBGN0010303, FBGN0003256, FBGN0003169	128	203	7918	1.2189039408866995	1.0	0.999041038244876	99.99985716370863
GOTERM_MF_FAT	GO:0005524~ATP binding	12	5.240174672489083	0.6646697864522022	FBGN0031170, FBGN0013984, FBGN0001217, FBGN0000489, FBGN0010303, FBGN0040299, FBGN0039692, FBGN0032437, FBGN0003256, FBGN0003169, FBGN0032243, FBGN0038889	128	748	7918	0.9923963903743316	1.0	0.9990816141425569	99.99995006935421
GOTERM_MF_FAT	GO:0032559~adenyl ribonucleotide binding	12	5.240174672489083	0.6681833716816493	FBGN0031170, FBGN0013984, FBGN0001217, FBGN0000489, FBGN0010303, FBGN0040299, FBGN0039692, FBGN0032437, FBGN0003256, FBGN0003169, FBGN0032243, FBGN0038889	128	750	7918	0.98975	1.0	0.9989990652116499	99.99995658716321
SMART	SM00220:S_TKc	3	1.3100436681222707	0.6699400179233812	FBGN0000489, FBGN0010303, FBGN0003256	99	112	4824	1.3051948051948052	1.0	0.999999039691226	99.99954637677484
SP_PIR_KEYWORDS	serine/threonine-protein kinase	3	1.3100436681222707	0.7093186035574529	FBGN0000489, FBGN0010303, FBGN0003256	217	148	12980	1.2124797608668576	1.0	0.9851042130252831	99.99995581050435
GOTERM_MF_FAT	GO:0030554~adenyl nucleotide binding	12	5.240174672489083	0.7664291962186507	FBGN0031170, FBGN0013984, FBGN0001217, FBGN0000489, FBGN0010303, FBGN0040299, FBGN0039692, FBGN0032437, FBGN0003256, FBGN0003169, FBGN0032243, FBGN0038889	128	812	7918	0.9141779556650247	1.0	0.9998059794036831	99.99999959006209
GOTERM_MF_FAT	GO:0001883~purine nucleoside binding	12	5.240174672489083	0.7734105063903403	FBGN0031170, FBGN0013984, FBGN0001217, FBGN0000489, FBGN0010303, FBGN0040299, FBGN0039692, FBGN0032437, FBGN0003256, FBGN0003169, FBGN0032243, FBGN0038889	128	817	7918	0.9085832313341493	1.0	0.9998067226027832	99.99999972602792
GOTERM_MF_FAT	GO:0001882~nucleoside binding	12	5.240174672489083	0.7829431965528929	FBGN0031170, FBGN0013984, FBGN0001217, FBGN0000489, FBGN0010303, FBGN0040299, FBGN0039692, FBGN0032437, FBGN0003256, FBGN0003169, FBGN0032243, FBGN0038889	128	824	7918	0.9008646844660194	1.0	0.9998206955857937	99.99999984518234
UP_SEQ_FEATURE	nucleotide phosphate-binding region:ATP	4	1.7467248908296942	0.7869740517746396	FBGN0013984, FBGN0000489, FBGN0010303, FBGN0003256	63	196	2975	0.9637188208616779	1.0	0.9999999739841675	99.99999956460192
GOTERM_BP_FAT	GO:0035120~post-embryonic appendage morphogenesis	3	1.3100436681222707	0.849633270410986	FBGN0024244, FBGN0000489, FBGN0003256	116	229	7937	0.896363499472971	1.0	0.9999515616310753	99.99999999998049
SP_PIR_KEYWORDS	atp-binding	8	3.4934497816593884	0.8603758576185296	FBGN0031170, FBGN0013984, FBGN0001217, FBGN0000489, FBGN0010303, FBGN0040299, FBGN0003256, FBGN0032243	217	585	12980	0.8179920437984954	1.0	0.9971640741051455	99.99999999252043
GOTERM_BP_FAT	GO:0035114~imaginal disc-derived appendage morphogenesis	3	1.3100436681222707	0.8661079314243407	FBGN0024244, FBGN0000489, FBGN0003256	116	239	7937	0.8588587505410474	1.0	0.9999699771031627	99.99999999999675
GOTERM_BP_FAT	GO:0035107~appendage morphogenesis	3	1.3100436681222707	0.8707208855318783	FBGN0024244, FBGN0000489, FBGN0003256	116	242	7937	0.8482117412368195	1.0	0.9999732807702579	99.99999999999811
GOTERM_BP_FAT	GO:0048737~imaginal disc-derived appendage development	3	1.3100436681222707	0.8722261042554643	FBGN0024244, FBGN0000489, FBGN0003256	116	243	7937	0.8447211579395487	1.0	0.9999713981812014	99.99999999999842
GOTERM_BP_FAT	GO:0048736~appendage development	3	1.3100436681222707	0.8766464574919329	FBGN0024244, FBGN0000489, FBGN0003256	116	246	7937	0.8344196804037005	1.0	0.9999745033443084	99.99999999999908
SP_PIR_KEYWORDS	transferase	10	4.366812227074235	0.9588015861349187	FBGN0013984, FBGN0030300, FBGN0015279, FBGN0041194, FBGN0000489, FBGN0010303, FBGN0026602, FBGN0003256, FBGN0040228, FBGN0025674	217	873	12980	0.6851737480270903	1.0	0.9998693126511775	100.0
Annotation Cluster 31	Enrichment Score: 0.22671831887808688
Category	Term	Count	%	PValue	Genes	List Total	Pop Hits	Pop Total	Fold Enrichment	Bonferroni	Benjamini	FDR
INTERPRO	IPR003599:Immunoglobulin subtype	3	1.3100436681222707	0.5165765511149252	FBGN0051814, FBGN0052791, FBGN0250908	182	97	10196	1.7326384955250935	1.0	0.9999746597151262	99.99545588403751
SMART	SM00409:IG	3	1.3100436681222707	0.5913823419309043	FBGN0051814, FBGN0052791, FBGN0250908	99	97	4824	1.5070290534208062	1.0	0.9999971985196748	99.99514852279921
INTERPRO	IPR007110:Immunoglobulin-like	3	1.3100436681222707	0.6836628830898517	FBGN0051814, FBGN0052791, FBGN0250908	182	132	10196	1.2732267732267732	1.0	0.9999969344760844	99.99998670133596
Annotation Cluster 32	Enrichment Score: 0.2255751396764192
Category	Term	Count	%	PValue	Genes	List Total	Pop Hits	Pop Total	Fold Enrichment	Bonferroni	Benjamini	FDR
GOTERM_BP_FAT	GO:0000122~negative regulation of transcription from RNA polymerase II promoter	4	1.7467248908296942	0.0582038269291658	FBGN0017430, FBGN0020496, FBGN0024244, FBGN0001325	116	61	7937	4.486715658564161	1.0	0.8235804156753282	60.39606754875126
GOTERM_MF_FAT	GO:0016564~transcription repressor activity	4	1.7467248908296942	0.2545230696152981	FBGN0020496, FBGN0024244, FBGN0003169, FBGN0001325	128	109	7918	2.2700688073394497	1.0	0.9564188966109788	97.97721158046875
GOTERM_BP_FAT	GO:0006357~regulation of transcription from RNA polymerase II promoter	5	2.1834061135371177	0.3030282778523224	FBGN0017430, FBGN0020496, FBGN0024244, FBGN0010303, FBGN0001325	116	192	7937	1.7818336925287357	1.0	0.9823761724380526	99.62129630192649
GOTERM_BP_FAT	GO:0010629~negative regulation of gene expression	5	2.1834061135371177	0.5112380880837311	FBGN0017430, FBGN0020496, FBGN0024244, FBGN0039654, FBGN0001325	116	256	7937	1.3363752693965518	1.0	0.9953118005574292	99.99842313612163
GOTERM_BP_FAT	GO:0045892~negative regulation of transcription, DNA-dependent	4	1.7467248908296942	0.5119967973578041	FBGN0017430, FBGN0020496, FBGN0024244, FBGN0001325	116	187	7937	1.4635810437027474	1.0	0.9951403244630016	99.99846052356179
GOTERM_BP_FAT	GO:0051253~negative regulation of RNA metabolic process	4	1.7467248908296942	0.5333896948463237	FBGN0017430, FBGN0020496, FBGN0024244, FBGN0001325	116	193	7937	1.418081114882973	1.0	0.9959670155484732	99.99922969139396
SP_PIR_KEYWORDS	developmental protein	10	4.366812227074235	0.5463607196808852	FBGN0000462, FBGN0013984, FBGN0024244, FBGN0000414, FBGN0010303, FBGN0004919, FBGN0024236, FBGN0086695, FBGN0001325, FBGN0026178	217	540	12980	1.1076975593104625	1.0	0.9489321019353776	99.99140059880685
GOTERM_BP_FAT	GO:0016481~negative regulation of transcription	4	1.7467248908296942	0.5812149142852331	FBGN0017430, FBGN0020496, FBGN0024244, FBGN0001325	116	207	7937	1.3221722472097286	1.0	0.9977244388012423	99.99985503209142
GOTERM_BP_FAT	GO:0051172~negative regulation of nitrogen compound metabolic process	4	1.7467248908296942	0.6319976987104526	FBGN0017430, FBGN0020496, FBGN0024244, FBGN0001325	116	223	7937	1.227307870728313	1.0	0.9987810418715241	99.99998031558953
GOTERM_BP_FAT	GO:0045934~negative regulation of nucleobase, nucleoside, nucleotide and nucleic acid metabolic process	4	1.7467248908296942	0.6319976987104526	FBGN0017430, FBGN0020496, FBGN0024244, FBGN0001325	116	223	7937	1.227307870728313	1.0	0.9987810418715241	99.99998031558953
GOTERM_BP_FAT	GO:0006350~transcription	7	3.056768558951965	0.6610382099114246	FBGN0017430, FBGN0000462, FBGN0020496, FBGN0024244, FBGN0037555, FBGN0004919, FBGN0040305	116	459	7937	1.0434790774547367	1.0	0.9992562951860291	99.99999447028117
GOTERM_BP_FAT	GO:0010605~negative regulation of macromolecule metabolic process	5	2.1834061135371177	0.6803513355633728	FBGN0017430, FBGN0020496, FBGN0024244, FBGN0039654, FBGN0001325	116	317	7937	1.0792178831719788	1.0	0.9993995816734076	99.99999776554361
GOTERM_BP_FAT	GO:0010558~negative regulation of macromolecule biosynthetic process	4	1.7467248908296942	0.6973482862532648	FBGN0017430, FBGN0020496, FBGN0024244, FBGN0001325	116	246	7937	1.1125595738716008	1.0	0.9995261305403425	99.99999903918054
GOTERM_BP_FAT	GO:0031327~negative regulation of cellular biosynthetic process	4	1.7467248908296942	0.7051997939511965	FBGN0017430, FBGN0020496, FBGN0024244, FBGN0001325	116	249	7937	1.0991552416562802	1.0	0.999549559256111	99.99999935979348
GOTERM_BP_FAT	GO:0009890~negative regulation of biosynthetic process	4	1.7467248908296942	0.7051997939511965	FBGN0017430, FBGN0020496, FBGN0024244, FBGN0001325	116	249	7937	1.0991552416562802	1.0	0.999549559256111	99.99999935979348
SP_PIR_KEYWORDS	transcription regulation	6	2.6200873362445414	0.7760933383574463	FBGN0017430, FBGN0000462, FBGN0020496, FBGN0024244, FBGN0037555, FBGN0004919	217	387	12980	0.9273747008180617	1.0	0.9913968518297167	99.9999979912455
SP_PIR_KEYWORDS	Transcription	6	2.6200873362445414	0.7873764222581914	FBGN0017430, FBGN0000462, FBGN0020496, FBGN0024244, FBGN0037555, FBGN0004919	217	393	12980	0.91321630843916	1.0	0.991876399647973	99.99999891109962
GOTERM_BP_FAT	GO:0006355~regulation of transcription, DNA-dependent	8	3.4934497816593884	0.7937308678720993	FBGN0017430, FBGN0000462, FBGN0020496, FBGN0024244, FBGN0010303, FBGN0004919, FBGN0003256, FBGN0001325	116	612	7937	0.8944106378183456	1.0	0.9998259835189793	99.9999999974252
GOTERM_BP_FAT	GO:0051252~regulation of RNA metabolic process	8	3.4934497816593884	0.8715132597570285	FBGN0017430, FBGN0000462, FBGN0020496, FBGN0024244, FBGN0010303, FBGN0004919, FBGN0003256, FBGN0001325	116	678	7937	0.807344115552843	1.0	0.999972391072884	99.99999999999828
GOTERM_BP_FAT	GO:0045449~regulation of transcription	9	3.9301310043668125	0.9041978075739228	FBGN0017430, FBGN0000462, FBGN0020496, FBGN0024244, FBGN0010303, FBGN0037555, FBGN0004919, FBGN0003256, FBGN0001325	116	799	7937	0.7707155496094257	1.0	0.9999892540654507	99.99999999999997
SP_PIR_KEYWORDS	dna-binding	5	2.1834061135371177	0.9201807181137726	FBGN0000462, FBGN0024244, FBGN0037555, FBGN0004919, FBGN0001325	217	417	12980	0.7172142470355513	1.0	0.9993749031643661	99.99999999999005
GOTERM_MF_FAT	GO:0030528~transcription regulator activity	8	3.4934497816593884	0.929510692406308	FBGN0017430, FBGN0000462, FBGN0020496, FBGN0024244, FBGN0004919, FBGN0003169, FBGN0001325, FBGN0040305	128	682	7918	0.7256231671554252	1.0	0.9999990702751388	99.99999999999994
SP_PIR_KEYWORDS	nucleus	10	4.366812227074235	0.9572812496113218	FBGN0017430, FBGN0000462, FBGN0020496, FBGN0024244, FBGN0004066, FBGN0037555, FBGN0024555, FBGN0003256, FBGN0086695, FBGN0001325	217	869	12980	0.6883275972700228	1.0	0.9998787814666807	99.99999999999999
GOTERM_MF_FAT	GO:0003677~DNA binding	7	3.056768558951965	0.9939040711229569	FBGN0000462, FBGN0024244, FBGN0051875, FBGN0037555, FBGN0004919, FBGN0001325, FBGN0040305	128	830	7918	0.5217055722891566	1.0	0.9999999999899636	100.0
Annotation Cluster 33	Enrichment Score: 0.22166819487221703
Category	Term	Count	%	PValue	Genes	List Total	Pop Hits	Pop Total	Fold Enrichment	Bonferroni	Benjamini	FDR
GOTERM_BP_FAT	GO:0044271~nitrogen compound biosynthetic process	5	2.1834061135371177	0.43816412798158766	FBGN0041194, FBGN0036122, FBGN0005626, FBGN0026602, FBGN0032437	116	233	7937	1.4682921414829067	1.0	0.9928162631414581	99.98643359000971
KEGG_PATHWAY	dme00230:Purine metabolism	3	1.3100436681222707	0.656390991639153	FBGN0041194, FBGN0026602, FBGN0032437	38	122	2054	1.3291630716134597	1.0	0.9988974165993663	99.99674984329522
GOTERM_BP_FAT	GO:0034654~nucleobase, nucleoside, nucleotide and nucleic acid biosynthetic process	3	1.3100436681222707	0.6718369635602957	FBGN0041194, FBGN0026602, FBGN0032437	116	158	7937	1.2991597555652552	1.0	0.9993268389903912	99.99999664636803
GOTERM_BP_FAT	GO:0034404~nucleobase, nucleoside and nucleotide biosynthetic process	3	1.3100436681222707	0.6718369635602957	FBGN0041194, FBGN0026602, FBGN0032437	116	158	7937	1.2991597555652552	1.0	0.9993268389903912	99.99999664636803
Annotation Cluster 34	Enrichment Score: 0.22024383715003593
Category	Term	Count	%	PValue	Genes	List Total	Pop Hits	Pop Total	Fold Enrichment	Bonferroni	Benjamini	FDR
GOTERM_CC_FAT	GO:0015629~actin cytoskeleton	4	1.7467248908296942	0.18186928515141695	FBGN0063485, FBGN0040299, FBGN0011202, FBGN0040228	82	87	4786	2.6834875245304177	0.9999999999974566	0.7920467029773429	90.43566553224267
GOTERM_BP_FAT	GO:0007018~microtubule-based movement	3	1.3100436681222707	0.44679765831652096	FBGN0052396, FBGN0032243, FBGN0040228	116	104	7937	1.9737234748010608	1.0	0.993036992833567	99.98931969912562
GOTERM_CC_FAT	GO:0044430~cytoskeletal part	6	2.6200873362445414	0.5401760043364364	FBGN0052396, FBGN0259923, FBGN0040299, FBGN0032243, FBGN0011202, FBGN0040228	82	287	4786	1.220192062547803	1.0	0.9888082131298095	99.98865623309425
GOTERM_CC_FAT	GO:0005856~cytoskeleton	7	3.056768558951965	0.5517892802867834	FBGN0063485, FBGN0052396, FBGN0259923, FBGN0040299, FBGN0032243, FBGN0011202, FBGN0040228	82	351	4786	1.1639913835035787	1.0	0.9882880086687241	99.99158880712942
GOTERM_BP_FAT	GO:0007017~microtubule-based process	5	2.1834061135371177	0.8470492721966139	FBGN0052396, FBGN0037012, FBGN0032243, FBGN0011202, FBGN0040228	116	406	7937	0.842640563954476	1.0	0.9999502149384663	99.99999999997462
GOTERM_CC_FAT	GO:0015630~microtubule cytoskeleton	3	1.3100436681222707	0.8936219578262965	FBGN0052396, FBGN0032243, FBGN0040228	82	220	4786	0.7958980044345897	1.0	0.9999515034881412	99.99999999958199
GOTERM_CC_FAT	GO:0043232~intracellular non-membrane-bounded organelle	11	4.8034934497816595	0.9714132013088584	FBGN0063485, FBGN0034986, FBGN0052396, FBGN0259923, FBGN0259789, FBGN0037555, FBGN0040299, FBGN0032243, FBGN0011202, FBGN0040228, FBGN0015521	82	943	4786	0.6808318030158033	1.0	0.9999971781044457	100.0
GOTERM_CC_FAT	GO:0043228~non-membrane-bounded organelle	11	4.8034934497816595	0.9714132013088584	FBGN0063485, FBGN0034986, FBGN0052396, FBGN0259923, FBGN0259789, FBGN0037555, FBGN0040299, FBGN0032243, FBGN0011202, FBGN0040228, FBGN0015521	82	943	4786	0.6808318030158033	1.0	0.9999971781044457	100.0
Annotation Cluster 35	Enrichment Score: 0.21816996345076312
Category	Term	Count	%	PValue	Genes	List Total	Pop Hits	Pop Total	Fold Enrichment	Bonferroni	Benjamini	FDR
SP_PIR_KEYWORDS	zinc-finger	7	3.056768558951965	0.4244292262876307	FBGN0041096, FBGN0024244, FBGN0037555, FBGN0004919, FBGN0039492, FBGN0052850, FBGN0001325	217	314	12980	1.3334703102527223	1.0	0.8953276517678845	99.85582830263809
INTERPRO	IPR001841:Zinc finger, RING-type	3	1.3100436681222707	0.6876650603444171	FBGN0041096, FBGN0004919, FBGN0052850	182	133	10196	1.2636536395934892	1.0	0.9999961143178177	99.99998883804595
SMART	SM00184:RING	3	1.3100436681222707	0.7591155171933852	FBGN0041096, FBGN0004919, FBGN0052850	99	133	4824	1.0991114149008887	1.0	0.9999993422085154	99.99998624433175
Annotation Cluster 36	Enrichment Score: 0.1705863015620902
Category	Term	Count	%	PValue	Genes	List Total	Pop Hits	Pop Total	Fold Enrichment	Bonferroni	Benjamini	FDR
GOTERM_BP_FAT	GO:0008104~protein localization	7	3.056768558951965	0.5053002233953937	FBGN0004574, FBGN0014009, FBGN0026192, FBGN0041789, FBGN0021814, FBGN0086656, FBGN0011202	116	392	7937	1.2218288177339902	1.0	0.9951060001892277	99.99809980295849
GOTERM_BP_FAT	GO:0015031~protein transport	4	1.7467248908296942	0.77328962819545	FBGN0004574, FBGN0014009, FBGN0021814, FBGN0086656	116	278	7937	0.9844951624906971	1.0	0.9997904132056595	99.99999998891836
GOTERM_BP_FAT	GO:0045184~establishment of protein localization	4	1.7467248908296942	0.7876792771196256	FBGN0004574, FBGN0014009, FBGN0021814, FBGN0086656	116	285	7937	0.9603145795523291	1.0	0.9998279542025239	99.99999999597546
Annotation Cluster 37	Enrichment Score: 0.15377215302722502
Category	Term	Count	%	PValue	Genes	List Total	Pop Hits	Pop Total	Fold Enrichment	Bonferroni	Benjamini	FDR
GOTERM_BP_FAT	GO:0006511~ubiquitin-dependent protein catabolic process	3	1.3100436681222707	0.40682468969220387	FBGN0004066, FBGN0036913, FBGN0036332	116	96	7937	2.1382004310344827	1.0	0.9918941657386121	99.96862504897983
GOTERM_BP_FAT	GO:0019941~modification-dependent protein catabolic process	3	1.3100436681222707	0.7075169359936428	FBGN0004066, FBGN0036913, FBGN0036332	116	169	7937	1.2145990614160374	1.0	0.9995458983932703	99.99999943325761
GOTERM_BP_FAT	GO:0043632~modification-dependent macromolecule catabolic process	3	1.3100436681222707	0.7105964907489504	FBGN0004066, FBGN0036913, FBGN0036332	116	170	7937	1.2074543610547668	1.0	0.9995236199710928	99.99999951873812
GOTERM_BP_FAT	GO:0044257~cellular protein catabolic process	3	1.3100436681222707	0.748234560131787	FBGN0004066, FBGN0036913, FBGN0036332	116	183	7937	1.1216789146410402	1.0	0.9997428092874029	99.9999999440527
GOTERM_BP_FAT	GO:0051603~proteolysis involved in cellular protein catabolic process	3	1.3100436681222707	0.748234560131787	FBGN0004066, FBGN0036913, FBGN0036332	116	183	7937	1.1216789146410402	1.0	0.9997428092874029	99.9999999440527
GOTERM_BP_FAT	GO:0009057~macromolecule catabolic process	4	1.7467248908296942	0.7711710422737567	FBGN0004066, FBGN0036913, FBGN0036332, FBGN0035976	116	277	7937	0.9880492966513132	1.0	0.999791367671703	99.99999998720621
GOTERM_BP_FAT	GO:0030163~protein catabolic process	3	1.3100436681222707	0.7911070787789539	FBGN0004066, FBGN0036913, FBGN0036332	116	200	7937	1.0263362068965518	1.0	0.9998335445426284	99.99999999687007
GOTERM_BP_FAT	GO:0044265~cellular macromolecule catabolic process	3	1.3100436681222707	0.8425468586249563	FBGN0004066, FBGN0036913, FBGN0036332	116	225	7937	0.9122988505747126	1.0	0.9999454528663041	99.99999999996027
Annotation Cluster 38	Enrichment Score: 0.15078116265634453
Category	Term	Count	%	PValue	Genes	List Total	Pop Hits	Pop Total	Fold Enrichment	Bonferroni	Benjamini	FDR
INTERPRO	IPR001680:WD40 repeat	4	1.7467248908296942	0.6492775248612659	FBGN0037980, FBGN0033177, FBGN0024509, FBGN0053969	182	187	10196	1.198331080684022	1.0	0.9999954606683096	99.99994500985669
INTERPRO	IPR015943:WD40/YVTN repeat-like	4	1.7467248908296942	0.6771019780025387	FBGN0037980, FBGN0033177, FBGN0024509, FBGN0053969	182	195	10196	1.1491687799380108	1.0	0.9999973961332843	99.99998236195098
SMART	SM00320:WD40	4	1.7467248908296942	0.739615445496481	FBGN0037980, FBGN0033177, FBGN0024509, FBGN0053969	99	187	4824	1.04229460379193	1.0	0.9999996787554499	99.99996736297285
SP_PIR_KEYWORDS	wd repeat	3	1.3100436681222707	0.7669815643513807	FBGN0037980, FBGN0033177, FBGN0024509	217	166	12980	1.0810060518571984	1.0	0.9912094020476993	99.99999677830736
Annotation Cluster 39	Enrichment Score: 0.1321040258944113
Category	Term	Count	%	PValue	Genes	List Total	Pop Hits	Pop Total	Fold Enrichment	Bonferroni	Benjamini	FDR
INTERPRO	IPR013087:Zinc finger, C2H2-type/integrase, DNA-binding	4	1.7467248908296942	0.47734943079428527	FBGN0259789, FBGN0013469, FBGN0001325, FBGN0040305	182	145	10196	1.5454338764683593	1.0	0.9999467638483391	99.98670858411717
INTERPRO	IPR007087:Zinc finger, C2H2-type	5	2.1834061135371177	0.8248543075920064	FBGN0024244, FBGN0259789, FBGN0013469, FBGN0001325, FBGN0040305	182	320	10196	0.8753434065934066	1.0	0.9999999864682367	99.99999999609327
INTERPRO	IPR015880:Zinc finger, C2H2-like	5	2.1834061135371177	0.8321316072824012	FBGN0024244, FBGN0259789, FBGN0013469, FBGN0001325, FBGN0040305	182	324	10196	0.8645366978700312	1.0	0.9999999854261344	99.99999999782092
SMART	SM00355:ZnF_C2H2	5	2.1834061135371177	0.9040203822680855	FBGN0024244, FBGN0259789, FBGN0013469, FBGN0001325, FBGN0040305	99	324	4824	0.7519640852974186	1.0	0.9999999994414244	99.99999999949551
Annotation Cluster 40	Enrichment Score: 0.1114876111050829
Category	Term	Count	%	PValue	Genes	List Total	Pop Hits	Pop Total	Fold Enrichment	Bonferroni	Benjamini	FDR
GOTERM_BP_FAT	GO:0003002~regionalization	8	3.4934497816593884	0.48900165770486437	FBGN0033988, FBGN0024244, FBGN0024509, FBGN0010303, FBGN0003256, FBGN0003169, FBGN0001325, FBGN0039709	116	454	7937	1.2056813003190034	1.0	0.9948277226431458	99.9968649523819
GOTERM_BP_FAT	GO:0006355~regulation of transcription, DNA-dependent	8	3.4934497816593884	0.7937308678720993	FBGN0017430, FBGN0000462, FBGN0020496, FBGN0024244, FBGN0010303, FBGN0004919, FBGN0003256, FBGN0001325	116	612	7937	0.8944106378183456	1.0	0.9998259835189793	99.9999999974252
GOTERM_BP_FAT	GO:0007350~blastoderm segmentation	3	1.3100436681222707	0.8294220984159968	FBGN0024244, FBGN0003256, FBGN0001325	116	218	7937	0.9415928503638089	1.0	0.9999260185073624	99.99999999986315
GOTERM_BP_FAT	GO:0009880~embryonic pattern specification	3	1.3100436681222707	0.8530676780316163	FBGN0024244, FBGN0003256, FBGN0001325	116	231	7937	0.888602776533811	1.0	0.9999543229081368	99.99999999998634
GOTERM_BP_FAT	GO:0051252~regulation of RNA metabolic process	8	3.4934497816593884	0.8715132597570285	FBGN0017430, FBGN0000462, FBGN0020496, FBGN0024244, FBGN0010303, FBGN0004919, FBGN0003256, FBGN0001325	116	678	7937	0.807344115552843	1.0	0.999972391072884	99.99999999999828
GOTERM_BP_FAT	GO:0035282~segmentation	3	1.3100436681222707	0.8954836139533988	FBGN0024244, FBGN0003256, FBGN0001325	116	260	7937	0.7894893899204243	1.0	0.9999864872488818	99.99999999999993
Annotation Cluster 41	Enrichment Score: 0.10054179224854952
Category	Term	Count	%	PValue	Genes	List Total	Pop Hits	Pop Total	Fold Enrichment	Bonferroni	Benjamini	FDR
GOTERM_BP_FAT	GO:0070271~protein complex biogenesis	3	1.3100436681222707	0.7012768035291725	FBGN0004574, FBGN0013984, FBGN0052396	116	167	7937	1.2291451579599422	1.0	0.9995378556688559	99.99999921476763
GOTERM_BP_FAT	GO:0006461~protein complex assembly	3	1.3100436681222707	0.7012768035291725	FBGN0004574, FBGN0013984, FBGN0052396	116	167	7937	1.2291451579599422	1.0	0.9995378556688559	99.99999921476763
GOTERM_BP_FAT	GO:0065003~macromolecular complex assembly	3	1.3100436681222707	0.8766464574919329	FBGN0004574, FBGN0013984, FBGN0052396	116	246	7937	0.8344196804037005	1.0	0.9999745033443084	99.99999999999908
GOTERM_BP_FAT	GO:0043933~macromolecular complex subunit organization	3	1.3100436681222707	0.9188178025956256	FBGN0004574, FBGN0013984, FBGN0052396	116	281	7937	0.7304884034850901	1.0	0.9999936707816981	100.0
Annotation Cluster 42	Enrichment Score: 0.0980348671483669
Category	Term	Count	%	PValue	Genes	List Total	Pop Hits	Pop Total	Fold Enrichment	Bonferroni	Benjamini	FDR
GOTERM_CC_FAT	GO:0031980~mitochondrial lumen	4	1.7467248908296942	0.49987235083594117	FBGN0034986, FBGN0051075, FBGN0036927, FBGN0039358	82	157	4786	1.4870281186888303	1.0	0.9848362349582698	99.9697017201203
GOTERM_CC_FAT	GO:0005759~mitochondrial matrix	4	1.7467248908296942	0.49987235083594117	FBGN0034986, FBGN0051075, FBGN0036927, FBGN0039358	82	157	4786	1.4870281186888303	1.0	0.9848362349582698	99.9697017201203
GOTERM_CC_FAT	GO:0005654~nucleoplasm	4	1.7467248908296942	0.8350263129431057	FBGN0017430, FBGN0035624, FBGN0259789, FBGN0037555	82	265	4786	0.8809940174873447	1.0	0.9998603494384176	99.99999992930316
GOTERM_CC_FAT	GO:0043233~organelle lumen	8	3.4934497816593884	0.8466458981658839	FBGN0017430, FBGN0035624, FBGN0034986, FBGN0051075, FBGN0259789, FBGN0037555, FBGN0036927, FBGN0039358	82	556	4786	0.839796455518512	1.0	0.9998644644774316	99.99999996990368
GOTERM_CC_FAT	GO:0070013~intracellular organelle lumen	8	3.4934497816593884	0.8466458981658839	FBGN0017430, FBGN0035624, FBGN0034986, FBGN0051075, FBGN0259789, FBGN0037555, FBGN0036927, FBGN0039358	82	556	4786	0.839796455518512	1.0	0.9998644644774316	99.99999996990368
GOTERM_CC_FAT	GO:0031974~membrane-enclosed lumen	8	3.4934497816593884	0.8657325979521957	FBGN0017430, FBGN0035624, FBGN0034986, FBGN0051075, FBGN0259789, FBGN0037555, FBGN0036927, FBGN0039358	82	571	4786	0.8177352526590065	1.0	0.9998998403757576	99.99999999363864
GOTERM_CC_FAT	GO:0044451~nucleoplasm part	3	1.3100436681222707	0.9200016105029567	FBGN0017430, FBGN0035624, FBGN0037555	82	240	4786	0.7295731707317072	1.0	0.9999803272672593	99.99999999998508
GOTERM_CC_FAT	GO:0005739~mitochondrion	7	3.056768558951965	0.9332966086894329	FBGN0034986, FBGN0051075, FBGN0001217, FBGN0033524, FBGN0051682, FBGN0036927, FBGN0039358	82	571	4786	0.7155183460766307	1.0	0.9999870322457824	99.99999999999821
GOTERM_CC_FAT	GO:0031981~nuclear lumen	4	1.7467248908296942	0.965189086413562	FBGN0017430, FBGN0035624, FBGN0259789, FBGN0037555	82	387	4786	0.6032646372975358	1.0	0.999995903163432	100.0
GOTERM_CC_FAT	GO:0044429~mitochondrial part	4	1.7467248908296942	0.975045473896226	FBGN0034986, FBGN0051075, FBGN0036927, FBGN0039358	82	411	4786	0.5680375051925702	1.0	0.999997545163093	100.0
Annotation Cluster 43	Enrichment Score: 0.0889621830692419
Category	Term	Count	%	PValue	Genes	List Total	Pop Hits	Pop Total	Fold Enrichment	Bonferroni	Benjamini	FDR
GOTERM_BP_FAT	GO:0007268~synaptic transmission	3	1.3100436681222707	0.7641568601036797	FBGN0004574, FBGN0005626, FBGN0003256	116	189	7937	1.0860700602079914	1.0	0.9997656481900784	99.99999997960464
GOTERM_BP_FAT	GO:0019226~transmission of nerve impulse	3	1.3100436681222707	0.7816332907578352	FBGN0004574, FBGN0005626, FBGN0003256	116	196	7937	1.0472818437719915	1.0	0.9998098733269594	99.99999999379037
GOTERM_BP_FAT	GO:0007267~cell-cell signaling	3	1.3100436681222707	0.8153310958950601	FBGN0004574, FBGN0005626, FBGN0003256	116	211	7937	0.9728305278640301	1.0	0.9998992430157804	99.99999999953366
GOTERM_BP_FAT	GO:0050877~neurological system process	6	2.6200873362445414	0.904964820870499	FBGN0004574, FBGN0003328, FBGN0005626, FBGN0019940, FBGN0003256, FBGN0026178	116	546	7937	0.7518946570670709	1.0	0.9999889583306515	99.99999999999999
Annotation Cluster 44	Enrichment Score: 0.07472607034717105
Category	Term	Count	%	PValue	Genes	List Total	Pop Hits	Pop Total	Fold Enrichment	Bonferroni	Benjamini	FDR
SP_PIR_KEYWORDS	cell cycle	3	1.3100436681222707	0.4765969143083129	FBGN0003256, FBGN0086695, FBGN0011202	217	96	12980	1.8692396313364055	1.0	0.9235891170617179	99.9532034275931
GOTERM_BP_FAT	GO:0007049~cell cycle	7	3.056768558951965	0.8911828579255561	FBGN0259923, FBGN0259789, FBGN0011826, FBGN0037012, FBGN0003256, FBGN0086695, FBGN0011202	116	616	7937	0.7775274294670846	1.0	0.9999845396072438	99.99999999999987
GOTERM_BP_FAT	GO:0000278~mitotic cell cycle	4	1.7467248908296942	0.8973980867730211	FBGN0259789, FBGN0003256, FBGN0086695, FBGN0011202	116	358	7937	0.7644962434983625	1.0	0.9999868246744685	99.99999999999994
GOTERM_BP_FAT	GO:0022402~cell cycle process	5	2.1834061135371177	0.9614934890271642	FBGN0011826, FBGN0037012, FBGN0003256, FBGN0086695, FBGN0011202	116	547	7937	0.6254333984744375	1.0	0.999999802634092	100.0
GOTERM_BP_FAT	GO:0022403~cell cycle phase	4	1.7467248908296942	0.9780546981908497	FBGN0011826, FBGN0003256, FBGN0086695, FBGN0011202	116	496	7937	0.5517936596218019	1.0	0.9999999814301367	100.0
GOTERM_BP_FAT	GO:0000279~M phase	3	1.3100436681222707	0.9936441888244593	FBGN0011826, FBGN0003256, FBGN0011202	116	478	7937	0.4294293752705237	1.0	0.9999999999253792	100.0
Annotation Cluster 45	Enrichment Score: 0.03780564550560344
Category	Term	Count	%	PValue	Genes	List Total	Pop Hits	Pop Total	Fold Enrichment	Bonferroni	Benjamini	FDR
GOTERM_MF_FAT	GO:0042624~ATPase activity, uncoupled	3	1.3100436681222707	0.8183758900811472	FBGN0031170, FBGN0040299, FBGN0038889	128	192	7918	0.966552734375	1.0	0.9999211210869515	99.99999998548007
GOTERM_MF_FAT	GO:0042623~ATPase activity, coupled	3	1.3100436681222707	0.96073075453535	FBGN0031170, FBGN0040299, FBGN0038889	128	307	7918	0.604489006514658	1.0	0.9999999411951498	100.0
GOTERM_MF_FAT	GO:0016887~ATPase activity	3	1.3100436681222707	0.9795543640811039	FBGN0031170, FBGN0040299, FBGN0038889	128	353	7918	0.5257170679886686	1.0	0.9999999970886974	100.0
GOTERM_CC_ALL	GO:0043226~organelle	NM_078864, NM_142428, NM_079665, NM_141888, NM_166753, NM_057714, Y11066, NM_142915, NM_165341, NM_164759, NM_168829, NM_167623, NM_135554, NM_136628, NM_078904, NM_078922, NM_080380, NM_165097, NM_135134, NM_136629, NM_140655, NM_164884, NM_136744, NM_170304, NM_139724, NM_139984, NM_164467, NM_140363, NM_080527, NM_164508, NM_001014617, NM_141516, NM_165217, NM_079140, NM_079615, NM_079143, NM_…	37	0.1637	0.984977
GOTERM_CC_ALL	GO:0043231~intracellular membrane-bound organelle	NM_078864, NM_079665, NM_141888, NM_166753, NM_057714, Y11066, NM_142915, NM_168829, NM_167623, NM_136628, NM_078904, NM_080380, NM_078922, NM_135134, NM_136629, NM_136744, NM_164884, NM_170304, NM_139724, NM_139984, NM_164467, NM_080527, NM_140363, NM_001014617, NM_141516, NM_165217, NM_079140, NM_079615, NM_079143, NM_143720, NM_143761,	30	0.1327	0.991082
GOTERM_CC_ALL	GO:0043227~membrane-bound organelle	NM_078864, NM_079665, NM_141888, NM_166753, NM_057714, Y11066, NM_142915, NM_168829, NM_167623, NM_136628, NM_078904, NM_080380, NM_078922, NM_135134, NM_136629, NM_136744, NM_164884, NM_170304, NM_139724, NM_139984, NM_164467, NM_080527, NM_140363, NM_001014617, NM_141516, NM_165217, NM_079140, NM_079615, NM_079143, NM_143720, NM_143761,	30	0.1327	0.991356
GOTERM_CC_ALL	GO:0044424~intracellular part	NM_078864, NM_169910, NM_142428, NM_079665, U30493, NM_141888, NM_166753, NM_057714, Y11066, NM_170277, L08845, NM_142915, NM_168829, NM_165341, NM_164759, NM_167623, NM_135554, NM_168638, NM_141810, NM_136628, NM_078904, NM_078922, NM_080380, NM_165097, NM_135134, NM_142044, NM_136629, NM_140655, NM_164884, NM_136744, NM_167575, NM_170304, NM_139724, NM_139984, NM_164467, NM_164508, NM_140363, N…	46	0.2035	0.994167
GOTERM_CC_ALL	GO:0005622~intracellular	NM_078864, U30493, NM_079665, NM_057714, Y11066, L08845, NM_142915, NM_168829, NM_135554, NM_168638, NM_136628, NM_080380, NM_078922, NM_140655, NM_136744, NM_164884, NM_167575, NM_135135, NM_139724, NM_080527, NM_140363, NM_164467, NM_001014617, NM_141516, NM_165217, NM_079140, NM_079615, NM_079143, NM_142587, NM_169910, NM_142428, NM_166753, NM_141888, NM_167685, NM_170277, NM_164759, NM_165341…	52	0.2301	0.995207
GOTERM_CC_ALL	GO:0005623~cell	NM_078864, NM_079665, U30493, NM_142497, NM_057714, Y11066, NM_079128, L08845, NM_142915, NM_168829, NM_170435, NM_135554, NM_168638, NM_136628, NM_078922, NM_080380, BT023240, NM_079712, NM_140655, NM_164884, NM_136744, NM_137158, NM_167575, NM_135135, NM_139724, NM_145335, NM_164467, NM_140363, NM_080527, NM_001014617, NM_141516, NM_165217, NM_079140, NM_079615, NM_079143, NM_134601, AY071063, …	73	0.323	0.999987
GOTERM_CC_ALL	GO:0044464~cell part	NM_078864, NM_079665, U30493, NM_142497, NM_057714, Y11066, NM_079128, L08845, NM_142915, NM_168829, NM_170435, NM_135554, NM_168638, NM_136628, NM_078922, NM_080380, BT023240, NM_079712, NM_140655, NM_164884, NM_136744, NM_137158, NM_167575, NM_135135, NM_139724, NM_145335, NM_164467, NM_140363, NM_080527, NM_001014617, NM_141516, NM_165217, NM_079140, NM_079615, NM_079143, NM_134601, AY071063, …	73	0.323	0.999987
