# Supplementary material for: Gene expression analysis of Drosophilaa Manf mutants reveals perturbations in membrane traffic and major metabolic changes
Source: BMC Genomics. 2012 Apr 11;13:134. doi: 10.1186/1471-2164-13-134 (PMC3364883; doi:10.1186/1471-2164-13-134)
Supplement: Additional file 10 — DAVID functional annotation clustering analysis of upregulated genes in ManfmzΔ96 mutant paternal rescue. An Excel file; 98 genes were upregulated when maternal lack of Manf gene products was rescued paternally and grouped into 18 functional clusters. [file 1471-2164-13-134-S10.XLSX]

## Sheet: upreg_pat_rescue
Annotation Cluster 1	Enrichment Score: 1.1091752943741677
Category	Term	Count	%	PValue	Genes	List Total	Pop Hits	Pop Total	Fold Enrichment	Bonferroni	Benjamini	FDR
GOTERM_BP_FAT	GO:0009416~response to light stimulus	4	4.081632653061225	0.030291811549947596	FBGN0004574, FBGN0030555, FBGN0003464, FBGN0023178	55	100	7937	5.772363636363636	0.9999999949405878	0.9999288704543622	36.64661237088508
GOTERM_BP_FAT	GO:0009314~response to radiation	4	4.081632653061225	0.041256945494531364	FBGN0004574, FBGN0030555, FBGN0003464, FBGN0023178	55	113	7937	5.108286403861625	0.999999999995664	0.9998369346185677	46.48399790693078
GOTERM_BP_FAT	GO:0050877~neurological system process	7	7.142857142857142	0.16461869746716085	FBGN0004574, FBGN0003165, FBGN0030555, FBGN0003464, FBGN0003256, FBGN0004595, FBGN0035770	55	546	7937	1.85011655011655	1.0	0.9999859057160383	93.06788115226254
GOTERM_BP_FAT	GO:0009628~response to abiotic stimulus	4	4.081632653061225	0.17782685337925377	FBGN0004574, FBGN0030555, FBGN0003464, FBGN0023178	55	214	7937	2.6973661852166524	1.0	0.9999841769180967	94.52782438863997
Annotation Cluster 2	Enrichment Score: 0.9522339409815959
Category	Term	Count	%	PValue	Genes	List Total	Pop Hits	Pop Total	Fold Enrichment	Bonferroni	Benjamini	FDR
GOTERM_CC_FAT	GO:0005624~membrane fraction	4	4.081632653061225	0.035614706987549156	FBGN0034405, FBGN0004574, FBGN0033524, FBGN0033395	34	106	4786	5.311875693673696	0.9866396182649785	0.9866396182649785	34.00952368691528
GOTERM_CC_FAT	GO:0005626~insoluble fraction	4	4.081632653061225	0.039111490450403796	FBGN0034405, FBGN0004574, FBGN0033524, FBGN0033395	34	110	4786	5.1187165775401064	0.9913286441964931	0.9068798850757429	36.700661771627196
GOTERM_CC_FAT	GO:0000267~cell fraction	4	4.081632653061225	0.04184617576153899	FBGN0034405, FBGN0004574, FBGN0033524, FBGN0033395	34	113	4786	4.9828214471629355	0.9938227775511769	0.8165161910820418	38.735058666794984
GOTERM_CC_FAT	GO:0042598~vesicular fraction	3	3.061224489795918	0.12472652005061084	FBGN0034405, FBGN0033524, FBGN0033395	34	89	4786	4.744877726371448	0.9999998696507252	0.9287937518897482	78.28018902957888
GOTERM_CC_FAT	GO:0005792~microsome	3	3.061224489795918	0.12472652005061084	FBGN0034405, FBGN0033524, FBGN0033395	34	89	4786	4.744877726371448	0.9999998696507252	0.9287937518897482	78.28018902957888
GOTERM_CC_FAT	GO:0019898~extrinsic to membrane	3	3.061224489795918	0.2873599824106691	FBGN0004574, FBGN0033524, FBGN0033395	34	154	4786	2.742169595110772	1.0	0.9886598925610179	97.94122513749709
SP_PIR_KEYWORDS	membrane	7	7.142857142857142	0.8287604111104969	FBGN0004574, FBGN0052475, FBGN0033524, FBGN0037212, FBGN0033395, FBGN0031529, FBGN0039709	93	1139	12980	0.8577605331973907	1.0	0.9998081418483934	99.99999965140421
Annotation Cluster 3	Enrichment Score: 0.787463202179699
Category	Term	Count	%	PValue	Genes	List Total	Pop Hits	Pop Total	Fold Enrichment	Bonferroni	Benjamini	FDR
GOTERM_BP_FAT	GO:0060284~regulation of cell development	5	5.1020408163265305	0.011859180498486482	FBGN0004574, FBGN0003165, FBGN0013469, FBGN0003256, FBGN0004595	55	131	7937	5.507980569049272	0.9993939622079131	0.9993939622079131	16.22431752218205
GOTERM_BP_FAT	GO:0007610~behavior	7	7.142857142857142	0.06974549822826176	FBGN0003165, FBGN0013469, FBGN0003464, FBGN0003256, FBGN0023178, FBGN0004595, FBGN0035770	55	429	7937	2.3546937910574273	1.0	0.9998740085359183	65.79503674378138
GOTERM_BP_FAT	GO:0050877~neurological system process	7	7.142857142857142	0.16461869746716085	FBGN0004574, FBGN0003165, FBGN0030555, FBGN0003464, FBGN0003256, FBGN0004595, FBGN0035770	55	546	7937	1.85011655011655	1.0	0.9999859057160383	93.06788115226254
GOTERM_BP_FAT	GO:0007268~synaptic transmission	3	3.061224489795918	0.369704187495215	FBGN0004574, FBGN0003165, FBGN0003256	55	189	7937	2.2906204906204906	1.0	0.9999934955300082	99.8939559417439
SP_PIR_KEYWORDS	cytoplasm	5	5.1020408163265305	0.37336050799795945	FBGN0004574, FBGN0036640, FBGN0003165, FBGN0003256, FBGN0011202	93	436	12980	1.6005721613889712	1.0	0.9935091355430307	99.42461493717857
GOTERM_BP_FAT	GO:0019226~transmission of nerve impulse	3	3.061224489795918	0.38683382569837776	FBGN0004574, FBGN0003165, FBGN0003256	55	196	7937	2.2088126159554733	1.0	0.9999915591392029	99.92954331717246
GOTERM_BP_FAT	GO:0007267~cell-cell signaling	3	3.061224489795918	0.422863667617871	FBGN0004574, FBGN0003165, FBGN0003256	55	211	7937	2.051788022404136	1.0	0.9999834854171279	99.97131426538756
Annotation Cluster 4	Enrichment Score: 0.7185897866814276
Category	Term	Count	%	PValue	Genes	List Total	Pop Hits	Pop Total	Fold Enrichment	Bonferroni	Benjamini	FDR
GOTERM_MF_FAT	GO:0043169~cation binding	19	19.387755102040817	0.06650442936490676	FBGN0030973, FBGN0038548, FBGN0001089, FBGN0020270, FBGN0033524, FBGN0039710, FBGN0259789, FBGN0033395, FBGN0028949, FBGN0020224, FBGN0013469, FBGN0003464, FBGN0024993, FBGN0053520, FBGN0032819, FBGN0051028, FBGN0002985, FBGN0039358, FBGN0039709	58	1764	7918	1.4704238017045899	0.9999961066867403	0.9999961066867403	57.19271360270473
GOTERM_MF_FAT	GO:0043167~ion binding	19	19.387755102040817	0.0690206575265288	FBGN0030973, FBGN0038548, FBGN0001089, FBGN0020270, FBGN0033524, FBGN0039710, FBGN0259789, FBGN0033395, FBGN0028949, FBGN0020224, FBGN0013469, FBGN0003464, FBGN0024993, FBGN0053520, FBGN0032819, FBGN0051028, FBGN0002985, FBGN0039358, FBGN0039709	58	1772	7918	1.4637853195298514	0.9999976113745384	0.9984544821380211	58.59378087830611
GOTERM_MF_FAT	GO:0046872~metal ion binding	18	18.367346938775512	0.09436398502302087	FBGN0030973, FBGN0038548, FBGN0020270, FBGN0033524, FBGN0039710, FBGN0259789, FBGN0033395, FBGN0028949, FBGN0020224, FBGN0013469, FBGN0003464, FBGN0024993, FBGN0053520, FBGN0032819, FBGN0051028, FBGN0002985, FBGN0039358, FBGN0039709	58	1718	7918	1.4303319818554052	0.9999999838334633	0.9974714454303495	70.53630542427477
GOTERM_MF_FAT	GO:0046914~transition metal ion binding	13	13.26530612244898	0.26035965526327565	FBGN0038548, FBGN0033524, FBGN0020270, FBGN0259789, FBGN0033395, FBGN0028949, FBGN0020224, FBGN0013469, FBGN0003464, FBGN0024993, FBGN0053520, FBGN0032819, FBGN0002985	58	1354	7918	1.3107268374675292	1.0	0.9999818638356431	97.5724355471135
GOTERM_MF_FAT	GO:0008270~zinc ion binding	10	10.204081632653061	0.3158064238773978	FBGN0002985, FBGN0038548, FBGN0259789, FBGN0028949, FBGN0020224, FBGN0013469, FBGN0024993, FBGN0003464, FBGN0053520, FBGN0032819	58	1026	7918	1.3305774013578007	1.0	0.9999893365042383	99.07115812396576
SP_PIR_KEYWORDS	metal-binding	8	8.16326530612245	0.3342602802204426	FBGN0002985, FBGN0033524, FBGN0033395, FBGN0028949, FBGN0020224, FBGN0024993, FBGN0003464, FBGN0053520	93	796	12980	1.402712487167018	1.0	0.996439550887985	98.87785353019885
SP_PIR_KEYWORDS	zinc-finger	4	4.081632653061225	0.3850610642563557	FBGN0002985, FBGN0020224, FBGN0003464, FBGN0053520	93	314	12980	1.7779604136702967	1.0	0.9910531465962934	99.5326704143863
SP_PIR_KEYWORDS	zinc	6	6.122448979591836	0.38907806063312933	FBGN0002985, FBGN0028949, FBGN0020224, FBGN0024993, FBGN0003464, FBGN0053520	93	577	12980	1.4513333706043494	1.0	0.9870346817147964	99.56527678957838
Annotation Cluster 5	Enrichment Score: 0.7017938560791336
Category	Term	Count	%	PValue	Genes	List Total	Pop Hits	Pop Total	Fold Enrichment	Bonferroni	Benjamini	FDR
GOTERM_BP_FAT	GO:0007610~behavior	7	7.142857142857142	0.06974549822826176	FBGN0003165, FBGN0013469, FBGN0003464, FBGN0003256, FBGN0023178, FBGN0004595, FBGN0035770	55	429	7937	2.3546937910574273	1.0	0.9998740085359183	65.79503674378138
UP_SEQ_FEATURE	compositionally biased region:Gln-rich	4	4.081632653061225	0.13173464874058743	FBGN0027592, FBGN0003165, FBGN0003464, FBGN0004595	25	158	2975	3.0126582278481013	0.9999993633517866	0.9992020976166343	79.21228064308461
GOTERM_BP_FAT	GO:0050877~neurological system process	7	7.142857142857142	0.16461869746716085	FBGN0004574, FBGN0003165, FBGN0030555, FBGN0003464, FBGN0003256, FBGN0004595, FBGN0035770	55	546	7937	1.85011655011655	1.0	0.9999859057160383	93.06788115226254
GOTERM_BP_FAT	GO:0050890~cognition	5	5.1020408163265305	0.21391213795361186	FBGN0003165, FBGN0030555, FBGN0003464, FBGN0004595, FBGN0035770	55	350	7937	2.0615584415584416	1.0	0.9999529561190076	97.18861810360502
SP_PIR_KEYWORDS	developmental protein	6	6.122448979591836	0.336586484336604	FBGN0002985, FBGN0024806, FBGN0003165, FBGN0003464, FBGN0004595, FBGN0086695	93	540	12980	1.5507765830346474	1.0	0.9930954588739703	98.92037319384931
GOTERM_BP_FAT	GO:0007600~sensory perception	3	3.061224489795918	0.5652094345453909	FBGN0030555, FBGN0003464, FBGN0004595	55	276	7937	1.5685770750988142	1.0	0.9999422256731427	99.9995709353024
Annotation Cluster 6	Enrichment Score: 0.6694429087170097
Category	Term	Count	%	PValue	Genes	List Total	Pop Hits	Pop Total	Fold Enrichment	Bonferroni	Benjamini	FDR
GOTERM_BP_FAT	GO:0060284~regulation of cell development	5	5.1020408163265305	0.011859180498486482	FBGN0004574, FBGN0003165, FBGN0013469, FBGN0003256, FBGN0004595	55	131	7937	5.507980569049272	0.9993939622079131	0.9993939622079131	16.22431752218205
GOTERM_BP_FAT	GO:0007610~behavior	7	7.142857142857142	0.06974549822826176	FBGN0003165, FBGN0013469, FBGN0003464, FBGN0003256, FBGN0023178, FBGN0004595, FBGN0035770	55	429	7937	2.3546937910574273	1.0	0.9998740085359183	65.79503674378138
GOTERM_BP_FAT	GO:0051960~regulation of nervous system development	3	3.061224489795918	0.12477847246517676	FBGN0003165, FBGN0003256, FBGN0004595	55	90	7937	4.81030303030303	1.0	0.9998985758443334	86.1610752570531
SP_PIR_KEYWORDS	alternative splicing	8	8.16326530612245	0.1465383678427745	FBGN0259937, FBGN0033524, FBGN0003165, FBGN0004368, FBGN0003464, FBGN0053520, FBGN0003256, FBGN0004595	93	616	12980	1.8125960061443933	0.9999997887249622	0.9940440725893439	82.59914574025262
GOTERM_BP_FAT	GO:0050877~neurological system process	7	7.142857142857142	0.16461869746716085	FBGN0004574, FBGN0003165, FBGN0030555, FBGN0003464, FBGN0003256, FBGN0004595, FBGN0035770	55	546	7937	1.85011655011655	1.0	0.9999859057160383	93.06788115226254
GOTERM_BP_FAT	GO:0045165~cell fate commitment	4	4.081632653061225	0.20903909660191025	FBGN0033988, FBGN0003165, FBGN0003256, FBGN0004595	55	232	7937	2.4880877742946708	1.0	0.9999863559433811	96.9186146847208
UP_SEQ_FEATURE	splice variant	7	7.142857142857142	0.357978604696251	FBGN0259937, FBGN0033524, FBGN0003165, FBGN0003464, FBGN0053520, FBGN0003256, FBGN0004595	25	604	2975	1.3791390728476822	1.0	0.9999861762807941	99.2756918232104
GOTERM_BP_FAT	GO:0006355~regulation of transcription, DNA-dependent	6	6.122448979591836	0.4043915926123854	FBGN0022772, FBGN0002985, FBGN0027592, FBGN0003165, FBGN0003256, FBGN0004595	55	612	7937	1.4147950089126557	1.0	0.9999897917226664	99.95421787074122
GOTERM_BP_FAT	GO:0045449~regulation of transcription	7	7.142857142857142	0.46423908422729093	FBGN0022772, FBGN0002985, FBGN0027592, FBGN0003165, FBGN0053520, FBGN0003256, FBGN0004595	55	799	7937	1.2642849015815223	1.0	0.9999788772607663	99.99048816776863
GOTERM_BP_FAT	GO:0051252~regulation of RNA metabolic process	6	6.122448979591836	0.4946385287054184	FBGN0022772, FBGN0002985, FBGN0027592, FBGN0003165, FBGN0003256, FBGN0004595	55	678	7937	1.2770716009654062	1.0	0.9999675916719795	99.99600220076616
GOTERM_BP_FAT	GO:0048666~neuron development	3	3.061224489795918	0.6907147132389548	FBGN0003165, FBGN0003256, FBGN0004595	55	347	7937	1.2476290280324862	1.0	0.9999921409040398	99.99999726120387
GOTERM_BP_FAT	GO:0030182~neuron differentiation	3	3.061224489795918	0.775048715764512	FBGN0003165, FBGN0003256, FBGN0004595	55	409	7937	1.0585018893087352	1.0	0.9999990120601367	99.99999997568962
Annotation Cluster 7	Enrichment Score: 0.6581047836659464
Category	Term	Count	%	PValue	Genes	List Total	Pop Hits	Pop Total	Fold Enrichment	Bonferroni	Benjamini	FDR
GOTERM_CC_FAT	GO:0043233~organelle lumen	8	8.16326530612245	0.08046016458558694	FBGN0259937, FBGN0034986, FBGN0027592, FBGN0036640, FBGN0259789, FBGN0039993, FBGN0053520, FBGN0039358	34	556	4786	2.0253914515446465	0.9999537730521509	0.9175437072426719	61.76613209737698
GOTERM_CC_FAT	GO:0070013~intracellular organelle lumen	8	8.16326530612245	0.08046016458558694	FBGN0259937, FBGN0034986, FBGN0027592, FBGN0036640, FBGN0259789, FBGN0039993, FBGN0053520, FBGN0039358	34	556	4786	2.0253914515446465	0.9999537730521509	0.9175437072426719	61.76613209737698
GOTERM_CC_FAT	GO:0031974~membrane-enclosed lumen	8	8.16326530612245	0.09005780040200534	FBGN0259937, FBGN0034986, FBGN0027592, FBGN0036640, FBGN0259789, FBGN0039993, FBGN0053520, FBGN0039358	34	571	4786	1.9721850211187804	0.9999867369636167	0.8941895424958862	66.0984785453389
GOTERM_CC_FAT	GO:0005654~nucleoplasm	4	4.081632653061225	0.27503498259497594	FBGN0027592, FBGN0036640, FBGN0259789, FBGN0053520	34	265	4786	2.124750277469478	1.0	0.9957792477625289	97.49409816536814
GOTERM_CC_FAT	GO:0031981~nuclear lumen	5	5.1020408163265305	0.2753464457844466	FBGN0259937, FBGN0027592, FBGN0036640, FBGN0259789, FBGN0053520	34	387	4786	1.8186654506763946	1.0	0.991693078695362	97.50641036443585
GOTERM_CC_FAT	GO:0031980~mitochondrial lumen	3	3.061224489795918	0.2951104922618223	FBGN0034986, FBGN0039993, FBGN0039358	34	157	4786	2.689771449981267	1.0	0.9844173811050025	98.18375543959267
GOTERM_CC_FAT	GO:0005759~mitochondrial matrix	3	3.061224489795918	0.2951104922618223	FBGN0034986, FBGN0039993, FBGN0039358	34	157	4786	2.689771449981267	1.0	0.9844173811050025	98.18375543959267
GOTERM_CC_FAT	GO:0044429~mitochondrial part	4	4.081632653061225	0.5480828610034747	FBGN0034986, FBGN0039993, FBGN0050354, FBGN0039358	34	411	4786	1.3699728066409045	1.0	0.9993042368301899	99.98887477374106
GOTERM_CC_FAT	GO:0005739~mitochondrion	5	5.1020408163265305	0.566618622777401	FBGN0034986, FBGN0033524, FBGN0039993, FBGN0050354, FBGN0039358	34	571	4786	1.2326156381992377	1.0	0.9991807865280617	99.99311612773845
Annotation Cluster 8	Enrichment Score: 0.5536935195182527
Category	Term	Count	%	PValue	Genes	List Total	Pop Hits	Pop Total	Fold Enrichment	Bonferroni	Benjamini	FDR
GOTERM_BP_FAT	GO:0051301~cell division	5	5.1020408163265305	0.05016488496833267	FBGN0004574, FBGN0003165, FBGN0004595, FBGN0086695, FBGN0011202	55	205	7937	3.5197339246119737	0.9999999999999868	0.9996612445059871	53.40630437892276
SP_PIR_KEYWORDS	cell cycle	3	3.061224489795918	0.14821623628564456	FBGN0003256, FBGN0086695, FBGN0011202	93	96	12980	4.361559139784946	0.9999998254388163	0.9795597162866874	82.97296570414618
GOTERM_BP_FAT	GO:0000278~mitotic cell cycle	5	5.1020408163265305	0.22549908868841367	FBGN0259789, FBGN0003165, FBGN0003256, FBGN0086695, FBGN0011202	55	358	7937	2.0154900964956832	1.0	0.999950720785273	97.74460662662675
SP_PIR_KEYWORDS	cytoplasm	5	5.1020408163265305	0.37336050799795945	FBGN0004574, FBGN0036640, FBGN0003165, FBGN0003256, FBGN0011202	93	436	12980	1.6005721613889712	1.0	0.9935091355430307	99.42461493717857
GOTERM_BP_FAT	GO:0007049~cell cycle	6	6.122448979591836	0.4099314890393313	FBGN0020270, FBGN0259789, FBGN0003165, FBGN0003256, FBGN0086695, FBGN0011202	55	616	7937	1.405608028335301	1.0	0.9999875791238744	99.96014575136573
GOTERM_BP_FAT	GO:0022403~cell cycle phase	5	5.1020408163265305	0.4389400438524601	FBGN0020270, FBGN0003165, FBGN0003256, FBGN0086695, FBGN0011202	55	496	7937	1.4547287390029326	1.0	0.9999865348494774	99.98113716190934
GOTERM_BP_FAT	GO:0022402~cell cycle process	5	5.1020408163265305	0.5161786535385035	FBGN0020270, FBGN0003165, FBGN0003256, FBGN0086695, FBGN0011202	55	547	7937	1.319095894964268	1.0	0.9999446334009012	99.99790533536783
GOTERM_BP_FAT	GO:0000279~M phase	4	4.081632653061225	0.6396855628728104	FBGN0020270, FBGN0003165, FBGN0003256, FBGN0011202	55	478	7937	1.2076074553062	1.0	0.9999741978900976	99.99997359401269
Annotation Cluster 9	Enrichment Score: 0.507668410874017
Category	Term	Count	%	PValue	Genes	List Total	Pop Hits	Pop Total	Fold Enrichment	Bonferroni	Benjamini	FDR
INTERPRO	IPR013087:Zinc finger, C2H2-type/integrase, DNA-binding	4	4.081632653061225	0.09944737980248378	FBGN0002985, FBGN0038548, FBGN0259789, FBGN0013469	79	145	10196	3.5603666521169792	0.9999999986532923	0.9999999986532923	72.9490191172897
GOTERM_MF_FAT	GO:0008270~zinc ion binding	10	10.204081632653061	0.3158064238773978	FBGN0002985, FBGN0038548, FBGN0259789, FBGN0028949, FBGN0020224, FBGN0013469, FBGN0024993, FBGN0003464, FBGN0053520, FBGN0032819	58	1026	7918	1.3305774013578007	1.0	0.9999893365042383	99.07115812396576
INTERPRO	IPR007087:Zinc finger, C2H2-type	4	4.081632653061225	0.44505230407289836	FBGN0002985, FBGN0038548, FBGN0259789, FBGN0013469	79	320	10196	1.6132911392405065	1.0	1.0	99.93576718507573
INTERPRO	IPR015880:Zinc finger, C2H2-like	4	4.081632653061225	0.4531266845569477	FBGN0002985, FBGN0038548, FBGN0259789, FBGN0013469	79	324	10196	1.5933739646819816	1.0	1.0	99.94650599658632
SMART	SM00355:ZnF_C2H2	4	4.081632653061225	0.4571018179949671	FBGN0002985, FBGN0038548, FBGN0259789, FBGN0013469	38	324	4824	1.567251461988304	0.9999999999999456	0.9999999999999456	99.72141226553404
Annotation Cluster 10	Enrichment Score: 0.5038229945303188
Category	Term	Count	%	PValue	Genes	List Total	Pop Hits	Pop Total	Fold Enrichment	Bonferroni	Benjamini	FDR
GOTERM_BP_FAT	GO:0003002~regionalization	7	7.142857142857142	0.0863806475347765	FBGN0033988, FBGN0002985, FBGN0024509, FBGN0003165, FBGN0020224, FBGN0003256, FBGN0039709	55	454	7937	2.225030036043252	1.0	0.9999130624199668	73.82990637112425
GOTERM_BP_FAT	GO:0007389~pattern specification process	7	7.142857142857142	0.10585022317615807	FBGN0033988, FBGN0002985, FBGN0024509, FBGN0003165, FBGN0020224, FBGN0003256, FBGN0039709	55	480	7937	2.1045075757575757	1.0	0.9999510900711964	80.98972739217312
GOTERM_BP_FAT	GO:0006355~regulation of transcription, DNA-dependent	6	6.122448979591836	0.4043915926123854	FBGN0022772, FBGN0002985, FBGN0027592, FBGN0003165, FBGN0003256, FBGN0004595	55	612	7937	1.4147950089126557	1.0	0.9999897917226664	99.95421787074122
GOTERM_BP_FAT	GO:0007350~blastoderm segmentation	3	3.061224489795918	0.43932275738938653	FBGN0002985, FBGN0003165, FBGN0003256	55	218	7937	1.985904920767306	1.0	0.9999813261353715	99.98132719128168
GOTERM_BP_FAT	GO:0045449~regulation of transcription	7	7.142857142857142	0.46423908422729093	FBGN0022772, FBGN0002985, FBGN0027592, FBGN0003165, FBGN0053520, FBGN0003256, FBGN0004595	55	799	7937	1.2642849015815223	1.0	0.9999788772607663	99.99048816776863
GOTERM_BP_FAT	GO:0009880~embryonic pattern specification	3	3.061224489795918	0.46922423380349554	FBGN0002985, FBGN0003165, FBGN0003256	55	231	7937	1.8741440377804013	1.0	0.9999680502098972	99.99172020389248
GOTERM_BP_FAT	GO:0051252~regulation of RNA metabolic process	6	6.122448979591836	0.4946385287054184	FBGN0022772, FBGN0002985, FBGN0027592, FBGN0003165, FBGN0003256, FBGN0004595	55	678	7937	1.2770716009654062	1.0	0.9999675916719795	99.99600220076616
GOTERM_BP_FAT	GO:0035282~segmentation	3	3.061224489795918	0.5324905628556362	FBGN0002985, FBGN0003165, FBGN0003256	55	260	7937	1.6651048951048948	1.0	0.9999346721276033	99.99874079526552
Annotation Cluster 11	Enrichment Score: 0.3999641954361153
Category	Term	Count	%	PValue	Genes	List Total	Pop Hits	Pop Total	Fold Enrichment	Bonferroni	Benjamini	FDR
GOTERM_BP_FAT	GO:0003002~regionalization	7	7.142857142857142	0.0863806475347765	FBGN0033988, FBGN0002985, FBGN0024509, FBGN0003165, FBGN0020224, FBGN0003256, FBGN0039709	55	454	7937	2.225030036043252	1.0	0.9999130624199668	73.82990637112425
GOTERM_BP_FAT	GO:0007389~pattern specification process	7	7.142857142857142	0.10585022317615807	FBGN0033988, FBGN0002985, FBGN0024509, FBGN0003165, FBGN0020224, FBGN0003256, FBGN0039709	55	480	7937	2.1045075757575757	1.0	0.9999510900711964	80.98972739217312
GOTERM_BP_FAT	GO:0009952~anterior/posterior pattern formation	4	4.081632653061225	0.10867964745633225	FBGN0033988, FBGN0003165, FBGN0003256, FBGN0039709	55	170	7937	3.395508021390374	1.0	0.9998677561330253	81.8630800213608
GOTERM_BP_FAT	GO:0045165~cell fate commitment	4	4.081632653061225	0.20903909660191025	FBGN0033988, FBGN0003165, FBGN0003256, FBGN0004595	55	232	7937	2.4880877742946708	1.0	0.9999863559433811	96.9186146847208
GOTERM_BP_FAT	GO:0007166~cell surface receptor linked signal transduction	7	7.142857142857142	0.25316432022914026	FBGN0038653, FBGN0052475, FBGN0020224, FBGN0030555, FBGN0003256, FBGN0023178, FBGN0039709	55	628	7937	1.6085408222350897	1.0	0.9999577073886401	98.68533183052006
GOTERM_BP_FAT	GO:0009798~axis specification	3	3.061224489795918	0.3989519134238633	FBGN0003165, FBGN0020224, FBGN0003256	55	201	7937	2.1538670284938943	1.0	0.9999917792387544	99.94760554012771
GOTERM_BP_FAT	GO:0035120~post-embryonic appendage morphogenesis	3	3.061224489795918	0.4646827762024273	FBGN0002985, FBGN0020224, FBGN0003256	55	229	7937	1.890512107979357	1.0	0.9999721343392898	99.99060438903393
GOTERM_BP_FAT	GO:0035114~imaginal disc-derived appendage morphogenesis	3	3.061224489795918	0.4871672731606305	FBGN0002985, FBGN0020224, FBGN0003256	55	239	7937	1.8114111829593	1.0	0.999975905313772	99.995029530582
GOTERM_BP_FAT	GO:0035107~appendage morphogenesis	3	3.061224489795918	0.49380197395466696	FBGN0002985, FBGN0020224, FBGN0003256	55	242	7937	1.7889556724267466	1.0	0.9999743211870521	99.99590286807106
GOTERM_BP_FAT	GO:0048737~imaginal disc-derived appendage development	3	3.061224489795918	0.4960019437558201	FBGN0002985, FBGN0020224, FBGN0003256	55	243	7937	1.7815937149270482	1.0	0.9999601711133398	99.99615929325567
GOTERM_BP_FAT	GO:0048736~appendage development	3	3.061224489795918	0.5025667246675034	FBGN0002985, FBGN0020224, FBGN0003256	55	246	7937	1.7598669623059866	1.0	0.9999475403099785	99.99683831358105
GOTERM_BP_FAT	GO:0007444~imaginal disc development	4	4.081632653061225	0.5370106373399146	FBGN0002985, FBGN0020224, FBGN0003256, FBGN0039709	55	412	7937	1.4010591350397175	1.0	0.9999297911301449	99.99890985036154
GOTERM_BP_FAT	GO:0002165~instar larval or pupal development	4	4.081632653061225	0.54697764806814	FBGN0002985, FBGN0024509, FBGN0020224, FBGN0003256	55	418	7937	1.3809482383645062	1.0	0.9999350243258357	99.9992107051873
GOTERM_BP_FAT	GO:0009791~post-embryonic development	4	4.081632653061225	0.5729647092321802	FBGN0002985, FBGN0024509, FBGN0020224, FBGN0003256	55	434	7937	1.3300377042312526	1.0	0.9999437226910082	99.99967149811488
GOTERM_BP_FAT	GO:0035220~wing disc development	3	3.061224489795918	0.5751028572239694	FBGN0020224, FBGN0003256, FBGN0039709	55	281	7937	1.5406664509867356	1.0	0.9999364689111364	99.99969507712983
GOTERM_BP_FAT	GO:0007560~imaginal disc morphogenesis	3	3.061224489795918	0.5809624137762919	FBGN0002985, FBGN0020224, FBGN0003256	55	284	7937	1.5243918053777208	1.0	0.9999352774885282	99.9997518582173
GOTERM_BP_FAT	GO:0048563~post-embryonic organ morphogenesis	3	3.061224489795918	0.5809624137762919	FBGN0002985, FBGN0020224, FBGN0003256	55	284	7937	1.5243918053777208	1.0	0.9999352774885282	99.9997518582173
GOTERM_BP_FAT	GO:0048569~post-embryonic organ development	3	3.061224489795918	0.6056874124370795	FBGN0002985, FBGN0020224, FBGN0003256	55	297	7937	1.4576675849403122	1.0	0.9999604824379846	99.99989935936705
GOTERM_BP_FAT	GO:0048707~instar larval or pupal morphogenesis	3	3.061224489795918	0.6907147132389548	FBGN0002985, FBGN0020224, FBGN0003256	55	347	7937	1.2476290280324862	1.0	0.9999921409040398	99.99999726120387
GOTERM_BP_FAT	GO:0009886~post-embryonic morphogenesis	3	3.061224489795918	0.6998638778100825	FBGN0002985, FBGN0020224, FBGN0003256	55	353	7937	1.2264228689157868	1.0	0.9999929554786484	99.9999982459279
GOTERM_BP_FAT	GO:0007552~metamorphosis	3	3.061224489795918	0.7131772603837225	FBGN0002985, FBGN0020224, FBGN0003256	55	362	7937	1.1959316926167753	1.0	0.9999945404510339	99.99999910534792
Annotation Cluster 12	Enrichment Score: 0.33268923164174186
Category	Term	Count	%	PValue	Genes	List Total	Pop Hits	Pop Total	Fold Enrichment	Bonferroni	Benjamini	FDR
GOTERM_BP_FAT	GO:0045892~negative regulation of transcription, DNA-dependent	3	3.061224489795918	0.36477740242280365	FBGN0022772, FBGN0002985, FBGN0003165	55	187	7937	2.315119105493437	1.0	0.999995224703263	99.8809679558319
GOTERM_BP_FAT	GO:0051253~negative regulation of RNA metabolic process	3	3.061224489795918	0.37951505614287895	FBGN0022772, FBGN0002985, FBGN0003165	55	193	7937	2.2431464908148846	1.0	0.999992896961082	99.91597911807429
GOTERM_BP_FAT	GO:0006355~regulation of transcription, DNA-dependent	6	6.122448979591836	0.4043915926123854	FBGN0022772, FBGN0002985, FBGN0027592, FBGN0003165, FBGN0003256, FBGN0004595	55	612	7937	1.4147950089126557	1.0	0.9999897917226664	99.95421787074122
GOTERM_BP_FAT	GO:0016481~negative regulation of transcription	3	3.061224489795918	0.41335317223450624	FBGN0022772, FBGN0002985, FBGN0003165	55	207	7937	2.0914361001317525	1.0	0.9999839528378567	99.96344084358293
GOTERM_BP_FAT	GO:0051172~negative regulation of nitrogen compound metabolic process	3	3.061224489795918	0.45092877171047296	FBGN0022772, FBGN0002985, FBGN0003165	55	223	7937	1.9413779046066042	1.0	0.999982445254106	99.98630977145775
GOTERM_BP_FAT	GO:0045934~negative regulation of nucleobase, nucleoside, nucleotide and nucleic acid metabolic process	3	3.061224489795918	0.45092877171047296	FBGN0022772, FBGN0002985, FBGN0003165	55	223	7937	1.9413779046066042	1.0	0.999982445254106	99.98630977145775
GOTERM_BP_FAT	GO:0045449~regulation of transcription	7	7.142857142857142	0.46423908422729093	FBGN0022772, FBGN0002985, FBGN0027592, FBGN0003165, FBGN0053520, FBGN0003256, FBGN0004595	55	799	7937	1.2642849015815223	1.0	0.9999788772607663	99.99048816776863
GOTERM_BP_FAT	GO:0051252~regulation of RNA metabolic process	6	6.122448979591836	0.4946385287054184	FBGN0022772, FBGN0002985, FBGN0027592, FBGN0003165, FBGN0003256, FBGN0004595	55	678	7937	1.2770716009654062	1.0	0.9999675916719795	99.99600220076616
GOTERM_BP_FAT	GO:0010558~negative regulation of macromolecule biosynthetic process	3	3.061224489795918	0.5025667246675034	FBGN0022772, FBGN0002985, FBGN0003165	55	246	7937	1.7598669623059866	1.0	0.9999475403099785	99.99683831358105
GOTERM_BP_FAT	GO:0009890~negative regulation of biosynthetic process	3	3.061224489795918	0.5090783373367185	FBGN0022772, FBGN0002985, FBGN0003165	55	249	7937	1.7386637458926615	1.0	0.9999455537076634	99.99739982898676
GOTERM_BP_FAT	GO:0031327~negative regulation of cellular biosynthetic process	3	3.061224489795918	0.5090783373367185	FBGN0022772, FBGN0002985, FBGN0003165	55	249	7937	1.7386637458926615	1.0	0.9999455537076634	99.99739982898676
GOTERM_BP_FAT	GO:0010629~negative regulation of gene expression	3	3.061224489795918	0.5240621942151782	FBGN0022772, FBGN0002985, FBGN0003165	55	256	7937	1.6911221590909091	1.0	0.9999451032905834	99.99835849374723
GOTERM_BP_FAT	GO:0010605~negative regulation of macromolecule metabolic process	3	3.061224489795918	0.6416058700823679	FBGN0022772, FBGN0002985, FBGN0003165	55	317	7937	1.365701175795813	1.0	0.9999709432038434	99.99997560701465
Annotation Cluster 13	Enrichment Score: 0.3301063445343898
Category	Term	Count	%	PValue	Genes	List Total	Pop Hits	Pop Total	Fold Enrichment	Bonferroni	Benjamini	FDR
SP_PIR_KEYWORDS	nucleus	11	11.224489795918368	0.08724948236571384	FBGN0259937, FBGN0022772, FBGN0002985, FBGN0024806, FBGN0020270, FBGN0027592, FBGN0036640, FBGN0053520, FBGN0003256, FBGN0004595, FBGN0086695	93	869	12980	1.7667074996597252	0.9998573891632958	0.9880580220773844	63.48599875469335
GOTERM_BP_FAT	GO:0006355~regulation of transcription, DNA-dependent	6	6.122448979591836	0.4043915926123854	FBGN0022772, FBGN0002985, FBGN0027592, FBGN0003165, FBGN0003256, FBGN0004595	55	612	7937	1.4147950089126557	1.0	0.9999897917226664	99.95421787074122
GOTERM_BP_FAT	GO:0045449~regulation of transcription	7	7.142857142857142	0.46423908422729093	FBGN0022772, FBGN0002985, FBGN0027592, FBGN0003165, FBGN0053520, FBGN0003256, FBGN0004595	55	799	7937	1.2642849015815223	1.0	0.9999788772607663	99.99048816776863
GOTERM_BP_FAT	GO:0051252~regulation of RNA metabolic process	6	6.122448979591836	0.4946385287054184	FBGN0022772, FBGN0002985, FBGN0027592, FBGN0003165, FBGN0003256, FBGN0004595	55	678	7937	1.2770716009654062	1.0	0.9999675916719795	99.99600220076616
SP_PIR_KEYWORDS	transcription regulation	4	4.081632653061225	0.520195881359492	FBGN0002985, FBGN0027592, FBGN0053520, FBGN0004595	93	387	12980	1.4425828679392072	1.0	0.9938307986305911	99.96977732711504
SP_PIR_KEYWORDS	Transcription	4	4.081632653061225	0.5306322816271781	FBGN0002985, FBGN0027592, FBGN0053520, FBGN0004595	93	393	12980	1.4205587020164712	1.0	0.9924874829750632	99.97628986309823
SP_PIR_KEYWORDS	dna-binding	4	4.081632653061225	0.5711041325081574	FBGN0022772, FBGN0002985, FBGN0053520, FBGN0004595	93	417	12980	1.3387999277996958	1.0	0.9920155873181327	99.9912347771799
GOTERM_BP_FAT	GO:0006350~transcription	4	4.081632653061225	0.6117552671551236	FBGN0002985, FBGN0027592, FBGN0053520, FBGN0004595	55	459	7937	1.2575955634779163	1.0	0.9999601346233589	99.99992004727987
GOTERM_MF_FAT	GO:0003677~DNA binding	6	6.122448979591836	0.7272865349610708	FBGN0022772, FBGN0002985, FBGN0051875, FBGN0053520, FBGN0031874, FBGN0004595	58	830	7918	0.9868716244287494	1.0	0.9999990183994816	99.99998896188573
GOTERM_MF_FAT	GO:0030528~transcription regulator activity	4	4.081632653061225	0.8797976374549334	FBGN0002985, FBGN0027592, FBGN0053520, FBGN0004595	58	682	7918	0.8006876327232278	1.0	0.999999998282247	99.99999999954673
Annotation Cluster 14	Enrichment Score: 0.3039339299428993
Category	Term	Count	%	PValue	Genes	List Total	Pop Hits	Pop Total	Fold Enrichment	Bonferroni	Benjamini	FDR
GOTERM_BP_FAT	GO:0006793~phosphorus metabolic process	6	6.122448979591836	0.32012147027168414	FBGN0039710, FBGN0004368, FBGN0039083, FBGN0003256, FBGN0050354, FBGN0260990	55	551	7937	1.5714238574492658	1.0	0.999993733966829	99.67379736615025
GOTERM_BP_FAT	GO:0006796~phosphate metabolic process	6	6.122448979591836	0.32012147027168414	FBGN0039710, FBGN0004368, FBGN0039083, FBGN0003256, FBGN0050354, FBGN0260990	55	551	7937	1.5714238574492658	1.0	0.999993733966829	99.67379736615025
GOTERM_MF_FAT	GO:0030554~adenyl nucleotide binding	8	8.16326530612245	0.36718786298886036	FBGN0022772, FBGN0004381, FBGN0039083, FBGN0003256, FBGN0027375, FBGN0032908, FBGN0260990, FBGN0032819	58	812	7918	1.3449974520129098	1.0	0.9999927300049152	99.64523471675975
GOTERM_MF_FAT	GO:0001883~purine nucleoside binding	8	8.16326530612245	0.3732931851778525	FBGN0022772, FBGN0004381, FBGN0039083, FBGN0003256, FBGN0027375, FBGN0032908, FBGN0260990, FBGN0032819	58	817	7918	1.3367661334571392	1.0	0.9999743798044444	99.68520210890847
GOTERM_MF_FAT	GO:0001882~nucleoside binding	8	8.16326530612245	0.3818559453508006	FBGN0022772, FBGN0004381, FBGN0039083, FBGN0003256, FBGN0027375, FBGN0032908, FBGN0260990, FBGN0032819	58	824	7918	1.3254101104787412	1.0	0.999937109988434	99.73431305989662
GOTERM_MF_FAT	GO:0005524~ATP binding	7	7.142857142857142	0.45466171181897297	FBGN0022772, FBGN0004381, FBGN0039083, FBGN0003256, FBGN0027375, FBGN0032908, FBGN0260990	58	748	7918	1.2775677669186798	1.0	0.9999828740595693	99.94332559919401
GOTERM_MF_FAT	GO:0032559~adenyl ribonucleotide binding	7	7.142857142857142	0.45729302803078115	FBGN0022772, FBGN0004381, FBGN0039083, FBGN0003256, FBGN0027375, FBGN0032908, FBGN0260990	58	750	7918	1.27416091954023	1.0	0.9999571062196996	99.94660642239734
UP_SEQ_FEATURE	nucleotide phosphate-binding region:ATP	3	3.061224489795918	0.47610989539137727	FBGN0022772, FBGN0004381, FBGN0003256	25	196	2975	1.8214285714285712	1.0	0.9999978686638658	99.92450616463695
INTERPRO	IPR000719:Protein kinase, core	3	3.061224489795918	0.4948198433298886	FBGN0039083, FBGN0003256, FBGN0260990	79	216	10196	1.7925457102672293	1.0	0.9999999999999966	99.9801198437178
GOTERM_MF_FAT	GO:0000166~nucleotide binding	10	10.204081632653061	0.5096838775607548	FBGN0022772, FBGN0004381, FBGN0039083, FBGN0053520, FBGN0003256, FBGN0027375, FBGN0032908, FBGN0039358, FBGN0260990, FBGN0032819	58	1206	7918	1.1319837593640991	1.0	0.9999785538689592	99.9847272132044
GOTERM_BP_FAT	GO:0006468~protein amino acid phosphorylation	3	3.061224489795918	0.5303926797741851	FBGN0039083, FBGN0003256, FBGN0260990	55	259	7937	1.6715338715338715	1.0	0.9999433669793677	99.99865429465903
GOTERM_BP_FAT	GO:0016310~phosphorylation	4	4.081632653061225	0.5584546490011201	FBGN0039083, FBGN0003256, FBGN0050354, FBGN0260990	55	425	7937	1.3582032085561497	1.0	0.9999424313572045	99.99946064914967
GOTERM_MF_FAT	GO:0017076~purine nucleotide binding	8	8.16326530612245	0.579549093275513	FBGN0022772, FBGN0004381, FBGN0039083, FBGN0003256, FBGN0027375, FBGN0032908, FBGN0260990, FBGN0032819	58	989	7918	1.104285066768941	1.0	0.9999863486282564	99.99770474209582
SP_PIR_KEYWORDS	atp-binding	5	5.1020408163265305	0.6003240043153389	FBGN0022772, FBGN0004381, FBGN0003256, FBGN0027375, FBGN0032908	93	585	12980	1.1929050638728058	1.0	0.9928608086900216	99.99597664198473
GOTERM_MF_FAT	GO:0004672~protein kinase activity	3	3.061224489795918	0.6099761977496503	FBGN0039083, FBGN0003256, FBGN0260990	58	283	7918	1.4471792372365053	1.0	0.9999883632219957	99.99909089946362
GOTERM_MF_FAT	GO:0032555~purine ribonucleotide binding	7	7.142857142857142	0.6668254225623163	FBGN0022772, FBGN0004381, FBGN0039083, FBGN0003256, FBGN0027375, FBGN0032908, FBGN0260990	58	923	7918	1.0353420256285726	1.0	0.9999960168618808	99.99986965955412
GOTERM_MF_FAT	GO:0032553~ribonucleotide binding	7	7.142857142857142	0.6668254225623163	FBGN0022772, FBGN0004381, FBGN0039083, FBGN0003256, FBGN0027375, FBGN0032908, FBGN0260990	58	923	7918	1.0353420256285726	1.0	0.9999960168618808	99.99986965955412
SP_PIR_KEYWORDS	nucleotide-binding	4	4.081632653061225	0.9036182357982645	FBGN0022772, FBGN0004381, FBGN0003256, FBGN0032908	93	743	12980	0.7513856929912156	1.0	0.9999481069967316	99.99999999938663
Annotation Cluster 15	Enrichment Score: 0.1889370506696569
Category	Term	Count	%	PValue	Genes	List Total	Pop Hits	Pop Total	Fold Enrichment	Bonferroni	Benjamini	FDR
GOTERM_CC_FAT	GO:0005694~chromosome	3	3.061224489795918	0.6295959536578455	FBGN0022772, FBGN0259789, FBGN0053520	34	304	4786	1.3891253869969042	1.0	0.9996214173294513	99.99886186947366
GOTERM_CC_FAT	GO:0043232~intracellular non-membrane-bounded organelle	7	7.142857142857142	0.6562411504429182	FBGN0259937, FBGN0022772, FBGN0034986, FBGN0004381, FBGN0259789, FBGN0053520, FBGN0011202	34	943	4786	1.0449129810991205	1.0	0.9996444601487561	99.9995163008501
GOTERM_CC_FAT	GO:0043228~non-membrane-bounded organelle	7	7.142857142857142	0.6562411504429182	FBGN0259937, FBGN0022772, FBGN0034986, FBGN0004381, FBGN0259789, FBGN0053520, FBGN0011202	34	943	4786	1.0449129810991205	1.0	0.9996444601487561	99.9995163008501
Annotation Cluster 16	Enrichment Score: 0.10855879225047209
Category	Term	Count	%	PValue	Genes	List Total	Pop Hits	Pop Total	Fold Enrichment	Bonferroni	Benjamini	FDR
SP_PIR_KEYWORDS	receptor	4	4.081632653061225	0.4477601329460049	FBGN0038653, FBGN0052475, FBGN0037212, FBGN0004368	93	347	12980	1.6088748411886835	1.0	0.9917674819242259	99.8573697761377
SP_PIR_KEYWORDS	membrane	7	7.142857142857142	0.8287604111104969	FBGN0004574, FBGN0052475, FBGN0033524, FBGN0037212, FBGN0033395, FBGN0031529, FBGN0039709	93	1139	12980	0.8577605331973907	1.0	0.9998081418483934	99.99999965140421
SP_PIR_KEYWORDS	transmembrane	6	6.122448979591836	0.8693327879681434	FBGN0039844, FBGN0038653, FBGN0052475, FBGN0037212, FBGN0031529, FBGN0039709	93	1039	12980	0.805985904560837	1.0	0.9998732061173872	99.99999998236716
GOTERM_CC_FAT	GO:0016021~integral to membrane	7	7.142857142857142	0.9392565790292178	FBGN0039844, FBGN0038653, FBGN0052475, FBGN0037212, FBGN0031529, FBGN0032908, FBGN0039709	34	1360	4786	0.7245242214532871	1.0	0.9999999759639164	99.99999999999886
GOTERM_CC_FAT	GO:0031224~intrinsic to membrane	7	7.142857142857142	0.9457172551841159	FBGN0039844, FBGN0038653, FBGN0052475, FBGN0037212, FBGN0031529, FBGN0032908, FBGN0039709	34	1382	4786	0.7129905507789223	1.0	0.9999999704036804	99.99999999999969
Annotation Cluster 17	Enrichment Score: 0.07360177882589868
Category	Term	Count	%	PValue	Genes	List Total	Pop Hits	Pop Total	Fold Enrichment	Bonferroni	Benjamini	FDR
GOTERM_BP_FAT	GO:0006508~proteolysis	5	5.1020408163265305	0.7456419573096792	FBGN0039053, FBGN0028949, FBGN0020224, FBGN0003464, FBGN0053013	55	731	7937	0.9870662852878996	1.0	0.9999979120623183	99.99999984949747
GOTERM_MF_FAT	GO:0008233~peptidase activity	4	4.081632653061225	0.856537652167919	FBGN0039053, FBGN0028949, FBGN0003464, FBGN0053013	58	648	7918	0.8426990208599403	1.0	0.9999999966846342	99.99999999598649
GOTERM_MF_FAT	GO:0070011~peptidase activity, acting on L-amino acid peptides	3	3.061224489795918	0.9417114849508422	FBGN0039053, FBGN0028949, FBGN0003464	58	612	7918	0.6692021636240704	1.0	0.9999999999770649	99.99999999999994
Annotation Cluster 18	Enrichment Score: 0.030058641939299913
Category	Term	Count	%	PValue	Genes	List Total	Pop Hits	Pop Total	Fold Enrichment	Bonferroni	Benjamini	FDR
GOTERM_BP_FAT	GO:0048610~reproductive cellular process	3	3.061224489795918	0.8629713105320262	FBGN0003165, FBGN0020224, FBGN0011202	55	500	7937	0.8658545454545453	1.0	0.999999982966514	99.99999999998447
GOTERM_BP_FAT	GO:0003006~reproductive developmental process	3	3.061224489795918	0.867514984687703	FBGN0003165, FBGN0020224, FBGN0011202	55	506	7937	0.8555874955084442	1.0	0.9999999836933362	99.99999999999059
GOTERM_BP_FAT	GO:0007276~gamete generation	3	3.061224489795918	0.9616753207800424	FBGN0003165, FBGN0020224, FBGN0011202	55	715	7937	0.6054926891290527	1.0	0.9999999999993939	100.0
GOTERM_BP_FAT	GO:0019953~sexual reproduction	3	3.061224489795918	0.9661657039454253	FBGN0003165, FBGN0020224, FBGN0011202	55	735	7937	0.5890166975881261	1.0	0.9999999999996914	100.0
GOTERM_BP_FAT	GO:0032504~multicellular organism reproduction	3	3.061224489795918	0.974198280221977	FBGN0003165, FBGN0020224, FBGN0011202	55	778	7937	0.5564617901378827	1.0	0.9999999999999531	100.0
GOTERM_BP_FAT	GO:0048609~reproductive process in a multicellular organism	3	3.061224489795918	0.974198280221977	FBGN0003165, FBGN0020224, FBGN0011202	55	778	7937	0.5564617901378827	1.0	0.9999999999999531	100.0
