# Supplementary material for: Gene expression analysis of Drosophilaa Manf mutants reveals perturbations in membrane traffic and major metabolic changes
Source: BMC Genomics. 2012 Apr 11;13:134. doi: 10.1186/1471-2164-13-134 (PMC3364883; doi:10.1186/1471-2164-13-134)
Supplement: Additional file 11 — DAVID functional annotation clustering analysis of downregulated genes in ManfmzΔ96 mutant paternal rescue. An Excel file; only 34 genes were downregulated when maternal lack of Manf gene products was rescued paternally and grouped into 4 functional clusters. [file 1471-2164-13-134-S11.XLSX]

## Sheet: downreg_pat_rescue
Annotation Cluster 1	Enrichment Score: 1.0096703130198375
Category	Term	Count	%	PValue	Genes	List Total	Pop Hits	Pop Total	Fold Enrichment	Bonferroni	Benjamini	FDR
GOTERM_BP_FAT	GO:0007067~mitosis	3	8.823529411764707	0.05143413328419762	FBGN0016694, FBGN0086906, FBGN0000150	21	146	7937	7.76614481409002	0.999999946247923	0.999999946247923	50.911732119451116
GOTERM_BP_FAT	GO:0000087~M phase of mitotic cell cycle	3	8.823529411764707	0.05270050965504085	FBGN0016694, FBGN0086906, FBGN0000150	21	148	7937	7.66119691119691	0.9999999648054629	0.9998123979288587	51.78751832920603
GOTERM_BP_FAT	GO:0000280~nuclear division	3	8.823529411764707	0.05270050965504085	FBGN0016694, FBGN0086906, FBGN0000150	21	148	7937	7.66119691119691	0.9999999648054629	0.9998123979288587	51.78751832920603
GOTERM_BP_FAT	GO:0048285~organelle fission	3	8.823529411764707	0.055915869292357964	FBGN0016694, FBGN0086906, FBGN0000150	21	153	7937	7.410830999066293	0.999999988021812	0.9977119594961268	53.946590892317445
GOTERM_BP_FAT	GO:0000279~M phase	4	11.76470588235294	0.11570532221323634	FBGN0016036, FBGN0016694, FBGN0086906, FBGN0000150	21	478	7937	3.1627814305638573	1.0	0.9999414113979085	80.92875760319326
GOTERM_BP_FAT	GO:0022403~cell cycle phase	4	11.76470588235294	0.1256603606731464	FBGN0016036, FBGN0016694, FBGN0086906, FBGN0000150	21	496	7937	3.0480030721966203	1.0	0.9997993114199645	83.6271954676899
GOTERM_BP_FAT	GO:0022402~cell cycle process	4	11.76470588235294	0.15554057283438297	FBGN0016036, FBGN0016694, FBGN0086906, FBGN0000150	21	547	7937	2.763819970401323	1.0	0.999867897009234	89.75227333245962
GOTERM_BP_FAT	GO:0007049~cell cycle	4	11.76470588235294	0.19931269929446607	FBGN0016036, FBGN0016694, FBGN0086906, FBGN0000150	21	616	7937	2.4542362399505255	1.0	0.9999575135638913	94.9981038584347
GOTERM_BP_FAT	GO:0000278~mitotic cell cycle	3	8.823529411764707	0.22731115179409409	FBGN0016694, FBGN0086906, FBGN0000150	21	358	7937	3.167198723064645	1.0	0.9999635091455557	96.90379595177824
Annotation Cluster 2	Enrichment Score: 0.6896609786818807
Category	Term	Count	%	PValue	Genes	List Total	Pop Hits	Pop Total	Fold Enrichment	Bonferroni	Benjamini	FDR
INTERPRO	IPR018114:Peptidase S1/S6, chymotrypsin/Hap, active site	3	8.823529411764707	0.06829573837381187	FBGN0050288, FBGN0011834, FBGN0053160	24	191	10196	6.672774869109947	0.9912575835316938	0.9912575835316938	51.59317409683318
INTERPRO	IPR001314:Peptidase S1A, chymotrypsin	3	8.823529411764707	0.08051459750290904	FBGN0050288, FBGN0011834, FBGN0053160	24	210	10196	6.06904761904762	0.9963900249079267	0.939916931735527	57.72294657745761
INTERPRO	IPR001254:Peptidase S1 and S6, chymotrypsin/Hap	3	8.823529411764707	0.10679221582416887	FBGN0050288, FBGN0011834, FBGN0053160	24	248	10196	5.139112903225807	0.9994826106935522	0.9197202860940398	68.59825219181944
GOTERM_MF_FAT	GO:0004252~serine-type endopeptidase activity	3	8.823529411764707	0.14384202819117836	FBGN0050288, FBGN0011834, FBGN0053160	20	280	7918	4.241785714285714	0.9999998870068293	0.9999998870068293	82.33036676119421
GOTERM_MF_FAT	GO:0008236~serine-type peptidase activity	3	8.823529411764707	0.16745805439171219	FBGN0050288, FBGN0011834, FBGN0053160	20	308	7918	3.856168831168831	0.9999999936637729	0.9999203995788271	87.06861741071941
GOTERM_MF_FAT	GO:0017171~serine hydrolase activity	3	8.823529411764707	0.16917326725570514	FBGN0050288, FBGN0011834, FBGN0053160	20	310	7918	3.831290322580645	0.999999994876372	0.9982760452541559	87.36287172172734
SMART	SM00020:Tryp_SPc	3	8.823529411764707	0.19737862533912834	FBGN0050288, FBGN0011834, FBGN0053160	17	248	4824	3.4326375711574952	0.9959001493931025	0.9959001493931025	83.20135654640487
GOTERM_BP_FAT	GO:0006508~proteolysis	4	11.76470588235294	0.27823134498545354	FBGN0050288, FBGN0011834, FBGN0035207, FBGN0053160	21	731	7937	2.0681388834603607	1.0	0.999967549816473	98.76441805835049
GOTERM_MF_FAT	GO:0004175~endopeptidase activity	3	8.823529411764707	0.30071771022137755	FBGN0050288, FBGN0011834, FBGN0053160	20	457	7918	2.5989059080962797	0.9999999999999999	0.997846217949615	98.15434005930442
GOTERM_MF_FAT	GO:0070011~peptidase activity, acting on L-amino acid peptides	3	8.823529411764707	0.43810749509956803	FBGN0050288, FBGN0011834, FBGN0053160	20	612	7918	1.940686274509804	1.0	0.9929011123647802	99.8393594004298
GOTERM_MF_FAT	GO:0008233~peptidase activity	3	8.823529411764707	0.46835485419962486	FBGN0050288, FBGN0011834, FBGN0053160	20	648	7918	1.8328703703703701	1.0	0.99329990694532	99.9133759140551
SP_PIR_KEYWORDS	hydrolase	4	11.76470588235294	0.6533049687223926	FBGN0050288, FBGN0011834, FBGN0053160, FBGN0000171	30	1470	12980	1.1773242630385488	1.0	0.9997617200567139	99.99780356572447
Annotation Cluster 3	Enrichment Score: 0.5878424753429444
Category	Term	Count	%	PValue	Genes	List Total	Pop Hits	Pop Total	Fold Enrichment	Bonferroni	Benjamini	FDR
SP_PIR_KEYWORDS	cytoplasm	5	14.705882352941178	0.015334682097344943	FBGN0086906, FBGN0085413, FBGN0000171, FBGN0000150, FBGN0259220	30	436	12980	4.96177370030581	0.6222674534485089	0.6222674534485089	14.48469949405049
SP_PIR_KEYWORDS	kinase	3	8.823529411764707	0.08084675596569084	FBGN0085413, FBGN0000150, FBGN0259220	30	212	12980	6.122641509433963	0.9950632716251873	0.9297381442401875	57.412443224407006
SP_PIR_KEYWORDS	phosphoprotein	5	14.705882352941178	0.1054974326092519	FBGN0085413, FBGN0002593, FBGN0000171, FBGN0000150, FBGN0259220	30	815	12980	2.6543967280163594	0.999109487009958	0.9037915052949023	67.66021318121823
SP_PIR_KEYWORDS	atp-binding	4	11.76470588235294	0.1405225478829557	FBGN0085413, FBGN0000171, FBGN0000150, FBGN0259220	30	585	12980	2.9584045584045584	0.9999280927423985	0.9079140905727393	78.41817097128055
SP_PIR_KEYWORDS	nucleotide-binding	4	11.76470588235294	0.22938595267754527	FBGN0085413, FBGN0000171, FBGN0000150, FBGN0259220	30	743	12980	2.329295648272768	0.999999925744941	0.9624901601846099	92.85237126221833
GOTERM_MF_FAT	GO:0005524~ATP binding	4	11.76470588235294	0.26487314299740716	FBGN0085413, FBGN0000171, FBGN0000150, FBGN0259220	20	748	7918	2.1171122994652407	0.9999999999999828	0.9996378996420276	96.77554409205156
GOTERM_MF_FAT	GO:0032559~adenyl ribonucleotide binding	4	11.76470588235294	0.2662145087404516	FBGN0085413, FBGN0000171, FBGN0000150, FBGN0259220	20	750	7918	2.111466666666667	0.9999999999999858	0.9982989233587476	96.8406058812319
GOTERM_BP_FAT	GO:0016310~phosphorylation	3	8.823529411764707	0.29096282670698825	FBGN0085413, FBGN0000150, FBGN0259220	21	425	7937	2.6678991596638655	1.0	0.9999502775829104	99.02787787281949
GOTERM_MF_FAT	GO:0030554~adenyl nucleotide binding	4	11.76470588235294	0.30828046523852703	FBGN0085413, FBGN0000171, FBGN0000150, FBGN0259220	20	812	7918	1.9502463054187194	1.0	0.9955874983106052	98.36527942461566
GOTERM_MF_FAT	GO:0001883~purine nucleoside binding	4	11.76470588235294	0.31170457124230266	FBGN0085413, FBGN0000171, FBGN0000150, FBGN0259220	20	817	7918	1.938310893512852	1.0	0.9918463578419762	98.4533586109353
GOTERM_MF_FAT	GO:0001882~nucleoside binding	4	11.76470588235294	0.3165038754178074	FBGN0085413, FBGN0000171, FBGN0000150, FBGN0259220	20	824	7918	1.9218446601941748	1.0	0.987157606302954	98.56954907535824
GOTERM_MF_FAT	GO:0032555~purine ribonucleotide binding	4	11.76470588235294	0.3846569161817324	FBGN0085413, FBGN0000171, FBGN0000150, FBGN0259220	20	923	7918	1.715709642470206	1.0	0.993271652182271	99.55708761491633
GOTERM_MF_FAT	GO:0032553~ribonucleotide binding	4	11.76470588235294	0.3846569161817324	FBGN0085413, FBGN0000171, FBGN0000150, FBGN0259220	20	923	7918	1.715709642470206	1.0	0.993271652182271	99.55708761491633
GOTERM_BP_FAT	GO:0006793~phosphorus metabolic process	3	8.823529411764707	0.40911662469044074	FBGN0085413, FBGN0000150, FBGN0259220	21	551	7937	2.0578169561835624	1.0	0.999993298882293	99.91664742509873
GOTERM_BP_FAT	GO:0006796~phosphate metabolic process	3	8.823529411764707	0.40911662469044074	FBGN0085413, FBGN0000150, FBGN0259220	21	551	7937	2.0578169561835624	1.0	0.999993298882293	99.91664742509873
GOTERM_MF_FAT	GO:0017076~purine nucleotide binding	4	11.76470588235294	0.42976407986885545	FBGN0085413, FBGN0000171, FBGN0000150, FBGN0259220	20	989	7918	1.6012133468149647	1.0	0.994802629126811	99.81063434875705
GOTERM_CC_FAT	GO:0043228~non-membrane-bounded organelle	4	11.76470588235294	0.4311848588318144	FBGN0086906, FBGN0002593, FBGN0000171, FBGN0000150	13	943	4786	1.5616281915327517	1.0	1.0	99.7184522840213
GOTERM_CC_FAT	GO:0043232~intracellular non-membrane-bounded organelle	4	11.76470588235294	0.4311848588318144	FBGN0086906, FBGN0002593, FBGN0000171, FBGN0000150	13	943	4786	1.5616281915327517	1.0	1.0	99.7184522840213
GOTERM_MF_FAT	GO:0000166~nucleotide binding	4	11.76470588235294	0.5700566511896282	FBGN0085413, FBGN0000171, FBGN0000150, FBGN0259220	20	1206	7918	1.3131011608623548	1.0	0.997991119584511	99.99190033721283
SP_PIR_KEYWORDS	transferase	3	8.823529411764707	0.5898839081400047	FBGN0085413, FBGN0000150, FBGN0259220	30	873	12980	1.4868270332187858	1.0	0.9996717828337263	99.98796434003332
Annotation Cluster 4	Enrichment Score: 0.09078736463804897
Category	Term	Count	%	PValue	Genes	List Total	Pop Hits	Pop Total	Fold Enrichment	Bonferroni	Benjamini	FDR
GOTERM_MF_FAT	GO:0008270~zinc ion binding	3	8.823529411764707	0.7262622365396809	FBGN0085413, FBGN0033460, FBGN0051601	20	1026	7918	1.1576023391812864	1.0	0.9998631121065762	99.99994751469579
GOTERM_MF_FAT	GO:0046872~metal ion binding	4	11.76470588235294	0.8143647323648397	FBGN0085413, FBGN0033460, FBGN0000150, FBGN0051601	20	1718	7918	0.9217694994179279	1.0	0.999980411467805	99.99999931222216
GOTERM_MF_FAT	GO:0043169~cation binding	4	11.76470588235294	0.8297273842578738	FBGN0085413, FBGN0033460, FBGN0000150, FBGN0051601	20	1764	7918	0.897732426303855	1.0	0.9999780395077615	99.99999973774003
GOTERM_MF_FAT	GO:0043167~ion binding	4	11.76470588235294	0.8322957473623609	FBGN0085413, FBGN0033460, FBGN0000150, FBGN0051601	20	1772	7918	0.8936794582392777	1.0	0.9999634683845955	99.99999977865966
GOTERM_MF_FAT	GO:0046914~transition metal ion binding	3	8.823529411764707	0.8608701659132006	FBGN0085413, FBGN0033460, FBGN0051601	20	1354	7918	0.8771787296898079	1.0	0.9999772785425444	99.99999997248118
7 non-clustered terms:
Category	Term	Count	%	PValue	Genes	List Total	Pop Hits	Pop Total	Fold Enrichment	Bonferroni	Benjamini	FDR
GOTERM_BP_FAT	GO:0016192~vesicle-mediated transport	3	8.823529411764707	0.25856960127510953	FBGN0029504, FBGN0033460, FBGN0027594	21	391	7937	2.899890390938984	1.0	0.9999734789729086	98.22515600158872
SP_PIR_KEYWORDS	nucleus	4	11.76470588235294	0.3067922910568762	FBGN0029504, FBGN0016694, FBGN0086906, FBGN0259220	30	869	12980	1.9915611814345993	0.9999999999057257	0.9786663321545352	97.55288266685095
GOTERM_BP_FAT	GO:0003002~regionalization	3	8.823529411764707	0.31856510974049446	FBGN0086906, FBGN0027594, FBGN0259220	21	454	7937	2.4974826935179357	1.0	0.9999602234596536	99.4306959947508
GOTERM_BP_FAT	GO:0007389~pattern specification process	3	8.823529411764707	0.34317850357179475	FBGN0086906, FBGN0027594, FBGN0259220	21	480	7937	2.362202380952381	1.0	0.9999646390409467	99.65322375157676
GOTERM_BP_FAT	GO:0051252~regulation of RNA metabolic process	3	8.823529411764707	0.5194258695712006	FBGN0029504, FBGN0016694, FBGN0259220	21	678	7937	1.672355667930889	1.0	0.9999998118361388	99.99485213151064
GOTERM_CC_FAT	GO:0031224~intrinsic to membrane	4	11.76470588235294	0.7196198153816936	FBGN0036978, FBGN0003710, FBGN0035805, FBGN0027594	13	1382	4786	1.0655682956695982	1.0	1.0	99.99982146185017
GOTERM_CC_FAT	GO:0016021~integral to membrane	3	8.823529411764707	0.8959504049831616	FBGN0036978, FBGN0003710, FBGN0035805	13	1360
