# Supplementary material for: Gene expression analysis of Drosophilaa Manf mutants reveals perturbations in membrane traffic and major metabolic changes
Source: BMC Genomics. 2012 Apr 11;13:134. doi: 10.1186/1471-2164-13-134 (PMC3364883; doi:10.1186/1471-2164-13-134)
Supplement: Additional file 12 — DAVID functional annotation clustering analysis of upregulated genes in Manf ectopic overexpression by 69B-GAL4. An Excel file; 614 genes were upregulated and grouped into 102 functional clusters. [file 1471-2164-13-134-S12.XLSX]

## Sheet: overexpr_upreg
102 clusters upregulated in larval overexpression of MANF
Annotation Cluster 1	Enrichment Score: 2.8067289568341836	52
Category	Term	Count	%	PValue	Genes	List Total	Pop Hits	Pop Total	Fold Enrichment	Bonferroni	Benjamini	FDR
GOTERM_CC_FAT	GO:0043228~non-membrane-bounded organelle	52	8.59504132231405	6.135041890412227E-4	FBGN0034986, FBGN0003124, FBGN0011225, FBGN0023395, FBGN0053520, FBGN0029148, FBGN0025355, FBGN0022772, FBGN0040477, FBGN0037351, FBGN0002652, FBGN0002593, FBGN0010287, FBGN0064225, FBGN0040078, FBGN0011823, FBGN0259789, FBGN0000147, FBGN0001222, FBGN0033507, FBGN0032154, FBGN0052396, FBGN0003089, FBGN0031886, FBGN0004237, FBGN0039152, FBGN0010926, FBGN0030500, FBGN0035829, FBGN0002781, FBGN00516…	170	943	4786	1.5524421433472648	0.15891392314623665	0.08289254890511144	0.8090464886583493
GOTERM_CC_FAT	GO:0043232~intracellular non-membrane-bounded organelle	52	8.59504132231405	6.135041890412227E-4	FBGN0034986, FBGN0003124, FBGN0011225, FBGN0023395, FBGN0053520, FBGN0029148, FBGN0025355, FBGN0022772, FBGN0040477, FBGN0037351, FBGN0002652, FBGN0002593, FBGN0010287, FBGN0064225, FBGN0040078, FBGN0011823, FBGN0259789, FBGN0000147, FBGN0001222, FBGN0033507, FBGN0032154, FBGN0052396, FBGN0003089, FBGN0031886, FBGN0004237, FBGN0039152, FBGN0010926, FBGN0030500, FBGN0035829, FBGN0002781, FBGN00516…	170	943	4786	1.5524421433472648	0.15891392314623665	0.08289254890511144	0.8090464886583493
GOTERM_CC_FAT	GO:0005694~chromosome	20	3.3057851239669422	0.010096667735246168	FBGN0004237, FBGN0035829, FBGN0030500, FBGN0040078, FBGN0002781, FBGN0051658, FBGN0259789, FBGN0003124, FBGN0035725, FBGN0023395, FBGN0053520, FBGN0025355, FBGN0001222, FBGN0022772, FBGN0040477, FBGN0015799, FBGN0003089, FBGN0031886, FBGN0022238, FBGN0010287	170	304	4786	1.8521671826625388	0.9428303269734818	0.272375521668918	12.569640850073904
Annotation Cluster 2	Enrichment Score: 2.6500938199594852
Category	Term	Count	%	PValue	Genes	List Total	Pop Hits	Pop Total	Fold Enrichment	Bonferroni	Benjamini	FDR
GOTERM_CC_FAT	GO:0031981~nuclear lumen	29	4.793388429752066	1.6842223593570223E-4	FBGN0004237, FBGN0010926, FBGN0035829, FBGN0024332, FBGN0002781, FBGN0036811, FBGN0053520, FBGN0029148, FBGN0020306, FBGN0259937, FBGN0043853, FBGN0026079, FBGN0031604, FBGN0027841, FBGN0010287, FBGN0031623, FBGN0023527, FBGN0037770, FBGN0028274, FBGN0040078, FBGN0036640, FBGN0259789, FBGN0033507, FBGN0037981, FBGN0033166, FBGN0036349, FBGN0015799, FBGN0038499, FBGN0035336	170	387	4786	2.1096519227846176	0.04638864057757275	0.04638864057757275	0.22270881732058267
GOTERM_CC_FAT	GO:0070013~intracellular organelle lumen	34	5.619834710743802	0.001616323895856492	FBGN0010926, FBGN0004237, FBGN0035829, FBGN0034986, FBGN0024332, FBGN0002781, FBGN0036811, FBGN0036927, FBGN0053520, FBGN0029148, FBGN0259937, FBGN0020306, FBGN0043853, FBGN0026079, FBGN0031604, FBGN0027841, FBGN0010287, FBGN0031623, FBGN0023527, FBGN0037770, FBGN0028274, FBGN0040078, FBGN0036640, FBGN0259789, FBGN0034001, FBGN0033507, FBGN0032154, FBGN0037981, FBGN0033166, FBGN0036349, FBGN00157…	170	556	4786	1.7215827338129497	0.3662952322158337	0.10778043245755609	2.118476885837295
GOTERM_CC_FAT	GO:0043233~organelle lumen	34	5.619834710743802	0.001616323895856492	FBGN0010926, FBGN0004237, FBGN0035829, FBGN0034986, FBGN0024332, FBGN0002781, FBGN0036811, FBGN0036927, FBGN0053520, FBGN0029148, FBGN0259937, FBGN0020306, FBGN0043853, FBGN0026079, FBGN0031604, FBGN0027841, FBGN0010287, FBGN0031623, FBGN0023527, FBGN0037770, FBGN0028274, FBGN0040078, FBGN0036640, FBGN0259789, FBGN0034001, FBGN0033507, FBGN0032154, FBGN0037981, FBGN0033166, FBGN0036349, FBGN00157…	170	556	4786	1.7215827338129497	0.3662952322158337	0.10778043245755609	2.118476885837295
GOTERM_CC_FAT	GO:0031974~membrane-enclosed lumen	34	5.619834710743802	0.0025189641344014	FBGN0010926, FBGN0004237, FBGN0035829, FBGN0034986, FBGN0024332, FBGN0002781, FBGN0036811, FBGN0036927, FBGN0053520, FBGN0029148, FBGN0259937, FBGN0020306, FBGN0043853, FBGN0026079, FBGN0031604, FBGN0027841, FBGN0010287, FBGN0031623, FBGN0023527, FBGN0037770, FBGN0028274, FBGN0040078, FBGN0036640, FBGN0259789, FBGN0034001, FBGN0033507, FBGN0032154, FBGN0037981, FBGN0033166, FBGN0036349, FBGN00157…	170	571	4786	1.6763572679509633	0.5089670579062795	0.13259459151744268	3.28341407846765
GOTERM_CC_FAT	GO:0005654~nucleoplasm	19	3.1404958677685952	0.005288506289012459	FBGN0004237, FBGN0037770, FBGN0028274, FBGN0024332, FBGN0040078, FBGN0259789, FBGN0036811, FBGN0036640, FBGN0053520, FBGN0020306, FBGN0043853, FBGN0037981, FBGN0033166, FBGN0015799, FBGN0031604, FBGN0038499, FBGN0027841, FBGN0010287, FBGN0031623	170	265	4786	2.0185127635960045	0.7758223055021756	0.1923420254831929	6.7782439618800705
GOTERM_CC_FAT	GO:0044451~nucleoplasm part	16	2.644628099173554	0.02144992881486494	FBGN0004237, FBGN0037770, FBGN0028274, FBGN0024332, FBGN0040078, FBGN0036811, FBGN0053520, FBGN0020306, FBGN0043853, FBGN0037981, FBGN0015799, FBGN0031604, FBGN0038499, FBGN0027841, FBGN0010287, FBGN0031623	170	240	4786	1.876862745098039	0.9977898542781753	0.42643357763861034	24.950284685832823
Annotation Cluster 3	Enrichment Score: 2.4681594237234443	20
Category	Term	Count	%	PValue	Genes	List Total	Pop Hits	Pop Total	Fold Enrichment	Bonferroni	Benjamini	FDR
GOTERM_BP_FAT	GO:0006281~DNA repair	12	1.9834710743801653	0.001218038985756106	FBGN0004584, FBGN0026778, FBGN0016054, FBGN0042173, FBGN0026869, FBGN0003480, FBGN0020270, FBGN0028434, FBGN0260817, FBGN0015553, FBGN0003082, FBGN0026417	292	102	7937	3.197824335213537	0.7951822252901383	0.547432022001267	1.9705023806354305
GOTERM_BP_FAT	GO:0006259~DNA metabolic process	19	3.1404958677685952	0.001223431434178923	FBGN0004584, FBGN0042173, FBGN0003480, FBGN0024332, FBGN0020270, FBGN0086695, FBGN0032154, FBGN0025355, FBGN0022772, FBGN0026778, FBGN0016054, FBGN0026869, FBGN0028434, FBGN0015799, FBGN0260817, FBGN0015553, FBGN0003082, FBGN0026417, FBGN0010382	292	221	7937	2.3368716295791234	0.7966158551574731	0.4119164501980086	1.9791444889718623
GOTERM_BP_FAT	GO:0006974~response to DNA damage stimulus	12	1.9834710743801653	0.0031958414207882203	FBGN0004584, FBGN0026778, FBGN0016054, FBGN0042173, FBGN0026869, FBGN0003480, FBGN0020270, FBGN0028434, FBGN0260817, FBGN0015553, FBGN0003082, FBGN0026417	292	115	7937	2.836331149493746	0.9844617056036796	0.44839391379577276	5.092664132263359
GOTERM_BP_FAT	GO:0033554~cellular response to stress	13	2.1487603305785123	0.028153750660466124	FBGN0004584, FBGN0042173, FBGN0003480, FBGN0020270, FBGN0026778, FBGN0016054, FBGN0033166, FBGN0026869, FBGN0028434, FBGN0260817, FBGN0015553, FBGN0003082, FBGN0026417	292	176	7937	2.0077249377334994	0.9999999999999999	0.8011830300543006	37.26963620625865
Annotation Cluster 4	Enrichment Score: 2.0795763697490823
Category	Term	Count	%	PValue	Genes	List Total	Pop Hits	Pop Total	Fold Enrichment	Bonferroni	Benjamini	FDR
GOTERM_MF_FAT	GO:0004527~exonuclease activity	9	1.487603305785124	9.091922306799465E-5	FBGN0004584, FBGN0026778, FBGN0035111, FBGN0020270, FBGN0030789, FBGN0260817, FBGN0015553, FBGN0039846, FBGN0036405	331	36	7918	5.98036253776435	0.045485799508544256	0.045485799508544256	0.13128371947692674
GOTERM_MF_FAT	GO:0016796~exonuclease activity, active with either ribo- or deoxyribonucleic acids and producing 5'-phosphomonoesters	6	0.9917355371900827	0.002206874490484608	FBGN0004584, FBGN0026778, FBGN0035111, FBGN0030789, FBGN0015553, FBGN0039846	331	23	7918	6.240378300275845	0.6773439462035851	0.3141224213869137	3.1417006278674164
GOTERM_MF_FAT	GO:0004529~exodeoxyribonuclease activity	3	0.49586776859504134	0.041052885654797394	FBGN0004584, FBGN0026778, FBGN0015553	331	8	7918	8.970543806646525	0.9999999995226201	0.7385256983619275	45.429067290688586
GOTERM_MF_FAT	GO:0016895~exodeoxyribonuclease activity, producing 5'-phosphomonoesters	3	0.49586776859504134	0.041052885654797394	FBGN0004584, FBGN0026778, FBGN0015553	331	8	7918	8.970543806646525	0.9999999995226201	0.7385256983619275	45.429067290688586
GOTERM_MF_FAT	GO:0004536~deoxyribonuclease activity	4	0.6611570247933884	0.11830345318934472	FBGN0004584, FBGN0026778, FBGN0028434, FBGN0015553	331	29	7918	3.2995103656630898	1.0	0.8582189559514775	83.78386173728497
Annotation Cluster 5	Enrichment Score: 1.754068491679889
Category	Term	Count	%	PValue	Genes	List Total	Pop Hits	Pop Total	Fold Enrichment	Bonferroni	Benjamini	FDR
GOTERM_MF_FAT	GO:0004527~exonuclease activity	9	1.487603305785124	9.091922306799465E-5	FBGN0004584, FBGN0026778, FBGN0035111, FBGN0020270, FBGN0030789, FBGN0260817, FBGN0015553, FBGN0039846, FBGN0036405	331	36	7918	5.98036253776435	0.045485799508544256	0.045485799508544256	0.13128371947692674
GOTERM_MF_FAT	GO:0016796~exonuclease activity, active with either ribo- or deoxyribonucleic acids and producing 5'-phosphomonoesters	6	0.9917355371900827	0.002206874490484608	FBGN0004584, FBGN0026778, FBGN0035111, FBGN0030789, FBGN0015553, FBGN0039846	331	23	7918	6.240378300275845	0.6773439462035851	0.3141224213869137	3.1417006278674164
GOTERM_MF_FAT	GO:0008408~3'-5' exonuclease activity	4	0.6611570247933884	0.08389795118135884	FBGN0004584, FBGN0035111, FBGN0030789, FBGN0039846	331	25	7918	3.8274320241691844	1.0	0.8101796713970164	71.80653479598162
GOTERM_MF_FAT	GO:0004540~ribonuclease activity	5	0.8264462809917356	0.10951278873520277	FBGN0026722, FBGN0035111, FBGN0030789, FBGN0036266, FBGN0039846	331	44	7918	2.7183466080747047	1.0	0.8527537055626485	81.28459736594597
GOTERM_MF_FAT	GO:0004532~exoribonuclease activity	3	0.49586776859504134	0.12734143888716137	FBGN0035111, FBGN0030789, FBGN0039846	331	15	7918	4.784290030211481	1.0	0.8714164059338516	86.0268666244566
GOTERM_MF_FAT	GO:0016896~exoribonuclease activity, producing 5'-phosphomonoesters	3	0.49586776859504134	0.12734143888716137	FBGN0035111, FBGN0030789, FBGN0039846	331	15	7918	4.784290030211481	1.0	0.8714164059338516	86.0268666244566
Annotation Cluster 6	Enrichment Score: 1.6964627190297343
Category	Term	Count	%	PValue	Genes	List Total	Pop Hits	Pop Total	Fold Enrichment	Bonferroni	Benjamini	FDR
GOTERM_MF_FAT	GO:0004091~carboxylesterase activity	12	1.9834710743801653	0.004836356624167048	FBGN0032057, FBGN0036996, FBGN0015572, FBGN0031976, FBGN0032981, FBGN0032612, FBGN0030884, FBGN0051146, FBGN0032289, FBGN0261244, FBGN0030162, FBGN0036366	331	107	7918	2.682779456193354	0.9164426366530826	0.46235429368522996	6.765026466884705
GOTERM_MF_FAT	GO:0004806~triacylglycerol lipase activity	7	1.1570247933884297	0.0051020088715017595	FBGN0036996, FBGN0031976, FBGN0032981, FBGN0032612, FBGN0030884, FBGN0032289, FBGN0261244	331	39	7918	4.293593616856457	0.9271181106147403	0.40772428655800597	7.123980721242695
GOTERM_MF_FAT	GO:0016298~lipase activity	9	1.487603305785124	0.03543694932848508	FBGN0036996, FBGN0031976, FBGN0032981, FBGN0032612, FBGN0030884, FBGN0032289, FBGN0261244, FBGN0030162, FBGN0036366	331	91	7918	2.3658577072474354	0.9999999905097382	0.7585275695828066	40.625210015278476
INTERPRO	IPR000734:Lipase	5	0.8264462809917356	0.058568123797149964	FBGN0031976, FBGN0032612, FBGN0030884, FBGN0032289, FBGN0030162	473	32	10196	3.3681289640591965	1.0	0.9868767030330609	59.878497998552824
INTERPRO	IPR013818:Lipase, N-terminal	5	0.8264462809917356	0.06431455048308098	FBGN0031976, FBGN0032612, FBGN0030884, FBGN0032289, FBGN0030162	473	33	10196	3.266064449996797	1.0	0.9869512692849028	63.42863197440602
Annotation Cluster 7	Enrichment Score: 1.4472562382115843
Category	Term	Count	%	PValue	Genes	List Total	Pop Hits	Pop Total	Fold Enrichment	Bonferroni	Benjamini	FDR
GOTERM_MF_FAT	GO:0004527~exonuclease activity	9	1.487603305785124	9.091922306799465E-5	FBGN0004584, FBGN0026778, FBGN0035111, FBGN0020270, FBGN0030789, FBGN0260817, FBGN0015553, FBGN0039846, FBGN0036405	331	36	7918	5.98036253776435	0.045485799508544256	0.045485799508544256	0.13128371947692674
SP_PIR_KEYWORDS	exonuclease	3	0.49586776859504134	0.07092843282019992	FBGN0020270, FBGN0260817, FBGN0015553	582	10	12980	6.690721649484535	0.9999996734261698	0.8453864070688101	60.32168505797044
SP_PIR_KEYWORDS	nuclease	3	0.49586776859504134	0.19149889720223892	FBGN0020270, FBGN0260817, FBGN0015553	582	18	12980	3.7170675830469646	1.0	0.9436866956487708	93.08087039001929
SP_PIR_KEYWORDS	dna repair	4	0.6611570247933884	0.20526209861668732	FBGN0004584, FBGN0020270, FBGN0260817, FBGN0015553	582	35	12980	2.5488463426607755	1.0	0.9356488543306629	94.42349964824153
SP_PIR_KEYWORDS	DNA damage	4	0.6611570247933884	0.22896425472701293	FBGN0004584, FBGN0020270, FBGN0260817, FBGN0015553	582	37	12980	2.411070864679112	1.0	0.8992349726283637	96.1880630954888
Annotation Cluster 8	Enrichment Score: 1.4293973955664918
Category	Term	Count	%	PValue	Genes	List Total	Pop Hits	Pop Total	Fold Enrichment	Bonferroni	Benjamini	FDR
SMART	SM00355:ZnF_C2H2	24	3.9669421487603307	0.014223358017454415	FBGN0033998, FBGN0004606, FBGN0035769, FBGN0039712, FBGN0036812, FBGN0259789, FBGN0036537, FBGN0013469, FBGN0011236, FBGN0031573, FBGN0039039, FBGN0039860, FBGN0002985, FBGN0036395, FBGN0051441, FBGN0014366, FBGN0031155, FBGN0033458, FBGN0035134, FBGN0001983, FBGN0002573, FBGN0000233, FBGN0033569, FBGN0004878	213	324	4824	1.677621283255086	0.8692172964854389	0.3986357899208096	15.586839688562348
INTERPRO	IPR015880:Zinc finger, C2H2-like	24	3.9669421487603307	0.02727905269753717	FBGN0033998, FBGN0004606, FBGN0035769, FBGN0039712, FBGN0036812, FBGN0259789, FBGN0036537, FBGN0013469, FBGN0011236, FBGN0031573, FBGN0039039, FBGN0039860, FBGN0002985, FBGN0036395, FBGN0051441, FBGN0014366, FBGN0031155, FBGN0033458, FBGN0035134, FBGN0001983, FBGN0002573, FBGN0000233, FBGN0033569, FBGN0004878	473	324	10196	1.5967426199984338	0.9999999976254752	0.9634745043131229	34.19784610064329
INTERPRO	IPR013087:Zinc finger, C2H2-type/integrase, DNA-binding	13	2.1487603305785123	0.03650571862792785	FBGN0004606, FBGN0259789, FBGN0011236, FBGN0013469, FBGN0031573, FBGN0039039, FBGN0039860, FBGN0036395, FBGN0002985, FBGN0051441, FBGN0001983, FBGN0000233, FBGN0002573	473	145	10196	1.9326091711015527	0.9999999999974667	0.9779512814554217	43.03509188118115
INTERPRO	IPR007087:Zinc finger, C2H2-type	22	3.6363636363636362	0.06769538164297786	FBGN0033998, FBGN0004606, FBGN0035769, FBGN0036812, FBGN0259789, FBGN0036537, FBGN0013469, FBGN0011236, FBGN0031573, FBGN0039039, FBGN0039860, FBGN0002985, FBGN0036395, FBGN0051441, FBGN0031155, FBGN0033458, FBGN0035134, FBGN0001983, FBGN0002573, FBGN0000233, FBGN0033569, FBGN0004878	473	320	10196	1.4819767441860465	1.0	0.9849150515809222	65.37790811081618
GOTERM_MF_FAT	GO:0008270~zinc ion binding	53	8.760330578512397	0.07434669247632185	FBGN0020224, FBGN0023395, FBGN0038772, FBGN0053520, FBGN0036395, FBGN0033458, FBGN0035134, FBGN0001983, FBGN0000233, FBGN0033998, FBGN0259789, FBGN0011768, FBGN0036537, FBGN0011236, FBGN0003651, FBGN0039039, FBGN0051427, FBGN0039860, FBGN0259149, FBGN0031155, FBGN0053192, FBGN0038470, FBGN0026573, FBGN0004606, FBGN0035769, FBGN0039712, FBGN0036812, FBGN0002781, FBGN0032143, FBGN0031573, FBGN00869…	331	1026	7918	1.2357084386023804	1.0	0.8075882355974249	67.24848077040136
Annotation Cluster 9	Enrichment Score: 1.4191681837139234
Category	Term	Count	%	PValue	Genes	List Total	Pop Hits	Pop Total	Fold Enrichment	Bonferroni	Benjamini	FDR
GOTERM_MF_FAT	GO:0003913~DNA photolyase activity	3	0.49586776859504134	0.009826449329174244	FBGN0016054, FBGN0042173, FBGN0003082	331	4	7918	17.94108761329305	0.9936291623884399	0.5694409165780754	13.29675971226184
INTERPRO	IPR005101:DNA photolyase, FAD-binding/Cryptochrome, C-terminal	3	0.49586776859504134	0.012056851984165638	FBGN0016054, FBGN0042173, FBGN0003082	473	4	10196	16.167019027484145	0.9998349777138666	0.8866593628218968	16.769091358157517
SP_PIR_KEYWORDS	lyase	7	1.1570247933884297	0.4665142353854734	FBGN0004584, FBGN0016054, FBGN0042173, FBGN0030683, FBGN0003082, FBGN0000075, FBGN0053958	582	122	12980	1.2796462171145289	1.0	0.9520163032156235	99.96272393913779
Annotation Cluster 10	Enrichment Score: 1.3362239924973662
Category	Term	Count	%	PValue	Genes	List Total	Pop Hits	Pop Total	Fold Enrichment	Bonferroni	Benjamini	FDR
SP_PIR_KEYWORDS	nucleus	60	9.917355371900827	8.21544919174781E-4	FBGN0005648, FBGN0023395, FBGN0053520, FBGN0029148, FBGN0026207, FBGN0025355, FBGN0022772, FBGN0040477, FBGN0015553, FBGN0010382, FBGN0000233, FBGN0010287, FBGN0260937, FBGN0020496, FBGN0035162, FBGN0040078, FBGN0011823, FBGN0036640, FBGN0005596, FBGN0011236, FBGN0003651, FBGN0001222, FBGN0029755, FBGN0033062, FBGN0033166, FBGN0015542, FBGN0259986, FBGN0033749, FBGN0004237, FBGN0010926, FBGN00045…	582	869	12980	1.5398668928618033	0.15366681579063024	0.15366681579063024	1.0273422350985495
GOTERM_BP_FAT	GO:0006350~transcription	28	4.628099173553719	0.009825041011851013	FBGN0002781, FBGN0036811, FBGN0023395, FBGN0053520, FBGN0020306, FBGN0031604, FBGN0016076, FBGN0019809, FBGN0002573, FBGN0000233, FBGN0022238, FBGN0010287, FBGN0031623, FBGN0020496, FBGN0037770, FBGN0023094, FBGN0040078, FBGN0011236, FBGN0003651, FBGN0001222, FBGN0037981, FBGN0002985, FBGN0033166, FBGN0015799, FBGN0038499, FBGN0015542, FBGN0004878, FBGN0259986	292	459	7937	1.6581311367773897	0.9999973622556197	0.7232272871226495	14.89025582684198
GOTERM_BP_FAT	GO:0045449~regulation of transcription	42	6.9421487603305785	0.016068874205366554	FBGN0039152, FBGN0000061, FBGN0004606, FBGN0035769, FBGN0052601, FBGN0002781, FBGN0036811, FBGN0023395, FBGN0053520, FBGN0020306, FBGN0022772, FBGN0039225, FBGN0031604, FBGN0016076, FBGN0001983, FBGN0019809, FBGN0000233, FBGN0002573, FBGN0003256, FBGN0022238, FBGN0010287, FBGN0033998, FBGN0020496, FBGN0033668, FBGN0037770, FBGN0035993, FBGN0023094, FBGN0040078, FBGN0011236, FBGN0003651, FBGN00012…	292	799	7937	1.4288151284996657	0.9999999992968082	0.7321188758625916	23.242824119217374
GOTERM_MF_FAT	GO:0003702~RNA polymerase II transcription factor activity	19	3.1404958677685952	0.02124056136129933	FBGN0004606, FBGN0000061, FBGN0026573, FBGN0023094, FBGN0002781, FBGN0036811, FBGN0001222, FBGN0020306, FBGN0037981, FBGN0002985, FBGN0016076, FBGN0001983, FBGN0015542, FBGN0002573, FBGN0000233, FBGN0022238, FBGN0010287, FBGN0031623, FBGN0004878	331	257	7918	1.7685118788719478	0.999983169649726	0.7051739145979363	26.669894463241906
SP_PIR_KEYWORDS	activator	11	1.8181818181818181	0.02843521658285794	FBGN0002985, FBGN0033166, FBGN0015799, FBGN0040078, FBGN0036811, FBGN0015542, FBGN0023395, FBGN0000233, FBGN0022238, FBGN0259986, FBGN0001222	582	112	12980	2.1904148257241043	0.9971373504911911	0.7686912591428758	30.403281770689706
GOTERM_MF_FAT	GO:0003677~DNA binding	46	7.6033057851239665	0.03818493342355317	FBGN0004237, FBGN0004584, FBGN0004606, FBGN0000061, FBGN0035769, FBGN0052601, FBGN0039712, FBGN0024332, FBGN0023395, FBGN0053520, FBGN0032512, FBGN0025355, FBGN0020306, FBGN0022772, FBGN0040477, FBGN0026869, FBGN0039225, FBGN0028434, FBGN0016076, FBGN0015553, FBGN0019809, FBGN0002573, FBGN0000233, FBGN0022238, FBGN0031623, FBGN0010287, FBGN0033998, FBGN0035162, FBGN0003480, FBGN0021875, FBGN00518…	331	830	7918	1.3257671168055911	0.9999999977976474	0.759212035348421	43.02296785532755
SP_PIR_KEYWORDS	transcription regulation	25	4.132231404958678	0.06654350030697959	FBGN0004606, FBGN0002781, FBGN0036811, FBGN0023395, FBGN0053520, FBGN0020306, FBGN0031604, FBGN0019809, FBGN0002573, FBGN0000233, FBGN0022238, FBGN0010287, FBGN0020496, FBGN0037770, FBGN0040078, FBGN0023094, FBGN0011236, FBGN0003651, FBGN0001222, FBGN0002985, FBGN0033166, FBGN0015799, FBGN0015542, FBGN0004878, FBGN0259986	582	387	12980	1.4407238693980482	0.9999991506258018	0.8642535634849267	57.90344200696781
SP_PIR_KEYWORDS	dna-binding	26	4.297520661157025	0.08401042983194161	FBGN0004606, FBGN0000061, FBGN0024332, FBGN0023395, FBGN0053520, FBGN0020306, FBGN0022772, FBGN0040477, FBGN0039225, FBGN0016076, FBGN0015553, FBGN0019809, FBGN0002573, FBGN0000233, FBGN0022238, FBGN0010287, FBGN0023094, FBGN0011236, FBGN0005596, FBGN0003651, FBGN0001222, FBGN0002985, FBGN0015799, FBGN0015542, FBGN0004878, FBGN0033749	582	417	12980	1.3905576569672096	0.999999981644031	0.8315861781824222	66.79734066776626
GOTERM_BP_FAT	GO:0006357~regulation of transcription from RNA polymerase II promoter	12	1.9834710743801653	0.09472993665671908	FBGN0020496, FBGN0002985, FBGN0036349, FBGN0015799, FBGN0023094, FBGN0031604, FBGN0036811, FBGN0000233, FBGN0022238, FBGN0010287, FBGN0004878, FBGN0001222	292	192	7937	1.6988441780821917	1.0	0.9363816134312859	80.31112956615223
GOTERM_MF_FAT	GO:0030528~transcription regulator activity	36	5.950413223140496	0.11317531661640903	FBGN0039152, FBGN0026573, FBGN0004606, FBGN0000061, FBGN0035769, FBGN0052601, FBGN0002781, FBGN0036811, FBGN0053520, FBGN0032512, FBGN0020306, FBGN0039225, FBGN0016076, FBGN0001983, FBGN0019809, FBGN0002573, FBGN0000233, FBGN0022238, FBGN0031623, FBGN0010287, FBGN0020496, FBGN0035993, FBGN0023094, FBGN0040078, FBGN0011236, FBGN0003651, FBGN0001222, FBGN0039039, FBGN0037981, FBGN0002985, FBGN00331…	331	682	7918	1.2627158437508306	1.0	0.8536460796293697	82.36653235394617
SP_PIR_KEYWORDS	Transcription	24	3.9669421487603307	0.11532194667196113	FBGN0020496, FBGN0037770, FBGN0040078, FBGN0023094, FBGN0002781, FBGN0036811, FBGN0011236, FBGN0023395, FBGN0053520, FBGN0003651, FBGN0001222, FBGN0020306, FBGN0002985, FBGN0033166, FBGN0015799, FBGN0031604, FBGN0015542, FBGN0019809, FBGN0002573, FBGN0000233, FBGN0022238, FBGN0010287, FBGN0004878, FBGN0259986	582	393	12980	1.361978961727132	0.9999999999842454	0.8741700934747634	78.55221867649334
GOTERM_BP_FAT	GO:0006355~regulation of transcription, DNA-dependent	29	4.793388429752066	0.13010326938012612	FBGN0004606, FBGN0000061, FBGN0052601, FBGN0036811, FBGN0022772, FBGN0039225, FBGN0031604, FBGN0016076, FBGN0019809, FBGN0000233, FBGN0022238, FBGN0003256, FBGN0010287, FBGN0033998, FBGN0033668, FBGN0020496, FBGN0023094, FBGN0035993, FBGN0011236, FBGN0003651, FBGN0001222, FBGN0039039, FBGN0002985, FBGN0036349, FBGN0015799, FBGN0038499, FBGN0015542, FBGN0004878, FBGN0033749	292	612	7937	1.288012579461008	1.0	0.9359115249613748	89.73037961168868
GOTERM_BP_FAT	GO:0051252~regulation of RNA metabolic process	31	5.12396694214876	0.16012151725353324	FBGN0004237, FBGN0004606, FBGN0000061, FBGN0052601, FBGN0036811, FBGN0020306, FBGN0022772, FBGN0039225, FBGN0031604, FBGN0016076, FBGN0019809, FBGN0000233, FBGN0022238, FBGN0003256, FBGN0010287, FBGN0033998, FBGN0020496, FBGN0033668, FBGN0023094, FBGN0035993, FBGN0011236, FBGN0003651, FBGN0001222, FBGN0039039, FBGN0002985, FBGN0036349, FBGN0015799, FBGN0038499, FBGN0015542, FBGN0004878, FBGN00337…	292	678	7937	1.2428122600719278	1.0	0.94956809564077	94.212201649063
GOTERM_MF_FAT	GO:0003700~transcription factor activity	18	2.975206611570248	0.45569127598426307	FBGN0004606, FBGN0000061, FBGN0035769, FBGN0052601, FBGN0023094, FBGN0035993, FBGN0011236, FBGN0003651, FBGN0032512, FBGN0001222, FBGN0039039, FBGN0037981, FBGN0039225, FBGN0016076, FBGN0019809, FBGN0002573, FBGN0004878, FBGN0033749	331	389	7918	1.1069051483779775	1.0	0.9948987756344126	99.98474615507705
Annotation Cluster 11	Enrichment Score: 1.288582499350576
Category	Term	Count	%	PValue	Genes	List Total	Pop Hits	Pop Total	Fold Enrichment	Bonferroni	Benjamini	FDR
GOTERM_BP_FAT	GO:0034470~ncRNA processing	11	1.8181818181818181	0.0018977103040426343	FBGN0259937, FBGN0033062, FBGN0010926, FBGN0026079, FBGN0026722, FBGN0038146, FBGN0036266, FBGN0032051, FBGN0029148, FBGN0032819, FBGN0023527	292	92	7937	3.2499627754615843	0.9155222186733065	0.3899737832226414	3.0541470462589926
GOTERM_BP_FAT	GO:0006364~rRNA processing	6	0.9917355371900827	0.014723144230054303	FBGN0259937, FBGN0010926, FBGN0038146, FBGN0032051, FBGN0029148, FBGN0023527	292	40	7937	4.07722602739726	0.9999999958377902	0.7480117540363449	21.51047124440154
GOTERM_BP_FAT	GO:0016072~rRNA metabolic process	6	0.9917355371900827	0.016279791658956183	FBGN0259937, FBGN0010926, FBGN0038146, FBGN0032051, FBGN0029148, FBGN0023527	292	41	7937	3.977781490143668	0.999999999467962	0.715247718363624	23.5110613126176
GOTERM_BP_FAT	GO:0042254~ribosome biogenesis	6	0.9917355371900827	0.08470421333496164	FBGN0259937, FBGN0010926, FBGN0038146, FBGN0032051, FBGN0029148, FBGN0023527	292	64	7937	2.5482662671232874	1.0	0.9554940643365573	76.43168911568219
GOTERM_BP_FAT	GO:0034660~ncRNA metabolic process	9	1.487603305785124	0.11501343378826343	FBGN0259937, FBGN0010926, FBGN0026079, FBGN0038146, FBGN0036266, FBGN0032051, FBGN0029148, FBGN0032819, FBGN0023527	292	133	7937	1.839350087547636	1.0	0.9414906423776145	86.40068462657158
GOTERM_BP_FAT	GO:0022613~ribonucleoprotein complex biogenesis	7	1.1570247933884297	0.13037812550040834	FBGN0259937, FBGN0010926, FBGN0032340, FBGN0038146, FBGN0032051, FBGN0029148, FBGN0023527	292	94	7937	2.024154765374526	1.0	0.9336372739779467	89.78323706796955
SP_PIR_KEYWORDS	ribosome biogenesis	3	0.49586776859504134	0.27527828542326543	FBGN0259937, FBGN0010926, FBGN0029148	582	23	12980	2.9090094128193638	1.0	0.9031183030005954	98.24967181035159
SP_PIR_KEYWORDS	rrna processing	3	0.49586776859504134	0.30890889203798794	FBGN0259937, FBGN0010926, FBGN0029148	582	25	12980	2.6762886597938143	1.0	0.9110358441336367	99.03652935445865
Annotation Cluster 12	Enrichment Score: 1.2564985070873094
Category	Term	Count	%	PValue	Genes	List Total	Pop Hits	Pop Total	Fold Enrichment	Bonferroni	Benjamini	FDR
GOTERM_BP_FAT	GO:0007080~mitotic metaphase plate congression	5	0.8264462809917356	9.734967440076523E-4	FBGN0030500, FBGN0040477, FBGN0051658, FBGN0035725, FBGN0031886	292	13	7937	10.454425711275025	0.718362963174255	0.718362963174255	1.5778386795890165
GOTERM_CC_FAT	GO:0031262~Ndc80 complex	4	0.6611570247933884	0.0013634230936932618	FBGN0030500, FBGN0051658, FBGN0035725, FBGN0031886	170	7	4786	16.087394957983193	0.3193776365253944	0.12036587029513213	1.7897674800443908
GOTERM_BP_FAT	GO:0051310~metaphase plate congression	5	0.8264462809917356	0.0017536375655500956	FBGN0030500, FBGN0040477, FBGN0051658, FBGN0035725, FBGN0031886	292	15	7937	9.060502283105023	0.8980716599623517	0.43496709766659747	2.8253859661513614
GOTERM_BP_FAT	GO:0050000~chromosome localization	5	0.8264462809917356	0.0022713896570116026	FBGN0030500, FBGN0040477, FBGN0051658, FBGN0035725, FBGN0031886	292	16	7937	8.49422089041096	0.948100135579764	0.3892534291556582	3.6451274590375116
GOTERM_BP_FAT	GO:0051303~establishment of chromosome localization	5	0.8264462809917356	0.0022713896570116026	FBGN0030500, FBGN0040477, FBGN0051658, FBGN0035725, FBGN0031886	292	16	7937	8.49422089041096	0.948100135579764	0.3892534291556582	3.6451274590375116
GOTERM_CC_FAT	GO:0000776~kinetochore	6	0.9917355371900827	0.003086020283293858	FBGN0030500, FBGN0040477, FBGN0051658, FBGN0003124, FBGN0035725, FBGN0031886	170	29	4786	5.82474645030426	0.5817196198561001	0.13520882516444532	4.008680947012144
GOTERM_BP_FAT	GO:0051656~establishment of organelle localization	9	1.487603305785124	0.005934781203624502	FBGN0030500, FBGN0040477, FBGN0051658, FBGN0003124, FBGN0011225, FBGN0086475, FBGN0000147, FBGN0035725, FBGN0031886	292	75	7937	3.261780821917808	0.999566731561108	0.577033141756363	9.262466610200448
GOTERM_CC_FAT	GO:0000775~chromosome, centromeric region	7	1.1570247933884297	0.007769716178078283	FBGN0030500, FBGN0040477, FBGN0051658, FBGN0003124, FBGN0035725, FBGN0031886, FBGN0025355	170	50	4786	3.941411764705882	0.8891543147719186	0.24039144189417727	9.809707583941352
GOTERM_BP_FAT	GO:0051640~organelle localization	9	1.487603305785124	0.010067634934670795	FBGN0030500, FBGN0040477, FBGN0051658, FBGN0003124, FBGN0011225, FBGN0086475, FBGN0000147, FBGN0035725, FBGN0031886	292	82	7937	2.983336117607751	0.9999980822766877	0.6978286617552144	15.230113835293825
GOTERM_CC_FAT	GO:0044427~chromosomal part	15	2.479338842975207	0.046858838068632	FBGN0004237, FBGN0035829, FBGN0030500, FBGN0002781, FBGN0051658, FBGN0040078, FBGN0259789, FBGN0003124, FBGN0035725, FBGN0023395, FBGN0025355, FBGN0022772, FBGN0040477, FBGN0015799, FBGN0031886	170	243	4786	1.7378358750907772	0.9999986746288692	0.6469208146419823	47.02062897058686
GOTERM_BP_FAT	GO:0000070~mitotic sister chromatid segregation	5	0.8264462809917356	0.08694303721110554	FBGN0030500, FBGN0040477, FBGN0051658, FBGN0035725, FBGN0031886	292	46	7937	2.9545116140559857	1.0	0.9518884280254388	77.35559841062087
GOTERM_BP_FAT	GO:0000819~sister chromatid segregation	5	0.8264462809917356	0.09243285140971738	FBGN0030500, FBGN0040477, FBGN0051658, FBGN0035725, FBGN0031886	292	47	7937	2.891649664820752	1.0	0.9394340742718688	79.4792662837517
GOTERM_BP_FAT	GO:0007059~chromosome segregation	8	1.322314049586777	0.1376148182838623	FBGN0011692, FBGN0030500, FBGN0040477, FBGN0002781, FBGN0051658, FBGN0003124, FBGN0035725, FBGN0031886	292	117	7937	1.858564570893338	1.0	0.9361791678313569	91.08642793316845
GOTERM_BP_FAT	GO:0000278~mitotic cell cycle	18	2.975206611570248	0.16510836531154563	FBGN0030500, FBGN0035162, FBGN0051658, FBGN0259789, FBGN0003124, FBGN0011225, FBGN0000147, FBGN0035725, FBGN0086695, FBGN0030067, FBGN0011202, FBGN0011692, FBGN0040477, FBGN0014366, FBGN0015799, FBGN0010382, FBGN0003256, FBGN0031886	292	358	7937	1.366667942144333	1.0	0.950701873163997	94.74853622497128
GOTERM_BP_FAT	GO:0048285~organelle fission	9	1.487603305785124	0.19910881498318045	FBGN0030500, FBGN0040477, FBGN0051658, FBGN0003124, FBGN0000147, FBGN0035725, FBGN0003256, FBGN0031886, FBGN0039068	292	153	7937	1.5989121676067686	1.0	0.9665722193208948	97.33663833916935
GOTERM_BP_FAT	GO:0007049~cell cycle	27	4.462809917355372	0.2518754996615188	FBGN0030500, FBGN0002781, FBGN0051658, FBGN0003124, FBGN0011225, FBGN0035725, FBGN0086695, FBGN0030067, FBGN0025355, FBGN0011202, FBGN0011692, FBGN0020306, FBGN0040477, FBGN0028434, FBGN0010382, FBGN0003256, FBGN0031623, FBGN0035162, FBGN0003480, FBGN0020270, FBGN0040078, FBGN0259789, FBGN0000147, FBGN0014366, FBGN0015799, FBGN0086251, FBGN0031886	292	616	7937	1.1913972157979007	1.0	0.9734868284723946	99.1248328482301
GOTERM_BP_FAT	GO:0022402~cell cycle process	24	3.9669421487603307	0.27451836898527815	FBGN0030500, FBGN0035162, FBGN0003480, FBGN0020270, FBGN0051658, FBGN0002781, FBGN0003124, FBGN0011225, FBGN0035725, FBGN0000147, FBGN0086695, FBGN0030067, FBGN0025355, FBGN0011202, FBGN0011692, FBGN0040477, FBGN0014366, FBGN0028434, FBGN0015799, FBGN0086251, FBGN0010382, FBGN0031886, FBGN0003256, FBGN0031623	292	547	7937	1.1926072475019407	1.0	0.9775306418530527	99.47016899218397
GOTERM_BP_FAT	GO:0022403~cell cycle phase	22	3.6363636363636362	0.27626259255802355	FBGN0030500, FBGN0035162, FBGN0003480, FBGN0020270, FBGN0051658, FBGN0002781, FBGN0003124, FBGN0011225, FBGN0035725, FBGN0000147, FBGN0086695, FBGN0030067, FBGN0011202, FBGN0011692, FBGN0040477, FBGN0014366, FBGN0028434, FBGN0015799, FBGN0010382, FBGN0031886, FBGN0003256, FBGN0031623	292	496	7937	1.2056313521873618	1.0	0.9773958408827025	99.49059078927664
GOTERM_BP_FAT	GO:0007067~mitosis	8	1.322314049586777	0.2881109158018734	FBGN0030500, FBGN0040477, FBGN0051658, FBGN0003124, FBGN0000147, FBGN0035725, FBGN0003256, FBGN0031886	292	146	7937	1.4893976355789078	1.0	0.9778829100595156	99.61094796521498
GOTERM_BP_FAT	GO:0000226~microtubule cytoskeleton organization	14	2.3140495867768593	0.2970196959967844	FBGN0030500, FBGN0035162, FBGN0003124, FBGN0011225, FBGN0000147, FBGN0035725, FBGN0030067, FBGN0011202, FBGN0011692, FBGN0041164, FBGN0040477, FBGN0014366, FBGN0034816, FBGN0031886	292	298	7937	1.2769835432564125	1.0	0.9787839629682376	99.68326192450954
GOTERM_BP_FAT	GO:0000087~M phase of mitotic cell cycle	8	1.322314049586777	0.2997887243641646	FBGN0030500, FBGN0040477, FBGN0051658, FBGN0003124, FBGN0000147, FBGN0035725, FBGN0003256, FBGN0031886	292	148	7937	1.4692706405035172	1.0	0.9790093690717894	99.70303104749026
GOTERM_BP_FAT	GO:0000280~nuclear division	8	1.322314049586777	0.2997887243641646	FBGN0030500, FBGN0040477, FBGN0051658, FBGN0003124, FBGN0000147, FBGN0035725, FBGN0003256, FBGN0031886	292	148	7937	1.4692706405035172	1.0	0.9790093690717894	99.70303104749026
GOTERM_BP_FAT	GO:0007051~spindle organization	11	1.8181818181818181	0.3112004881953895	FBGN0011692, FBGN0030500, FBGN0040477, FBGN0035162, FBGN0014366, FBGN0003124, FBGN0011225, FBGN0035725, FBGN0031886, FBGN0030067, FBGN0011202	292	225	7937	1.3288736681887365	1.0	0.9799884639939546	99.7729187406964
GOTERM_BP_FAT	GO:0007052~mitotic spindle organization	9	1.487603305785124	0.41851920306366713	FBGN0011692, FBGN0030500, FBGN0040477, FBGN0035162, FBGN0014366, FBGN0003124, FBGN0035725, FBGN0031886, FBGN0030067	292	194	7937	1.2609977404321424	1.0	0.9912091600705136	99.98570957866426
GOTERM_BP_FAT	GO:0000279~M phase	19	3.1404958677685952	0.48898889533639833	FBGN0030500, FBGN0035162, FBGN0003480, FBGN0020270, FBGN0051658, FBGN0002781, FBGN0003124, FBGN0011225, FBGN0000147, FBGN0035725, FBGN0030067, FBGN0011202, FBGN0011692, FBGN0040477, FBGN0014366, FBGN0028434, FBGN0031886, FBGN0003256, FBGN0031623	292	478	7937	1.0804364647217286	1.0	0.9948135919399411	99.99826662236991
GOTERM_BP_FAT	GO:0007017~microtubule-based process	16	2.644628099173554	0.5311349084489124	FBGN0030500, FBGN0035162, FBGN0003124, FBGN0011225, FBGN0000147, FBGN0035725, FBGN0030067, FBGN0011202, FBGN0011692, FBGN0041164, FBGN0040477, FBGN0004381, FBGN0014366, FBGN0052396, FBGN0034816, FBGN0031886	292	406	7937	1.0711923881503473	1.0	0.995934399730331	99.99957492367747
GOTERM_BP_FAT	GO:0007010~cytoskeleton organization	15	2.479338842975207	0.8151246354994239	FBGN0030500, FBGN0035162, FBGN0003124, FBGN0011225, FBGN0000147, FBGN0035725, FBGN0030067, FBGN0011202, FBGN0011692, FBGN0041164, FBGN0040477, FBGN0011742, FBGN0014366, FBGN0034816, FBGN0031886	292	465	7937	0.8768228015908086	1.0	0.9997238908947091	99.99999999989316
Annotation Cluster 13	Enrichment Score: 1.1994220756997644
Category	Term	Count	%	PValue	Genes	List Total	Pop Hits	Pop Total	Fold Enrichment	Bonferroni	Benjamini	FDR
GOTERM_BP_FAT	GO:0051173~positive regulation of nitrogen compound metabolic process	10	1.6528925619834711	0.03333272321560125	FBGN0002985, FBGN0033166, FBGN0036349, FBGN0038499, FBGN0023094, FBGN0000233, FBGN0022238, FBGN0010287, FBGN0025355, FBGN0001222	292	121	7937	2.2464055247367822	1.0	0.8166484457490193	42.510955199908416
GOTERM_BP_FAT	GO:0045935~positive regulation of nucleobase, nucleoside, nucleotide and nucleic acid metabolic process	10	1.6528925619834711	0.03333272321560125	FBGN0002985, FBGN0033166, FBGN0036349, FBGN0038499, FBGN0023094, FBGN0000233, FBGN0022238, FBGN0010287, FBGN0025355, FBGN0001222	292	121	7937	2.2464055247367822	1.0	0.8166484457490193	42.510955199908416
GOTERM_BP_FAT	GO:0045944~positive regulation of transcription from RNA polymerase II promoter	6	0.9917355371900827	0.03532961656405106	FBGN0002985, FBGN0036349, FBGN0023094, FBGN0000233, FBGN0010287, FBGN0001222	292	50	7937	3.261780821917808	1.0	0.8119909071907516	44.41977845965872
GOTERM_MF_FAT	GO:0016563~transcription activator activity	9	1.487603305785124	0.03957323201918775	FBGN0020496, FBGN0002985, FBGN0033166, FBGN0038499, FBGN0040078, FBGN0036811, FBGN0015542, FBGN0000233, FBGN0001222	331	93	7918	2.314979046876523	0.9999999989487671	0.7479732749821455	44.19976441111364
GOTERM_BP_FAT	GO:0010557~positive regulation of macromolecule biosynthetic process	10	1.6528925619834711	0.04711201451286655	FBGN0002985, FBGN0033166, FBGN0036349, FBGN0038499, FBGN0023094, FBGN0000233, FBGN0022238, FBGN0010287, FBGN0025355, FBGN0001222	292	129	7937	2.1070935542104703	1.0	0.885244348805709	54.525319322472164
GOTERM_BP_FAT	GO:0031328~positive regulation of cellular biosynthetic process	11	1.8181818181818181	0.054375503400732994	FBGN0002985, FBGN0033166, FBGN0036349, FBGN0038499, FBGN0023094, FBGN0000233, FBGN0022238, FBGN0010287, FBGN0035976, FBGN0025355, FBGN0001222	292	153	7937	1.9542259826304949	1.0	0.8970055143613404	59.86665077442366
GOTERM_BP_FAT	GO:0009891~positive regulation of biosynthetic process	11	1.8181818181818181	0.054375503400732994	FBGN0002985, FBGN0033166, FBGN0036349, FBGN0038499, FBGN0023094, FBGN0000233, FBGN0022238, FBGN0010287, FBGN0035976, FBGN0025355, FBGN0001222	292	153	7937	1.9542259826304949	1.0	0.8970055143613404	59.86665077442366
GOTERM_BP_FAT	GO:0045941~positive regulation of transcription	9	1.487603305785124	0.06259179448759693	FBGN0002985, FBGN0033166, FBGN0036349, FBGN0038499, FBGN0023094, FBGN0000233, FBGN0022238, FBGN0010287, FBGN0001222	292	116	7937	2.1089100141709967	1.0	0.9217809990490686	65.19687540569139
GOTERM_BP_FAT	GO:0010628~positive regulation of gene expression	9	1.487603305785124	0.06515865335970078	FBGN0002985, FBGN0033166, FBGN0036349, FBGN0038499, FBGN0023094, FBGN0000233, FBGN0022238, FBGN0010287, FBGN0001222	292	117	7937	2.090885142255005	1.0	0.9240907287144321	66.7208084766106
GOTERM_BP_FAT	GO:0010604~positive regulation of macromolecule metabolic process	10	1.6528925619834711	0.07672670583901686	FBGN0002985, FBGN0033166, FBGN0036349, FBGN0038499, FBGN0023094, FBGN0000233, FBGN0022238, FBGN0010287, FBGN0025355, FBGN0001222	292	142	7937	1.9141906231912018	1.0	0.9485628680274423	72.84372391086036
GOTERM_BP_FAT	GO:0006357~regulation of transcription from RNA polymerase II promoter	12	1.9834710743801653	0.09472993665671908	FBGN0020496, FBGN0002985, FBGN0036349, FBGN0015799, FBGN0023094, FBGN0031604, FBGN0036811, FBGN0000233, FBGN0022238, FBGN0010287, FBGN0004878, FBGN0001222	292	192	7937	1.6988441780821917	1.0	0.9363816134312859	80.31112956615223
GOTERM_BP_FAT	GO:0045893~positive regulation of transcription, DNA-dependent	7	1.1570247933884297	0.1034243537268891	FBGN0002985, FBGN0036349, FBGN0023094, FBGN0000233, FBGN0022238, FBGN0010287, FBGN0001222	292	88	7937	2.162165317559153	1.0	0.934872912244304	83.18172653711918
GOTERM_BP_FAT	GO:0051254~positive regulation of RNA metabolic process	7	1.1570247933884297	0.11205685981739814	FBGN0002985, FBGN0036349, FBGN0023094, FBGN0000233, FBGN0022238, FBGN0010287, FBGN0001222	292	90	7937	2.114117199391172	1.0	0.9429225447397963	85.63949966053069
GOTERM_MF_FAT	GO:0003704~specific RNA polymerase II transcription factor activity	6	0.9917355371900827	0.21721313310692347	FBGN0002985, FBGN0000061, FBGN0023094, FBGN0022238, FBGN0010287, FBGN0001222	331	77	7918	1.8640091026797978	1.0	0.9598458483673564	97.09386332832527
Annotation Cluster 14	Enrichment Score: 1.1827882059461459
Category	Term	Count	%	PValue	Genes	List Total	Pop Hits	Pop Total	Fold Enrichment	Bonferroni	Benjamini	FDR
SMART	SM00385:CYCLIN	5	0.8264462809917356	0.006822434297208293	FBGN0051232, FBGN0015799, FBGN0038499, FBGN0010382, FBGN0025674	213	18	4824	6.291079812206573	0.6217142878908762	0.3849506425423048	7.778299339084405
INTERPRO	IPR006670:Cyclin	5	0.8264462809917356	0.008265869736796968	FBGN0051232, FBGN0015799, FBGN0038499, FBGN0010382, FBGN0025674	473	18	10196	5.987784824994128	0.9974189500701753	0.8628280006782781	11.803051703875456
INTERPRO	IPR013763:Cyclin-related	5	0.8264462809917356	0.008265869736796968	FBGN0051232, FBGN0015799, FBGN0038499, FBGN0010382, FBGN0025674	473	18	10196	5.987784824994128	0.9974189500701753	0.8628280006782781	11.803051703875456
INTERPRO	IPR006671:Cyclin, N-terminal	3	0.49586776859504134	0.13492651638426184	FBGN0051232, FBGN0010382, FBGN0025674	473	14	10196	4.619148293566898	1.0	0.9990296309403295	88.844358438938
GOTERM_MF_FAT	GO:0016538~cyclin-dependent protein kinase regulator activity	3	0.49586776859504134	0.17133006496906505	FBGN0051232, FBGN0010382, FBGN0025674	331	18	7918	3.986908358509567	1.0	0.9257703224555912	93.38176726112128
SP_PIR_KEYWORDS	cyclin	3	0.49586776859504134	0.20806380912836964	FBGN0051232, FBGN0010382, FBGN0025674	582	19	12980	3.521432447097124	1.0	0.9279804373109792	94.66553223573848
GOTERM_MF_FAT	GO:0019887~protein kinase regulator activity	4	0.6611570247933884	0.3809894970628558	FBGN0051232, FBGN0031604, FBGN0010382, FBGN0025674	331	53	7918	1.8053924642307473	1.0	0.9918939090220793	99.9021944582
GOTERM_MF_FAT	GO:0019207~kinase regulator activity	4	0.6611570247933884	0.40377315472847164	FBGN0051232, FBGN0031604, FBGN0010382, FBGN0025674	331	55	7918	1.739741829167811	1.0	0.9925771865461266	99.94310825746294
Annotation Cluster 15	Enrichment Score: 1.1641262260691916
Category	Term	Count	%	PValue	Genes	List Total	Pop Hits	Pop Total	Fold Enrichment	Bonferroni	Benjamini	FDR
GOTERM_MF_FAT	GO:0046914~transition metal ion binding	71	11.735537190082644	0.027789579685067914	FBGN0020224, FBGN0023395, FBGN0038772, FBGN0053520, FBGN0039776, FBGN0036395, FBGN0033753, FBGN0033458, FBGN0035134, FBGN0001983, FBGN0000233, FBGN0033998, FBGN0031688, FBGN0259789, FBGN0035890, FBGN0011768, FBGN0036537, FBGN0011236, FBGN0003651, FBGN0037601, FBGN0259247, FBGN0039039, FBGN0051427, FBGN0039860, FBGN0259149, FBGN0031155, FBGN0053192, FBGN0038470, FBGN0051120, FBGN0031681, FBGN00046…	331	1354	7918	1.2543744170790807	0.9999994589230147	0.7637749736163658	33.448914244946536
GOTERM_MF_FAT	GO:0046872~metal ion binding	86	14.214876033057852	0.04116561069166247	FBGN0030897, FBGN0023395, FBGN0020224, FBGN0029084, FBGN0053520, FBGN0038772, FBGN0039776, FBGN0051475, FBGN0036395, FBGN0033753, FBGN0033458, FBGN0035134, FBGN0001983, FBGN0015553, FBGN0000233, FBGN0033998, FBGN0031688, FBGN0259789, FBGN0035890, FBGN0011768, FBGN0036537, FBGN0011236, FBGN0003651, FBGN0037601, FBGN0259247, FBGN0051028, FBGN0051427, FBGN0039039, FBGN0039860, FBGN0259149, FBGN00311…	331	1718	7918	1.1974649086093927	0.9999999995505057	0.718057694635583	45.521678702191146
GOTERM_MF_FAT	GO:0043169~cation binding	88	14.545454545454545	0.04157113756658238	FBGN0030897, FBGN0023395, FBGN0020224, FBGN0029084, FBGN0053520, FBGN0038772, FBGN0039776, FBGN0051475, FBGN0036395, FBGN0033753, FBGN0032192, FBGN0033458, FBGN0035134, FBGN0001983, FBGN0015553, FBGN0000233, FBGN0033998, FBGN0031688, FBGN0259789, FBGN0035890, FBGN0011768, FBGN0036537, FBGN0011236, FBGN0003651, FBGN0037601, FBGN0259247, FBGN0051028, FBGN0051427, FBGN0039039, FBGN0039860, FBGN02591…	331	1764	7918	1.193360324996061	0.9999999996380401	0.7011308165204797	45.85363867147646
GOTERM_MF_FAT	GO:0043167~ion binding	88	14.545454545454545	0.04582879220871822	FBGN0030897, FBGN0023395, FBGN0020224, FBGN0029084, FBGN0053520, FBGN0038772, FBGN0039776, FBGN0051475, FBGN0036395, FBGN0033753, FBGN0032192, FBGN0033458, FBGN0035134, FBGN0001983, FBGN0015553, FBGN0000233, FBGN0033998, FBGN0031688, FBGN0259789, FBGN0035890, FBGN0011768, FBGN0036537, FBGN0011236, FBGN0003651, FBGN0037601, FBGN0259247, FBGN0051028, FBGN0051427, FBGN0039039, FBGN0039860, FBGN02591…	331	1772	7918	1.1879726937319703	0.9999999999629602	0.6990921808689585	49.22708037708551
GOTERM_MF_FAT	GO:0008270~zinc ion binding	53	8.760330578512397	0.07434669247632185	FBGN0020224, FBGN0023395, FBGN0038772, FBGN0053520, FBGN0036395, FBGN0033458, FBGN0035134, FBGN0001983, FBGN0000233, FBGN0033998, FBGN0259789, FBGN0011768, FBGN0036537, FBGN0011236, FBGN0003651, FBGN0039039, FBGN0051427, FBGN0039860, FBGN0259149, FBGN0031155, FBGN0053192, FBGN0038470, FBGN0026573, FBGN0004606, FBGN0035769, FBGN0039712, FBGN0036812, FBGN0002781, FBGN0032143, FBGN0031573, FBGN00869…	331	1026	7918	1.2357084386023804	1.0	0.8075882355974249	67.24848077040136
SP_PIR_KEYWORDS	metal-binding	35	5.785123966942149	0.6391961194834759	FBGN0004584, FBGN0004606, FBGN0015714, FBGN0002781, FBGN0033395, FBGN0020224, FBGN0023395, FBGN0053520, FBGN0038772, FBGN0034822, FBGN0031604, FBGN0033753, FBGN0036338, FBGN0015553, FBGN0002573, FBGN0000233, FBGN0021875, FBGN0031688, FBGN0033524, FBGN0050147, FBGN0011768, FBGN0011236, FBGN0003651, FBGN0000455, FBGN0037601, FBGN0259247, FBGN0030947, FBGN0030369, FBGN0002985, FBGN0014366, FBGN00531…	582	796	12980	0.980633407587767	1.0	0.9767764693059582	99.99972626765522
Annotation Cluster 16	Enrichment Score: 1.0747745146582555
Category	Term	Count	%	PValue	Genes	List Total	Pop Hits	Pop Total	Fold Enrichment	Bonferroni	Benjamini	FDR
GOTERM_MF_FAT	GO:0008080~N-acetyltransferase activity	7	1.1570247933884297	0.01404056365985951	FBGN0020306, FBGN0031974, FBGN0040078, FBGN0031604, FBGN0032669, FBGN0053520, FBGN0032668	331	48	7918	3.488544813695871	0.9992824824840776	0.6445052303833108	18.478364298716777
GOTERM_MF_FAT	GO:0016410~N-acyltransferase activity	7	1.1570247933884297	0.018578513663102154	FBGN0020306, FBGN0031974, FBGN0040078, FBGN0031604, FBGN0032669, FBGN0053520, FBGN0032668	331	51	7918	3.283336295243173	0.9999323842861533	0.6988686614100559	23.734932773310135
GOTERM_MF_FAT	GO:0016407~acetyltransferase activity	7	1.1570247933884297	0.03283018338287073	FBGN0020306, FBGN0031974, FBGN0040078, FBGN0031604, FBGN0032669, FBGN0053520, FBGN0032668	331	58	7918	2.8870715699552036	0.999999962207978	0.7593144537089856	38.264171475040655
GOTERM_MF_FAT	GO:0004468~lysine N-acetyltransferase activity	4	0.6611570247933884	0.05472610320180718	FBGN0020306, FBGN0040078, FBGN0031604, FBGN0053520	331	21	7918	4.556466695439505	0.9999999999996941	0.7301265196959256	55.654797153363525
GOTERM_MF_FAT	GO:0004402~histone acetyltransferase activity	4	0.6611570247933884	0.05472610320180718	FBGN0020306, FBGN0040078, FBGN0031604, FBGN0053520	331	21	7918	4.556466695439505	0.9999999999996941	0.7301265196959256	55.654797153363525
GOTERM_CC_FAT	GO:0000123~histone acetyltransferase complex	4	0.6611570247933884	0.068068208043745	FBGN0020306, FBGN0037981, FBGN0040078, FBGN0053520	170	27	4786	4.170806100217865	0.9999999976755299	0.7582820766795695	60.66840785513873
GOTERM_CC_FAT	GO:0043189~H4/H2A histone acetyltransferase complex	3	0.49586776859504134	0.11929565996730297	FBGN0020306, FBGN0040078, FBGN0053520	170	17	4786	4.968166089965398	0.9999999999999998	0.8332349934594421	81.3909835210566
INTERPRO	IPR000182:GCN5-related N-acetyltransferase	3	0.49586776859504134	0.32325737471923777	FBGN0031974, FBGN0031604, FBGN0032668	473	25	10196	2.5867230443974627	1.0	0.9999126083657166	99.72836112354574
INTERPRO	IPR016181:Acyl-CoA N-acyltransferase	3	0.49586776859504134	0.4557950383071277	FBGN0031974, FBGN0032669, FBGN0032668	473	33	10196	1.9596386699980781	1.0	0.9999946305500004	99.98996322910997
SP_PIR_KEYWORDS	Acyltransferase	6	0.9917355371900827	0.5825188574335592	FBGN0031974, FBGN0025837, FBGN0031604, FBGN0030148, FBGN0032669, FBGN0032668	582	114	12980	1.1738108156990412	1.0	0.9669611685634013	99.99828807346277
Annotation Cluster 17	Enrichment Score: 0.9769727381671327
Category	Term	Count	%	PValue	Genes	List Total	Pop Hits	Pop Total	Fold Enrichment	Bonferroni	Benjamini	FDR
GOTERM_CC_FAT	GO:0000794~condensed nuclear chromosome	3	0.49586776859504134	0.08543379880042265	FBGN0040477, FBGN0002781, FBGN0022238	170	14	4786	6.032773109243697	0.9999999999884476	0.7927870112353391	69.33734470396502
GOTERM_CC_FAT	GO:0000793~condensed chromosome	4	0.6611570247933884	0.10178668131922038	FBGN0040477, FBGN0002781, FBGN0003124, FBGN0022238	170	32	4786	3.5191176470588235	0.9999999999999287	0.8139575639620574	75.85150057228086
GOTERM_CC_FAT	GO:0000228~nuclear chromosome	6	0.9917355371900827	0.13482210796873909	FBGN0022772, FBGN0040477, FBGN0002781, FBGN0040078, FBGN0022238, FBGN0025355	170	77	4786	2.1937356760886173	1.0	0.8569738163386731	85.29475629009127
Annotation Cluster 18	Enrichment Score: 0.933714650309233
Category	Term	Count	%	PValue	Genes	List Total	Pop Hits	Pop Total	Fold Enrichment	Bonferroni	Benjamini	FDR
GOTERM_BP_FAT	GO:0032880~regulation of protein localization	5	0.8264462809917356	0.04916930208714231	FBGN0011692, FBGN0014366, FBGN0011225, FBGN0003892, FBGN0026207	292	38	7937	3.576514059120403	1.0	0.8794851614448548	56.10226385264438
GOTERM_BP_FAT	GO:0060341~regulation of cellular localization	6	0.9917355371900827	0.10325168417391259	FBGN0011692, FBGN0004574, FBGN0041164, FBGN0014366, FBGN0003892, FBGN0026207	292	68	7937	2.3983682514101528	1.0	0.9413202542135026	83.12875811804119
GOTERM_BP_FAT	GO:0033157~regulation of intracellular protein transport	4	0.6611570247933884	0.10329204159059846	FBGN0011692, FBGN0014366, FBGN0003892, FBGN0026207	292	31	7937	3.5072912063632344	1.0	0.9380363615143206	83.14115223622723
GOTERM_BP_FAT	GO:0051223~regulation of protein transport	4	0.6611570247933884	0.11900813944384023	FBGN0011692, FBGN0014366, FBGN0003892, FBGN0026207	292	33	7937	3.2947281029472806	1.0	0.9417007857087968	87.36911818022725
GOTERM_BP_FAT	GO:0070201~regulation of establishment of protein localization	4	0.6611570247933884	0.11900813944384023	FBGN0011692, FBGN0014366, FBGN0003892, FBGN0026207	292	33	7937	3.2947281029472806	1.0	0.9417007857087968	87.36911818022725
GOTERM_BP_FAT	GO:0046822~regulation of nucleocytoplasmic transport	4	0.6611570247933884	0.11900813944384023	FBGN0011692, FBGN0014366, FBGN0003892, FBGN0026207	292	33	7937	3.2947281029472806	1.0	0.9417007857087968	87.36911818022725
GOTERM_BP_FAT	GO:0032386~regulation of intracellular transport	4	0.6611570247933884	0.12717888242338485	FBGN0011692, FBGN0014366, FBGN0003892, FBGN0026207	292	34	7937	3.197824335213537	1.0	0.9397357951502603	89.15186704878984
GOTERM_BP_FAT	GO:0042306~regulation of protein import into nucleus	3	0.49586776859504134	0.3016336204410168	FBGN0011692, FBGN0014366, FBGN0003892	292	30	7937	2.7181506849315067	1.0	0.9782572342555007	99.7155529688075
Annotation Cluster 19	Enrichment Score: 0.9021813805872163
Category	Term	Count	%	PValue	Genes	List Total	Pop Hits	Pop Total	Fold Enrichment	Bonferroni	Benjamini	FDR
INTERPRO	IPR013087:Zinc finger, C2H2-type/integrase, DNA-binding	13	2.1487603305785123	0.03650571862792785	FBGN0004606, FBGN0259789, FBGN0011236, FBGN0013469, FBGN0031573, FBGN0039039, FBGN0039860, FBGN0036395, FBGN0002985, FBGN0051441, FBGN0001983, FBGN0000233, FBGN0002573	473	145	10196	1.9326091711015527	0.9999999999974667	0.9779512814554217	43.03509188118115
UP_SEQ_FEATURE	zinc finger region:C2H2-type 3	6	0.9917355371900827	0.06103798538643397	FBGN0002985, FBGN0004606, FBGN0011236, FBGN0002573, FBGN0000233, FBGN0004878	140	46	2975	2.7717391304347827	0.9999999999665656	0.9975953701202636	58.226119160116106
UP_SEQ_FEATURE	zinc finger region:C2H2-type 2	6	0.9917355371900827	0.08151013800717188	FBGN0002985, FBGN0004606, FBGN0011236, FBGN0002573, FBGN0000233, FBGN0004878	140	50	2975	2.5500000000000003	0.9999999999999928	0.9985157860239231	69.22379446124822
UP_SEQ_FEATURE	zinc finger region:C2H2-type 1	5	0.8264462809917356	0.19367318469345768	FBGN0002985, FBGN0004606, FBGN0011236, FBGN0002573, FBGN0000233	140	49	2975	2.1683673469387754	1.0	0.9999923295334923	94.93878377662293
UP_SEQ_FEATURE	zinc finger region:C2H2-type 4	4	0.6611570247933884	0.2737032203223326	FBGN0002985, FBGN0004606, FBGN0002573, FBGN0004878	140	39	2975	2.1794871794871797	1.0	0.9999997756952732	98.8113389540519
SP_PIR_KEYWORDS	zinc finger	4	0.6611570247933884	0.4012264856139829	FBGN0004606, FBGN0011236, FBGN0003651, FBGN0004878	582	51	12980	1.749208274375042	1.0	0.9400272220968526	99.84099464542766
Annotation Cluster 20	Enrichment Score: 0.9015150069840044
Category	Term	Count	%	PValue	Genes	List Total	Pop Hits	Pop Total	Fold Enrichment	Bonferroni	Benjamini	FDR
GOTERM_MF_FAT	GO:0008134~transcription factor binding	9	1.487603305785124	0.03160360057910004	FBGN0020496, FBGN0015799, FBGN0038499, FBGN0040078, FBGN0036811, FBGN0002573, FBGN0000233, FBGN0010287, FBGN0033749	331	89	7918	2.4190230489833326	0.9999999276862295	0.7756953518351009	37.1232406229447
GOTERM_MF_FAT	GO:0016563~transcription activator activity	9	1.487603305785124	0.03957323201918775	FBGN0020496, FBGN0002985, FBGN0033166, FBGN0038499, FBGN0040078, FBGN0036811, FBGN0015542, FBGN0000233, FBGN0001222	331	93	7918	2.314979046876523	0.9999999989487671	0.7479732749821455	44.19976441111364
GOTERM_MF_FAT	GO:0003713~transcription coactivator activity	3	0.49586776859504134	0.40263817301185134	FBGN0020496, FBGN0040078, FBGN0036811	331	33	7918	2.1746772864597643	1.0	0.9931076156367583	99.94152331091595
GOTERM_MF_FAT	GO:0003712~transcription cofactor activity	4	0.6611570247933884	0.4919114591214685	FBGN0020496, FBGN0040078, FBGN0036811, FBGN0033749	331	63	7918	1.5188222318131683	1.0	0.9955586479280414	99.99435990904321
Annotation Cluster 21	Enrichment Score: 0.8987465832178546
Category	Term	Count	%	PValue	Genes	List Total	Pop Hits	Pop Total	Fold Enrichment	Bonferroni	Benjamini	FDR
GOTERM_BP_FAT	GO:0050829~defense response to Gram-negative bacterium	6	0.9917355371900827	0.004291955209540771	FBGN0014033, FBGN0000276, FBGN0014865, FBGN0004240, FBGN0000279, FBGN0035976	292	30	7937	5.436301369863013	0.9962867616291723	0.5031570820758655	6.78253939120006
GOTERM_BP_FAT	GO:0006959~humoral immune response	9	1.487603305785124	0.010798415679181026	FBGN0029167, FBGN0004606, FBGN0000276, FBGN0032363, FBGN0014865, FBGN0004240, FBGN0000279, FBGN0026207, FBGN0035976	292	83	7937	2.9473923089618745	0.9999992662822176	0.691827354150202	16.246206202286515
GOTERM_BP_FAT	GO:0019730~antimicrobial humoral response	8	1.322314049586777	0.01379729264217864	FBGN0004606, FBGN0000276, FBGN0032363, FBGN0014865, FBGN0004240, FBGN0000279, FBGN0026207, FBGN0035976	292	70	7937	3.106457925636008	0.999999985874177	0.7510254795760882	20.297386577695555
GOTERM_BP_FAT	GO:0019731~antibacterial humoral response	5	0.8264462809917356	0.0159631790954155	FBGN0000276, FBGN0014865, FBGN0004240, FBGN0000279, FBGN0035976	292	27	7937	5.03361237950279	0.9999999991913411	0.7523427615592637	23.10807299931872
SP_PIR_KEYWORDS	antibiotic	4	0.6611570247933884	0.018235447311232923	FBGN0000276, FBGN0014865, FBGN0004240, FBGN0000279	582	13	12980	6.862278614855934	0.9761498261308196	0.7121515800984417	20.64465648483861
SP_PIR_KEYWORDS	Antimicrobial	4	0.6611570247933884	0.07307016551348379	FBGN0000276, FBGN0014865, FBGN0004240, FBGN0000279	582	22	12980	4.054982817869416	0.9999997955850148	0.8193975503755064	61.45574145811628
GOTERM_BP_FAT	GO:0006955~immune response	11	1.8181818181818181	0.09184601366548675	FBGN0029167, FBGN0014033, FBGN0004606, FBGN0000276, FBGN0032363, FBGN0015286, FBGN0014865, FBGN0004240, FBGN0000279, FBGN0026207, FBGN0035976	292	169	7937	1.7692105049850042	1.0	0.9457897483786996	79.26151966738817
SP_PIR_KEYWORDS	immune response	6	0.9917355371900827	0.09870726664153703	FBGN0000276, FBGN0014865, FBGN0004240, FBGN0000279, FBGN0026207, FBGN0035976	582	55	12980	2.4329896907216493	0.9999999993117099	0.8530836470402925	72.90361115627069
GOTERM_BP_FAT	GO:0042742~defense response to bacterium	6	0.9917355371900827	0.10818011442307876	FBGN0014033, FBGN0000276, FBGN0014865, FBGN0004240, FBGN0000279, FBGN0035976	292	69	7937	2.3636092912447886	1.0	0.9398210224876085	84.58070942849673
GOTERM_BP_FAT	GO:0045087~innate immune response	7	1.1570247933884297	0.12104459907085026	FBGN0029167, FBGN0000276, FBGN0015286, FBGN0014865, FBGN0004240, FBGN0000279, FBGN0035976	292	92	7937	2.06815812983919	1.0	0.9390443039997175	87.83752751723478
GOTERM_BP_FAT	GO:0009617~response to bacterium	6	0.9917355371900827	0.16937894267662557	FBGN0014033, FBGN0000276, FBGN0014865, FBGN0004240, FBGN0000279, FBGN0035976	292	80	7937	2.03861301369863	1.0	0.9529348986881623	95.1703866041264
SP_PIR_KEYWORDS	innate immunity	5	0.8264462809917356	0.21216657309592823	FBGN0000276, FBGN0014865, FBGN0004240, FBGN0000279, FBGN0035976	582	53	12980	2.1040005187058295	1.0	0.9217501770248415	95.00255272091329
GOTERM_BP_FAT	GO:0050830~defense response to Gram-positive bacterium	3	0.49586776859504134	0.2192192458137493	FBGN0000276, FBGN0014865, FBGN0000279	292	24	7937	3.3976883561643834	1.0	0.9697850910467873	98.24173870620987
GOTERM_BP_FAT	GO:0050832~defense response to fungus	3	0.49586776859504134	0.24663145523687813	FBGN0000276, FBGN0014865, FBGN0000279	292	26	7937	3.1363277133825074	1.0	0.9730075374917513	99.01909389339531
GOTERM_BP_FAT	GO:0009620~response to fungus	3	0.49586776859504134	0.27415544566315836	FBGN0000276, FBGN0014865, FBGN0000279	292	28	7937	2.912304305283757	1.0	0.9781696789600617	99.46582431621091
GOTERM_BP_FAT	GO:0006952~defense response	9	1.487603305785124	0.30147650011110344	FBGN0029167, FBGN0014033, FBGN0000276, FBGN0015286, FBGN0014865, FBGN0004240, FBGN0035091, FBGN0000279, FBGN0035976	292	173	7937	1.4140668303111885	1.0	0.9788833977696768	99.71450616543358
SP_PIR_KEYWORDS	polymorphism	6	0.9917355371900827	0.6207767388754992	FBGN0000276, FBGN0014865, FBGN0004240, FBGN0000279, FBGN0260937, FBGN0039678	582	119	12980	1.1244910335268128	1.0	0.9738809719591249	99.99948829654993
UP_SEQ_FEATURE	sequence variant	8	1.322314049586777	0.9060174445466895	FBGN0040477, FBGN0000276, FBGN0014865, FBGN0005596, FBGN0004240, FBGN0000279, FBGN0260937, FBGN0039678	140	222	2975	0.7657657657657657	1.0	0.9999999999999992	99.99999999999942
SP_PIR_KEYWORDS	Secreted	7	1.1570247933884297	0.9176031455675382	FBGN0000276, FBGN0000658, FBGN0014865, FBGN0004240, FBGN0000279, FBGN0044048, FBGN0039678	582	212	12980	0.7364001815470402	1.0	0.9992049022202765	99.9999999999976
SP_PIR_KEYWORDS	signal	8	1.322314049586777	0.999648101419894	FBGN0000276, FBGN0052475, FBGN0014865, FBGN0004240, FBGN0000279, FBGN0040069, FBGN0044048, FBGN0039678	582	425	12980	0.4198099858500101	1.0	0.9999999582900633	100.0
UP_SEQ_FEATURE	signal peptide	8	1.322314049586777	0.9998769715388646	FBGN0000276, FBGN0052475, FBGN0014865, FBGN0004240, FBGN0000279, FBGN0040069, FBGN0044048, FBGN0039678	140	419	2975	0.4057279236276849	1.0	1.0	100.0
Annotation Cluster 22	Enrichment Score: 0.8985376081477958
Category	Term	Count	%	PValue	Genes	List Total	Pop Hits	Pop Total	Fold Enrichment	Bonferroni	Benjamini	FDR
GOTERM_BP_FAT	GO:0006277~DNA amplification	4	0.6611570247933884	0.030589186349512014	FBGN0022772, FBGN0015799, FBGN0010382, FBGN0086695	292	19	7937	5.722422494592645	1.0	0.8014503939009848	39.78789646371814
SP_PIR_KEYWORDS	cell cycle	8	1.322314049586777	0.13839784278915324	FBGN0020306, FBGN0015799, FBGN0040078, FBGN0010382, FBGN0003256, FBGN0086695, FBGN0020407, FBGN0011202	582	96	12980	1.858533791523482	0.9999999999999263	0.9023234186816418	84.61275540614331
GOTERM_BP_FAT	GO:0006260~DNA replication	7	1.1570247933884297	0.14004689774478735	FBGN0022772, FBGN0024332, FBGN0015799, FBGN0010382, FBGN0086695, FBGN0025355, FBGN0032154	292	96	7937	1.9819848744292237	1.0	0.9345370680880427	91.48815528322733
GOTERM_BP_FAT	GO:0051325~interphase	3	0.49586776859504134	0.2329006014808428	FBGN0015799, FBGN0010382, FBGN0086695	292	25	7937	3.261780821917808	1.0	0.9703962450050814	98.68260357569395
GOTERM_BP_FAT	GO:0051329~interphase of mitotic cell cycle	3	0.49586776859504134	0.2329006014808428	FBGN0015799, FBGN0010382, FBGN0086695	292	25	7937	3.261780821917808	1.0	0.9703962450050814	98.68260357569395
Annotation Cluster 23	Enrichment Score: 0.8634709174827893
Category	Term	Count	%	PValue	Genes	List Total	Pop Hits	Pop Total	Fold Enrichment	Bonferroni	Benjamini	FDR
GOTERM_BP_FAT	GO:0048103~somatic stem cell division	4	0.6611570247933884	0.08847944786425749	FBGN0002973, FBGN0011225, FBGN0001983, FBGN0003892	292	29	7937	3.749173358526216	1.0	0.9471163711361253	77.96984613351572
GOTERM_BP_FAT	GO:0017145~stem cell division	5	0.8264462809917356	0.11596554527278656	FBGN0051232, FBGN0002973, FBGN0011225, FBGN0001983, FBGN0003892	292	51	7937	2.664853612677948	1.0	0.939995643951989	86.63763436185953
GOTERM_BP_FAT	GO:0007405~neuroblast proliferation	4	0.6611570247933884	0.12717888242338485	FBGN0002973, FBGN0014368, FBGN0011225, FBGN0001983	292	34	7937	3.197824335213537	1.0	0.9397357951502603	89.15186704878984
GOTERM_BP_FAT	GO:0055057~neuroblast division	3	0.49586776859504134	0.19210095106788821	FBGN0002973, FBGN0011225, FBGN0001983	292	22	7937	3.706569115815691	1.0	0.9646938470729044	96.9294715320164
GOTERM_BP_FAT	GO:0055059~asymmetric neuroblast division	3	0.49586776859504134	0.19210095106788821	FBGN0002973, FBGN0011225, FBGN0001983	292	22	7937	3.706569115815691	1.0	0.9646938470729044	96.9294715320164
Annotation Cluster 24	Enrichment Score: 0.8018826476824313
Category	Term	Count	%	PValue	Genes	List Total	Pop Hits	Pop Total	Fold Enrichment	Bonferroni	Benjamini	FDR
GOTERM_MF_FAT	GO:0004181~metallocarboxypeptidase activity	4	0.6611570247933884	0.09204463532660019	FBGN0259149, FBGN0030778, FBGN0052379, FBGN0032143	331	26	7918	3.680223100162677	1.0	0.8289278117908756	75.22019618377638
SMART	SM00631:Zn_pept	4	0.6611570247933884	0.09466820734811622	FBGN0259149, FBGN0030778, FBGN0052379, FBGN0032143	213	25	4824	3.623661971830986	0.9999992642951866	0.9406609321868123	69.16052645286273
GOTERM_MF_FAT	GO:0008235~metalloexopeptidase activity	5	0.8264462809917356	0.10274019923769115	FBGN0259149, FBGN0030778, FBGN0052379, FBGN0032143, FBGN0000455	331	43	7918	2.7815639710531865	1.0	0.8427933916563075	79.11944293758782
INTERPRO	IPR000834:Peptidase M14, carboxypeptidase A	4	0.6611570247933884	0.10685963123972264	FBGN0259149, FBGN0030778, FBGN0052379, FBGN0032143	473	25	10196	3.448964059196617	1.0	0.9980534823530554	81.91477724874878
GOTERM_MF_FAT	GO:0008238~exopeptidase activity	7	1.1570247933884297	0.2802177468376447	FBGN0051427, FBGN0259149, FBGN0030778, FBGN0052379, FBGN0032143, FBGN0036186, FBGN0000455	331	106	7918	1.5797184062019038	1.0	0.9800612820465028	99.13546886804941
GOTERM_MF_FAT	GO:0004180~carboxypeptidase activity	4	0.6611570247933884	0.2887659721041169	FBGN0259149, FBGN0030778, FBGN0052379, FBGN0032143	331	45	7918	2.1263511245384357	1.0	0.981034515318537	99.27253282786114
SP_PIR_KEYWORDS	carboxypeptidase	4	0.6611570247933884	0.31479157823311044	FBGN0259149, FBGN0030778, FBGN0052379, FBGN0032143	582	44	12980	2.027491408934708	1.0	0.9091133275325105	99.13465099980195
Annotation Cluster 25	Enrichment Score: 0.7550651165488381
Category	Term	Count	%	PValue	Genes	List Total	Pop Hits	Pop Total	Fold Enrichment	Bonferroni	Benjamini	FDR
GOTERM_MF_FAT	GO:0005529~sugar binding	6	0.9917355371900827	0.044752165769680496	FBGN0029167, FBGN0039580, FBGN0033067, FBGN0053532, FBGN0040096, FBGN0031681	331	47	7918	3.0538021469434984	0.9999999999340183	0.7088074970929622	48.393035321678035
GOTERM_MF_FAT	GO:0048029~monosaccharide binding	3	0.49586776859504134	0.20185240495801537	FBGN0033067, FBGN0053532, FBGN0040096	331	20	7918	3.5882175226586104	1.0	0.952059773206731	96.15181326629381
SMART	SM00034:CLECT	4	0.6611570247933884	0.24432309053985543	FBGN0030617, FBGN0033067, FBGN0053532, FBGN0040096	213	39	4824	2.322860238353196	1.0	0.9930742517760346	96.36154745859807
INTERPRO	IPR001304:C-type lectin	4	0.6611570247933884	0.26939610772579137	FBGN0030617, FBGN0033067, FBGN0053532, FBGN0040096	473	39	10196	2.2108743969209086	1.0	0.9998783963779664	99.13452551637387
INTERPRO	IPR016186:C-type lectin-like	4	0.6611570247933884	0.2821438585476529	FBGN0030617, FBGN0033067, FBGN0053532, FBGN0040096	473	40	10196	2.155602536997886	1.0	0.9998515221166105	99.33690186728187
Annotation Cluster 26	Enrichment Score: 0.7179843844792396
Category	Term	Count	%	PValue	Genes	List Total	Pop Hits	Pop Total	Fold Enrichment	Bonferroni	Benjamini	FDR
SMART	SM00587:CHK	5	0.8264462809917356	0.1756279508973779	FBGN0051436, FBGN0039312, FBGN0042110, FBGN0053511, FBGN0053510	213	50	4824	2.2647887323943663	0.9999999999987711	0.9801161543710166	89.81699274965268
INTERPRO	IPR015897:CHK kinase-like	5	0.8264462809917356	0.19986033274283527	FBGN0051436, FBGN0039312, FBGN0042110, FBGN0053511, FBGN0053510	473	50	10196	2.1556025369978857	1.0	0.999780877691086	96.57454660702606
INTERPRO	IPR004119:Protein of unknown function DUF227	5	0.8264462809917356	0.19986033274283527	FBGN0051436, FBGN0039312, FBGN0042110, FBGN0053511, FBGN0053510	473	50	10196	2.1556025369978857	1.0	0.999780877691086	96.57454660702606
Annotation Cluster 27	Enrichment Score: 0.6618898095931108
Category	Term	Count	%	PValue	Genes	List Total	Pop Hits	Pop Total	Fold Enrichment	Bonferroni	Benjamini	FDR
GOTERM_CC_FAT	GO:0000785~chromatin	8	1.322314049586777	0.10337039350825791	FBGN0004237, FBGN0040477, FBGN0015799, FBGN0002781, FBGN0040078, FBGN0259789, FBGN0023395, FBGN0025355	170	113	4786	1.9931285788651742	0.9999999999999567	0.8019940357840305	76.40906227337179
GOTERM_CC_FAT	GO:0000228~nuclear chromosome	6	0.9917355371900827	0.13482210796873909	FBGN0022772, FBGN0040477, FBGN0002781, FBGN0040078, FBGN0022238, FBGN0025355	170	77	4786	2.1937356760886173	1.0	0.8569738163386731	85.29475629009127
GOTERM_CC_FAT	GO:0000790~nuclear chromatin	3	0.49586776859504134	0.3649881613029061	FBGN0040477, FBGN0040078, FBGN0025355	170	36	4786	2.346078431372549	1.0	0.9625060783918227	99.75484110434913
GOTERM_CC_FAT	GO:0044454~nuclear chromosome part	4	0.6611570247933884	0.4425931631425738	FBGN0022772, FBGN0040477, FBGN0040078, FBGN0025355	170	69	4786	1.6320545609548165	1.0	0.9763846090705762	99.9563369186842
Annotation Cluster 28	Enrichment Score: 0.6356565556921521
Category	Term	Count	%	PValue	Genes	List Total	Pop Hits	Pop Total	Fold Enrichment	Bonferroni	Benjamini	FDR
SP_PIR_KEYWORDS	chromatin regulator	7	1.1570247933884297	0.06593080864118114	FBGN0020306, FBGN0029755, FBGN0037770, FBGN0002781, FBGN0040078, FBGN0022238, FBGN0025355	582	64	12980	2.4393256013745703	0.9999990296090943	0.9004996856154642	57.554952859396245
GOTERM_BP_FAT	GO:0006325~chromatin organization	11	1.8181818181818181	0.09460115661733466	FBGN0020306, FBGN0029755, FBGN0035829, FBGN0040477, FBGN0037770, FBGN0014879, FBGN0002781, FBGN0040078, FBGN0023395, FBGN0022238, FBGN0025355	292	170	7937	1.7588033843674455	1.0	0.939838205678298	80.26534381140765
GOTERM_CC_FAT	GO:0000228~nuclear chromosome	6	0.9917355371900827	0.13482210796873909	FBGN0022772, FBGN0040477, FBGN0002781, FBGN0040078, FBGN0022238, FBGN0025355	170	77	4786	2.1937356760886173	1.0	0.8569738163386731	85.29475629009127
GOTERM_BP_FAT	GO:0016568~chromatin modification	7	1.1570247933884297	0.22790658570997746	FBGN0020306, FBGN0029755, FBGN0037770, FBGN0002781, FBGN0040078, FBGN0022238, FBGN0025355	292	112	7937	1.6988441780821917	1.0	0.9699605193238074	98.53534411878113
GOTERM_BP_FAT	GO:0006338~chromatin remodeling	3	0.49586776859504134	0.5071669565297564	FBGN0020306, FBGN0040078, FBGN0025355	292	46	7937	1.7727069684335914	1.0	0.9952619927411273	99.99904054194874
GOTERM_BP_FAT	GO:0016569~covalent chromatin modification	3	0.49586776859504134	0.6044705707073612	FBGN0020306, FBGN0037770, FBGN0040078	292	55	7937	1.4826276463262764	1.0	0.9973795702384471	99.99997356119852
GOTERM_BP_FAT	GO:0016570~histone modification	3	0.49586776859504134	0.6044705707073612	FBGN0020306, FBGN0037770, FBGN0040078	292	55	7937	1.4826276463262764	1.0	0.9973795702384471	99.99997356119852
Annotation Cluster 29	Enrichment Score: 0.6236283855972663
Category	Term	Count	%	PValue	Genes	List Total	Pop Hits	Pop Total	Fold Enrichment	Bonferroni	Benjamini	FDR
UP_SEQ_FEATURE	domain:BTB	4	0.6611570247933884	0.04867842865779645	FBGN0086364, FBGN0002781, FBGN0011236, FBGN0022238	140	18	2975	4.722222222222222	0.9999999949953586	0.9982894951103269	49.925162764885854
INTERPRO	IPR013069:BTB/POZ	5	0.8264462809917356	0.2911342097494053	FBGN0086364, FBGN0031119, FBGN0002781, FBGN0011236, FBGN0022238	473	59	10196	1.8267818110151575	1.0	0.9998527570674712	99.45203221877613
INTERPRO	IPR011333:BTB/POZ fold	6	0.9917355371900827	0.32095766901489303	FBGN0086364, FBGN0031119, FBGN0002781, FBGN0011236, FBGN0022238, FBGN0026175	473	81	10196	1.5967426199984338	1.0	0.9999311351127814	99.71405272851393
SMART	SM00225:BTB	5	0.8264462809917356	0.3904974995077947	FBGN0086364, FBGN0031119, FBGN0002781, FBGN0011236, FBGN0022238	213	72	4824	1.5727699530516432	1.0	0.9971454127746173	99.71383691958852
INTERPRO	IPR000210:BTB/POZ-like	5	0.8264462809917356	0.4289061430428663	FBGN0086364, FBGN0031119, FBGN0002781, FBGN0011236, FBGN0022238	473	72	10196	1.496946206248532	1.0	0.9999897899490346	99.97917760037801
Annotation Cluster 30	Enrichment Score: 0.6232190828189933
Category	Term	Count	%	PValue	Genes	List Total	Pop Hits	Pop Total	Fold Enrichment	Bonferroni	Benjamini	FDR
GOTERM_BP_FAT	GO:0010942~positive regulation of cell death	5	0.8264462809917356	0.08161756399209176	FBGN0086364, FBGN0037770, FBGN0002781, FBGN0013469, FBGN0010382	292	45	7937	3.020167427701674	1.0	0.9538987311275737	75.09976083827965
GOTERM_BP_FAT	GO:0043068~positive regulation of programmed cell death	5	0.8264462809917356	0.08161756399209176	FBGN0086364, FBGN0037770, FBGN0002781, FBGN0013469, FBGN0010382	292	45	7937	3.020167427701674	1.0	0.9538987311275737	75.09976083827965
GOTERM_BP_FAT	GO:0043067~regulation of programmed cell death	8	1.322314049586777	0.11266215805558946	FBGN0086364, FBGN0037770, FBGN0002781, FBGN0013469, FBGN0010382, FBGN0002573, FBGN0003256, FBGN0035871	292	111	7937	1.9590275206713563	1.0	0.9408344420789408	85.79851966107668
GOTERM_BP_FAT	GO:0010941~regulation of cell death	8	1.322314049586777	0.1290141764970047	FBGN0086364, FBGN0037770, FBGN0002781, FBGN0013469, FBGN0010382, FBGN0002573, FBGN0003256, FBGN0035871	292	115	7937	1.8908874329958307	1.0	0.9370060530898356	89.51840220021283
GOTERM_BP_FAT	GO:0042981~regulation of apoptosis	6	0.9917355371900827	0.2830514141604905	FBGN0086364, FBGN0002781, FBGN0010382, FBGN0002573, FBGN0003256, FBGN0035871	292	97	7937	1.6813303205761898	1.0	0.9775720988489636	99.56325178023751
GOTERM_BP_FAT	GO:0012502~induction of programmed cell death	3	0.49586776859504134	0.3559296463525078	FBGN0037770, FBGN0002781, FBGN0010382	292	34	7937	2.3983682514101528	1.0	0.9869131502751262	99.92413719653477
GOTERM_BP_FAT	GO:0043065~positive regulation of apoptosis	3	0.49586776859504134	0.36928635643860275	FBGN0086364, FBGN0002781, FBGN0010382	292	35	7937	2.3298434442270057	1.0	0.9882245979103781	99.94612153151508
GOTERM_BP_FAT	GO:0043066~negative regulation of apoptosis	3	0.49586776859504134	0.4954362251092787	FBGN0002573, FBGN0003256, FBGN0035871	292	45	7937	1.8121004566210044	1.0	0.9946735955877724	99.99859119975608
GOTERM_BP_FAT	GO:0043069~negative regulation of programmed cell death	3	0.49586776859504134	0.5522799786496844	FBGN0002573, FBGN0003256, FBGN0035871	292	50	7937	1.630890410958904	1.0	0.996155048771026	99.99979991863599
GOTERM_BP_FAT	GO:0060548~negative regulation of cell death	3	0.49586776859504134	0.5944106778140669	FBGN0002573, FBGN0003256, FBGN0035871	292	54	7937	1.5100837138508372	1.0	0.9973401859269367	99.99996015661506
Annotation Cluster 31	Enrichment Score: 0.5859442411200457
Category	Term	Count	%	PValue	Genes	List Total	Pop Hits	Pop Total	Fold Enrichment	Bonferroni	Benjamini	FDR
GOTERM_BP_FAT	GO:0048534~hemopoietic or lymphoid organ development	5	0.8264462809917356	0.15554118720067725	FBGN0020306, FBGN0004606, FBGN0011823, FBGN0019809, FBGN0015521	292	57	7937	2.384342706080269	1.0	0.946742443840373	93.6746682781294
GOTERM_BP_FAT	GO:0002520~immune system development	5	0.8264462809917356	0.15554118720067725	FBGN0020306, FBGN0004606, FBGN0011823, FBGN0019809, FBGN0015521	292	57	7937	2.384342706080269	1.0	0.946742443840373	93.6746682781294
GOTERM_BP_FAT	GO:0048542~lymph gland development	3	0.49586776859504134	0.2192192458137493	FBGN0004606, FBGN0011823, FBGN0015521	292	24	7937	3.3976883561643834	1.0	0.9697850910467873	98.24173870620987
GOTERM_BP_FAT	GO:0048732~gland development	5	0.8264462809917356	0.8543848469507408	FBGN0004606, FBGN0000276, FBGN0011823, FBGN0035091, FBGN0015521	292	163	7937	0.8337885536599713	1.0	0.9998486050462554	99.99999999999784
Annotation Cluster 32	Enrichment Score: 0.5788908522358184
Category	Term	Count	%	PValue	Genes	List Total	Pop Hits	Pop Total	Fold Enrichment	Bonferroni	Benjamini	FDR
GOTERM_BP_FAT	GO:0006275~regulation of DNA replication	3	0.49586776859504134	0.10281074699058584	FBGN0015799, FBGN0010382, FBGN0025355	292	15	7937	5.436301369863013	1.0	0.9438921291965607	82.992783984566
GOTERM_BP_FAT	GO:0051052~regulation of DNA metabolic process	3	0.49586776859504134	0.1396146140072821	FBGN0015799, FBGN0010382, FBGN0025355	292	18	7937	4.530251141552511	1.0	0.9364202711745839	91.41801661956762
GOTERM_BP_FAT	GO:0006260~DNA replication	7	1.1570247933884297	0.14004689774478735	FBGN0022772, FBGN0024332, FBGN0015799, FBGN0010382, FBGN0086695, FBGN0025355, FBGN0032154	292	96	7937	1.9819848744292237	1.0	0.9345370680880427	91.48815528322733
GOTERM_BP_FAT	GO:0007346~regulation of mitotic cell cycle	5	0.8264462809917356	0.48640931184116093	FBGN0015799, FBGN0086251, FBGN0010382, FBGN0003892, FBGN0020407	292	98	7937	1.3868115739446463	1.0	0.9947729097011861	99.99811807639077
GOTERM_BP_FAT	GO:0051726~regulation of cell cycle	7	1.1570247933884297	0.5730693159146446	FBGN0020270, FBGN0015799, FBGN0086251, FBGN0010382, FBGN0003892, FBGN0020407, FBGN0025355	292	166	7937	1.1462081201518401	1.0	0.9966802305445276	99.99990795036608
GOTERM_BP_FAT	GO:0010564~regulation of cell cycle process	4	0.6611570247933884	0.6000714479671083	FBGN0015799, FBGN0086251, FBGN0010382, FBGN0025355	292	84	7937	1.2943574690150033	1.0	0.9973467590078111	99.99996832760063
Annotation Cluster 33	Enrichment Score: 0.5629281008215665
Category	Term	Count	%	PValue	Genes	List Total	Pop Hits	Pop Total	Fold Enrichment	Bonferroni	Benjamini	FDR
GOTERM_MF_FAT	GO:0030246~carbohydrate binding	13	2.1487603305785123	0.10182497041810787	FBGN0039580, FBGN0053532, FBGN0035607, FBGN0029167, FBGN0014033, FBGN0260386, FBGN0033067, FBGN0035325, FBGN0052304, FBGN0035976, FBGN0038492, FBGN0031681, FBGN0040096	331	191	7918	1.6281615286060012	1.0	0.849831097468259	78.80959017879728
GOTERM_BP_FAT	GO:0006022~aminoglycan metabolic process	9	1.487603305785124	0.15009846843985022	FBGN0029167, FBGN0260386, FBGN0001321, FBGN0260475, FBGN0052304, FBGN0035325, FBGN0035976, FBGN0035607, FBGN0038492	292	142	7937	1.7227715608720817	1.0	0.9448921832136116	92.97503566488571
GOTERM_BP_FAT	GO:0005976~polysaccharide metabolic process	9	1.487603305785124	0.19910881498318045	FBGN0029167, FBGN0260386, FBGN0001321, FBGN0260475, FBGN0052304, FBGN0035325, FBGN0035976, FBGN0035607, FBGN0038492	292	153	7937	1.5989121676067686	1.0	0.9665722193208948	97.33663833916935
GOTERM_BP_FAT	GO:0006030~chitin metabolic process	7	1.1570247933884297	0.2399795801448651	FBGN0029167, FBGN0260386, FBGN0001321, FBGN0052304, FBGN0035325, FBGN0035607, FBGN0038492	292	114	7937	1.6690398942561884	1.0	0.9708332683455443	98.86768101140639
GOTERM_MF_FAT	GO:0001871~pattern binding	8	1.322314049586777	0.2589833028007454	FBGN0029167, FBGN0014033, FBGN0260386, FBGN0052304, FBGN0035325, FBGN0035976, FBGN0035607, FBGN0038492	331	124	7918	1.5433193645843484	1.0	0.9763169632920292	98.68411199818512
GOTERM_MF_FAT	GO:0030247~polysaccharide binding	8	1.322314049586777	0.2589833028007454	FBGN0029167, FBGN0014033, FBGN0260386, FBGN0052304, FBGN0035325, FBGN0035976, FBGN0035607, FBGN0038492	331	124	7918	1.5433193645843484	1.0	0.9763169632920292	98.68411199818512
SMART	SM00494:ChtBD2	6	0.9917355371900827	0.3797378821757502	FBGN0029167, FBGN0260386, FBGN0052304, FBGN0035325, FBGN0035607, FBGN0038492	213	92	4824	1.4770361298224128	1.0	0.9978994397419869	99.6480294402527
GOTERM_MF_FAT	GO:0008061~chitin binding	6	0.9917355371900827	0.40472395907581177	FBGN0029167, FBGN0260386, FBGN0052304, FBGN0035325, FBGN0035607, FBGN0038492	331	100	7918	1.4352870090634444	1.0	0.9920047299983658	99.94440513325233
INTERPRO	IPR002557:Chitin binding protein, peritrophin-A	6	0.9917355371900827	0.4229714542614143	FBGN0029167, FBGN0260386, FBGN0052304, FBGN0035325, FBGN0035607, FBGN0038492	473	92	10196	1.4058277415203602	1.0	0.9999909416555794	99.9756516258162
GOTERM_CC_FAT	GO:0005576~extracellular region	17	2.809917355371901	0.7374392246318737	FBGN0011225, FBGN0014865, FBGN0034623, FBGN0004240, FBGN0000279, FBGN0035607, FBGN0029167, FBGN0260386, FBGN0000276, FBGN0000658, FBGN0014368, FBGN0052304, FBGN0035325, FBGN0044048, FBGN0038492, FBGN0039678, FBGN0261263	170	512	4786	0.934765625	1.0	0.9974860179711239	99.99999794686197
Annotation Cluster 34	Enrichment Score: 0.5544419059034947
Category	Term	Count	%	PValue	Genes	List Total	Pop Hits	Pop Total	Fold Enrichment	Bonferroni	Benjamini	FDR
GOTERM_MF_FAT	GO:0009055~electron carrier activity	14	2.3140495867768593	0.07897624574329816	FBGN0036749, FBGN0015714, FBGN0031688, FBGN0033524, FBGN0033395, FBGN0035890, FBGN0036820, FBGN0037606, FBGN0051559, FBGN0033584, FBGN0037601, FBGN0030369, FBGN0033753, FBGN0038429	331	202	7918	1.6579222876970479	1.0	0.814533009507191	69.53721403456323
GOTERM_CC_FAT	GO:0005624~membrane fraction	7	1.1570247933884297	0.17066210137699434	FBGN0004574, FBGN0030369, FBGN0015714, FBGN0031688, FBGN0033524, FBGN0033395, FBGN0037601	170	106	4786	1.8591564927857938	1.0	0.9091581971785597	91.60038861917566
GOTERM_CC_FAT	GO:0019898~extrinsic to membrane	9	1.487603305785124	0.17626481595769813	FBGN0004574, FBGN0030369, FBGN0015714, FBGN0031688, FBGN0033524, FBGN0033395, FBGN0040069, FBGN0261263, FBGN0037601	170	154	4786	1.645301757066463	1.0	0.9072138942085358	92.32123786362065
GOTERM_CC_FAT	GO:0005626~insoluble fraction	7	1.1570247933884297	0.19191072623621988	FBGN0004574, FBGN0030369, FBGN0015714, FBGN0031688, FBGN0033524, FBGN0033395, FBGN0037601	170	110	4786	1.7915508021390374	1.0	0.9182199690823297	94.04268050971912
INTERPRO	IPR017973:Cytochrome P450, C-terminal region	7	1.1570247933884297	0.2000991662656416	FBGN0030369, FBGN0015714, FBGN0031688, FBGN0033524, FBGN0033753, FBGN0033395, FBGN0037601	473	85	10196	1.7752020892923766	1.0	0.9996696321588663	96.58998578720568
GOTERM_CC_FAT	GO:0005792~microsome	6	0.9917355371900827	0.2050161925483049	FBGN0030369, FBGN0015714, FBGN0031688, FBGN0033524, FBGN0033395, FBGN0037601	170	89	4786	1.897951090548579	1.0	0.9248305399470842	95.202057284049
GOTERM_CC_FAT	GO:0042598~vesicular fraction	6	0.9917355371900827	0.2050161925483049	FBGN0030369, FBGN0015714, FBGN0031688, FBGN0033524, FBGN0033395, FBGN0037601	170	89	4786	1.897951090548579	1.0	0.9248305399470842	95.202057284049
INTERPRO	IPR001128:Cytochrome P450	7	1.1570247933884297	0.207392446785955	FBGN0030369, FBGN0015714, FBGN0031688, FBGN0033524, FBGN0033753, FBGN0033395, FBGN0037601	473	86	10196	1.754560204533163	1.0	0.9994922768960227	97.0313260654592
GOTERM_CC_FAT	GO:0000267~cell fraction	7	1.1570247933884297	0.20848308842004304	FBGN0004574, FBGN0030369, FBGN0015714, FBGN0031688, FBGN0033524, FBGN0033395, FBGN0037601	170	113	4786	1.7439875065070274	1.0	0.9208075660815328	95.47175045007563
INTERPRO	IPR017972:Cytochrome P450, conserved site	7	1.1570247933884297	0.24517440851491487	FBGN0030369, FBGN0015714, FBGN0031688, FBGN0033524, FBGN0033753, FBGN0033395, FBGN0037601	473	91	10196	1.6581557976906813	1.0	0.9998462942861344	98.58227632579593
KEGG_PATHWAY	dme00903:Limonene and pinene degradation	6	0.9917355371900827	0.2572990207417639	FBGN0030369, FBGN0015714, FBGN0031688, FBGN0033753, FBGN0033395, FBGN0037601	83	86	2054	1.7265340431493414	0.999999999795332	0.9994106817189201	95.59254968414388
SP_PIR_KEYWORDS	microsome	6	0.9917355371900827	0.2703469998424655	FBGN0030369, FBGN0015714, FBGN0031688, FBGN0033524, FBGN0033395, FBGN0037601	582	78	12980	1.7155696537139835	1.0	0.9146399315436032	98.09399854189348
SP_PIR_KEYWORDS	Monooxygenase	7	1.1570247933884297	0.2749744326672996	FBGN0030369, FBGN0015714, FBGN0031688, FBGN0033524, FBGN0033753, FBGN0033395, FBGN0037601	582	98	12980	1.593028964162985	1.0	0.9108617991618946	98.24042886545408
UP_SEQ_FEATURE	metal ion-binding site:Iron (heme axial ligand)	7	1.1570247933884297	0.290783431120703	FBGN0030369, FBGN0015714, FBGN0031688, FBGN0033524, FBGN0033753, FBGN0033395, FBGN0037601	140	96	2975	1.5494791666666667	1.0	0.9999936262991839	99.14530188617684
COG_ONTOLOGY	Secondary metabolites biosynthesis, transport, and catabolism	7	1.1570247933884297	0.34274514521055355	FBGN0030369, FBGN0015714, FBGN0031688, FBGN0033524, FBGN0033753, FBGN0033395, FBGN0037601	66	91	1237	1.4417249417249416	0.9999022439467686	0.9539339240028714	96.25439143552742
GOTERM_MF_FAT	GO:0020037~heme binding	8	1.322314049586777	0.3662820330097751	FBGN0030369, FBGN0015714, FBGN0259233, FBGN0031688, FBGN0033524, FBGN0033753, FBGN0033395, FBGN0037601	331	140	7918	1.3669400086318515	1.0	0.9914883146849638	99.86268797129159
GOTERM_MF_FAT	GO:0046906~tetrapyrrole binding	8	1.322314049586777	0.3662820330097751	FBGN0030369, FBGN0015714, FBGN0259233, FBGN0031688, FBGN0033524, FBGN0033753, FBGN0033395, FBGN0037601	331	140	7918	1.3669400086318515	1.0	0.9914883146849638	99.86268797129159
SP_PIR_KEYWORDS	heme	7	1.1570247933884297	0.37829172117944737	FBGN0030369, FBGN0015714, FBGN0031688, FBGN0033524, FBGN0033753, FBGN0033395, FBGN0037601	582	111	12980	1.4064580043961488	1.0	0.94144137314926	99.74501431432786
SP_PIR_KEYWORDS	endoplasmic reticulum	8	1.322314049586777	0.46686000454932663	FBGN0030369, FBGN0015714, FBGN0031688, FBGN0033524, FBGN0033395, FBGN0003292, FBGN0250820, FBGN0037601	582	144	12980	1.2390225276823215	1.0	0.9486622696359897	99.96302636041025
INTERPRO	IPR002401:Cytochrome P450, E-class, group I	5	0.8264462809917356	0.4805119328247258	FBGN0015714, FBGN0033524, FBGN0033753, FBGN0033395, FBGN0037601	473	77	10196	1.3997419071414843	1.0	0.9999969756729964	99.99503260991943
GOTERM_MF_FAT	GO:0005506~iron ion binding	12	1.9834710743801653	0.5311887561965802	FBGN0039776, FBGN0030369, FBGN0015714, FBGN0259233, FBGN0031688, FBGN0033524, FBGN0033753, FBGN0031604, FBGN0035890, FBGN0033395, FBGN0051120, FBGN0037601	331	260	7918	1.1040669300488033	1.0	0.9963799885947139	99.99823624596353
GOTERM_CC_FAT	GO:0005783~endoplasmic reticulum	11	1.8181818181818181	0.5518083904184291	FBGN0020908, FBGN0039776, FBGN0030369, FBGN0028274, FBGN0015714, FBGN0031688, FBGN0033524, FBGN0033395, FBGN0003292, FBGN0250820, FBGN0037601	170	284	4786	1.0904308202154103	1.0	0.98917929911196	99.99756516856014
SP_PIR_KEYWORDS	iron	8	1.322314049586777	0.6842237402715104	FBGN0030369, FBGN0015714, FBGN0031688, FBGN0033524, FBGN0033753, FBGN0031604, FBGN0033395, FBGN0037601	582	177	12980	1.0080183276059564	1.0	0.9846802879708673	99.99994872041184
Annotation Cluster 35	Enrichment Score: 0.5542946454057252
Category	Term	Count	%	PValue	Genes	List Total	Pop Hits	Pop Total	Fold Enrichment	Bonferroni	Benjamini	FDR
GOTERM_MF_FAT	GO:0008237~metallopeptidase activity	13	2.1487603305785123	0.04774813454232484	FBGN0032143, FBGN0036186, FBGN0000455, FBGN0051427, FBGN0030947, FBGN0259149, FBGN0030778, FBGN0039053, FBGN0039023, FBGN0051314, FBGN0052379, FBGN0034792, FBGN0039609	331	168	7918	1.851064595022299	0.9999999999867889	0.6966462062486056	50.68292156528995
GOTERM_BP_FAT	GO:0006508~proteolysis	35	5.785123966942149	0.08806038505487795	FBGN0050289, FBGN0010288, FBGN0037742, FBGN0034439, FBGN0032143, FBGN0020224, FBGN0260450, FBGN0050049, FBGN0051314, FBGN0039023, FBGN0026175, FBGN0015509, FBGN0039101, FBGN0035678, FBGN0036186, FBGN0034661, FBGN0000455, FBGN0052376, FBGN0034441, FBGN0051427, FBGN0030947, FBGN0034440, FBGN0052374, FBGN0086364, FBGN0259149, FBGN0030778, FBGN0036427, FBGN0039053, FBGN0052379, FBGN0034792, FBGN00038…	292	731	7937	1.3014401364241142	1.0	0.9501234026896894	77.80387720979799
GOTERM_MF_FAT	GO:0008233~peptidase activity	28	4.628099173553719	0.5310093436858516	FBGN0050289, FBGN0010288, FBGN0034439, FBGN0032143, FBGN0260450, FBGN0050049, FBGN0051314, FBGN0039023, FBGN0039101, FBGN0035678, FBGN0034661, FBGN0036186, FBGN0000455, FBGN0052376, FBGN0034441, FBGN0051427, FBGN0030947, FBGN0034440, FBGN0052374, FBGN0259149, FBGN0030778, FBGN0036427, FBGN0039053, FBGN0052379, FBGN0034792, FBGN0039609, FBGN0053013, FBGN0035795	331	648	7918	1.0336429077617395	1.0	0.9966575895051112	99.99822646838538
GOTERM_MF_FAT	GO:0070011~peptidase activity, acting on L-amino acid peptides	23	3.8016528925619832	0.798441935984497	FBGN0050289, FBGN0010288, FBGN0032143, FBGN0039101, FBGN0035678, FBGN0036186, FBGN0034661, FBGN0000455, FBGN0052376, FBGN0051427, FBGN0030947, FBGN0052374, FBGN0260450, FBGN0030778, FBGN0259149, FBGN0039053, FBGN0036427, FBGN0052379, FBGN0051314, FBGN0039023, FBGN0034792, FBGN0039609, FBGN0035795	331	612	7918	0.8990087475070593	1.0	0.9998373698843009	99.99999999109416
GOTERM_MF_FAT	GO:0004175~endopeptidase activity	14	2.3140495867768593	0.949389188794606	FBGN0050289, FBGN0039101, FBGN0035678, FBGN0034661, FBGN0052376, FBGN0030947, FBGN0052374, FBGN0260450, FBGN0036427, FBGN0039023, FBGN0051314, FBGN0034792, FBGN0039609, FBGN0035795	331	457	7918	0.7328234181943186	1.0	0.999998484830814	100.0
Annotation Cluster 36	Enrichment Score: 0.5429998316293269
Category	Term	Count	%	PValue	Genes	List Total	Pop Hits	Pop Total	Fold Enrichment	Bonferroni	Benjamini	FDR
GOTERM_BP_FAT	GO:0043933~macromolecular complex subunit organization	16	2.644628099173554	0.09217542208892078	FBGN0004574, FBGN0032486, FBGN0024332, FBGN0040078, FBGN0011823, FBGN0032154, FBGN0020306, FBGN0037981, FBGN0040477, FBGN0032340, FBGN0014879, FBGN0052396, FBGN0038499, FBGN0037218, FBGN0010287, FBGN0031623	292	281	7937	1.5477014576122459	1.0	0.9426948545104135	79.38401251888256
GOTERM_BP_FAT	GO:0034621~cellular macromolecular complex subunit organization	11	1.8181818181818181	0.21124064046061872	FBGN0020306, FBGN0004574, FBGN0040477, FBGN0032486, FBGN0032340, FBGN0014879, FBGN0024332, FBGN0052396, FBGN0011823, FBGN0040078, FBGN0037218	292	203	7937	1.4728895337067278	1.0	0.9688443086794115	97.92420766707569
GOTERM_BP_FAT	GO:0065003~macromolecular complex assembly	12	1.9834710743801653	0.2918236835777843	FBGN0004574, FBGN0037981, FBGN0040477, FBGN0032340, FBGN0014879, FBGN0024332, FBGN0038499, FBGN0052396, FBGN0011823, FBGN0031623, FBGN0010287, FBGN0032154	292	246	7937	1.3259271633812226	1.0	0.9777287076209445	99.64278879105173
GOTERM_BP_FAT	GO:0070271~protein complex biogenesis	8	1.322314049586777	0.41391857961754847	FBGN0004574, FBGN0037981, FBGN0038499, FBGN0052396, FBGN0011823, FBGN0031623, FBGN0010287, FBGN0032154	292	167	7937	1.3021081125420393	1.0	0.9914437618758893	99.98374701765398
GOTERM_BP_FAT	GO:0006461~protein complex assembly	8	1.322314049586777	0.41391857961754847	FBGN0004574, FBGN0037981, FBGN0038499, FBGN0052396, FBGN0011823, FBGN0031623, FBGN0010287, FBGN0032154	292	167	7937	1.3021081125420393	1.0	0.9914437618758893	99.98374701765398
GOTERM_BP_FAT	GO:0034622~cellular macromolecular complex assembly	7	1.1570247933884297	0.5670978782801639	FBGN0004574, FBGN0040477, FBGN0032340, FBGN0014879, FBGN0024332, FBGN0052396, FBGN0011823	292	165	7937	1.1531548360315482	1.0	0.9966637247294439	99.99988451499692
Annotation Cluster 37	Enrichment Score: 0.49748192570371413
Category	Term	Count	%	PValue	Genes	List Total	Pop Hits	Pop Total	Fold Enrichment	Bonferroni	Benjamini	FDR
GOTERM_BP_FAT	GO:0010629~negative regulation of gene expression	16	2.644628099173554	0.049021306687332414	FBGN0020496, FBGN0026722, FBGN0035769, FBGN0023094, FBGN0029755, FBGN0020306, FBGN0041164, FBGN0022772, FBGN0033062, FBGN0002985, FBGN0015799, FBGN0002652, FBGN0039654, FBGN0022238, FBGN0004878, FBGN0259986	292	256	7937	1.6988441780821917	1.0	0.8869319812890448	55.99055928815629
GOTERM_BP_FAT	GO:0006357~regulation of transcription from RNA polymerase II promoter	12	1.9834710743801653	0.09472993665671908	FBGN0020496, FBGN0002985, FBGN0036349, FBGN0015799, FBGN0023094, FBGN0031604, FBGN0036811, FBGN0000233, FBGN0022238, FBGN0010287, FBGN0004878, FBGN0001222	292	192	7937	1.6988441780821917	1.0	0.9363816134312859	80.31112956615223
GOTERM_BP_FAT	GO:0010605~negative regulation of macromolecule metabolic process	17	2.809917355371901	0.12016171395382885	FBGN0020496, FBGN0026722, FBGN0035769, FBGN0023094, FBGN0025355, FBGN0029755, FBGN0020306, FBGN0041164, FBGN0022772, FBGN0033062, FBGN0002985, FBGN0015799, FBGN0002652, FBGN0039654, FBGN0022238, FBGN0004878, FBGN0259986	292	317	7937	1.457683332613111	1.0	0.9405658760567897	87.63649256695057
SP_PIR_KEYWORDS	repressor	7	1.1570247933884297	0.2152067835933218	FBGN0020496, FBGN0002985, FBGN0015799, FBGN0011236, FBGN0022238, FBGN0004878, FBGN0259986	582	90	12980	1.7346315387552502	1.0	0.9145394486371814	95.23952436170778
GOTERM_BP_FAT	GO:0000122~negative regulation of transcription from RNA polymerase II promoter	4	0.6611570247933884	0.38842517354653444	FBGN0020496, FBGN0002985, FBGN0015799, FBGN0023094	292	61	7937	1.782393891758365	1.0	0.9899716446091471	99.96742478139195
GOTERM_BP_FAT	GO:0010558~negative regulation of macromolecule biosynthetic process	11	1.8181818181818181	0.4146451771654108	FBGN0020496, FBGN0022772, FBGN0041164, FBGN0002985, FBGN0035769, FBGN0015799, FBGN0023094, FBGN0022238, FBGN0004878, FBGN0025355, FBGN0259986	292	246	7937	1.2154332330994542	1.0	0.9912586035139385	99.98407293891619
GOTERM_BP_FAT	GO:0031327~negative regulation of cellular biosynthetic process	11	1.8181818181818181	0.4296644971743092	FBGN0020496, FBGN0022772, FBGN0041164, FBGN0002985, FBGN0035769, FBGN0015799, FBGN0023094, FBGN0022238, FBGN0004878, FBGN0025355, FBGN0259986	292	249	7937	1.2007894592066897	1.0	0.9915606014165184	99.98958166352827
GOTERM_BP_FAT	GO:0009890~negative regulation of biosynthetic process	11	1.8181818181818181	0.4296644971743092	FBGN0020496, FBGN0022772, FBGN0041164, FBGN0002985, FBGN0035769, FBGN0015799, FBGN0023094, FBGN0022238, FBGN0004878, FBGN0025355, FBGN0259986	292	249	7937	1.2007894592066897	1.0	0.9915606014165184	99.98958166352827
GOTERM_BP_FAT	GO:0051172~negative regulation of nitrogen compound metabolic process	10	1.6528925619834711	0.43223710863205944	FBGN0020496, FBGN0022772, FBGN0002985, FBGN0035769, FBGN0015799, FBGN0023094, FBGN0022238, FBGN0004878, FBGN0025355, FBGN0259986	292	223	7937	1.2189016524356533	1.0	0.9913585056153059	99.99032307155412
GOTERM_BP_FAT	GO:0045934~negative regulation of nucleobase, nucleoside, nucleotide and nucleic acid metabolic process	10	1.6528925619834711	0.43223710863205944	FBGN0020496, FBGN0022772, FBGN0002985, FBGN0035769, FBGN0015799, FBGN0023094, FBGN0022238, FBGN0004878, FBGN0025355, FBGN0259986	292	223	7937	1.2189016524356533	1.0	0.9913585056153059	99.99032307155412
GOTERM_BP_FAT	GO:0016481~negative regulation of transcription	9	1.487603305785124	0.4903657953619682	FBGN0020496, FBGN0022772, FBGN0002985, FBGN0035769, FBGN0015799, FBGN0023094, FBGN0022238, FBGN0004878, FBGN0259986	292	207	7937	1.1818046456223943	1.0	0.9947589109090322	99.99834133339294
GOTERM_MF_FAT	GO:0016564~transcription repressor activity	5	0.8264462809917356	0.6721025307907553	FBGN0020496, FBGN0002985, FBGN0035769, FBGN0259986, FBGN0033749	331	109	7918	1.097314227112725	1.0	0.99933739457276	99.99998992661367
GOTERM_BP_FAT	GO:0045892~negative regulation of transcription, DNA-dependent	7	1.1570247933884297	0.6880811226596361	FBGN0020496, FBGN0022772, FBGN0002985, FBGN0015799, FBGN0023094, FBGN0022238, FBGN0004878	292	187	7937	1.0174895612043073	1.0	0.9988130390328535	99.99999945286805
GOTERM_BP_FAT	GO:0051253~negative regulation of RNA metabolic process	7	1.1570247933884297	0.7169295322430386	FBGN0020496, FBGN0022772, FBGN0002985, FBGN0015799, FBGN0023094, FBGN0022238, FBGN0004878	292	193	7937	0.9858577613741216	1.0	0.9991033406922668	99.99999988783365
Annotation Cluster 38	Enrichment Score: 0.49580720732386196
Category	Term	Count	%	PValue	Genes	List Total	Pop Hits	Pop Total	Fold Enrichment	Bonferroni	Benjamini	FDR
INTERPRO	IPR003959:ATPase, AAA-type, core	5	0.8264462809917356	0.11217384754859708	FBGN0022772, FBGN0037742, FBGN0040078, FBGN0034792, FBGN0031519	473	40	10196	2.6945031712473573	1.0	0.9977614789902237	83.47637557423566
INTERPRO	IPR003960:ATPase, AAA-type, conserved site	3	0.49586776859504134	0.37441684531228303	FBGN0037742, FBGN0034792, FBGN0031519	473	28	10196	2.309574146783449	1.0	0.9999731375441253	99.91731761525992
SMART	SM00382:AAA	7	1.1570247933884297	0.4728727875648845	FBGN0022772, FBGN0037742, FBGN0024332, FBGN0040078, FBGN0034792, FBGN0031519, FBGN0003996	213	125	4824	1.2682816901408451	1.0	0.9984884309112289	99.94862914019362
INTERPRO	IPR003593:ATPase, AAA+ type, core	7	1.1570247933884297	0.5233350860526764	FBGN0022772, FBGN0037742, FBGN0024332, FBGN0040078, FBGN0034792, FBGN0031519, FBGN0003996	473	125	10196	1.207137420718816	1.0	0.9999957644623678	99.99864865682416
Annotation Cluster 39	Enrichment Score: 0.4751868756668276
Category	Term	Count	%	PValue	Genes	List Total	Pop Hits	Pop Total	Fold Enrichment	Bonferroni	Benjamini	FDR
GOTERM_BP_FAT	GO:0006402~mRNA catabolic process	5	0.8264462809917356	0.018099988890186092	FBGN0041164, FBGN0034918, FBGN0032340, FBGN0005648, FBGN0039846	292	28	7937	4.853840508806262	0.9999999999521908	0.7137032587803317	25.789633050711934
GOTERM_BP_FAT	GO:0006401~RNA catabolic process	5	0.8264462809917356	0.022885511869519582	FBGN0041164, FBGN0034918, FBGN0032340, FBGN0005648, FBGN0039846	292	30	7937	4.530251141552512	0.999999999999917	0.7456623573555036	31.480051153648603
GOTERM_BP_FAT	GO:0009057~macromolecule catabolic process	14	2.3140495867768593	0.2164741734910932	FBGN0034918, FBGN0037742, FBGN0010288, FBGN0005648, FBGN0015509, FBGN0039846, FBGN0041164, FBGN0086364, FBGN0032340, FBGN0028434, FBGN0034792, FBGN0026175, FBGN0035976, FBGN0023511	292	277	7937	1.3737945700014833	1.0	0.9705908937328057	98.13802994746067
GOTERM_BP_FAT	GO:0000956~nuclear-transcribed mRNA catabolic process	3	0.49586776859504134	0.2329006014808428	FBGN0041164, FBGN0034918, FBGN0005648	292	25	7937	3.261780821917808	1.0	0.9703962450050814	98.68260357569395
GOTERM_BP_FAT	GO:0044265~cellular macromolecule catabolic process	11	1.8181818181818181	0.3112004881953895	FBGN0041164, FBGN0034918, FBGN0086364, FBGN0032340, FBGN0010288, FBGN0005648, FBGN0028434, FBGN0015509, FBGN0039846, FBGN0026175, FBGN0023511	292	225	7937	1.3288736681887365	1.0	0.9799884639939546	99.7729187406964
GOTERM_BP_FAT	GO:0006511~ubiquitin-dependent protein catabolic process	4	0.6611570247933884	0.6896658337766528	FBGN0010288, FBGN0015509, FBGN0026175, FBGN0023511	292	96	7937	1.1325627853881277	1.0	0.9988124624780793	99.99999949653333
GOTERM_BP_FAT	GO:0030163~protein catabolic process	7	1.1570247933884297	0.7482075966473969	FBGN0086364, FBGN0010288, FBGN0037742, FBGN0034792, FBGN0015509, FBGN0026175, FBGN0023511	292	200	7937	0.9513527397260274	1.0	0.9992998875109439	99.99999998342362
GOTERM_BP_FAT	GO:0019941~modification-dependent protein catabolic process	5	0.8264462809917356	0.8729660017492844	FBGN0086364, FBGN0010288, FBGN0015509, FBGN0026175, FBGN0023511	292	169	7937	0.804186593175002	1.0	0.999904500834387	99.99999999999977
GOTERM_BP_FAT	GO:0043632~modification-dependent macromolecule catabolic process	5	0.8264462809917356	0.875856504458654	FBGN0086364, FBGN0010288, FBGN0015509, FBGN0026175, FBGN0023511	292	170	7937	0.7994560838033843	1.0	0.9999110544956011	99.99999999999984
GOTERM_BP_FAT	GO:0044257~cellular protein catabolic process	5	0.8264462809917356	0.9085577902721935	FBGN0086364, FBGN0010288, FBGN0015509, FBGN0026175, FBGN0023511	292	183	7937	0.7426641215659855	1.0	0.9999534290628999	100.0
GOTERM_BP_FAT	GO:0051603~proteolysis involved in cellular protein catabolic process	5	0.8264462809917356	0.9085577902721935	FBGN0086364, FBGN0010288, FBGN0015509, FBGN0026175, FBGN0023511	292	183	7937	0.7426641215659855	1.0	0.9999534290628999	100.0
SP_PIR_KEYWORDS	ubl conjugation pathway	3	0.49586776859504134	0.9377894781700506	FBGN0086364, FBGN0010288, FBGN0015509	582	98	12980	0.6827266989269934	1.0	0.9994562597633986	99.99999999999993
Annotation Cluster 40	Enrichment Score: 0.43749647853618534
Category	Term	Count	%	PValue	Genes	List Total	Pop Hits	Pop Total	Fold Enrichment	Bonferroni	Benjamini	FDR
SMART	SM00700:JHBP	3	0.49586776859504134	0.3341435859184565	FBGN0028533, FBGN0250839, FBGN0028920	213	27	4824	2.5164319248826295	1.0	0.9968954093605656	99.18551565237968
INTERPRO	IPR004272:Odorant binding protein	3	0.49586776859504134	0.35751836769097867	FBGN0028533, FBGN0250839, FBGN0028920	473	27	10196	2.3951139299976507	1.0	0.9999645344852651	99.87624166241278
INTERPRO	IPR013053:Hormone binding	3	0.49586776859504134	0.4076421435048182	FBGN0028533, FBGN0250839, FBGN0028920	473	30	10196	2.1556025369978857	1.0	0.9999887284801909	99.96379452050212
Annotation Cluster 41	Enrichment Score: 0.4291221843300547
Category	Term	Count	%	PValue	Genes	List Total	Pop Hits	Pop Total	Fold Enrichment	Bonferroni	Benjamini	FDR
GOTERM_BP_FAT	GO:0034660~ncRNA metabolic process	9	1.487603305785124	0.11501343378826343	FBGN0259937, FBGN0010926, FBGN0026079, FBGN0038146, FBGN0036266, FBGN0032051, FBGN0029148, FBGN0032819, FBGN0023527	292	133	7937	1.839350087547636	1.0	0.9414906423776145	86.40068462657158
GOTERM_BP_FAT	GO:0008033~tRNA processing	3	0.49586776859504134	0.5187191972882601	FBGN0026079, FBGN0036266, FBGN0032819	292	47	7937	1.7349897988924512	1.0	0.9957802159628922	99.99934865052231
GOTERM_BP_FAT	GO:0006399~tRNA metabolic process	3	0.49586776859504134	0.8648734318461339	FBGN0026079, FBGN0036266, FBGN0032819	292	94	7937	0.8674948994462256	1.0	0.9998778680045669	99.99999999999936
Annotation Cluster 42	Enrichment Score: 0.41468438854023354
Category	Term	Count	%	PValue	Genes	List Total	Pop Hits	Pop Total	Fold Enrichment	Bonferroni	Benjamini	FDR
GOTERM_BP_FAT	GO:0006333~chromatin assembly or disassembly	4	0.6611570247933884	0.3481017752302219	FBGN0040477, FBGN0014879, FBGN0023395, FBGN0025355	292	57	7937	1.9074741648642153	1.0	0.9857253898155003	99.90759403772529
GOTERM_BP_FAT	GO:0031497~chromatin assembly	3	0.49586776859504134	0.38253304821199224	FBGN0040477, FBGN0014879, FBGN0025355	292	36	7937	2.2651255707762554	1.0	0.9893829651888857	99.96190358127168
GOTERM_BP_FAT	GO:0006323~DNA packaging	4	0.6611570247933884	0.4281260314468124	FBGN0040477, FBGN0014879, FBGN0003480, FBGN0025355	292	65	7937	1.6727081138040039	1.0	0.9916308295379692	99.98911314878085
Annotation Cluster 43	Enrichment Score: 0.4139333285811194
Category	Term	Count	%	PValue	Genes	List Total	Pop Hits	Pop Total	Fold Enrichment	Bonferroni	Benjamini	FDR
GOTERM_BP_FAT	GO:0007465~R7 cell fate commitment	4	0.6611570247933884	0.035036674747215044	FBGN0000414, FBGN0003366, FBGN0003256, FBGN0003651	292	20	7937	5.436301369863013	1.0	0.8206710519856908	44.143530291456045
GOTERM_BP_FAT	GO:0045165~cell fate commitment	14	2.3140495867768593	0.08474642966036586	FBGN0000414, FBGN0003480, FBGN0011225, FBGN0000147, FBGN0003651, FBGN0002973, FBGN0015778, FBGN0003366, FBGN0001983, FBGN0010382, FBGN0002573, FBGN0003892, FBGN0003256, FBGN0004878	292	232	7937	1.6402633443552195	1.0	0.9517719092075693	76.44943344101151
GOTERM_BP_FAT	GO:0042706~eye photoreceptor cell fate commitment	5	0.8264462809917356	0.09243285140971738	FBGN0015778, FBGN0000414, FBGN0003366, FBGN0003256, FBGN0003651	292	47	7937	2.891649664820752	1.0	0.9394340742718688	79.4792662837517
GOTERM_BP_FAT	GO:0001752~compound eye photoreceptor fate commitment	5	0.8264462809917356	0.09243285140971738	FBGN0015778, FBGN0000414, FBGN0003366, FBGN0003256, FBGN0003651	292	47	7937	2.891649664820752	1.0	0.9394340742718688	79.4792662837517
GOTERM_BP_FAT	GO:0045466~R7 cell differentiation	4	0.6611570247933884	0.09576766297402381	FBGN0000414, FBGN0003366, FBGN0003256, FBGN0003651	292	30	7937	3.624200913242009	1.0	0.9346859282481157	80.67645461866661
GOTERM_BP_FAT	GO:0046552~photoreceptor cell fate commitment	5	0.8264462809917356	0.11596554527278656	FBGN0015778, FBGN0000414, FBGN0003366, FBGN0003256, FBGN0003651	292	51	7937	2.664853612677948	1.0	0.939995643951989	86.63763436185953
GOTERM_BP_FAT	GO:0042051~compound eye photoreceptor development	5	0.8264462809917356	0.12862163560495044	FBGN0259210, FBGN0000414, FBGN0003366, FBGN0002573, FBGN0003256	292	53	7937	2.5642930989919877	1.0	0.939114230605176	89.44099742818875
GOTERM_BP_FAT	GO:0042462~eye photoreceptor cell development	5	0.8264462809917356	0.13515739816402886	FBGN0259210, FBGN0000414, FBGN0003366, FBGN0002573, FBGN0003256	292	54	7937	2.516806189751395	1.0	0.9352940864778465	90.66248611097717
GOTERM_BP_FAT	GO:0048663~neuron fate commitment	5	0.8264462809917356	0.13515739816402886	FBGN0015778, FBGN0000414, FBGN0003366, FBGN0003256, FBGN0003651	292	54	7937	2.516806189751395	1.0	0.9352940864778465	90.66248611097717
GOTERM_BP_FAT	GO:0042461~photoreceptor cell development	5	0.8264462809917356	0.19937182254128966	FBGN0259210, FBGN0000414, FBGN0003366, FBGN0002573, FBGN0003256	292	63	7937	2.1572624483583387	1.0	0.9653972038061727	97.35088449418599
GOTERM_BP_FAT	GO:0001751~compound eye photoreceptor cell differentiation	7	1.1570247933884297	0.22194598048562444	FBGN0259210, FBGN0015778, FBGN0000414, FBGN0003366, FBGN0002573, FBGN0003256, FBGN0003651	292	111	7937	1.7141490805874366	1.0	0.968988086036728	98.33936715675978
GOTERM_BP_FAT	GO:0001754~eye photoreceptor cell differentiation	7	1.1570247933884297	0.25224092750831795	FBGN0259210, FBGN0015778, FBGN0000414, FBGN0003366, FBGN0002573, FBGN0003256, FBGN0003651	292	116	7937	1.6402633443552195	1.0	0.9727198196022186	99.13178724042882
GOTERM_BP_FAT	GO:0007601~visual perception	5	0.8264462809917356	0.25446321317440285	FBGN0003366, FBGN0031604, FBGN0019940, FBGN0002573, FBGN0003651	292	70	7937	1.941536203522505	1.0	0.9727893826070385	99.17297471374573
GOTERM_BP_FAT	GO:0050953~sensory perception of light stimulus	5	0.8264462809917356	0.2625879205100914	FBGN0003366, FBGN0031604, FBGN0019940, FBGN0002573, FBGN0003651	292	71	7937	1.9141906231912018	1.0	0.974508320821955	99.30847039516095
GOTERM_BP_FAT	GO:0050890~cognition	16	2.644628099173554	0.30953349745780323	FBGN0000317, FBGN0046878, FBGN0052255, FBGN0019940, FBGN0029084, FBGN0003651, FBGN0003996, FBGN0041164, FBGN0086912, FBGN0035486, FBGN0003366, FBGN0031604, FBGN0045477, FBGN0002573, FBGN0039678, FBGN0261263	292	350	7937	1.242583170254403	1.0	0.9801128063751231	99.76377631350609
GOTERM_BP_FAT	GO:0046530~photoreceptor cell differentiation	7	1.1570247933884297	0.3288105968548979	FBGN0259210, FBGN0015778, FBGN0000414, FBGN0003366, FBGN0002573, FBGN0003256, FBGN0003651	292	128	7937	1.4864886558219177	1.0	0.9831660996216073	99.85123032378081
GOTERM_BP_FAT	GO:0007169~transmembrane receptor protein tyrosine kinase signaling pathway	6	0.9917355371900827	0.37035442905209454	FBGN0000414, FBGN0001321, FBGN0003366, FBGN0020224, FBGN0003256, FBGN0044048	292	109	7937	1.4962297348246827	1.0	0.9880293331590627	99.9475922226727
GOTERM_BP_FAT	GO:0007600~sensory perception	12	1.9834710743801653	0.43163392303977	FBGN0000317, FBGN0035486, FBGN0046878, FBGN0003366, FBGN0031604, FBGN0045477, FBGN0052255, FBGN0019940, FBGN0002573, FBGN0003651, FBGN0261263, FBGN0039678	292	276	7937	1.1818046456223943	1.0	0.9915455403291072	99.99015382220965
GOTERM_BP_FAT	GO:0007167~enzyme linked receptor protein signaling pathway	7	1.1570247933884297	0.44082148698815854	FBGN0051232, FBGN0000414, FBGN0001321, FBGN0003366, FBGN0020224, FBGN0003256, FBGN0044048	292	145	7937	1.3122106754841758	1.0	0.9919081904098969	99.99245438340898
SP_PIR_KEYWORDS	vision	4	0.6611570247933884	0.44932557888211266	FBGN0003366, FBGN0019940, FBGN0002573, FBGN0003651	582	55	12980	1.6219931271477663	1.0	0.9515781210779443	99.94447744882815
GOTERM_BP_FAT	GO:0048592~eye morphogenesis	11	1.8181818181818181	0.5280617807834285	FBGN0259210, FBGN0086364, FBGN0015778, FBGN0000414, FBGN0000658, FBGN0003366, FBGN0037218, FBGN0002573, FBGN0003892, FBGN0003256, FBGN0003651	292	269	7937	1.1115114324998725	1.0	0.9962366983973048	99.99952706983942
GOTERM_BP_FAT	GO:0032989~cellular component morphogenesis	20	3.3057851239669422	0.5344729881393565	FBGN0004606, FBGN0032821, FBGN0002577, FBGN0036811, FBGN0020224, FBGN0000147, FBGN0003651, FBGN0038853, FBGN0041164, FBGN0086364, FBGN0015778, FBGN0015799, FBGN0000658, FBGN0001983, FBGN0002652, FBGN0019809, FBGN0004511, FBGN0002573, FBGN0003892, FBGN0010382	292	518	7937	1.0494790289310836	1.0	0.996019116908754	99.99962173417728
GOTERM_BP_FAT	GO:0050877~neurological system process	21	3.4710743801652892	0.5362520570752979	FBGN0004574, FBGN0035390, FBGN0030897, FBGN0000317, FBGN0046878, FBGN0052255, FBGN0029084, FBGN0019940, FBGN0003651, FBGN0003996, FBGN0041164, FBGN0086912, FBGN0035486, FBGN0031604, FBGN0003366, FBGN0045477, FBGN0086475, FBGN0002573, FBGN0003256, FBGN0039678, FBGN0261263	292	546	7937	1.0454425711275026	1.0	0.9958840853779087	99.99964466056609
GOTERM_BP_FAT	GO:0007423~sensory organ development	16	2.644628099173554	0.5423711236805422	FBGN0259210, FBGN0000414, FBGN0000317, FBGN0003651, FBGN0002973, FBGN0086364, FBGN0015778, FBGN0037351, FBGN0003366, FBGN0000658, FBGN0016076, FBGN0037218, FBGN0002573, FBGN0010382, FBGN0003892, FBGN0003256	292	410	7937	1.0607417307049782	1.0	0.995901890405228	99.99971394665349
GOTERM_BP_FAT	GO:0001745~compound eye morphogenesis	10	1.6528925619834711	0.5712046633022214	FBGN0259210, FBGN0086364, FBGN0015778, FBGN0000414, FBGN0000658, FBGN0003366, FBGN0037218, FBGN0002573, FBGN0003256, FBGN0003651	292	250	7937	1.0872602739726025	1.0	0.9966808843729574	99.99990116104718
GOTERM_BP_FAT	GO:0000902~cell morphogenesis	16	2.644628099173554	0.6608163225712698	FBGN0004606, FBGN0032821, FBGN0002577, FBGN0036811, FBGN0020224, FBGN0000147, FBGN0003651, FBGN0038853, FBGN0086364, FBGN0015778, FBGN0000658, FBGN0001983, FBGN0019809, FBGN0004511, FBGN0003892, FBGN0002573	292	442	7937	0.983945949296473	1.0	0.9985592606820564	99.99999785035749
SP_PIR_KEYWORDS	sensory transduction	6	0.9917355371900827	0.7281940997672014	FBGN0003366, FBGN0019940, FBGN0002573, FBGN0003651, FBGN0261263, FBGN0039678	582	135	12980	0.9912180221458572	1.0	0.9895309787858919	99.9999922064444
GOTERM_BP_FAT	GO:0048666~neuron development	12	1.9834710743801653	0.7339191377040205	FBGN0259210, FBGN0004606, FBGN0000414, FBGN0003366, FBGN0032821, FBGN0036811, FBGN0001983, FBGN0019809, FBGN0002573, FBGN0003892, FBGN0003256, FBGN0038853	292	347	7937	0.9399944731751608	1.0	0.9991893109311843	99.99999995917578
GOTERM_BP_FAT	GO:0030182~neuron differentiation	14	2.3140495867768593	0.7432361902544191	FBGN0259210, FBGN0004606, FBGN0000414, FBGN0032821, FBGN0036811, FBGN0003651, FBGN0038853, FBGN0015778, FBGN0003366, FBGN0001983, FBGN0019809, FBGN0003892, FBGN0002573, FBGN0003256	292	409	7937	0.9304183273604179	1.0	0.9992893534706029	99.999999977189
GOTERM_BP_FAT	GO:0001654~eye development	11	1.8181818181818181	0.7829317786951882	FBGN0259210, FBGN0086364, FBGN0015778, FBGN0000414, FBGN0000658, FBGN0003366, FBGN0037218, FBGN0002573, FBGN0003892, FBGN0003256, FBGN0003651	292	332	7937	0.9005920944050173	1.0	0.999587579664702	99.99999999853063
GOTERM_BP_FAT	GO:0048749~compound eye development	10	1.6528925619834711	0.8032551050277836	FBGN0259210, FBGN0086364, FBGN0015778, FBGN0000414, FBGN0000658, FBGN0003366, FBGN0037218, FBGN0002573, FBGN0003256, FBGN0003651	292	308	7937	0.882516456146593	1.0	0.9996686134216642	99.99999999970488
GOTERM_BP_FAT	GO:0048813~dendrite morphogenesis	4	0.6611570247933884	0.8088285244192838	FBGN0036811, FBGN0001983, FBGN0019809, FBGN0002573	292	117	7937	0.929282285446669	1.0	0.999694186570545	99.99999999981542
GOTERM_BP_FAT	GO:0016358~dendrite development	4	0.6611570247933884	0.8088285244192838	FBGN0036811, FBGN0001983, FBGN0019809, FBGN0002573	292	117	7937	0.929282285446669	1.0	0.999694186570545	99.99999999981542
GOTERM_BP_FAT	GO:0007411~axon guidance	4	0.6611570247933884	0.8810208921634308	FBGN0004606, FBGN0032821, FBGN0003892, FBGN0038853	292	136	7937	0.7994560838033843	1.0	0.9999240060993254	99.99999999999993
GOTERM_BP_FAT	GO:0048812~neuron projection morphogenesis	8	1.322314049586777	0.90603626721014	FBGN0004606, FBGN0032821, FBGN0036811, FBGN0001983, FBGN0019809, FBGN0002573, FBGN0003892, FBGN0038853	292	286	7937	0.760321869910911	1.0	0.9999525979540795	100.0
GOTERM_BP_FAT	GO:0031175~neuron projection development	8	1.322314049586777	0.9078596031092157	FBGN0004606, FBGN0032821, FBGN0036811, FBGN0001983, FBGN0019809, FBGN0002573, FBGN0003892, FBGN0038853	292	287	7937	0.7576726647892702	1.0	0.9999549151308204	100.0
GOTERM_BP_FAT	GO:0048667~cell morphogenesis involved in neuron differentiation	8	1.322314049586777	0.90965273625602	FBGN0004606, FBGN0032821, FBGN0036811, FBGN0001983, FBGN0019809, FBGN0002573, FBGN0003892, FBGN0038853	292	288	7937	0.7550418569254186	1.0	0.9999542691777159	100.0
GOTERM_BP_FAT	GO:0030030~cell projection organization	10	1.6528925619834711	0.925180794914883	FBGN0004606, FBGN0000317, FBGN0032821, FBGN0016076, FBGN0036811, FBGN0001983, FBGN0019809, FBGN0002573, FBGN0003892, FBGN0038853	292	365	7937	0.7446988177894538	1.0	0.9999689123578704	100.0
GOTERM_BP_FAT	GO:0000904~cell morphogenesis involved in differentiation	8	1.322314049586777	0.9331688975450869	FBGN0004606, FBGN0032821, FBGN0036811, FBGN0001983, FBGN0019809, FBGN0002573, FBGN0003892, FBGN0038853	292	303	7937	0.7176635471766354	1.0	0.9999788618067396	100.0
GOTERM_BP_FAT	GO:0048858~cell projection morphogenesis	8	1.322314049586777	0.9531933646922937	FBGN0004606, FBGN0032821, FBGN0036811, FBGN0001983, FBGN0019809, FBGN0002573, FBGN0003892, FBGN0038853	292	320	7937	0.6795376712328767	1.0	0.9999923815998631	100.0
GOTERM_BP_FAT	GO:0032990~cell part morphogenesis	8	1.322314049586777	0.9631113971586086	FBGN0004606, FBGN0032821, FBGN0036811, FBGN0001983, FBGN0019809, FBGN0002573, FBGN0003892, FBGN0038853	292	331	7937	0.6569548483218144	1.0	0.9999965932792019	100.0
GOTERM_BP_FAT	GO:0007409~axonogenesis	4	0.6611570247933884	0.9785730205332436	FBGN0004606, FBGN0032821, FBGN0003892, FBGN0038853	292	198	7937	0.5491213504912135	1.0	0.999999348943312	100.0
Annotation Cluster 44	Enrichment Score: 0.3934372639807447
Category	Term	Count	%	PValue	Genes	List Total	Pop Hits	Pop Total	Fold Enrichment	Bonferroni	Benjamini	FDR
GOTERM_CC_FAT	GO:0005813~centrosome	4	0.6611570247933884	0.2779571729981394	FBGN0011692, FBGN0003124, FBGN0086251, FBGN0000147	170	52	4786	2.1656108597285066	1.0	0.9483132570749291	98.6578051372713
GOTERM_CC_FAT	GO:0005815~microtubule organizing center	4	0.6611570247933884	0.35610496529802477	FBGN0011692, FBGN0003124, FBGN0086251, FBGN0000147	170	60	4786	1.876862745098039	1.0	0.9682031013309563	99.70534820877603
GOTERM_CC_FAT	GO:0015630~microtubule cytoskeleton	8	1.322314049586777	0.6670099198470225	FBGN0011692, FBGN0004381, FBGN0052396, FBGN0003124, FBGN0011225, FBGN0086251, FBGN0000147, FBGN0034816	170	220	4786	1.0237433155080213	1.0	0.9964406146513737	99.99995230390505
Annotation Cluster 45	Enrichment Score: 0.38089743993958053
Category	Term	Count	%	PValue	Genes	List Total	Pop Hits	Pop Total	Fold Enrichment	Bonferroni	Benjamini	FDR
GOTERM_CC_FAT	GO:0005669~transcription factor TFIID complex	3	0.49586776859504134	0.2599228380656775	FBGN0037981, FBGN0031623, FBGN0010287	170	28	4786	3.0163865546218487	1.0	0.9517571820141192	98.13947273108181
GOTERM_CC_FAT	GO:0005667~transcription factor complex	5	0.8264462809917356	0.31246635801051237	FBGN0037981, FBGN0015799, FBGN0038499, FBGN0031623, FBGN0010287	170	80	4786	1.7595588235294117	1.0	0.9552805030223024	99.29809162529088
GOTERM_MF_FAT	GO:0016251~general RNA polymerase II transcription factor activity	6	0.9917355371900827	0.3129579628016068	FBGN0020306, FBGN0037981, FBGN0026573, FBGN0036811, FBGN0031623, FBGN0010287	331	89	7918	1.6126820326555553	1.0	0.9846696041429912	99.55877020804218
GOTERM_CC_FAT	GO:0016591~DNA-directed RNA polymerase II, holoenzyme	4	0.6611570247933884	0.31697859983755644	FBGN0037981, FBGN0053520, FBGN0031623, FBGN0010287	170	56	4786	2.010924369747899	1.0	0.9536538575852517	99.35667905295197
GOTERM_BP_FAT	GO:0006351~transcription, DNA-dependent	7	1.1570247933884297	0.3616646149816838	FBGN0037981, FBGN0038499, FBGN0016076, FBGN0036811, FBGN0053520, FBGN0031623, FBGN0010287	292	133	7937	1.4306056236481615	1.0	0.9871994482946337	99.93444590722034
GOTERM_BP_FAT	GO:0032774~RNA biosynthetic process	7	1.1570247933884297	0.38148143393152495	FBGN0037981, FBGN0038499, FBGN0016076, FBGN0036811, FBGN0053520, FBGN0031623, FBGN0010287	292	136	7937	1.3990481466559224	1.0	0.9895621147058462	99.96083015866374
GOTERM_BP_FAT	GO:0070271~protein complex biogenesis	8	1.322314049586777	0.41391857961754847	FBGN0004574, FBGN0037981, FBGN0038499, FBGN0052396, FBGN0011823, FBGN0031623, FBGN0010287, FBGN0032154	292	167	7937	1.3021081125420393	1.0	0.9914437618758893	99.98374701765398
GOTERM_BP_FAT	GO:0006461~protein complex assembly	8	1.322314049586777	0.41391857961754847	FBGN0004574, FBGN0037981, FBGN0038499, FBGN0052396, FBGN0011823, FBGN0031623, FBGN0010287, FBGN0032154	292	167	7937	1.3021081125420393	1.0	0.9914437618758893	99.98374701765398
GOTERM_BP_FAT	GO:0006366~transcription from RNA polymerase II promoter	5	0.8264462809917356	0.4943681846317205	FBGN0037981, FBGN0036811, FBGN0053520, FBGN0031623, FBGN0010287	292	99	7937	1.3728033762280336	1.0	0.9949127927040674	99.99854170641666
GOTERM_BP_FAT	GO:0006352~transcription initiation	4	0.6611570247933884	0.5044468712962151	FBGN0037981, FBGN0038499, FBGN0031623, FBGN0010287	292	73	7937	1.4893976355789078	1.0	0.9952116117870701	99.99895031393142
GOTERM_BP_FAT	GO:0006367~transcription initiation from RNA polymerase II promoter	3	0.49586776859504134	0.6947739364337816	FBGN0037981, FBGN0031623, FBGN0010287	292	65	7937	1.254531085353003	1.0	0.9988196233214106	99.99999961605408
GOTERM_BP_FAT	GO:0043623~cellular protein complex assembly	3	0.49586776859504134	0.8142323125864438	FBGN0004574, FBGN0052396, FBGN0011823	292	83	7937	0.9824641029872916	1.0	0.9997258799428339	99.99999999988442
Annotation Cluster 46	Enrichment Score: 0.3803228192317582
Category	Term	Count	%	PValue	Genes	List Total	Pop Hits	Pop Total	Fold Enrichment	Bonferroni	Benjamini	FDR
GOTERM_CC_FAT	GO:0005643~nuclear pore	5	0.8264462809917356	0.07290170462438174	FBGN0039004, FBGN0011823, FBGN0024889, FBGN0026207, FBGN0260937	170	45	4786	3.1281045751633987	0.9999999994636224	0.759029037676596	63.28461410053359
GOTERM_CC_FAT	GO:0046930~pore complex	5	0.8264462809917356	0.08790917387149456	FBGN0039004, FBGN0011823, FBGN0024889, FBGN0026207, FBGN0260937	170	48	4786	2.9325980392156863	0.9999999999946205	0.7826786500716345	70.41788876107151
GOTERM_BP_FAT	GO:0051169~nuclear transport	6	0.9917355371900827	0.12363616170683857	FBGN0039004, FBGN0028274, FBGN0011823, FBGN0036640, FBGN0024889, FBGN0026207	292	72	7937	2.2651255707762554	1.0	0.9400786704425305	88.4100535240719
GOTERM_BP_FAT	GO:0006913~nucleocytoplasmic transport	6	0.9917355371900827	0.12363616170683857	FBGN0039004, FBGN0028274, FBGN0011823, FBGN0036640, FBGN0024889, FBGN0026207	292	72	7937	2.2651255707762554	1.0	0.9400786704425305	88.4100535240719
SP_PIR_KEYWORDS	mRNA transport	3	0.49586776859504134	0.1751227515861309	FBGN0036640, FBGN0026207, FBGN0260937	582	17	12980	3.9357186173438445	1.0	0.9386739186583788	91.09831567440874
GOTERM_BP_FAT	GO:0015931~nucleobase, nucleoside, nucleotide and nucleic acid transport	5	0.8264462809917356	0.2383799686122461	FBGN0039004, FBGN0036640, FBGN0003996, FBGN0026207, FBGN0260937	292	68	7937	1.9986402095084606	1.0	0.9710654963676749	98.82813128975178
SP_PIR_KEYWORDS	protein transport	7	1.1570247933884297	0.298348761062113	FBGN0004574, FBGN0028274, FBGN0011823, FBGN0086475, FBGN0260856, FBGN0026207, FBGN0260937	582	101	12980	1.5457112721581439	1.0	0.9162761723896159	98.83429598478466
GOTERM_BP_FAT	GO:0051028~mRNA transport	3	0.49586776859504134	0.32893035060284	FBGN0036640, FBGN0026207, FBGN0260937	292	32	7937	2.5482662671232874	1.0	0.9826517755533389	99.85166316660798
GOTERM_CC_FAT	GO:0005635~nuclear envelope	5	0.8264462809917356	0.36112926027930164	FBGN0039004, FBGN0011823, FBGN0024889, FBGN0026207, FBGN0260937	170	86	4786	1.6367989056087553	1.0	0.9640284115514751	99.73437056285746
GOTERM_BP_FAT	GO:0006606~protein import into nucleus	3	0.49586776859504134	0.38253304821199224	FBGN0011823, FBGN0024889, FBGN0026207	292	36	7937	2.2651255707762554	1.0	0.9893829651888857	99.96190358127168
GOTERM_BP_FAT	GO:0051170~nuclear import	3	0.49586776859504134	0.39565984026363693	FBGN0011823, FBGN0024889, FBGN0026207	292	37	7937	2.2039059607552756	1.0	0.9907214565220193	99.97317773053621
GOTERM_BP_FAT	GO:0050658~RNA transport	4	0.6611570247933884	0.4083747750610889	FBGN0039004, FBGN0036640, FBGN0026207, FBGN0260937	292	63	7937	1.7258099586866709	1.0	0.9912802286374303	99.98104608895196
GOTERM_BP_FAT	GO:0050657~nucleic acid transport	4	0.6611570247933884	0.4083747750610889	FBGN0039004, FBGN0036640, FBGN0026207, FBGN0260937	292	63	7937	1.7258099586866709	1.0	0.9912802286374303	99.98104608895196
GOTERM_BP_FAT	GO:0034504~protein localization in nucleus	3	0.49586776859504134	0.4086577183539789	FBGN0011823, FBGN0024889, FBGN0026207	292	38	7937	2.1459084354722417	1.0	0.9910289248996218	99.98119356650638
GOTERM_BP_FAT	GO:0051236~establishment of RNA localization	4	0.6611570247933884	0.41827764941414236	FBGN0039004, FBGN0036640, FBGN0026207, FBGN0260937	292	64	7937	1.6988441780821917	1.0	0.9914547600020418	99.98561233256898
GOTERM_BP_FAT	GO:0008104~protein localization	16	2.644628099173554	0.46790742532975893	FBGN0051232, FBGN0004574, FBGN0028274, FBGN0011823, FBGN0003124, FBGN0011225, FBGN0260856, FBGN0000147, FBGN0024889, FBGN0026207, FBGN0011202, FBGN0011692, FBGN0041164, FBGN0002973, FBGN0086475, FBGN0260937	292	392	7937	1.109449259155717	1.0	0.9938937816506026	99.99664584501163
COG_ONTOLOGY	Intracellular trafficking and secretion	3	0.49586776859504134	0.492198990930602	FBGN0004574, FBGN0011823, FBGN0024889	66	31	1237	1.813782991202346	0.9999996648352707	0.9492948978500055	99.50265572940148
GOTERM_BP_FAT	GO:0046907~intracellular transport	12	1.9834710743801653	0.6020114322837284	FBGN0039004, FBGN0051232, FBGN0028274, FBGN0000317, FBGN0004381, FBGN0011823, FBGN0036640, FBGN0011225, FBGN0260856, FBGN0024889, FBGN0026207, FBGN0023527	292	313	7937	1.042102499015274	1.0	0.9973519331503797	99.99997074523034
GOTERM_CC_FAT	GO:0012505~endomembrane system	8	1.322314049586777	0.6575380313025936	FBGN0039004, FBGN0004574, FBGN0011823, FBGN0003089, FBGN0024889, FBGN0026207, FBGN0260937, FBGN0023527	170	218	4786	1.0331354560172694	1.0	0.9966596924089167	99.99993086119045
GOTERM_BP_FAT	GO:0006403~RNA localization	5	0.8264462809917356	0.6784038984482169	FBGN0039004, FBGN0003480, FBGN0036640, FBGN0026207, FBGN0260937	292	125	7937	1.0872602739726025	1.0	0.9987422372507521	99.99999909891353
GOTERM_BP_FAT	GO:0017038~protein import	3	0.49586776859504134	0.7331713440960619	FBGN0011823, FBGN0024889, FBGN0026207	292	70	7937	1.1649217221135029	1.0	0.9992008880201876	99.99999995726138
GOTERM_BP_FAT	GO:0015031~protein transport	9	1.487603305785124	0.8064666554952509	FBGN0051232, FBGN0004574, FBGN0028274, FBGN0011823, FBGN0086475, FBGN0260856, FBGN0024889, FBGN0026207, FBGN0260937	292	278	7937	0.8799768404454519	1.0	0.9996849534630079	99.99999999977443
GOTERM_BP_FAT	GO:0045184~establishment of protein localization	9	1.487603305785124	0.8274430875480298	FBGN0051232, FBGN0004574, FBGN0028274, FBGN0011823, FBGN0086475, FBGN0260856, FBGN0024889, FBGN0026207, FBGN0260937	292	285	7937	0.8583633741888969	1.0	0.9997760349997977	99.99999999996535
SP_PIR_KEYWORDS	transport	18	2.975206611570248	0.8378765620525608	FBGN0004574, FBGN0031937, FBGN0028274, FBGN0034247, FBGN0011823, FBGN0037212, FBGN0036640, FBGN0260856, FBGN0003996, FBGN0026207, FBGN0250820, FBGN0035078, FBGN0250757, FBGN0086475, FBGN0033644, FBGN0260937, FBGN0037402, FBGN0039678	582	465	12980	0.8633189225141338	1.0	0.9965936625680035	99.99999998819426
GOTERM_BP_FAT	GO:0033365~protein localization in organelle	3	0.49586776859504134	0.8524786310102156	FBGN0011823, FBGN0024889, FBGN0026207	292	91	7937	0.8960936323950022	1.0	0.9998442112263123	99.99999999999733
GOTERM_BP_FAT	GO:0006886~intracellular protein transport	5	0.8264462809917356	0.8868586084837536	FBGN0051232, FBGN0011823, FBGN0260856, FBGN0024889, FBGN0026207	292	174	7937	0.7810777830262949	1.0	0.9999351194894613	99.99999999999997
GOTERM_BP_FAT	GO:0034613~cellular protein localization	5	0.8264462809917356	0.8994120369464844	FBGN0051232, FBGN0011823, FBGN0260856, FBGN0024889, FBGN0026207	292	179	7937	0.7592599678579628	1.0	0.9999478562188412	100.0
GOTERM_BP_FAT	GO:0006605~protein targeting	3	0.49586776859504134	0.9136860772727509	FBGN0011823, FBGN0024889, FBGN0026207	292	109	7937	0.7481148674123413	1.0	0.9999609293236684	100.0
GOTERM_BP_FAT	GO:0070727~cellular macromolecule localization	6	0.9917355371900827	0.9489006719494809	FBGN0051232, FBGN0003480, FBGN0011823, FBGN0260856, FBGN0024889, FBGN0026207	292	244	7937	0.6683977094093869	1.0	0.9999896773128997	100.0
Annotation Cluster 47	Enrichment Score: 0.35236060920832724
Category	Term	Count	%	PValue	Genes	List Total	Pop Hits	Pop Total	Fold Enrichment	Bonferroni	Benjamini	FDR
GOTERM_MF_FAT	GO:0008238~exopeptidase activity	7	1.1570247933884297	0.2802177468376447	FBGN0051427, FBGN0259149, FBGN0030778, FBGN0052379, FBGN0032143, FBGN0036186, FBGN0000455	331	106	7918	1.5797184062019038	1.0	0.9800612820465028	99.13546886804941
SP_PIR_KEYWORDS	Aminopeptidase	3	0.49586776859504134	0.5535348805244118	FBGN0051427, FBGN0036186, FBGN0000455	582	41	12980	1.6318833291425698	1.0	0.9645905005733524	99.99602122615451
GOTERM_MF_FAT	GO:0004177~aminopeptidase activity	3	0.49586776859504134	0.5652981223065181	FBGN0051427, FBGN0036186, FBGN0000455	331	45	7918	1.5947633434038269	1.0	0.9977424915992191	99.99940784476907
Annotation Cluster 48	Enrichment Score: 0.3477469497552499
Category	Term	Count	%	PValue	Genes	List Total	Pop Hits	Pop Total	Fold Enrichment	Bonferroni	Benjamini	FDR
GOTERM_CC_FAT	GO:0022626~cytosolic ribosome	6	0.9917355371900827	0.22422190495213107	FBGN0034822, FBGN0037351, FBGN0064225, FBGN0002593, FBGN0033912, FBGN0015521	170	92	4786	1.8360613810741688	1.0	0.9294706995001876	96.52888300289322
SP_PIR_KEYWORDS	ribonucleoprotein	9	1.487603305785124	0.23310407280082193	FBGN0259937, FBGN0004237, FBGN0034822, FBGN0037351, FBGN0064225, FBGN0002593, FBGN0029148, FBGN0033912, FBGN0034001	582	131	12980	1.5322263319430236	1.0	0.8940594276033034	96.43738541118361
GOTERM_CC_FAT	GO:0030529~ribonucleoprotein complex	17	2.809917355371901	0.26187981154773476	FBGN0004237, FBGN0034986, FBGN0035162, FBGN0064225, FBGN0036734, FBGN0038146, FBGN0032051, FBGN0029148, FBGN0034001, FBGN0259937, FBGN0032340, FBGN0034822, FBGN0037351, FBGN0014366, FBGN0002593, FBGN0033912, FBGN0015521	170	379	4786	1.2627968337730873	1.0	0.9478025153807434	98.20355174765997
KEGG_PATHWAY	dme03010:Ribosome	6	0.9917355371900827	0.27284236901490444	FBGN0034822, FBGN0037351, FBGN0064225, FBGN0002593, FBGN0033912, FBGN0015521	83	88	2054	1.6872946330777656	0.999999999958107	0.9974558915875703	96.4699086512068
GOTERM_CC_FAT	GO:0044445~cytosolic part	7	1.1570247933884297	0.29151522573151667	FBGN0034822, FBGN0037351, FBGN0064225, FBGN0002593, FBGN0033912, FBGN0015521, FBGN0037893	170	127	4786	1.5517369152385363	1.0	0.952022488267384	98.95565536329639
GOTERM_CC_FAT	GO:0022625~cytosolic large ribosomal subunit	4	0.6611570247933884	0.30719691123520315	FBGN0034822, FBGN0037351, FBGN0064225, FBGN0002593	170	55	4786	2.0474866310160427	1.0	0.956555138078729	99.22344527037284
GOTERM_CC_FAT	GO:0033279~ribosomal subunit	8	1.322314049586777	0.358838066505192	FBGN0034986, FBGN0034822, FBGN0037351, FBGN0064225, FBGN0002593, FBGN0033912, FBGN0034001, FBGN0015521	170	164	4786	1.3733142037302726	1.0	0.9662105535946773	99.7214802511459
GOTERM_CC_FAT	GO:0005840~ribosome	8	1.322314049586777	0.4874200665469254	FBGN0034986, FBGN0034822, FBGN0037351, FBGN0064225, FBGN0002593, FBGN0033912, FBGN0034001, FBGN0015521	170	186	4786	1.2108791903858316	1.0	0.9818628267211923	99.98560702331962
GOTERM_CC_FAT	GO:0015934~large ribosomal subunit	5	0.8264462809917356	0.4887733132490946	FBGN0034822, FBGN0037351, FBGN0064225, FBGN0002593, FBGN0034001	170	102	4786	1.3800461361014995	1.0	0.9805864745417925	99.98610195928526
SP_PIR_KEYWORDS	ribosomal protein	8	1.322314049586777	0.5587893654665184	FBGN0034986, FBGN0034822, FBGN0037351, FBGN0064225, FBGN0002593, FBGN0033912, FBGN0034001, FBGN0015521	582	157	12980	1.1364283056449318	1.0	0.9639203226422058	99.99657115389837
GOTERM_MF_FAT	GO:0003735~structural constituent of ribosome	8	1.322314049586777	0.6170467040276466	FBGN0034986, FBGN0034822, FBGN0037351, FBGN0064225, FBGN0002593, FBGN0033912, FBGN0034001, FBGN0015521	331	178	7918	1.0751213551037033	1.0	0.9984450402469254	99.99990513378313
GOTERM_CC_FAT	GO:0015935~small ribosomal subunit	3	0.49586776859504134	0.691605449455729	FBGN0034986, FBGN0033912, FBGN0015521	170	67	4786	1.2605794556628622	1.0	0.9963850425677274	99.9999827269411
GOTERM_MF_FAT	GO:0005198~structural molecule activity	15	2.479338842975207	0.9130389485308904	FBGN0034986, FBGN0064225, FBGN0002577, FBGN0034001, FBGN0011742, FBGN0034822, FBGN0037351, FBGN0052396, FBGN0002593, FBGN0039480, FBGN0004511, FBGN0033731, FBGN0000075, FBGN0033912, FBGN0015521	331	456	7918	0.7868898076005724	1.0	0.9999895829255917	99.99999999999996
GOTERM_BP_FAT	GO:0006412~translation	12	1.9834710743801653	0.9862891051395709	FBGN0034986, FBGN0032486, FBGN0034822, FBGN0037351, FBGN0064225, FBGN0038499, FBGN0002593, FBGN0033912, FBGN0034627, FBGN0034001, FBGN0051957, FBGN0015521	292	520	7937	0.6272655426765015	1.0	0.9999998511531197	100.0
GOTERM_CC_FAT	GO:0005829~cytosol	9	1.487603305785124	0.990030151629414	FBGN0004574, FBGN0015778, FBGN0034822, FBGN0037351, FBGN0064225, FBGN0002593, FBGN0033912, FBGN0015521, FBGN0037893	170	437	4786	0.5798088571813165	1.0	0.9999997261201131	100.0
Annotation Cluster 49	Enrichment Score: 0.342984961342956
Category	Term	Count	%	PValue	Genes	List Total	Pop Hits	Pop Total	Fold Enrichment	Bonferroni	Benjamini	FDR
GOTERM_BP_FAT	GO:0031047~gene silencing by RNA	4	0.6611570247933884	0.2275503231987427	FBGN0033062, FBGN0041164, FBGN0026722, FBGN0002652	292	45	7937	2.416133942161339	1.0	0.9708652135403059	98.5242692630295
GOTERM_BP_FAT	GO:0016458~gene silencing	8	1.322314049586777	0.3413612225178998	FBGN0020306, FBGN0029755, FBGN0033062, FBGN0022772, FBGN0041164, FBGN0026722, FBGN0002652, FBGN0022238	292	155	7937	1.4029164825452938	1.0	0.9851745194653723	99.89069229512296
GOTERM_BP_FAT	GO:0035194~posttranscriptional gene silencing by RNA	3	0.49586776859504134	0.4342347144859079	FBGN0033062, FBGN0041164, FBGN0026722	292	40	7937	2.03861301369863	1.0	0.9913493221805723	99.99086429094952
GOTERM_BP_FAT	GO:0016441~posttranscriptional gene silencing	3	0.49586776859504134	0.4342347144859079	FBGN0033062, FBGN0041164, FBGN0026722	292	40	7937	2.03861301369863	1.0	0.9913493221805723	99.99086429094952
GOTERM_BP_FAT	GO:0010608~posttranscriptional regulation of gene expression	5	0.8264462809917356	0.6844664734594453	FBGN0033062, FBGN0041164, FBGN0026722, FBGN0003480, FBGN0034627	292	126	7937	1.0786312241791693	1.0	0.9987684885937492	99.99999933960906
GOTERM_BP_FAT	GO:0040029~regulation of gene expression, epigenetic	5	0.8264462809917356	0.8729660017492844	FBGN0033062, FBGN0022772, FBGN0041164, FBGN0026722, FBGN0022238	292	169	7937	0.804186593175002	1.0	0.999904500834387	99.99999999999977
Annotation Cluster 50	Enrichment Score: 0.32159384674032276
Category	Term	Count	%	PValue	Genes	List Total	Pop Hits	Pop Total	Fold Enrichment	Bonferroni	Benjamini	FDR
SP_PIR_KEYWORDS	ATP	5	0.8264462809917356	0.36275840540019993	FBGN0004381, FBGN0003366, FBGN0003124, FBGN0011225, FBGN0003996	582	68	12980	1.6398827572266022	1.0	0.9374577065853493	99.65232330388275
SP_PIR_KEYWORDS	nucleotide binding	3	0.49586776859504134	0.5400773733832372	FBGN0004381, FBGN0011225, FBGN0003996	582	40	12980	1.6726804123711339	1.0	0.9675351612459943	99.99422174280545
SP_PIR_KEYWORDS	P-loop	3	0.49586776859504134	0.5535348805244118	FBGN0004381, FBGN0011225, FBGN0003996	582	41	12980	1.6318833291425698	1.0	0.9645905005733524	99.99602122615451
Annotation Cluster 51	Enrichment Score: 0.30811086116986053
Category	Term	Count	%	PValue	Genes	List Total	Pop Hits	Pop Total	Fold Enrichment	Bonferroni	Benjamini	FDR
GOTERM_BP_FAT	GO:0030705~cytoskeleton-dependent intracellular transport	3	0.49586776859504134	0.2329006014808428	FBGN0000317, FBGN0004381, FBGN0011225	292	25	7937	3.261780821917808	1.0	0.9703962450050814	98.68260357569395
SP_PIR_KEYWORDS	motor protein	4	0.6611570247933884	0.4012264856139829	FBGN0011692, FBGN0000317, FBGN0004381, FBGN0011225	582	51	12980	1.749208274375042	1.0	0.9400272220968526	99.84099464542766
GOTERM_MF_FAT	GO:0003774~motor activity	5	0.8264462809917356	0.502797484894362	FBGN0011692, FBGN0040477, FBGN0000317, FBGN0004381, FBGN0011225	331	88	7918	1.3591733040373524	1.0	0.9959297950277713	99.99587538920369
GOTERM_CC_FAT	GO:0015630~microtubule cytoskeleton	8	1.322314049586777	0.6670099198470225	FBGN0011692, FBGN0004381, FBGN0052396, FBGN0003124, FBGN0011225, FBGN0086251, FBGN0000147, FBGN0034816	170	220	4786	1.0237433155080213	1.0	0.9964406146513737	99.99995230390505
GOTERM_CC_FAT	GO:0005875~microtubule associated complex	3	0.49586776859504134	0.9190943594566632	FBGN0011692, FBGN0004381, FBGN0011225	170	115	4786	0.7344245524296675	1.0	0.9998421849501059	99.99999999999964
Annotation Cluster 52	Enrichment Score: 0.30347603757142566
Category	Term	Count	%	PValue	Genes	List Total	Pop Hits	Pop Total	Fold Enrichment	Bonferroni	Benjamini	FDR
GOTERM_MF_FAT	GO:0003678~DNA helicase activity	5	0.8264462809917356	0.08364669655145221	FBGN0041164, FBGN0024332, FBGN0040078, FBGN0023395, FBGN0032154	331	40	7918	2.9901812688821754	1.0	0.8209674757857703	71.69460636132314
GOTERM_MF_FAT	GO:0004386~helicase activity	7	1.1570247933884297	0.3020750479139527	FBGN0020306, FBGN0041164, FBGN0001330, FBGN0024332, FBGN0040078, FBGN0023395, FBGN0032154	331	109	7918	1.536239917957815	1.0	0.9832933110443388	99.44629128942309
UP_SEQ_FEATURE	domain:Helicase C-terminal	3	0.49586776859504134	0.41268598519375466	FBGN0020306, FBGN0001330, FBGN0023395	140	30	2975	2.125	1.0	0.9999998449165873	99.93740055907146
UP_SEQ_FEATURE	domain:Helicase ATP-binding	3	0.49586776859504134	0.41268598519375466	FBGN0020306, FBGN0001330, FBGN0023395	140	30	2975	2.125	1.0	0.9999998449165873	99.93740055907146
SP_PIR_KEYWORDS	helicase	5	0.8264462809917356	0.4542828234049934	FBGN0020306, FBGN0041164, FBGN0001330, FBGN0040078, FBGN0023395	582	77	12980	1.4482081492390773	1.0	0.9501495635146767	99.95044071538938
SMART	SM00487:DEXDc	3	0.49586776859504134	0.8492984786767064	FBGN0020306, FBGN0001330, FBGN0023395	213	75	4824	0.9059154929577464	1.0	0.9999985390504491	99.99999998101184
SMART	SM00490:HELICc	3	0.49586776859504134	0.8545075061954346	FBGN0020306, FBGN0001330, FBGN0023395	213	76	4824	0.893995552260934	1.0	0.9999978162255267	99.99999998747492
INTERPRO	IPR014021:Helicase, superfamily 1 and 2, ATP-binding	3	0.49586776859504134	0.8581778494120953	FBGN0020306, FBGN0001330, FBGN0023395	473	73	10196	0.885864056300501	1.0	0.9999999998963401	99.9999999999854
INTERPRO	IPR014001:DEAD-like helicase, N-terminal	3	0.49586776859504134	0.8683152282964102	FBGN0020306, FBGN0001330, FBGN0023395	473	75	10196	0.8622410147991543	1.0	0.9999999999076364	99.99999999999525
INTERPRO	IPR001650:DNA/RNA helicase, C-terminal	3	0.49586776859504134	0.873130729594742	FBGN0020306, FBGN0001330, FBGN0023395	473	76	10196	0.8508957382886391	1.0	0.9999999998753945	99.99999999999729
Annotation Cluster 53	Enrichment Score: 0.287859081988227
Category	Term	Count	%	PValue	Genes	List Total	Pop Hits	Pop Total	Fold Enrichment	Bonferroni	Benjamini	FDR
GOTERM_BP_FAT	GO:0042325~regulation of phosphorylation	4	0.6611570247933884	0.4281260314468124	FBGN0052484, FBGN0020224, FBGN0010382, FBGN0260750	292	65	7937	1.6727081138040039	1.0	0.9916308295379692	99.98911314878085
GOTERM_BP_FAT	GO:0019220~regulation of phosphate metabolic process	4	0.6611570247933884	0.49518108198752675	FBGN0052484, FBGN0020224, FBGN0010382, FBGN0260750	292	72	7937	1.5100837138508372	1.0	0.9948159251317458	99.99857952180005
GOTERM_BP_FAT	GO:0051174~regulation of phosphorus metabolic process	4	0.6611570247933884	0.49518108198752675	FBGN0052484, FBGN0020224, FBGN0010382, FBGN0260750	292	72	7937	1.5100837138508372	1.0	0.9948159251317458	99.99857952180005
GOTERM_BP_FAT	GO:0051338~regulation of transferase activity	3	0.49586776859504134	0.5630953331828563	FBGN0052484, FBGN0020224, FBGN0260750	292	51	7937	1.5989121676067686	1.0	0.9966536871833676	99.99986578748828
GOTERM_BP_FAT	GO:0045859~regulation of protein kinase activity	3	0.49586776859504134	0.5630953331828563	FBGN0052484, FBGN0020224, FBGN0260750	292	51	7937	1.5989121676067686	1.0	0.9966536871833676	99.99986578748828
GOTERM_BP_FAT	GO:0043549~regulation of kinase activity	3	0.49586776859504134	0.5630953331828563	FBGN0052484, FBGN0020224, FBGN0260750	292	51	7937	1.5989121676067686	1.0	0.9966536871833676	99.99986578748828
Annotation Cluster 54	Enrichment Score: 0.28484381453695257
Category	Term	Count	%	PValue	Genes	List Total	Pop Hits	Pop Total	Fold Enrichment	Bonferroni	Benjamini	FDR
GOTERM_CC_FAT	GO:0044430~cytoskeletal part	12	1.9834710743801653	0.4344137224745704	FBGN0011692, FBGN0039152, FBGN0011742, FBGN0000317, FBGN0004381, FBGN0052396, FBGN0003124, FBGN0011225, FBGN0086251, FBGN0000147, FBGN0034816, FBGN0011202	170	287	4786	1.1771264603402336	1.0	0.9761848668284844	99.94705091843875
GOTERM_CC_FAT	GO:0005856~cytoskeleton	14	2.3140495867768593	0.47139401848587503	FBGN0039152, FBGN0000317, FBGN0011823, FBGN0003124, FBGN0011225, FBGN0000147, FBGN0038853, FBGN0011202, FBGN0011692, FBGN0011742, FBGN0004381, FBGN0052396, FBGN0086251, FBGN0034816	170	351	4786	1.1229093346740406	1.0	0.9815939332914018	99.97836614588019
GOTERM_BP_FAT	GO:0007017~microtubule-based process	16	2.644628099173554	0.5311349084489124	FBGN0030500, FBGN0035162, FBGN0003124, FBGN0011225, FBGN0000147, FBGN0035725, FBGN0030067, FBGN0011202, FBGN0011692, FBGN0041164, FBGN0040477, FBGN0004381, FBGN0014366, FBGN0052396, FBGN0034816, FBGN0031886	292	406	7937	1.0711923881503473	1.0	0.995934399730331	99.99957492367747
GOTERM_CC_FAT	GO:0015630~microtubule cytoskeleton	8	1.322314049586777	0.6670099198470225	FBGN0011692, FBGN0004381, FBGN0052396, FBGN0003124, FBGN0011225, FBGN0086251, FBGN0000147, FBGN0034816	170	220	4786	1.0237433155080213	1.0	0.9964406146513737	99.99995230390505
Annotation Cluster 55	Enrichment Score: 0.2712675245262435
Category	Term	Count	%	PValue	Genes	List Total	Pop Hits	Pop Total	Fold Enrichment	Bonferroni	Benjamini	FDR
GOTERM_BP_FAT	GO:0042067~establishment of ommatidial polarity	4	0.6611570247933884	0.2373601338482578	FBGN0086364, FBGN0015778, FBGN0000658, FBGN0003651	292	46	7937	2.3636092912447886	1.0	0.9715873420547763	98.8022432677446
GOTERM_BP_FAT	GO:0007163~establishment or maintenance of cell polarity	6	0.9917355371900827	0.37035442905209454	FBGN0086364, FBGN0015778, FBGN0000658, FBGN0000147, FBGN0020224, FBGN0003651	292	109	7937	1.4962297348246827	1.0	0.9880293331590627	99.9475922226727
GOTERM_BP_FAT	GO:0001736~establishment of planar polarity	4	0.6611570247933884	0.38842517354653444	FBGN0086364, FBGN0015778, FBGN0000658, FBGN0003651	292	61	7937	1.782393891758365	1.0	0.9899716446091471	99.96742478139195
GOTERM_BP_FAT	GO:0007164~establishment of tissue polarity	4	0.6611570247933884	0.3984222535098794	FBGN0086364, FBGN0015778, FBGN0000658, FBGN0003651	292	62	7937	1.7536456031816172	1.0	0.9901821122364773	99.97511111833636
GOTERM_BP_FAT	GO:0001738~morphogenesis of a polarized epithelium	4	0.6611570247933884	0.4763974930336144	FBGN0086364, FBGN0015778, FBGN0000658, FBGN0003651	292	70	7937	1.553228962818004	1.0	0.994282772348231	99.99742061821651
GOTERM_BP_FAT	GO:0048592~eye morphogenesis	11	1.8181818181818181	0.5280617807834285	FBGN0259210, FBGN0086364, FBGN0015778, FBGN0000414, FBGN0000658, FBGN0003366, FBGN0037218, FBGN0002573, FBGN0003892, FBGN0003256, FBGN0003651	292	269	7937	1.1115114324998725	1.0	0.9962366983973048	99.99952706983942
GOTERM_BP_FAT	GO:0001745~compound eye morphogenesis	10	1.6528925619834711	0.5712046633022214	FBGN0259210, FBGN0086364, FBGN0015778, FBGN0000414, FBGN0000658, FBGN0003366, FBGN0037218, FBGN0002573, FBGN0003256, FBGN0003651	292	250	7937	1.0872602739726025	1.0	0.9966808843729574	99.99990116104718
GOTERM_BP_FAT	GO:0002009~morphogenesis of an epithelium	9	1.487603305785124	0.586824165489847	FBGN0086364, FBGN0015778, FBGN0001321, FBGN0000658, FBGN0015286, FBGN0011225, FBGN0020224, FBGN0003651, FBGN0026207	292	225	7937	1.0872602739726027	1.0	0.9970830325538615	99.99994607621521
GOTERM_BP_FAT	GO:0060429~epithelium development	9	1.487603305785124	0.6361563197537701	FBGN0086364, FBGN0015778, FBGN0001321, FBGN0000658, FBGN0015286, FBGN0011225, FBGN0020224, FBGN0003651, FBGN0026207	292	235	7937	1.0409938793354705	1.0	0.9981518067681907	99.99999323793615
GOTERM_BP_FAT	GO:0048729~tissue morphogenesis	9	1.487603305785124	0.6908134799605492	FBGN0086364, FBGN0015778, FBGN0001321, FBGN0000658, FBGN0015286, FBGN0011225, FBGN0020224, FBGN0003651, FBGN0026207	292	247	7937	0.9904192779102655	1.0	0.9988023980391352	99.99999952608948
GOTERM_BP_FAT	GO:0001654~eye development	11	1.8181818181818181	0.7829317786951882	FBGN0259210, FBGN0086364, FBGN0015778, FBGN0000414, FBGN0000658, FBGN0003366, FBGN0037218, FBGN0002573, FBGN0003892, FBGN0003256, FBGN0003651	292	332	7937	0.9005920944050173	1.0	0.999587579664702	99.99999999853063
GOTERM_BP_FAT	GO:0048749~compound eye development	10	1.6528925619834711	0.8032551050277836	FBGN0259210, FBGN0086364, FBGN0015778, FBGN0000414, FBGN0000658, FBGN0003366, FBGN0037218, FBGN0002573, FBGN0003256, FBGN0003651	292	308	7937	0.882516456146593	1.0	0.9996686134216642	99.99999999970488
GOTERM_BP_FAT	GO:0016331~morphogenesis of embryonic epithelium	3	0.49586776859504134	0.9384041111967025	FBGN0001321, FBGN0015286, FBGN0011225	292	120	7937	0.6795376712328767	1.0	0.9999830995066868	100.0
Annotation Cluster 56	Enrichment Score: 0.25694221267085077
Category	Term	Count	%	PValue	Genes	List Total	Pop Hits	Pop Total	Fold Enrichment	Bonferroni	Benjamini	FDR
GOTERM_BP_FAT	GO:0006865~amino acid transport	3	0.49586776859504134	0.4342347144859079	FBGN0039844, FBGN0035300, FBGN0036279	292	40	7937	2.03861301369863	1.0	0.9913493221805723	99.99086429094952
GOTERM_BP_FAT	GO:0015837~amine transport	3	0.49586776859504134	0.4592074299150389	FBGN0039844, FBGN0035300, FBGN0036279	292	42	7937	1.941536203522505	1.0	0.9934603693749097	99.99562882374389
GOTERM_BP_FAT	GO:0015849~organic acid transport	3	0.49586776859504134	0.5841613260052736	FBGN0039844, FBGN0035300, FBGN0036279	292	53	7937	1.5385758593951926	1.0	0.9970452777670096	99.9999401122048
GOTERM_BP_FAT	GO:0046942~carboxylic acid transport	3	0.49586776859504134	0.5841613260052736	FBGN0039844, FBGN0035300, FBGN0036279	292	53	7937	1.5385758593951926	1.0	0.9970452777670096	99.9999401122048
GOTERM_MF_FAT	GO:0015171~amino acid transmembrane transporter activity	3	0.49586776859504134	0.6006993745992357	FBGN0039844, FBGN0035300, FBGN0036279	331	48	7918	1.4950906344410877	1.0	0.9984017736417207	99.99982645545961
GOTERM_MF_FAT	GO:0005275~amine transmembrane transporter activity	3	0.49586776859504134	0.7028950668207252	FBGN0039844, FBGN0035300, FBGN0036279	331	58	7918	1.2373163871236588	1.0	0.9993872827362081	99.99999757687829
Annotation Cluster 57	Enrichment Score: 0.2468608198715438
Category	Term	Count	%	PValue	Genes	List Total	Pop Hits	Pop Total	Fold Enrichment	Bonferroni	Benjamini	FDR
GOTERM_CC_FAT	GO:0005887~integral to plasma membrane	9	1.487603305785124	0.3998397681927226	FBGN0031937, FBGN0014033, FBGN0037212, FBGN0004841, FBGN0003892, FBGN0035091, FBGN0003996, FBGN0035976, FBGN0039709	170	198	4786	1.2796791443850268	1.0	0.9701522852588452	99.88386827832805
GOTERM_CC_FAT	GO:0031226~intrinsic to plasma membrane	9	1.487603305785124	0.4162531189297818	FBGN0031937, FBGN0014033, FBGN0037212, FBGN0004841, FBGN0003892, FBGN0035091, FBGN0003996, FBGN0035976, FBGN0039709	170	201	4786	1.260579455662862	1.0	0.9730620221632124	99.91954668796103
GOTERM_CC_FAT	GO:0044459~plasma membrane part	14	2.3140495867768593	0.6840435363674888	FBGN0031937, FBGN0015286, FBGN0037212, FBGN0004841, FBGN0035091, FBGN0026207, FBGN0003996, FBGN0011202, FBGN0014033, FBGN0003892, FBGN0003256, FBGN0035976, FBGN0261263, FBGN0039709	170	405	4786	0.9731880900508351	1.0	0.9963089225904344	99.99997619717821
GOTERM_CC_FAT	GO:0005886~plasma membrane	23	3.8016528925619832	0.9041271052147044	FBGN0031937, FBGN0015286, FBGN0002781, FBGN0037212, FBGN0052255, FBGN0004841, FBGN0035091, FBGN0003996, FBGN0026207, FBGN0011202, FBGN0014033, FBGN0052475, FBGN0035486, FBGN0003366, FBGN0000658, FBGN0045477, FBGN0033068, FBGN0004511, FBGN0003892, FBGN0003256, FBGN0035976, FBGN0261263, FBGN0039709	170	781	4786	0.82908789636213	1.0	0.9997682387370049	99.99999999999667
Annotation Cluster 58	Enrichment Score: 0.24638255694465547
Category	Term	Count	%	PValue	Genes	List Total	Pop Hits	Pop Total	Fold Enrichment	Bonferroni	Benjamini	FDR
SMART	SM00320:WD40	10	1.6528925619834711	0.43900880387207863	FBGN0037980, FBGN0052707, FBGN0024509, FBGN0035268, FBGN0032340, FBGN0039301, FBGN0039451, FBGN0038146, FBGN0036973, FBGN0023527	213	187	4824	1.2111169691948482	1.0	0.9981893789021818	99.8927091270383
SP_PIR_KEYWORDS	wd repeat	9	1.487603305785124	0.46695150933307117	FBGN0037980, FBGN0024509, FBGN0035268, FBGN0032340, FBGN0039301, FBGN0039451, FBGN0038146, FBGN0036973, FBGN0023527	582	166	12980	1.2091665631598558	1.0	0.9451216564281736	99.9631060147796
INTERPRO	IPR001680:WD40 repeat	10	1.6528925619834711	0.5012429061019454	FBGN0037980, FBGN0052707, FBGN0024509, FBGN0035268, FBGN0032340, FBGN0039301, FBGN0039451, FBGN0038146, FBGN0036973, FBGN0023527	473	187	10196	1.152728629410634	1.0	0.9999962233295547	99.99731775343828
INTERPRO	IPR019782:WD40 repeat 2	8	1.322314049586777	0.5026091855434913	FBGN0037980, FBGN0024509, FBGN0035268, FBGN0039301, FBGN0039451, FBGN0038146, FBGN0036973, FBGN0023527	473	144	10196	1.1975569649988256	1.0	0.9999951189640727	99.9974268107523
INTERPRO	IPR017986:WD40 repeat, region	8	1.322314049586777	0.5462888886892894	FBGN0037980, FBGN0024509, FBGN0035268, FBGN0039301, FBGN0039451, FBGN0038146, FBGN0036973, FBGN0023527	473	150	10196	1.1496546863988724	1.0	0.9999974923663244	99.99935962738986
INTERPRO	IPR015943:WD40/YVTN repeat-like	10	1.6528925619834711	0.5523917250287703	FBGN0039004, FBGN0037980, FBGN0024509, FBGN0035268, FBGN0032340, FBGN0039301, FBGN0039451, FBGN0038146, FBGN0036973, FBGN0023527	473	195	10196	1.1054371984604543	1.0	0.9999973091756567	99.99947827987683
INTERPRO	IPR019781:WD40 repeat, subgroup	7	1.1570247933884297	0.7236601822411741	FBGN0024509, FBGN0035268, FBGN0039301, FBGN0039451, FBGN0038146, FBGN0036973, FBGN0023527	473	154	10196	0.979819334999039	1.0	0.9999999728893584	99.99999964681811
INTERPRO	IPR019775:WD40 repeat, conserved site	4	0.6611570247933884	0.9477889958349238	FBGN0032340, FBGN0039451, FBGN0038146, FBGN0036973	473	132	10196	0.6532128899993593	1.0	0.999999999999638	100.0
Annotation Cluster 59	Enrichment Score: 0.24544010897603083
Category	Term	Count	%	PValue	Genes	List Total	Pop Hits	Pop Total	Fold Enrichment	Bonferroni	Benjamini	FDR
GOTERM_BP_FAT	GO:0008293~torso signaling pathway	3	0.49586776859504134	0.34247371906417523	FBGN0001321, FBGN0003366, FBGN0003256	292	33	7937	2.4710460772104605	1.0	0.9849432759265565	99.8936684413898
GOTERM_BP_FAT	GO:0007169~transmembrane receptor protein tyrosine kinase signaling pathway	6	0.9917355371900827	0.37035442905209454	FBGN0000414, FBGN0001321, FBGN0003366, FBGN0020224, FBGN0003256, FBGN0044048	292	109	7937	1.4962297348246827	1.0	0.9880293331590627	99.9475922226727
GOTERM_BP_FAT	GO:0003002~regionalization	19	3.1404958677685952	0.39709139288814704	FBGN0000061, FBGN0001321, FBGN0003480, FBGN0002577, FBGN0020224, FBGN0041164, FBGN0002973, FBGN0002985, FBGN0086364, FBGN0024509, FBGN0003366, FBGN0000658, FBGN0003089, FBGN0002573, FBGN0003892, FBGN0000233, FBGN0003256, FBGN0003292, FBGN0039709	292	454	7937	1.1375520487598816	1.0	0.9906159275663151	99.97419660266206
GOTERM_BP_FAT	GO:0007389~pattern specification process	20	3.3057851239669422	0.3971927219710201	FBGN0000061, FBGN0001321, FBGN0003480, FBGN0002577, FBGN0020224, FBGN0041164, FBGN0002973, FBGN0002985, FBGN0086364, FBGN0024509, FBGN0015778, FBGN0003366, FBGN0000658, FBGN0003089, FBGN0002573, FBGN0003892, FBGN0000233, FBGN0003256, FBGN0003292, FBGN0039709	292	480	7937	1.132562785388128	1.0	0.9903171881845724	99.97426732648907
GOTERM_BP_FAT	GO:0007167~enzyme linked receptor protein signaling pathway	7	1.1570247933884297	0.44082148698815854	FBGN0051232, FBGN0000414, FBGN0001321, FBGN0003366, FBGN0020224, FBGN0003256, FBGN0044048	292	145	7937	1.3122106754841758	1.0	0.9919081904098969	99.99245438340898
GOTERM_BP_FAT	GO:0009880~embryonic pattern specification	10	1.6528925619834711	0.47423018857915306	FBGN0041164, FBGN0002985, FBGN0086364, FBGN0001321, FBGN0003366, FBGN0003089, FBGN0003892, FBGN0000233, FBGN0003256, FBGN0003292	292	231	7937	1.1766886081954575	1.0	0.9942753656592263	99.99724063533
GOTERM_BP_FAT	GO:0007350~blastoderm segmentation	9	1.487603305785124	0.5505137326856975	FBGN0041164, FBGN0002985, FBGN0086364, FBGN0001321, FBGN0003366, FBGN0003892, FBGN0000233, FBGN0003256, FBGN0003292	292	218	7937	1.122172301118512	1.0	0.9962770936636214	99.99978663254495
GOTERM_BP_FAT	GO:0009952~anterior/posterior pattern formation	7	1.1570247933884297	0.5965431822768212	FBGN0041164, FBGN0001321, FBGN0003480, FBGN0003366, FBGN0003892, FBGN0003256, FBGN0039709	292	170	7937	1.1192385173247381	1.0	0.9973525730427629	99.99996344294418
GOTERM_BP_FAT	GO:0035282~segmentation	10	1.6528925619834711	0.6188092125491912	FBGN0041164, FBGN0002985, FBGN0086364, FBGN0001321, FBGN0000658, FBGN0003366, FBGN0003892, FBGN0000233, FBGN0003256, FBGN0003292	292	260	7937	1.0454425711275024	1.0	0.9977369686526163	99.99998553296062
GOTERM_BP_FAT	GO:0009798~axis specification	7	1.1570247933884297	0.7524662801710968	FBGN0041164, FBGN0001321, FBGN0003480, FBGN0003366, FBGN0003089, FBGN0020224, FBGN0003256	292	201	7937	0.9466196415184353	1.0	0.9993407874661967	99.99999998745362
GOTERM_BP_FAT	GO:0009948~anterior/posterior axis specification	5	0.8264462809917356	0.793398554387924	FBGN0041164, FBGN0001321, FBGN0003480, FBGN0003366, FBGN0003256	292	147	7937	0.9245410492964308	1.0	0.9996370881548515	99.99999999934437
GOTERM_BP_FAT	GO:0007351~tripartite regional subdivision	4	0.6611570247933884	0.8927188221875957	FBGN0041164, FBGN0001321, FBGN0003366, FBGN0003256	292	140	7937	0.776614481409002	1.0	0.999941455383246	99.99999999999999
GOTERM_BP_FAT	GO:0008595~determination of anterior/posterior axis, embryo	4	0.6611570247933884	0.8927188221875957	FBGN0041164, FBGN0001321, FBGN0003366, FBGN0003256	292	140	7937	0.776614481409002	1.0	0.999941455383246	99.99999999999999
GOTERM_BP_FAT	GO:0000578~embryonic axis specification	4	0.6611570247933884	0.9058897143804263	FBGN0041164, FBGN0001321, FBGN0003366, FBGN0003256	292	145	7937	0.7498346717052433	1.0	0.9999538027189702	100.0
Annotation Cluster 60	Enrichment Score: 0.23275957225577942
Category	Term	Count	%	PValue	Genes	List Total	Pop Hits	Pop Total	Fold Enrichment	Bonferroni	Benjamini	FDR
SMART	SM00060:FN3	4	0.6611570247933884	0.539135484898307	FBGN0010473, FBGN0003366, FBGN0259735, FBGN0039709	213	64	4824	1.4154929577464788	1.0	0.9993466283411371	99.98951363599592
INTERPRO	IPR003961:Fibronectin, type III	4	0.6611570247933884	0.5742605811237929	FBGN0010473, FBGN0003366, FBGN0259735, FBGN0039709	473	64	10196	1.3472515856236786	1.0	0.9999978393684377	99.99975551324982
INTERPRO	IPR008957:Fibronectin, type III-like fold	3	0.49586776859504134	0.6470150159469745	FBGN0010473, FBGN0003366, FBGN0259735	473	47	10196	1.3759165129773738	1.0	0.9999997638193228	99.99998565472963
Annotation Cluster 61	Enrichment Score: 0.2320454584511727
Category	Term	Count	%	PValue	Genes	List Total	Pop Hits	Pop Total	Fold Enrichment	Bonferroni	Benjamini	FDR
GOTERM_CC_FAT	GO:0015629~actin cytoskeleton	5	0.8264462809917356	0.3692541784654174	FBGN0011742, FBGN0000317, FBGN0011823, FBGN0011225, FBGN0011202	170	87	4786	1.6179851250845165	1.0	0.9611873412210195	99.77576804627675
GOTERM_BP_FAT	GO:0048232~male gamete generation	6	0.9917355371900827	0.6773519641264354	FBGN0051232, FBGN0011823, FBGN0011225, FBGN0031623, FBGN0011202, FBGN0033749	292	155	7937	1.0521873619089703	1.0	0.9987934749088898	99.99999904955848
GOTERM_BP_FAT	GO:0007283~spermatogenesis	6	0.9917355371900827	0.6773519641264354	FBGN0051232, FBGN0011823, FBGN0011225, FBGN0031623, FBGN0011202, FBGN0033749	292	155	7937	1.0521873619089703	1.0	0.9987934749088898	99.99999904955848
GOTERM_BP_FAT	GO:0007349~cellularization	4	0.6611570247933884	0.6964083324789059	FBGN0086364, FBGN0011823, FBGN0011225, FBGN0011202	292	97	7937	1.1208868803841265	1.0	0.9988208711421875	99.99999964828241
Annotation Cluster 62	Enrichment Score: 0.2316410925707969
Category	Term	Count	%	PValue	Genes	List Total	Pop Hits	Pop Total	Fold Enrichment	Bonferroni	Benjamini	FDR
SP_PIR_KEYWORDS	Signal-anchor	4	0.6611570247933884	0.3890050015226644	FBGN0000658, FBGN0003089, FBGN0035976, FBGN0031681	582	50	12980	1.7841924398625428	1.0	0.9425859213294304	99.79504132072229
GOTERM_CC_FAT	GO:0005794~Golgi apparatus	6	0.9917355371900827	0.6950602649619765	FBGN0027287, FBGN0000658, FBGN0003089, FBGN0260856, FBGN0031681, FBGN0023527	170	164	4786	1.0299856527977045	1.0	0.9962346453518329	99.99998511991181
SP_PIR_KEYWORDS	golgi apparatus	4	0.6611570247933884	0.7466190650695691	FBGN0000658, FBGN0003089, FBGN0260856, FBGN0031681	582	86	12980	1.0373211859665947	1.0	0.9903890022041957	99.9999967736833
Annotation Cluster 63	Enrichment Score: 0.21893361780022114
Category	Term	Count	%	PValue	Genes	List Total	Pop Hits	Pop Total	Fold Enrichment	Bonferroni	Benjamini	FDR
UP_SEQ_FEATURE	nucleotide phosphate-binding region:ATP	16	2.644628099173554	0.037332405690739506	FBGN0001330, FBGN0000317, FBGN0040078, FBGN0003124, FBGN0011225, FBGN0023395, FBGN0003996, FBGN0020306, FBGN0041164, FBGN0002973, FBGN0022772, FBGN0011742, FBGN0004381, FBGN0003366, FBGN0003256, FBGN0031519	140	196	2975	1.7346938775510203	0.9999995307080839	0.9993149511578913	40.982040106547316
GOTERM_MF_FAT	GO:0000166~nucleotide binding	50	8.264462809917356	0.6026886132087603	FBGN0037742, FBGN0001330, FBGN0005648, FBGN0003124, FBGN0011225, FBGN0023395, FBGN0053520, FBGN0053958, FBGN0025355, FBGN0030029, FBGN0022772, FBGN0041164, FBGN0037218, FBGN0039020, FBGN0027841, FBGN0020496, FBGN0028274, FBGN0037491, FBGN0030683, FBGN0040078, FBGN0035890, FBGN0000147, FBGN0003996, FBGN0034627, FBGN0030587, FBGN0032154, FBGN0015778, FBGN0052396, FBGN0003366, FBGN0039358, FBGN00042…	331	1206	7918	0.9917682483854643	1.0	0.9983156979604372	99.9998385371467
GOTERM_MF_FAT	GO:0030554~adenyl nucleotide binding	32	5.289256198347108	0.727523973843682	FBGN0001330, FBGN0037742, FBGN0024332, FBGN0003124, FBGN0011225, FBGN0023395, FBGN0260990, FBGN0025355, FBGN0011692, FBGN0020306, FBGN0022772, FBGN0041164, FBGN0002973, FBGN0037218, FBGN0037843, FBGN0030591, FBGN0003256, FBGN0000317, FBGN0037491, FBGN0030683, FBGN0003480, FBGN0040078, FBGN0000147, FBGN0003996, FBGN0030587, FBGN0032819, FBGN0032154, FBGN0011742, FBGN0004381, FBGN0003366, FBGN00347…	331	812	7918	0.9427172473323114	1.0	0.9996030979080398	99.99999930596621
GOTERM_MF_FAT	GO:0001883~purine nucleoside binding	32	5.289256198347108	0.739997839374641	FBGN0001330, FBGN0037742, FBGN0024332, FBGN0003124, FBGN0011225, FBGN0023395, FBGN0260990, FBGN0025355, FBGN0011692, FBGN0020306, FBGN0022772, FBGN0041164, FBGN0002973, FBGN0037218, FBGN0037843, FBGN0030591, FBGN0003256, FBGN0000317, FBGN0037491, FBGN0030683, FBGN0003480, FBGN0040078, FBGN0000147, FBGN0003996, FBGN0030587, FBGN0032819, FBGN0032154, FBGN0011742, FBGN0004381, FBGN0003366, FBGN00347…	331	817	7918	0.9369478639337048	1.0	0.9996393335294944	99.99999964735665
GOTERM_MF_FAT	GO:0005524~ATP binding	29	4.793388429752066	0.7562902359782204	FBGN0001330, FBGN0037742, FBGN0024332, FBGN0003124, FBGN0011225, FBGN0023395, FBGN0260990, FBGN0025355, FBGN0011692, FBGN0020306, FBGN0041164, FBGN0002973, FBGN0022772, FBGN0037218, FBGN0037843, FBGN0003256, FBGN0037491, FBGN0030683, FBGN0000317, FBGN0003480, FBGN0040078, FBGN0000147, FBGN0003996, FBGN0032154, FBGN0011742, FBGN0004381, FBGN0003366, FBGN0034792, FBGN0031519	331	748	7918	0.9274359015784288	1.0	0.9997029722156533	99.9999998615552
GOTERM_MF_FAT	GO:0001882~nucleoside binding	32	5.289256198347108	0.7568805036485269	FBGN0001330, FBGN0037742, FBGN0024332, FBGN0003124, FBGN0011225, FBGN0023395, FBGN0260990, FBGN0025355, FBGN0011692, FBGN0020306, FBGN0022772, FBGN0041164, FBGN0002973, FBGN0037218, FBGN0037843, FBGN0030591, FBGN0003256, FBGN0000317, FBGN0037491, FBGN0030683, FBGN0003480, FBGN0040078, FBGN0000147, FBGN0003996, FBGN0030587, FBGN0032819, FBGN0032154, FBGN0011742, FBGN0004381, FBGN0003366, FBGN00347…	331	824	7918	0.92898835538087	1.0	0.9996793752729958	99.99999986632186
GOTERM_MF_FAT	GO:0032559~adenyl ribonucleotide binding	29	4.793388429752066	0.7611934939798456	FBGN0001330, FBGN0037742, FBGN0024332, FBGN0003124, FBGN0011225, FBGN0023395, FBGN0260990, FBGN0025355, FBGN0011692, FBGN0020306, FBGN0041164, FBGN0002973, FBGN0022772, FBGN0037218, FBGN0037843, FBGN0003256, FBGN0037491, FBGN0030683, FBGN0000317, FBGN0003480, FBGN0040078, FBGN0000147, FBGN0003996, FBGN0032154, FBGN0011742, FBGN0004381, FBGN0003366, FBGN0034792, FBGN0031519	331	750	7918	0.9249627391742196	1.0	0.9996543061587414	99.99999989678481
GOTERM_MF_FAT	GO:0017076~purine nucleotide binding	38	6.2809917355371905	0.7868972853302917	FBGN0001330, FBGN0037742, FBGN0024332, FBGN0015286, FBGN0003124, FBGN0011225, FBGN0023395, FBGN0260990, FBGN0025355, FBGN0020306, FBGN0011692, FBGN0022772, FBGN0002973, FBGN0041164, FBGN0037218, FBGN0037843, FBGN0030591, FBGN0039020, FBGN0003256, FBGN0028274, FBGN0000317, FBGN0037491, FBGN0030683, FBGN0003480, FBGN0040078, FBGN0000147, FBGN0003996, FBGN0034627, FBGN0030587, FBGN0032819, FBGN00343…	331	989	7918	0.9191254860871398	1.0	0.9997987992176595	99.99999998008569
GOTERM_MF_FAT	GO:0032553~ribonucleotide binding	35	5.785123966942149	0.8066979130329056	FBGN0001330, FBGN0037742, FBGN0024332, FBGN0015286, FBGN0003124, FBGN0011225, FBGN0023395, FBGN0260990, FBGN0025355, FBGN0020306, FBGN0011692, FBGN0022772, FBGN0041164, FBGN0002973, FBGN0037218, FBGN0037843, FBGN0039020, FBGN0003256, FBGN0028274, FBGN0000317, FBGN0037491, FBGN0030683, FBGN0003480, FBGN0040078, FBGN0000147, FBGN0003996, FBGN0034627, FBGN0034307, FBGN0032154, FBGN0011742, FBGN00043…	331	923	7918	0.9070972429978429	1.0	0.9998577046752823	99.99999999513325
GOTERM_MF_FAT	GO:0032555~purine ribonucleotide binding	35	5.785123966942149	0.8066979130329056	FBGN0001330, FBGN0037742, FBGN0024332, FBGN0015286, FBGN0003124, FBGN0011225, FBGN0023395, FBGN0260990, FBGN0025355, FBGN0020306, FBGN0011692, FBGN0022772, FBGN0041164, FBGN0002973, FBGN0037218, FBGN0037843, FBGN0039020, FBGN0003256, FBGN0028274, FBGN0000317, FBGN0037491, FBGN0030683, FBGN0003480, FBGN0040078, FBGN0000147, FBGN0003996, FBGN0034627, FBGN0034307, FBGN0032154, FBGN0011742, FBGN00043…	331	923	7918	0.9070972429978429	1.0	0.9998577046752823	99.99999999513325
SP_PIR_KEYWORDS	atp-binding	21	3.4710743801652892	0.9188541499472124	FBGN0001330, FBGN0037742, FBGN0000317, FBGN0024332, FBGN0040078, FBGN0003124, FBGN0011225, FBGN0023395, FBGN0000147, FBGN0003996, FBGN0011692, FBGN0020306, FBGN0041164, FBGN0002973, FBGN0022772, FBGN0011742, FBGN0004381, FBGN0003366, FBGN0034792, FBGN0003256, FBGN0031519	582	585	12980	0.8005991717331923	1.0	0.9990734606685018	99.99999999999802
SP_PIR_KEYWORDS	nucleotide-binding	26	4.297520661157025	0.9500413061703753	FBGN0001330, FBGN0037742, FBGN0024332, FBGN0015286, FBGN0003124, FBGN0011225, FBGN0023395, FBGN0053958, FBGN0011692, FBGN0020306, FBGN0041164, FBGN0002973, FBGN0022772, FBGN0003256, FBGN0028274, FBGN0000317, FBGN0040078, FBGN0000147, FBGN0034627, FBGN0003996, FBGN0011742, FBGN0004381, FBGN0052396, FBGN0003366, FBGN0034792, FBGN0031519	582	743	12980	0.7804341089573708	1.0	0.9996292633153108	100.0
Annotation Cluster 64	Enrichment Score: 0.21643638467609205
Category	Term	Count	%	PValue	Genes	List Total	Pop Hits	Pop Total	Fold Enrichment	Bonferroni	Benjamini	FDR
GOTERM_BP_FAT	GO:0009913~epidermal cell differentiation	3	0.49586776859504134	0.38253304821199224	FBGN0000317, FBGN0002577, FBGN0016076	292	36	7937	2.2651255707762554	1.0	0.9893829651888857	99.96190358127168
GOTERM_BP_FAT	GO:0035114~imaginal disc-derived appendage morphogenesis	10	1.6528925619834711	0.515304500009922	FBGN0002985, FBGN0000061, FBGN0000317, FBGN0000658, FBGN0002577, FBGN0016076, FBGN0020224, FBGN0004511, FBGN0003892, FBGN0003256	292	239	7937	1.137301541812346	1.0	0.9956882451226119	99.99926894151909
GOTERM_BP_FAT	GO:0008544~epidermis development	3	0.49586776859504134	0.5300902320408866	FBGN0000317, FBGN0002577, FBGN0016076	292	48	7937	1.6988441780821917	1.0	0.9962371572096352	99.9995591911458
GOTERM_BP_FAT	GO:0009791~post-embryonic development	17	2.809917355371901	0.530171898029399	FBGN0000061, FBGN0037770, FBGN0000317, FBGN0002577, FBGN0011225, FBGN0020224, FBGN0035091, FBGN0020306, FBGN0002985, FBGN0024509, FBGN0000276, FBGN0000658, FBGN0016076, FBGN0004511, FBGN0003892, FBGN0003256, FBGN0004878	292	434	7937	1.0647134019316962	1.0	0.9961215436998189	99.99956044043864
GOTERM_BP_FAT	GO:0035107~appendage morphogenesis	10	1.6528925619834711	0.5305404484426495	FBGN0002985, FBGN0000061, FBGN0000317, FBGN0000658, FBGN0002577, FBGN0016076, FBGN0020224, FBGN0004511, FBGN0003892, FBGN0003256	292	242	7937	1.1232027623683911	1.0	0.996021541937562	99.9995660371385
GOTERM_BP_FAT	GO:0048737~imaginal disc-derived appendage development	10	1.6528925619834711	0.5357922568831199	FBGN0002985, FBGN0000061, FBGN0000317, FBGN0000658, FBGN0002577, FBGN0016076, FBGN0020224, FBGN0004511, FBGN0003892, FBGN0003256	292	243	7937	1.1185805287783979	1.0	0.9959785733825086	99.9996388636155
GOTERM_BP_FAT	GO:0048736~appendage development	10	1.6528925619834711	0.5514702670766813	FBGN0002985, FBGN0000061, FBGN0000317, FBGN0000658, FBGN0002577, FBGN0016076, FBGN0020224, FBGN0004511, FBGN0003892, FBGN0003256	292	246	7937	1.1049393028176855	1.0	0.996220491775022	99.99979392726318
GOTERM_BP_FAT	GO:0002165~instar larval or pupal development	16	2.644628099173554	0.5733380375148941	FBGN0000061, FBGN0037770, FBGN0000317, FBGN0002577, FBGN0011225, FBGN0020224, FBGN0035091, FBGN0020306, FBGN0002985, FBGN0024509, FBGN0000276, FBGN0000658, FBGN0016076, FBGN0004511, FBGN0003892, FBGN0003256	292	418	7937	1.040440453562299	1.0	0.9965959507204266	99.99990889190641
GOTERM_BP_FAT	GO:0048563~post-embryonic organ morphogenesis	11	1.8181818181818181	0.5987077112394206	FBGN0002985, FBGN0000061, FBGN0000317, FBGN0000658, FBGN0002577, FBGN0016076, FBGN0011225, FBGN0020224, FBGN0004511, FBGN0003892, FBGN0003256	292	284	7937	1.052804842755161	1.0	0.9973666256704319	99.99996651717046
GOTERM_BP_FAT	GO:0007560~imaginal disc morphogenesis	11	1.8181818181818181	0.5987077112394206	FBGN0002985, FBGN0000061, FBGN0000317, FBGN0000658, FBGN0002577, FBGN0016076, FBGN0011225, FBGN0020224, FBGN0004511, FBGN0003892, FBGN0003256	292	284	7937	1.052804842755161	1.0	0.9973666256704319	99.99996651717046
GOTERM_BP_FAT	GO:0035120~post-embryonic appendage morphogenesis	9	1.487603305785124	0.6069397627671553	FBGN0002985, FBGN0000317, FBGN0000658, FBGN0002577, FBGN0016076, FBGN0020224, FBGN0004511, FBGN0003892, FBGN0003256	292	229	7937	1.0682688281390202	1.0	0.9974077142899079	99.99997613115958
GOTERM_BP_FAT	GO:0048707~instar larval or pupal morphogenesis	13	2.1487603305785123	0.6255452949633085	FBGN0000061, FBGN0000317, FBGN0002577, FBGN0011225, FBGN0020224, FBGN0035091, FBGN0002985, FBGN0000276, FBGN0000658, FBGN0016076, FBGN0003892, FBGN0004511, FBGN0003256	292	347	7937	1.0183273459397575	1.0	0.9978536793236343	99.99998918713536
GOTERM_BP_FAT	GO:0009886~post-embryonic morphogenesis	13	2.1487603305785123	0.649208562002217	FBGN0000061, FBGN0000317, FBGN0002577, FBGN0011225, FBGN0020224, FBGN0035091, FBGN0002985, FBGN0000276, FBGN0000658, FBGN0016076, FBGN0003892, FBGN0004511, FBGN0003256	292	353	7937	1.0010186658387985	1.0	0.9983854182362583	99.99999627606405
GOTERM_BP_FAT	GO:0048569~post-embryonic organ development	11	1.8181818181818181	0.6552381569043368	FBGN0002985, FBGN0000061, FBGN0000317, FBGN0000658, FBGN0002577, FBGN0016076, FBGN0011225, FBGN0020224, FBGN0004511, FBGN0003892, FBGN0003256	292	297	7937	1.0067224759005582	1.0	0.9985031581373608	99.99999719426566
GOTERM_BP_FAT	GO:0007552~metamorphosis	13	2.1487603305785123	0.6831654114564644	FBGN0000061, FBGN0000317, FBGN0002577, FBGN0011225, FBGN0020224, FBGN0035091, FBGN0002985, FBGN0000276, FBGN0000658, FBGN0016076, FBGN0003892, FBGN0004511, FBGN0003256	292	362	7937	0.9761314614394914	1.0	0.9987758996524438	99.99999929371064
GOTERM_BP_FAT	GO:0007476~imaginal disc-derived wing morphogenesis	8	1.322314049586777	0.6936772499724303	FBGN0000317, FBGN0000658, FBGN0002577, FBGN0016076, FBGN0020224, FBGN0004511, FBGN0003892, FBGN0003256	292	218	7937	0.9974864898831218	1.0	0.998830320985516	99.99999959289629
GOTERM_BP_FAT	GO:0007472~wing disc morphogenesis	8	1.322314049586777	0.7027395979339617	FBGN0000317, FBGN0000658, FBGN0002577, FBGN0016076, FBGN0020224, FBGN0004511, FBGN0003892, FBGN0003256	292	220	7937	0.9884184308841842	1.0	0.9989218239498339	99.99999975069203
GOTERM_BP_FAT	GO:0007398~ectoderm development	3	0.49586776859504134	0.7183291824283149	FBGN0000317, FBGN0002577, FBGN0016076	292	68	7937	1.1991841257050764	1.0	0.9991011706510388	99.99999989655475
GOTERM_BP_FAT	GO:0035220~wing disc development	9	1.487603305785124	0.8156811689336886	FBGN0000317, FBGN0000658, FBGN0002577, FBGN0016076, FBGN0020224, FBGN0004511, FBGN0003892, FBGN0003256, FBGN0039709	292	281	7937	0.8705820699068882	1.0	0.9997194705892758	99.99999999989831
GOTERM_BP_FAT	GO:0007444~imaginal disc development	13	2.1487603305785123	0.8340382055337491	FBGN0000061, FBGN0000317, FBGN0002577, FBGN0011225, FBGN0011236, FBGN0020224, FBGN0002985, FBGN0000658, FBGN0016076, FBGN0003892, FBGN0004511, FBGN0003256, FBGN0039709	292	412	7937	0.8576689054395531	1.0	0.9998020926505625	99.99999999998165
Annotation Cluster 65	Enrichment Score: 0.20792738321230764
Category	Term	Count	%	PValue	Genes	List Total	Pop Hits	Pop Total	Fold Enrichment	Bonferroni	Benjamini	FDR
GOTERM_CC_FAT	GO:0015629~actin cytoskeleton	5	0.8264462809917356	0.3692541784654174	FBGN0011742, FBGN0000317, FBGN0011823, FBGN0011225, FBGN0011202	170	87	4786	1.6179851250845165	1.0	0.9611873412210195	99.77576804627675
GOTERM_MF_FAT	GO:0003779~actin binding	7	1.1570247933884297	0.39923327000176295	FBGN0260963, FBGN0011742, FBGN0000317, FBGN0031119, FBGN0011225, FBGN0030958, FBGN0011202	331	122	7918	1.372542221781982	1.0	0.9933762491561611	99.93651847038278
SP_PIR_KEYWORDS	actin-binding	3	0.49586776859504134	0.6165834378945754	FBGN0011742, FBGN0000317, FBGN0011225	582	46	12980	1.4545047064096819	1.0	0.9745679789269136	99.99941247651985
SP_PIR_KEYWORDS	cytoskeleton	4	0.6611570247933884	0.7671855189430876	FBGN0011742, FBGN0011225, FBGN0086251, FBGN0011202	582	89	12980	1.0023553032935635	1.0	0.9921748573821813	99.99999888625501
GOTERM_MF_FAT	GO:0008092~cytoskeletal protein binding	7	1.1570247933884297	0.8976803097244822	FBGN0260963, FBGN0011742, FBGN0000317, FBGN0031119, FBGN0011225, FBGN0030958, FBGN0011202	331	218	7918	0.7681199589789075	1.0	0.9999880151604669	99.9999999999995
GOTERM_BP_FAT	GO:0030029~actin filament-based process	4	0.6611570247933884	0.9033781987232716	FBGN0011692, FBGN0000317, FBGN0011225, FBGN0011202	292	144	7937	0.7550418569254186	1.0	0.9999531442284341	100.0
Annotation Cluster 66	Enrichment Score: 0.20548975118247192
Category	Term	Count	%	PValue	Genes	List Total	Pop Hits	Pop Total	Fold Enrichment	Bonferroni	Benjamini	FDR
GOTERM_BP_FAT	GO:0051493~regulation of cytoskeleton organization	3	0.49586776859504134	0.5522799786496844	FBGN0011742, FBGN0011225, FBGN0086251	292	50	7937	1.630890410958904	1.0	0.996155048771026	99.99979991863599
GOTERM_BP_FAT	GO:0033043~regulation of organelle organization	5	0.8264462809917356	0.5707830270921128	FBGN0011742, FBGN0002781, FBGN0011225, FBGN0086251, FBGN0053520	292	109	7937	1.2468581123539022	1.0	0.9967565793054146	99.99989956201306
SP_PIR_KEYWORDS	cytoskeleton	4	0.6611570247933884	0.7671855189430876	FBGN0011742, FBGN0011225, FBGN0086251, FBGN0011202	582	89	12980	1.0023553032935635	1.0	0.9921748573821813	99.99999888625501
Annotation Cluster 67	Enrichment Score: 0.2039466408564033
Category	Term	Count	%	PValue	Genes	List Total	Pop Hits	Pop Total	Fold Enrichment	Bonferroni	Benjamini	FDR
GOTERM_BP_FAT	GO:0055085~transmembrane transport	7	1.1570247933884297	0.22790658570997746	FBGN0034247, FBGN0250757, FBGN0051477, FBGN0033644, FBGN0026207, FBGN0037402, FBGN0260937	292	112	7937	1.6988441780821917	1.0	0.9699605193238074	98.53534411878113
GOTERM_MF_FAT	GO:0015294~solute:cation symporter activity	5	0.8264462809917356	0.4290851475020113	FBGN0030756, FBGN0031937, FBGN0250757, FBGN0037807, FBGN0036279	331	80	7918	1.4950906344410877	1.0	0.9940520603921281	99.96960248024969
GOTERM_MF_FAT	GO:0015293~symporter activity	5	0.8264462809917356	0.4663923899744626	FBGN0030756, FBGN0031937, FBGN0250757, FBGN0037807, FBGN0036279	331	84	7918	1.4238958423248456	1.0	0.9948660264015646	99.9885505014798
GOTERM_MF_FAT	GO:0015370~solute:sodium symporter activity	4	0.6611570247933884	0.48122163382063227	FBGN0030756, FBGN0031937, FBGN0250757, FBGN0037807	331	62	7918	1.5433193645843484	1.0	0.9955710396997691	99.9923803432129
GOTERM_BP_FAT	GO:0006814~sodium ion transport	3	0.49586776859504134	0.7737645278758085	FBGN0030756, FBGN0250757, FBGN0036279	292	76	7937	1.0729542177361209	1.0	0.9995203081542392	99.99999999711281
GOTERM_BP_FAT	GO:0015672~monovalent inorganic cation transport	5	0.8264462809917356	0.8894732052669829	FBGN0030756, FBGN0250757, FBGN0051477, FBGN0036279, FBGN0037402	292	175	7937	0.7766144814090019	1.0	0.9999354439289531	99.99999999999997
GOTERM_BP_FAT	GO:0006812~cation transport	5	0.8264462809917356	0.9847119336662292	FBGN0030756, FBGN0250757, FBGN0051477, FBGN0036279, FBGN0037402	292	252	7937	0.5393156120895847	1.0	0.9999997966069074	100.0
GOTERM_BP_FAT	GO:0030001~metal ion transport	3	0.49586776859504134	0.9853772834098931	FBGN0030756, FBGN0250757, FBGN0036279	292	165	7937	0.4942092154420921	1.0	0.999999819607302	100.0
GOTERM_BP_FAT	GO:0006811~ion transport	6	0.9917355371900827	0.9963911086130348	FBGN0030756, FBGN0250757, FBGN0051477, FBGN0037212, FBGN0036279, FBGN0037402	292	346	7937	0.4713556101037295	1.0	0.9999999988157693	100.0
Annotation Cluster 68	Enrichment Score: 0.1944404708190265
Category	Term	Count	%	PValue	Genes	List Total	Pop Hits	Pop Total	Fold Enrichment	Bonferroni	Benjamini	FDR
GOTERM_BP_FAT	GO:0007306~eggshell chorion assembly	4	0.6611570247933884	0.46688602389654305	FBGN0041164, FBGN0015799, FBGN0002652, FBGN0010382	292	69	7937	1.5757395274965256	1.0	0.9939923353947058	99.9965391462731
GOTERM_BP_FAT	GO:0010927~cellular component assembly involved in morphogenesis	4	0.6611570247933884	0.6468686377095328	FBGN0041164, FBGN0015799, FBGN0002652, FBGN0010382	292	90	7937	1.2080669710806695	1.0	0.9984174491218891	99.99999584902937
GOTERM_BP_FAT	GO:0007304~chorion-containing eggshell formation	4	0.6611570247933884	0.6758467834915307	FBGN0041164, FBGN0015799, FBGN0002652, FBGN0010382	292	94	7937	1.1566598659283007	1.0	0.9987971489160707	99.99999897450908
GOTERM_BP_FAT	GO:0030703~eggshell formation	4	0.6611570247933884	0.6828120648074255	FBGN0041164, FBGN0015799, FBGN0002652, FBGN0010382	292	95	7937	1.1444844989185292	1.0	0.9988045376011631	99.99999928073787
GOTERM_BP_FAT	GO:0030707~ovarian follicle cell development	7	1.1570247933884297	0.7649291990099343	FBGN0041164, FBGN0015799, FBGN0002652, FBGN0011225, FBGN0020224, FBGN0010382, FBGN0003892	292	204	7937	0.9326987644372817	1.0	0.9994495030106432	99.99999999460289
Annotation Cluster 69	Enrichment Score: 0.1837667387855171
Category	Term	Count	%	PValue	Genes	List Total	Pop Hits	Pop Total	Fold Enrichment	Bonferroni	Benjamini	FDR
COG_ONTOLOGY	Signal transduction mechanisms / Cytoskeleton / Cell division and chromosome partitioning / General function prediction only	3	0.49586776859504134	0.4010610524987335	FBGN0260450, FBGN0051475, FBGN0030897	66	26	1237	2.1625874125874125	0.9999873405099464	0.9403508783462045	98.1898285034882
INTERPRO	IPR011992:EF-Hand type	6	0.9917355371900827	0.5044312200559139	FBGN0020908, FBGN0260450, FBGN0051475, FBGN0030897, FBGN0033190, FBGN0020224	473	101	10196	1.2805559625730014	1.0	0.9999938662052751	99.99756581136687
INTERPRO	IPR018249:EF-HAND 2	5	0.8264462809917356	0.6470825781579933	FBGN0020908, FBGN0260450, FBGN0051475, FBGN0030897, FBGN0033190	473	95	10196	1.134527651051519	1.0	0.9999996804155158	99.99998569622134
SMART	SM00054:EFh	4	0.6611570247933884	0.6565644605005743	FBGN0020908, FBGN0051475, FBGN0030897, FBGN0033190	213	76	4824	1.1919940696812452	1.0	0.9999240327404143	99.99967654618595
GOTERM_MF_FAT	GO:0005509~calcium ion binding	10	1.6528925619834711	0.685267926472496	FBGN0020908, FBGN0260450, FBGN0051475, FBGN0030897, FBGN0033190, FBGN0020224, FBGN0029084, FBGN0023511, FBGN0039709, FBGN0031681	331	242	7918	0.9884896756635291	1.0	0.9992668503964961	99.99999442768195
INTERPRO	IPR002048:Calcium-binding EF-hand	4	0.6611570247933884	0.6901416803180944	FBGN0020908, FBGN0051475, FBGN0030897, FBGN0033190	473	76	10196	1.1345276510515188	1.0	0.9999999057812152	99.99999800312858
INTERPRO	IPR018247:EF-HAND 1	5	0.8264462809917356	0.7430414834550848	FBGN0020908, FBGN0260450, FBGN0051475, FBGN0030897, FBGN0052104	473	108	10196	0.9979641374990212	1.0	0.9999999857647922	99.99999988247579
SP_PIR_KEYWORDS	calcium	6	0.9917355371900827	0.8413153819453902	FBGN0020908, FBGN0260450, FBGN0051475, FBGN0030897, FBGN0039709, FBGN0031681	582	158	12980	0.8469267910739919	1.0	0.9962178403183463	99.99999999098209
INTERPRO	IPR018248:EF hand	3	0.49586776859504134	0.873130729594742	FBGN0020908, FBGN0260450, FBGN0030897	473	76	10196	0.8508957382886391	1.0	0.9999999998753945	99.99999999999729
Annotation Cluster 70	Enrichment Score: 0.16802602377135006
Category	Term	Count	%	PValue	Genes	List Total	Pop Hits	Pop Total	Fold Enrichment	Bonferroni	Benjamini	FDR
INTERPRO	IPR009318:Trehalose receptor	3	0.49586776859504134	0.03846914982649785	FBGN0035486, FBGN0045477, FBGN0052255	473	7	10196	9.238296587133796	0.9999999999994144	0.9704233314499265	44.766596709177186
GOTERM_MF_FAT	GO:0008527~taste receptor activity	3	0.49586776859504134	0.6747416596981473	FBGN0035486, FBGN0045477, FBGN0052255	331	55	7918	1.3048063718758585	1.0	0.999310163204552	99.99999103672033
GOTERM_BP_FAT	GO:0050909~sensory perception of taste	3	0.49586776859504134	0.6947739364337816	FBGN0035486, FBGN0045477, FBGN0052255	292	65	7937	1.254531085353003	1.0	0.9988196233214106	99.99999961605408
GOTERM_BP_FAT	GO:0007606~sensory perception of chemical stimulus	6	0.9917355371900827	0.8453667745764855	FBGN0035486, FBGN0046878, FBGN0045477, FBGN0052255, FBGN0261263, FBGN0039678	292	194	7937	0.8406651602880949	1.0	0.9998341741647738	99.99999999999422
UP_SEQ_FEATURE	topological domain:Extracellular	12	1.9834710743801653	0.871409622401824	FBGN0010473, FBGN0052475, FBGN0035486, FBGN0000658, FBGN0003366, FBGN0045477, FBGN0004841, FBGN0052255, FBGN0031529, FBGN0019940, FBGN0003892, FBGN0035976	140	309	2975	0.8252427184466019	1.0	0.9999999999999986	99.99999999995495
UP_SEQ_FEATURE	topological domain:Cytoplasmic	15	2.479338842975207	0.8994711252120138	FBGN0052255, FBGN0004841, FBGN0260856, FBGN0019940, FBGN0031529, FBGN0010473, FBGN0035486, FBGN0052475, FBGN0003366, FBGN0000658, FBGN0003089, FBGN0045477, FBGN0003892, FBGN0035976, FBGN0031681	140	394	2975	0.8090101522842639	1.0	0.9999999999999994	99.99999999999851
GOTERM_BP_FAT	GO:0007186~G-protein coupled receptor protein signaling pathway	8	1.322314049586777	0.9468345498997939	FBGN0052475, FBGN0052484, FBGN0035486, FBGN0045477, FBGN0004841, FBGN0052255, FBGN0019940, FBGN0260750	292	314	7937	0.6925224674984731	1.0	0.9999891342477291	100.0
SP_PIR_KEYWORDS	receptor	11	1.8181818181818181	0.9516498924825598	FBGN0014033, FBGN0052475, FBGN0035486, FBGN0003366, FBGN0045477, FBGN0037212, FBGN0004841, FBGN0052255, FBGN0019940, FBGN0003892, FBGN0003651	582	347	12980	0.706992681501728	1.0	0.9995837051603671	100.0
SP_PIR_KEYWORDS	g-protein coupled receptor	6	0.9917355371900827	0.9686941907326901	FBGN0052475, FBGN0035486, FBGN0045477, FBGN0004841, FBGN0052255, FBGN0019940	582	217	12980	0.6166563732243812	1.0	0.999811307598362	100.0
SP_PIR_KEYWORDS	cell membrane	9	1.487603305785124	0.9688538747065557	FBGN0052475, FBGN0035486, FBGN0015286, FBGN0003366, FBGN0045477, FBGN0037212, FBGN0004841, FBGN0052255, FBGN0261263	582	308	12980	0.6516936671575847	1.0	0.9997933701882376	100.0
UP_SEQ_FEATURE	transmembrane region	20	3.3057851239669422	0.9712351545253246	FBGN0052255, FBGN0004841, FBGN0260856, FBGN0036286, FBGN0031529, FBGN0019940, FBGN0003996, FBGN0035871, FBGN0250820, FBGN0010473, FBGN0052475, FBGN0035486, FBGN0003366, FBGN0000658, FBGN0003089, FBGN0045477, FBGN0003892, FBGN0003292, FBGN0035976, FBGN0031681	140	575	2975	0.7391304347826086	1.0	1.0	100.0
SP_PIR_KEYWORDS	transducer	6	0.9917355371900827	0.9813381030830794	FBGN0052475, FBGN0035486, FBGN0045477, FBGN0004841, FBGN0052255, FBGN0019940	582	234	12980	0.5718565512379945	1.0	0.9998973380828035	100.0
Annotation Cluster 71	Enrichment Score: 0.16701118197556084
Category	Term	Count	%	PValue	Genes	List Total	Pop Hits	Pop Total	Fold Enrichment	Bonferroni	Benjamini	FDR
INTERPRO	IPR002917:GTP-binding protein, HSR1-related	3	0.49586776859504134	0.13492651638426184	FBGN0028274, FBGN0039020, FBGN0034307	473	14	10196	4.619148293566898	1.0	0.9990296309403295	88.844358438938
UP_SEQ_FEATURE	nucleotide phosphate-binding region:GTP	3	0.49586776859504134	0.7876646082295558	FBGN0028274, FBGN0015286, FBGN0052396	140	61	2975	1.0450819672131149	1.0	0.9999999999998704	99.99999995294459
GOTERM_MF_FAT	GO:0005525~GTP binding	6	0.9917355371900827	0.8702296182812784	FBGN0028274, FBGN0015286, FBGN0052396, FBGN0039020, FBGN0034627, FBGN0034307	331	178	7918	0.8063410163277777	1.0	0.9999740823912382	99.99999999998462
GOTERM_MF_FAT	GO:0032561~guanyl ribonucleotide binding	6	0.9917355371900827	0.8792821721220667	FBGN0028274, FBGN0015286, FBGN0052396, FBGN0039020, FBGN0034627, FBGN0034307	331	181	7918	0.7929762481013505	1.0	0.9999801084039335	99.9999999999946
GOTERM_MF_FAT	GO:0019001~guanyl nucleotide binding	6	0.9917355371900827	0.88217819667448	FBGN0028274, FBGN0015286, FBGN0052396, FBGN0039020, FBGN0034627, FBGN0034307	331	182	7918	0.7886192357491453	1.0	0.9999804224731	99.99999999999619
SP_PIR_KEYWORDS	gtp-binding	4	0.6611570247933884	0.9690830732347543	FBGN0028274, FBGN0015286, FBGN0052396, FBGN0034627	582	152	12980	0.5869054078495206	1.0	0.9997754527365874	100.0
GOTERM_MF_FAT	GO:0003924~GTPase activity	3	0.49586776859504134	0.9745488889542323	FBGN0015286, FBGN0052396, FBGN0034627	331	130	7918	0.5520334650244016	1.0	0.9999998617962649	100.0
Annotation Cluster 72	Enrichment Score: 0.16659357902735472
Category	Term	Count	%	PValue	Genes	List Total	Pop Hits	Pop Total	Fold Enrichment	Bonferroni	Benjamini	FDR
SP_PIR_KEYWORDS	zinc-finger	15	2.479338842975207	0.5452690102090614	FBGN0004606, FBGN0002781, FBGN0011236, FBGN0020224, FBGN0023395, FBGN0038772, FBGN0053520, FBGN0003651, FBGN0002985, FBGN0034822, FBGN0014366, FBGN0000233, FBGN0002573, FBGN0004878, FBGN0250732	582	314	12980	1.0654015365421237	1.0	0.9643066787634391	99.99498984702765
SP_PIR_KEYWORDS	metal-binding	35	5.785123966942149	0.6391961194834759	FBGN0004584, FBGN0004606, FBGN0015714, FBGN0002781, FBGN0033395, FBGN0020224, FBGN0023395, FBGN0053520, FBGN0038772, FBGN0034822, FBGN0031604, FBGN0033753, FBGN0036338, FBGN0015553, FBGN0002573, FBGN0000233, FBGN0021875, FBGN0031688, FBGN0033524, FBGN0050147, FBGN0011768, FBGN0011236, FBGN0003651, FBGN0000455, FBGN0037601, FBGN0259247, FBGN0030947, FBGN0030369, FBGN0002985, FBGN0014366, FBGN00531…	582	796	12980	0.980633407587767	1.0	0.9767764693059582	99.99972626765522
SP_PIR_KEYWORDS	zinc	21	3.4710743801652892	0.9077668466755014	FBGN0004606, FBGN0021875, FBGN0002781, FBGN0050147, FBGN0011768, FBGN0011236, FBGN0020224, FBGN0023395, FBGN0053520, FBGN0038772, FBGN0003651, FBGN0030947, FBGN0002985, FBGN0034822, FBGN0014366, FBGN0036338, FBGN0053192, FBGN0002573, FBGN0038470, FBGN0000233, FBGN0004878	582	577	12980	0.811699333559649	1.0	0.9990041992138878	99.99999999999012
Annotation Cluster 73	Enrichment Score: 0.16282704920882804
Category	Term	Count	%	PValue	Genes	List Total	Pop Hits	Pop Total	Fold Enrichment	Bonferroni	Benjamini	FDR
SP_PIR_KEYWORDS	leucine-rich repeat	5	0.8264462809917356	0.474103045626409	FBGN0028523, FBGN0032633, FBGN0036640, FBGN0037552, FBGN0261263	582	79	12980	1.4115446517899868	1.0	0.9449253372043029	99.96886482396327
SMART	SM00369:LRR_TYP	3	0.49586776859504134	0.7646395781940543	FBGN0028523, FBGN0032633, FBGN0037552	213	62	4824	1.0958655156746933	1.0	0.99999434898671	99.9999962962685
INTERPRO	IPR001611:Leucine-rich repeat	4	0.6611570247933884	0.7806640319619835	FBGN0028523, FBGN0032633, FBGN0037552, FBGN0261263	473	88	10196	0.9798193349990392	1.0	0.9999999974968397	99.99999998929063
INTERPRO	IPR003591:Leucine-rich repeat, typical subtype	3	0.49586776859504134	0.7886750718826738	FBGN0028523, FBGN0032633, FBGN0037552	473	62	10196	1.0430334856441383	1.0	0.9999999968613146	99.99999999390118
Annotation Cluster 74	Enrichment Score: 0.1615610485942346
Category	Term	Count	%	PValue	Genes	List Total	Pop Hits	Pop Total	Fold Enrichment	Bonferroni	Benjamini	FDR
GOTERM_BP_FAT	GO:0045454~cell redox homeostasis	3	0.49586776859504134	0.5841613260052736	FBGN0036820, FBGN0051559, FBGN0031042	292	53	7937	1.5385758593951926	1.0	0.9970452777670096	99.9999401122048
GOTERM_BP_FAT	GO:0042592~homeostatic process	6	0.9917355371900827	0.7194726146328349	FBGN0020270, FBGN0036820, FBGN0051559, FBGN0003892, FBGN0031042, FBGN0030092	292	163	7937	1.0005462643919656	1.0	0.9990674180674846	99.99999990320264
GOTERM_BP_FAT	GO:0019725~cellular homeostasis	4	0.6611570247933884	0.7794168398656545	FBGN0036820, FBGN0051559, FBGN0031042, FBGN0030092	292	111	7937	0.9795137603356782	1.0	0.9995657432416121	99.99999999808995
Annotation Cluster 75	Enrichment Score: 0.15783089812693082
Category	Term	Count	%	PValue	Genes	List Total	Pop Hits	Pop Total	Fold Enrichment	Bonferroni	Benjamini	FDR
INTERPRO	IPR013032:EGF-like region, conserved site	6	0.9917355371900827	0.4866672677393546	FBGN0038098, FBGN0029167, FBGN0051314, FBGN0051849, FBGN0053192, FBGN0038492	473	99	10196	1.3064257799987187	1.0	0.9999953401648546	99.99585240466125
SMART	SM00181:EGF	3	0.49586776859504134	0.8206402883864925	FBGN0038098, FBGN0029167, FBGN0051314	213	70	4824	0.9706237424547284	1.0	0.9999987036608664	99.99999985113503
INTERPRO	IPR006210:EGF-like	3	0.49586776859504134	0.841632182615217	FBGN0038098, FBGN0029167, FBGN0051314	473	70	10196	0.9238296587133796	1.0	0.9999999998178818	99.99999999992248
Annotation Cluster 76	Enrichment Score: 0.15725359880728268
Category	Term	Count	%	PValue	Genes	List Total	Pop Hits	Pop Total	Fold Enrichment	Bonferroni	Benjamini	FDR
GOTERM_BP_FAT	GO:0016071~mRNA metabolic process	11	1.8181818181818181	0.2830051571133928	FBGN0041164, FBGN0034918, FBGN0031607, FBGN0032340, FBGN0035162, FBGN0005648, FBGN0014366, FBGN0030789, FBGN0036734, FBGN0027841, FBGN0039846	292	219	7937	1.365281165947332	1.0	0.978297166504305	99.5627914161835
GOTERM_BP_FAT	GO:0006397~mRNA processing	7	1.1570247933884297	0.7215551028666626	FBGN0031607, FBGN0035162, FBGN0005648, FBGN0014366, FBGN0030789, FBGN0036734, FBGN0027841	292	194	7937	0.9807760203361107	1.0	0.9990780015848981	99.99999991429185
GOTERM_BP_FAT	GO:0008380~RNA splicing	5	0.8264462809917356	0.7977366083741597	FBGN0031607, FBGN0035162, FBGN0014366, FBGN0036734, FBGN0036266	292	148	7937	0.9182941503146982	1.0	0.9996530844955863	99.99999999953637
GOTERM_CC_FAT	GO:0030532~small nuclear ribonucleoprotein complex	3	0.49586776859504134	0.7982812686649444	FBGN0035162, FBGN0014366, FBGN0036734	170	83	4786	1.0175761871013465	1.0	0.998691596459508	99.99999993733675
GOTERM_BP_FAT	GO:0000398~nuclear mRNA splicing, via spliceosome	4	0.6611570247933884	0.8467142888396875	FBGN0031607, FBGN0035162, FBGN0014366, FBGN0036734	292	126	7937	0.8629049793433354	1.0	0.9998357551720765	99.999999999995
GOTERM_BP_FAT	GO:0000377~RNA splicing, via transesterification reactions with bulged adenosine as nucleophile	4	0.6611570247933884	0.8467142888396875	FBGN0031607, FBGN0035162, FBGN0014366, FBGN0036734	292	126	7937	0.8629049793433354	1.0	0.9998357551720765	99.999999999995
GOTERM_BP_FAT	GO:0000375~RNA splicing, via transesterification reactions	4	0.6611570247933884	0.850494907305761	FBGN0031607, FBGN0035162, FBGN0014366, FBGN0036734	292	127	7937	0.8561104519469313	1.0	0.9998442973940251	99.99999999999667
Annotation Cluster 77	Enrichment Score: 0.15205477618719448
Category	Term	Count	%	PValue	Genes	List Total	Pop Hits	Pop Total	Fold Enrichment	Bonferroni	Benjamini	FDR
GOTERM_CC_FAT	GO:0031982~vesicle	5	0.8264462809917356	0.5560625986944083	FBGN0004574, FBGN0011225, FBGN0003892, FBGN0003996, FBGN0023527	170	111	4786	1.2681505034446212	1.0	0.9887824851036991	99.99785393958817
GOTERM_CC_FAT	GO:0031988~membrane-bounded vesicle	4	0.6611570247933884	0.7056761806202837	FBGN0004574, FBGN0011225, FBGN0003892, FBGN0023527	170	102	4786	1.1040369088811994	1.0	0.99649727536677	99.99999069088433
GOTERM_CC_FAT	GO:0031410~cytoplasmic vesicle	4	0.6611570247933884	0.7241982723221567	FBGN0011225, FBGN0003892, FBGN0003996, FBGN0023527	170	105	4786	1.0724929971988795	1.0	0.9971449183507533	99.9999960622127
GOTERM_CC_FAT	GO:0016023~cytoplasmic membrane-bounded vesicle	3	0.49586776859504134	0.8673497693462694	FBGN0011225, FBGN0003892, FBGN0023527	170	98	4786	0.8618247298919567	1.0	0.9995462609073236	99.999999999756
Annotation Cluster 78	Enrichment Score: 0.15195701684035956
Category	Term	Count	%	PValue	Genes	List Total	Pop Hits	Pop Total	Fold Enrichment	Bonferroni	Benjamini	FDR
GOTERM_BP_FAT	GO:0000279~M phase	19	3.1404958677685952	0.48898889533639833	FBGN0030500, FBGN0035162, FBGN0003480, FBGN0020270, FBGN0051658, FBGN0002781, FBGN0003124, FBGN0011225, FBGN0000147, FBGN0035725, FBGN0030067, FBGN0011202, FBGN0011692, FBGN0040477, FBGN0014366, FBGN0028434, FBGN0031886, FBGN0003256, FBGN0031623	292	478	7937	1.0804364647217286	1.0	0.9948135919399411	99.99826662236991
GOTERM_BP_FAT	GO:0045132~meiotic chromosome segregation	3	0.49586776859504134	0.6240225020632946	FBGN0011692, FBGN0002781, FBGN0003124	292	57	7937	1.4306056236481615	1.0	0.9978626187914882	99.99998844627487
GOTERM_BP_FAT	GO:0051327~M phase of meiotic cell cycle	7	1.1570247933884297	0.7482075966473969	FBGN0011692, FBGN0003480, FBGN0020270, FBGN0028434, FBGN0002781, FBGN0003124, FBGN0031623	292	200	7937	0.9513527397260274	1.0	0.9992998875109439	99.99999998342362
GOTERM_BP_FAT	GO:0007126~meiosis	7	1.1570247933884297	0.7482075966473969	FBGN0011692, FBGN0003480, FBGN0020270, FBGN0028434, FBGN0002781, FBGN0003124, FBGN0031623	292	200	7937	0.9513527397260274	1.0	0.9992998875109439	99.99999998342362
GOTERM_BP_FAT	GO:0051321~meiotic cell cycle	7	1.1570247933884297	0.7922004569678828	FBGN0011692, FBGN0003480, FBGN0020270, FBGN0028434, FBGN0002781, FBGN0003124, FBGN0031623	292	211	7937	0.901756151399078	1.0	0.999637648329129	99.99999999927945
GOTERM_BP_FAT	GO:0007140~male meiosis	3	0.49586776859504134	0.9054809890771711	FBGN0002781, FBGN0003124, FBGN0031623	292	106	7937	0.7692879296975963	1.0	0.9999544518772565	100.0
Annotation Cluster 79	Enrichment Score: 0.14704893035061564
Category	Term	Count	%	PValue	Genes	List Total	Pop Hits	Pop Total	Fold Enrichment	Bonferroni	Benjamini	FDR
GOTERM_BP_FAT	GO:0010608~posttranscriptional regulation of gene expression	5	0.8264462809917356	0.6844664734594453	FBGN0033062, FBGN0041164, FBGN0026722, FBGN0003480, FBGN0034627	292	126	7937	1.0786312241791693	1.0	0.9987684885937492	99.99999933960906
GOTERM_BP_FAT	GO:0032268~regulation of cellular protein metabolic process	5	0.8264462809917356	0.7079128136574464	FBGN0041164, FBGN0003480, FBGN0010382, FBGN0053520, FBGN0034627	292	130	7937	1.0454425711275024	1.0	0.9989937100313341	99.99999981283136
GOTERM_BP_FAT	GO:0006417~regulation of translation	3	0.49586776859504134	0.747345209751965	FBGN0041164, FBGN0003480, FBGN0034627	292	72	7937	1.1325627853881277	1.0	0.9993078560226959	99.99999998247179
Annotation Cluster 80	Enrichment Score: 0.13861208673273054
Category	Term	Count	%	PValue	Genes	List Total	Pop Hits	Pop Total	Fold Enrichment	Bonferroni	Benjamini	FDR
GOTERM_BP_FAT	GO:0030534~adult behavior	5	0.8264462809917356	0.6468933728575874	FBGN0010473, FBGN0086912, FBGN0052484, FBGN0023094, FBGN0003256	292	120	7937	1.132562785388128	1.0	0.9983690400612464	99.99999585377464
GOTERM_BP_FAT	GO:0007626~locomotory behavior	7	1.1570247933884297	0.6573832802398827	FBGN0010473, FBGN0086912, FBGN0052484, FBGN0011823, FBGN0023094, FBGN0016076, FBGN0003651	292	181	7937	1.0512184969348368	1.0	0.9985144172221957	99.99999746613263
GOTERM_BP_FAT	GO:0007610~behavior	14	2.3140495867768593	0.8005248001995701	FBGN0011823, FBGN0023094, FBGN0013469, FBGN0029084, FBGN0003651, FBGN0003996, FBGN0010473, FBGN0041164, FBGN0002973, FBGN0086912, FBGN0052484, FBGN0016076, FBGN0003256, FBGN0039678	292	429	7937	0.8870421815627295	1.0	0.9996558777017137	99.9999999996304
GOTERM_BP_FAT	GO:0008344~adult locomotory behavior	3	0.49586776859504134	0.8194557483111111	FBGN0010473, FBGN0086912, FBGN0052484	292	84	7937	0.9707681017612525	1.0	0.9997382813776403	99.99999999992745
Annotation Cluster 81	Enrichment Score: 0.12100669179652071
Category	Term	Count	%	PValue	Genes	List Total	Pop Hits	Pop Total	Fold Enrichment	Bonferroni	Benjamini	FDR
GOTERM_CC_FAT	GO:0005874~microtubule	4	0.6611570247933884	0.6658437336632413	FBGN0011692, FBGN0004381, FBGN0052396, FBGN0034816	170	96	4786	1.1730392156862746	1.0	0.9967344294327913	99.99995004481718
GOTERM_CC_FAT	GO:0015630~microtubule cytoskeleton	8	1.322314049586777	0.6670099198470225	FBGN0011692, FBGN0004381, FBGN0052396, FBGN0003124, FBGN0011225, FBGN0086251, FBGN0000147, FBGN0034816	170	220	4786	1.0237433155080213	1.0	0.9964406146513737	99.99995230390505
SP_PIR_KEYWORDS	microtubule	3	0.49586776859504134	0.8211318352048744	FBGN0011692, FBGN0004381, FBGN0052396	582	69	12980	0.9696698042731212	1.0	0.9957427586525075	99.9999999594082
GOTERM_BP_FAT	GO:0007018~microtubule-based movement	3	0.49586776859504134	0.8996130215592788	FBGN0011692, FBGN0004381, FBGN0052396	292	104	7937	0.7840819283456268	1.0	0.9999465960633533	100.0
Annotation Cluster 82	Enrichment Score: 0.11794108561048447
Category	Term	Count	%	PValue	Genes	List Total	Pop Hits	Pop Total	Fold Enrichment	Bonferroni	Benjamini	FDR
GOTERM_BP_FAT	GO:0060284~regulation of cell development	8	1.322314049586777	0.2049804512000517	FBGN0002973, FBGN0004574, FBGN0041164, FBGN0003366, FBGN0003124, FBGN0000147, FBGN0013469, FBGN0003256	292	131	7937	1.6599393495764925	1.0	0.9676221918021759	97.6381803033742
GOTERM_BP_FAT	GO:0050767~regulation of neurogenesis	5	0.8264462809917356	0.23043124599888645	FBGN0002973, FBGN0003366, FBGN0003124, FBGN0000147, FBGN0003256	292	67	7937	2.0284706603966467	1.0	0.9701936866728921	98.61161935178997
GOTERM_BP_FAT	GO:0051960~regulation of nervous system development	5	0.8264462809917356	0.4211645501846279	FBGN0002973, FBGN0003366, FBGN0003124, FBGN0000147, FBGN0003256	292	90	7937	1.510083713850837	1.0	0.9912790978166626	99.98673494712892
GOTERM_BP_FAT	GO:0006796~phosphate metabolic process	19	3.1404958677685952	0.7309967936421732	FBGN0033570, FBGN0030683, FBGN0037491, FBGN0039710, FBGN0003124, FBGN0000147, FBGN0040705, FBGN0260990, FBGN0036369, FBGN0036550, FBGN0051477, FBGN0052484, FBGN0003366, FBGN0033190, FBGN0037218, FBGN0003892, FBGN0050354, FBGN0003256, FBGN0037402	292	551	7937	0.937293339631554	1.0	0.9991893932562942	99.99999995120437
GOTERM_BP_FAT	GO:0006793~phosphorus metabolic process	19	3.1404958677685952	0.7309967936421732	FBGN0033570, FBGN0030683, FBGN0037491, FBGN0039710, FBGN0003124, FBGN0000147, FBGN0040705, FBGN0260990, FBGN0036369, FBGN0036550, FBGN0051477, FBGN0052484, FBGN0003366, FBGN0033190, FBGN0037218, FBGN0003892, FBGN0050354, FBGN0003256, FBGN0037402	292	551	7937	0.937293339631554	1.0	0.9991893932562942	99.99999995120437
GOTERM_BP_FAT	GO:0016310~phosphorylation	14	2.3140495867768593	0.7898558651849383	FBGN0033570, FBGN0030683, FBGN0037491, FBGN0003124, FBGN0000147, FBGN0040705, FBGN0260990, FBGN0051477, FBGN0052484, FBGN0003366, FBGN0037218, FBGN0050354, FBGN0003256, FBGN0037402	292	425	7937	0.8953908138597905	1.0	0.999639411716512	99.99999999913457
UP_SEQ_FEATURE	domain:Protein kinase	3	0.49586776859504134	0.9111992263156024	FBGN0003366, FBGN0003124, FBGN0003256	140	84	2975	0.7589285714285714	1.0	0.9999999999999988	99.99999999999973
UP_SEQ_FEATURE	active site:Proton acceptor	4	0.6611570247933884	0.9130463117973971	FBGN0004584, FBGN0003366, FBGN0003124, FBGN0003256	140	115	2975	0.7391304347826086	1.0	0.9999999999999969	99.9999999999998
GOTERM_BP_FAT	GO:0006468~protein amino acid phosphorylation	7	1.1570247933884297	0.918773203036705	FBGN0037491, FBGN0003366, FBGN0003124, FBGN0037218, FBGN0000147, FBGN0003256, FBGN0260990	292	259	7937	0.7346353202517586	1.0	0.9999642438664607	100.0
INTERPRO	IPR008271:Serine/threonine protein kinase, active site	5	0.8264462809917356	0.9350112024468471	FBGN0037491, FBGN0003124, FBGN0037218, FBGN0000147, FBGN0003256	473	156	10196	0.6908982490377839	1.0	0.9999999999990123	100.0
INTERPRO	IPR000719:Protein kinase, core	7	1.1570247933884297	0.9392158233304788	FBGN0037491, FBGN0003366, FBGN0003124, FBGN0037218, FBGN0000147, FBGN0003256, FBGN0260990	473	216	10196	0.6985748962493148	1.0	0.9999999999992558	100.0
GOTERM_MF_FAT	GO:0004672~protein kinase activity	8	1.322314049586777	0.9548831910326239	FBGN0037491, FBGN0000658, FBGN0003366, FBGN0003124, FBGN0037218, FBGN0000147, FBGN0003256, FBGN0260990	331	283	7918	0.676224739252506	1.0	0.9999987079101387	100.0
INTERPRO	IPR017442:Serine/threonine protein kinase-related	5	0.8264462809917356	0.95564181415344	FBGN0037491, FBGN0003124, FBGN0037218, FBGN0000147, FBGN0003256	473	168	10196	0.6415483741065137	1.0	0.9999999999997582	100.0
UP_SEQ_FEATURE	binding site:ATP	3	0.49586776859504134	0.9586913202764118	FBGN0003366, FBGN0003124, FBGN0003256	140	103	2975	0.6189320388349514	1.0	1.0	100.0
SMART	SM00220:S_TKc	3	0.49586776859504134	0.9614982986270428	FBGN0003124, FBGN0000147, FBGN0003256	213	112	4824	0.6066398390342053	1.0	0.9999999907631062	100.0
INTERPRO	IPR002290:Serine/threonine protein kinase	3	0.49586776859504134	0.9687818974757545	FBGN0003124, FBGN0000147, FBGN0003256	473	112	10196	0.5773935366958622	1.0	0.9999999999999792	100.0
GOTERM_MF_FAT	GO:0004674~protein serine/threonine kinase activity	5	0.8264462809917356	0.972883888987461	FBGN0037491, FBGN0003124, FBGN0037218, FBGN0000147, FBGN0003256	331	203	7918	0.5891982795826947	1.0	0.9999998408523397	100.0
SP_PIR_KEYWORDS	serine/threonine-protein kinase	3	0.49586776859504134	0.9912206107102046	FBGN0003124, FBGN0000147, FBGN0003256	582	148	12980	0.4520757871273335	1.0	0.9999770189698954	100.0
INTERPRO	IPR017441:Protein kinase, ATP binding site	4	0.6611570247933884	0.9916856015479739	FBGN0003366, FBGN0003124, FBGN0000147, FBGN0003256	473	182	10196	0.4737587993401947	1.0	1.0	100.0
SP_PIR_KEYWORDS	kinase	4	0.6611570247933884	0.9965363032022668	FBGN0052484, FBGN0003366, FBGN0003124, FBGN0003256	582	212	12980	0.42080010374116583	1.0	0.9999967545027595	100.0
Annotation Cluster 83	Enrichment Score: 0.09324145100237556
Category	Term	Count	%	PValue	Genes	List Total	Pop Hits	Pop Total	Fold Enrichment	Bonferroni	Benjamini	FDR
GOTERM_BP_FAT	GO:0009950~dorsal/ventral axis specification	3	0.49586776859504134	0.7258349483563432	FBGN0003480, FBGN0003089, FBGN0020224	292	69	7937	1.1818046456223943	1.0	0.9991274092565332	99.99999993344623
GOTERM_BP_FAT	GO:0009798~axis specification	7	1.1570247933884297	0.7524662801710968	FBGN0041164, FBGN0001321, FBGN0003480, FBGN0003366, FBGN0003089, FBGN0020224, FBGN0003256	292	201	7937	0.9466196415184353	1.0	0.9993407874661967	99.99999998745362
GOTERM_BP_FAT	GO:0009953~dorsal/ventral pattern formation	3	0.49586776859504134	0.9615031885357493	FBGN0003480, FBGN0003089, FBGN0020224	292	135	7937	0.6040334855403349	1.0	0.9999961348224372	100.0
Annotation Cluster 84	Enrichment Score: 0.09084822842755703
Category	Term	Count	%	PValue	Genes	List Total	Pop Hits	Pop Total	Fold Enrichment	Bonferroni	Benjamini	FDR
KEGG_PATHWAY	dme00190:Oxidative phosphorylation	6	0.9917355371900827	0.6370794820197645	FBGN0033570, FBGN0051477, FBGN0040705, FBGN0050354, FBGN0037402, FBGN0058002	83	135	2054	1.0998661311914324	1.0	0.9997853342867392	99.99760004393644
GOTERM_CC_FAT	GO:0031967~organelle envelope	12	1.9834710743801653	0.6801709627883047	FBGN0039004, FBGN0033570, FBGN0051477, FBGN0033753, FBGN0011823, FBGN0034792, FBGN0040705, FBGN0024889, FBGN0050354, FBGN0026207, FBGN0260937, FBGN0035078	170	344	4786	0.9820793433652532	1.0	0.9967870205368053	99.9999720320864
GOTERM_CC_FAT	GO:0031975~envelope	12	1.9834710743801653	0.6839164600728461	FBGN0039004, FBGN0033570, FBGN0051477, FBGN0033753, FBGN0011823, FBGN0034792, FBGN0040705, FBGN0024889, FBGN0050354, FBGN0026207, FBGN0260937, FBGN0035078	170	345	4786	0.97923273657289	1.0	0.9966477560212441	99.99997607014414
GOTERM_BP_FAT	GO:0042775~mitochondrial ATP synthesis coupled electron transport	3	0.49586776859504134	0.710651834089256	FBGN0033570, FBGN0040705, FBGN0050354	292	67	7937	1.2170823962379882	1.0	0.9990165782578401	99.99999983952121
GOTERM_BP_FAT	GO:0006119~oxidative phosphorylation	5	0.8264462809917356	0.7191534369388377	FBGN0033570, FBGN0051477, FBGN0040705, FBGN0050354, FBGN0037402	292	132	7937	1.0296025321710252	1.0	0.9990888935144554	99.99999990138846
GOTERM_BP_FAT	GO:0042773~ATP synthesis coupled electron transport	3	0.49586776859504134	0.7403406506455771	FBGN0033570, FBGN0040705, FBGN0050354	292	71	7937	1.148514373914721	1.0	0.9992675603558444	99.99999997260507
GOTERM_BP_FAT	GO:0045333~cellular respiration	4	0.6611570247933884	0.7463954432028264	FBGN0033570, FBGN0040705, FBGN0050354, FBGN0039358	292	105	7937	1.0354859752120025	1.0	0.9993145869808527	99.99999998136428
GOTERM_BP_FAT	GO:0022904~respiratory electron transport chain	3	0.49586776859504134	0.760869712125094	FBGN0033570, FBGN0040705, FBGN0050354	292	74	7937	1.1019529803776378	1.0	0.9994332022710495	99.99999999286187
GOTERM_CC_FAT	GO:0005746~mitochondrial respiratory chain	3	0.49586776859504134	0.7927035288410793	FBGN0033570, FBGN0040705, FBGN0050354	170	82	4786	1.0299856527977045	1.0	0.9986708746362807	99.99999991008904
GOTERM_BP_FAT	GO:0015980~energy derivation by oxidation of organic compounds	4	0.6611570247933884	0.7945594433990901	FBGN0033570, FBGN0040705, FBGN0050354, FBGN0039358	292	114	7937	0.9537370824321076	1.0	0.9996362630670776	99.99999999940201
GOTERM_CC_FAT	GO:0070469~respiratory chain	3	0.49586776859504134	0.8090417139206763	FBGN0033570, FBGN0040705, FBGN0050354	170	85	4786	0.9936332179930796	1.0	0.998848598088801	99.99999996966996
GOTERM_CC_FAT	GO:0005743~mitochondrial inner membrane	6	0.9917355371900827	0.8431844252719797	FBGN0033570, FBGN0051477, FBGN0034792, FBGN0040705, FBGN0050354, FBGN0035078	170	200	4786	0.8445882352941176	1.0	0.9993628790741721	99.99999999776402
GOTERM_BP_FAT	GO:0022900~electron transport chain	3	0.49586776859504134	0.8481226323924658	FBGN0033570, FBGN0040705, FBGN0050354	292	90	7937	0.9060502283105022	1.0	0.9998376694506472	99.9999999999957
GOTERM_CC_FAT	GO:0044455~mitochondrial membrane part	4	0.6611570247933884	0.8594137728414584	FBGN0033570, FBGN0051477, FBGN0040705, FBGN0050354	170	134	4786	0.8403863037752415	1.0	0.9995399808901823	99.99999999947346
GOTERM_CC_FAT	GO:0031966~mitochondrial membrane	7	1.1570247933884297	0.8625090266178084	FBGN0033570, FBGN0051477, FBGN0033753, FBGN0034792, FBGN0040705, FBGN0050354, FBGN0035078	170	241	4786	0.8177202831340005	1.0	0.9995310339774612	99.99999999960785
GOTERM_CC_FAT	GO:0044429~mitochondrial part	12	1.9834710743801653	0.8717068984286568	FBGN0033570, FBGN0034986, FBGN0051477, FBGN0033753, FBGN0034792, FBGN0036927, FBGN0040705, FBGN0050354, FBGN0039358, FBGN0034001, FBGN0035078, FBGN0032154	170	411	4786	0.8219836839845427	1.0	0.9995565502387892	99.99999999984318
GOTERM_CC_FAT	GO:0005739~mitochondrion	17	2.809917355371901	0.8721316789728633	FBGN0033570, FBGN0034986, FBGN0032486, FBGN0033524, FBGN0036927, FBGN0040705, FBGN0039846, FBGN0034001, FBGN0035078, FBGN0032154, FBGN0051477, FBGN0033753, FBGN0033190, FBGN0034792, FBGN0050354, FBGN0039358, FBGN0030092	170	571	4786	0.8381786339754816	1.0	0.9995151354116942	99.99999999984992
GOTERM_CC_FAT	GO:0019866~organelle inner membrane	6	0.9917355371900827	0.8893393699930117	FBGN0033570, FBGN0051477, FBGN0034792, FBGN0040705, FBGN0050354, FBGN0035078	170	217	4786	0.7784223366766062	1.0	0.9996846592724693	99.99999999997785
GOTERM_CC_FAT	GO:0005740~mitochondrial envelope	7	1.1570247933884297	0.9014494111663418	FBGN0033570, FBGN0051477, FBGN0033753, FBGN0034792, FBGN0040705, FBGN0050354, FBGN0035078	170	258	4786	0.7638394892840857	1.0	0.9997700194867659	99.99999999999523
GOTERM_BP_FAT	GO:0006091~generation of precursor metabolites and energy	6	0.9917355371900827	0.9052194590263907	FBGN0033570, FBGN0051477, FBGN0040705, FBGN0050354, FBGN0037402, FBGN0039358	292	217	7937	0.7515624013635502	1.0	0.9999553949016803	100.0
GOTERM_MF_FAT	GO:0022890~inorganic cation transmembrane transporter activity	4	0.6611570247933884	0.9074616641705706	FBGN0051477, FBGN0050354, FBGN0037402, FBGN0039387	331	128	7918	0.7475453172205437	1.0	0.9999886811850354	99.99999999999989
GOTERM_MF_FAT	GO:0015078~hydrogen ion transmembrane transporter activity	3	0.49586776859504134	0.9113873838906795	FBGN0051477, FBGN0050354, FBGN0037402	331	95	7918	0.7554142152965496	1.0	0.9999897588361633	99.99999999999993
GOTERM_CC_FAT	GO:0031090~organelle membrane	12	1.9834710743801653	0.9168997731163127	FBGN0033570, FBGN0004574, FBGN0051477, FBGN0033753, FBGN0003089, FBGN0034792, FBGN0040705, FBGN0050354, FBGN0037402, FBGN0035078, FBGN0023527, FBGN0039068	170	438	4786	0.7713134568896052	1.0	0.9998445474721723	99.9999999999995
GOTERM_MF_FAT	GO:0015077~monovalent inorganic cation transmembrane transporter activity	3	0.49586776859504134	0.9173069563503214	FBGN0051477, FBGN0050354, FBGN0037402	331	97	7918	0.7398386644656929	1.0	0.999990852337184	99.99999999999997
Annotation Cluster 85	Enrichment Score: 0.0798399099262249
Category	Term	Count	%	PValue	Genes	List Total	Pop Hits	Pop Total	Fold Enrichment	Bonferroni	Benjamini	FDR
GOTERM_CC_FAT	GO:0031980~mitochondrial lumen	5	0.8264462809917356	0.8129332622821868	FBGN0034986, FBGN0036927, FBGN0039358, FBGN0034001, FBGN0032154	170	157	4786	0.8965904833270889	1.0	0.9988326900365041	99.99999997690544
GOTERM_CC_FAT	GO:0005759~mitochondrial matrix	5	0.8264462809917356	0.8129332622821868	FBGN0034986, FBGN0036927, FBGN0039358, FBGN0034001, FBGN0032154	170	157	4786	0.8965904833270889	1.0	0.9988326900365041	99.99999997690544
GOTERM_CC_FAT	GO:0044429~mitochondrial part	12	1.9834710743801653	0.8717068984286568	FBGN0033570, FBGN0034986, FBGN0051477, FBGN0033753, FBGN0034792, FBGN0036927, FBGN0040705, FBGN0050354, FBGN0039358, FBGN0034001, FBGN0035078, FBGN0032154	170	411	4786	0.8219836839845427	1.0	0.9995565502387892	99.99999999984318
Annotation Cluster 86	Enrichment Score: 0.07090364079899984
Category	Term	Count	%	PValue	Genes	List Total	Pop Hits	Pop Total	Fold Enrichment	Bonferroni	Benjamini	FDR
GOTERM_BP_FAT	GO:0006397~mRNA processing	7	1.1570247933884297	0.7215551028666626	FBGN0031607, FBGN0035162, FBGN0005648, FBGN0014366, FBGN0030789, FBGN0036734, FBGN0027841	292	194	7937	0.9807760203361107	1.0	0.9990780015848981	99.99999991429185
INTERPRO	IPR012677:Nucleotide-binding, alpha-beta plait	5	0.8264462809917356	0.8737404105076615	FBGN0004237, FBGN0015778, FBGN0031607, FBGN0005648, FBGN0027841	473	134	10196	0.8043293048499575	1.0	0.9999999998329503	99.99999999999748
SMART	SM00360:RRM	5	0.8264462809917356	0.8749664167301804	FBGN0004237, FBGN0015778, FBGN0031607, FBGN0005648, FBGN0027841	213	141	4824	0.8031165717710519	1.0	0.9999985150301156	99.99999999791402
GOTERM_MF_FAT	GO:0003729~mRNA binding	6	0.9917355371900827	0.8931776719629023	FBGN0052707, FBGN0004237, FBGN0015778, FBGN0005648, FBGN0036812, FBGN0027841	331	186	7918	0.7716596822921743	1.0	0.9999866873550222	99.99999999999908
INTERPRO	IPR000504:RNA recognition motif, RNP-1	5	0.8264462809917356	0.8972234778974524	FBGN0004237, FBGN0015778, FBGN0031607, FBGN0005648, FBGN0027841	473	141	10196	0.7643980627652077	1.0	0.9999999999631224	99.99999999999989
Annotation Cluster 87	Enrichment Score: 0.06507171492759858
Category	Term	Count	%	PValue	Genes	List Total	Pop Hits	Pop Total	Fold Enrichment	Bonferroni	Benjamini	FDR
GOTERM_BP_FAT	GO:0007568~aging	3	0.49586776859504134	0.8608515882626641	FBGN0001228, FBGN0052475, FBGN0023511	292	93	7937	0.8768228015908086	1.0	0.9998648606044929	99.99999999999896
GOTERM_BP_FAT	GO:0008340~determination of adult life span	3	0.49586776859504134	0.8608515882626641	FBGN0001228, FBGN0052475, FBGN0023511	292	93	7937	0.8768228015908086	1.0	0.9998648606044929	99.99999999999896
GOTERM_BP_FAT	GO:0010259~multicellular organismal aging	3	0.49586776859504134	0.8608515882626641	FBGN0001228, FBGN0052475, FBGN0023511	292	93	7937	0.8768228015908086	1.0	0.9998648606044929	99.99999999999896
Annotation Cluster 88	Enrichment Score: 0.06415225388534762
Category	Term	Count	%	PValue	Genes	List Total	Pop Hits	Pop Total	Fold Enrichment	Bonferroni	Benjamini	FDR
SMART	SM00233:PH	3	0.49586776859504134	0.8492984786767064	FBGN0036688, FBGN0035802, FBGN0003016	213	75	4824	0.9059154929577464	1.0	0.9999985390504491	99.99999998101184
INTERPRO	IPR001849:Pleckstrin homology	3	0.49586776859504134	0.8683152282964102	FBGN0036688, FBGN0035802, FBGN0003016	473	75	10196	0.8622410147991543	1.0	0.9999999999076364	99.99999999999525
INTERPRO	IPR011993:Pleckstrin homology-type	4	0.6611570247933884	0.8705735628080327	FBGN0002973, FBGN0036688, FBGN0035802, FBGN0003016	473	105	10196	0.8211819188563375	1.0	0.999999999890854	99.99999999999635
Annotation Cluster 89	Enrichment Score: 0.06286617803694344
Category	Term	Count	%	PValue	Genes	List Total	Pop Hits	Pop Total	Fold Enrichment	Bonferroni	Benjamini	FDR
GOTERM_BP_FAT	GO:0046034~ATP metabolic process	3	0.49586776859504134	0.7977463257559512	FBGN0051477, FBGN0031519, FBGN0037402	292	80	7937	1.019306506849315	1.0	0.99964245940988	99.99999999953674
GOTERM_BP_FAT	GO:0009205~purine ribonucleoside triphosphate metabolic process	3	0.49586776859504134	0.8343467262493576	FBGN0051477, FBGN0031519, FBGN0037402	292	87	7937	0.9372933396315539	1.0	0.999797648563785	99.99999999998221
GOTERM_BP_FAT	GO:0009144~purine nucleoside triphosphate metabolic process	3	0.49586776859504134	0.8343467262493576	FBGN0051477, FBGN0031519, FBGN0037402	292	87	7937	0.9372933396315539	1.0	0.999797648563785	99.99999999998221
GOTERM_BP_FAT	GO:0009199~ribonucleoside triphosphate metabolic process	3	0.49586776859504134	0.8390591943567015	FBGN0051477, FBGN0031519, FBGN0037402	292	88	7937	0.9266422789539227	1.0	0.9998121078557588	99.9999999999889
GOTERM_BP_FAT	GO:0009141~nucleoside triphosphate metabolic process	3	0.49586776859504134	0.843650321397968	FBGN0051477, FBGN0031519, FBGN0037402	292	89	7937	0.9162305679544405	1.0	0.9998307651176969	99.99999999999308
GOTERM_BP_FAT	GO:0009150~purine ribonucleotide metabolic process	3	0.49586776859504134	0.908293632154852	FBGN0051477, FBGN0031519, FBGN0037402	292	107	7937	0.7620983228779925	1.0	0.9999543514677777	100.0
GOTERM_BP_FAT	GO:0009259~ribonucleotide metabolic process	3	0.49586776859504134	0.9212210873183735	FBGN0051477, FBGN0031519, FBGN0037402	292	112	7937	0.7280760763209393	1.0	0.9999652395769973	100.0
GOTERM_BP_FAT	GO:0006163~purine nucleotide metabolic process	3	0.49586776859504134	0.954920932525869	FBGN0051477, FBGN0031519, FBGN0037402	292	130	7937	0.6272655426765015	1.0	0.9999931721913194	100.0
Annotation Cluster 90	Enrichment Score: 0.056890973660193585
Category	Term	Count	%	PValue	Genes	List Total	Pop Hits	Pop Total	Fold Enrichment	Bonferroni	Benjamini	FDR
GOTERM_BP_FAT	GO:0007267~cell-cell signaling	7	1.1570247933884297	0.7922004569678828	FBGN0004574, FBGN0035390, FBGN0030897, FBGN0000658, FBGN0086475, FBGN0003256, FBGN0003651	292	211	7937	0.901756151399078	1.0	0.999637648329129	99.99999999927945
GOTERM_BP_FAT	GO:0007268~synaptic transmission	6	0.9917355371900827	0.8288694828855001	FBGN0004574, FBGN0035390, FBGN0030897, FBGN0086475, FBGN0003256, FBGN0003651	292	189	7937	0.8629049793433354	1.0	0.9997779912613272	99.99999999996975
GOTERM_BP_FAT	GO:0006836~neurotransmitter transport	4	0.6611570247933884	0.8467142888396875	FBGN0004574, FBGN0031937, FBGN0030897, FBGN0086475	292	126	7937	0.8629049793433354	1.0	0.9998357551720765	99.999999999995
GOTERM_BP_FAT	GO:0019226~transmission of nerve impulse	6	0.9917355371900827	0.8515898546692581	FBGN0004574, FBGN0035390, FBGN0030897, FBGN0086475, FBGN0003256, FBGN0003651	292	196	7937	0.8320869443667879	1.0	0.9998447346065792	99.99999999999704
GOTERM_BP_FAT	GO:0007269~neurotransmitter secretion	3	0.49586776859504134	0.8934079416638095	FBGN0004574, FBGN0030897, FBGN0086475	292	102	7937	0.7994560838033843	1.0	0.9999411881315556	99.99999999999999
GOTERM_BP_FAT	GO:0003001~generation of a signal involved in cell-cell signaling	3	0.49586776859504134	0.8965536537212593	FBGN0004574, FBGN0030897, FBGN0086475	292	103	7937	0.7916943742518951	1.0	0.9999448756373368	99.99999999999999
GOTERM_BP_FAT	GO:0001505~regulation of neurotransmitter levels	3	0.49586776859504134	0.9162697078417832	FBGN0004574, FBGN0030897, FBGN0086475	292	110	7937	0.7413138231631382	1.0	0.9999632368894221	100.0
GOTERM_BP_FAT	GO:0032940~secretion by cell	3	0.49586776859504134	0.9344750740114609	FBGN0004574, FBGN0030897, FBGN0086475	292	118	7937	0.6910552588808915	1.0	0.999979801466477	100.0
GOTERM_BP_FAT	GO:0046903~secretion	3	0.49586776859504134	0.9472737150304384	FBGN0004574, FBGN0030897, FBGN0086475	292	125	7937	0.6523561643835616	1.0	0.9999891135165581	100.0
Annotation Cluster 91	Enrichment Score: 0.04676861385206174
Category	Term	Count	%	PValue	Genes	List Total	Pop Hits	Pop Total	Fold Enrichment	Bonferroni	Benjamini	FDR
GOTERM_BP_FAT	GO:0051674~localization of cell	6	0.9917355371900827	0.8515898546692581	FBGN0002973, FBGN0004606, FBGN0002781, FBGN0011225, FBGN0086251, FBGN0020224	292	196	7937	0.8320869443667879	1.0	0.9998447346065792	99.99999999999704
GOTERM_BP_FAT	GO:0016477~cell migration	5	0.8264462809917356	0.8894732052669829	FBGN0002973, FBGN0004606, FBGN0002781, FBGN0011225, FBGN0020224	292	175	7937	0.7766144814090019	1.0	0.9999354439289531	99.99999999999997
GOTERM_BP_FAT	GO:0048870~cell motility	5	0.8264462809917356	0.9169605478734444	FBGN0002973, FBGN0004606, FBGN0002781, FBGN0011225, FBGN0020224	292	187	7937	0.7267782580030766	1.0	0.9999633026763878	100.0
GOTERM_BP_FAT	GO:0006928~cell motion	8	1.322314049586777	0.9358614222415772	FBGN0002973, FBGN0004606, FBGN0002781, FBGN0032821, FBGN0011225, FBGN0020224, FBGN0003892, FBGN0038853	292	305	7937	0.712957556703346	1.0	0.9999808193218215	100.0
Annotation Cluster 92	Enrichment Score: 0.04559667355353934
Category	Term	Count	%	PValue	Genes	List Total	Pop Hits	Pop Total	Fold Enrichment	Bonferroni	Benjamini	FDR
GOTERM_BP_FAT	GO:0016044~membrane organization	10	1.6528925619834711	0.8343997382163946	FBGN0014033, FBGN0024509, FBGN0031976, FBGN0035390, FBGN0035993, FBGN0003124, FBGN0011225, FBGN0037218, FBGN0011236, FBGN0035976	292	319	7937	0.8520848542105037	1.0	0.9997916302211409	99.99999999998231
GOTERM_BP_FAT	GO:0006909~phagocytosis	6	0.9917355371900827	0.8546229933942304	FBGN0014033, FBGN0031976, FBGN0035993, FBGN0003124, FBGN0011236, FBGN0035976	292	197	7937	0.8278631527710172	1.0	0.9998450348513456	99.9999999999979
GOTERM_BP_FAT	GO:0016192~vesicle-mediated transport	11	1.8181818181818181	0.9151394550750495	FBGN0004574, FBGN0014033, FBGN0024509, FBGN0031976, FBGN0035993, FBGN0003124, FBGN0037218, FBGN0086475, FBGN0011236, FBGN0035976, FBGN0023527	292	391	7937	0.7646971236380198	1.0	0.9999623829292157	100.0
GOTERM_BP_FAT	GO:0010324~membrane invagination	7	1.1570247933884297	0.9170430127272173	FBGN0014033, FBGN0031976, FBGN0035993, FBGN0003124, FBGN0037218, FBGN0011236, FBGN0035976	292	258	7937	0.7374827439736646	1.0	0.9999622587120449	100.0
GOTERM_BP_FAT	GO:0006897~endocytosis	7	1.1570247933884297	0.9170430127272173	FBGN0014033, FBGN0031976, FBGN0035993, FBGN0003124, FBGN0037218, FBGN0011236, FBGN0035976	292	258	7937	0.7374827439736646	1.0	0.9999622587120449	100.0
GOTERM_BP_FAT	GO:0006911~phagocytosis, engulfment	4	0.6611570247933884	0.9705200996754164	FBGN0031976, FBGN0035993, FBGN0003124, FBGN0011236	292	187	7937	0.5814226064024614	1.0	0.9999981726354843	100.0
Annotation Cluster 93	Enrichment Score: 0.04434141126548616
Category	Term	Count	%	PValue	Genes	List Total	Pop Hits	Pop Total	Fold Enrichment	Bonferroni	Benjamini	FDR
GOTERM_BP_FAT	GO:0009416~response to light stimulus	3	0.49586776859504134	0.8868490092911429	FBGN0004574, FBGN0019940, FBGN0003651	292	100	7937	0.815445205479452	1.0	0.9999371963715968	99.99999999999997
GOTERM_BP_FAT	GO:0009628~response to abiotic stimulus	6	0.9917355371900827	0.8987640798109766	FBGN0004574, FBGN0001228, FBGN0011823, FBGN0019940, FBGN0003651, FBGN0001222	292	214	7937	0.7620983228779925	1.0	0.9999481158980497	99.99999999999999
GOTERM_BP_FAT	GO:0009314~response to radiation	3	0.49586776859504134	0.9235924498529721	FBGN0004574, FBGN0019940, FBGN0003651	292	113	7937	0.7216329252030549	1.0	0.9999682732885566	100.0
Annotation Cluster 94	Enrichment Score: 0.04230782647466302
Category	Term	Count	%	PValue	Genes	List Total	Pop Hits	Pop Total	Fold Enrichment	Bonferroni	Benjamini	FDR
GOTERM_BP_FAT	GO:0009994~oocyte differentiation	4	0.6611570247933884	0.8870045179471796	FBGN0041164, FBGN0003480, FBGN0003089, FBGN0086251	292	138	7937	0.7878697637482628	1.0	0.9999333440593837	99.99999999999997
GOTERM_BP_FAT	GO:0007281~germ cell development	7	1.1570247933884297	0.8870175997190294	FBGN0051232, FBGN0041164, FBGN0011823, FBGN0003089, FBGN0011225, FBGN0086251, FBGN0003892	292	243	7937	0.7830063701448785	1.0	0.9999311781235455	99.99999999999997
GOTERM_BP_FAT	GO:0048599~oocyte development	3	0.49586776859504134	0.9488956412593198	FBGN0041164, FBGN0003089, FBGN0086251	292	126	7937	0.6471787345075015	1.0	0.9999900202788915	100.0
Annotation Cluster 95	Enrichment Score: 0.04062589586945542
Category	Term	Count	%	PValue	Genes	List Total	Pop Hits	Pop Total	Fold Enrichment	Bonferroni	Benjamini	FDR
INTERPRO	IPR018114:Peptidase S1/S6, chymotrypsin/Hap, active site	8	1.322314049586777	0.7874398945172962	FBGN0050289, FBGN0052376, FBGN0052374, FBGN0036427, FBGN0039101, FBGN0035678, FBGN0034661, FBGN0035795	473	191	10196	0.9028701725645595	1.0	0.9999999976157303	99.9999999933389
GOTERM_MF_FAT	GO:0070011~peptidase activity, acting on L-amino acid peptides	23	3.8016528925619832	0.798441935984497	FBGN0050289, FBGN0010288, FBGN0032143, FBGN0039101, FBGN0035678, FBGN0036186, FBGN0034661, FBGN0000455, FBGN0052376, FBGN0051427, FBGN0030947, FBGN0052374, FBGN0260450, FBGN0030778, FBGN0259149, FBGN0039053, FBGN0036427, FBGN0052379, FBGN0051314, FBGN0039023, FBGN0034792, FBGN0039609, FBGN0035795	331	612	7918	0.8990087475070593	1.0	0.9998373698843009	99.99999999109416
INTERPRO	IPR001314:Peptidase S1A, chymotrypsin	8	1.322314049586777	0.8601222089066791	FBGN0050289, FBGN0052376, FBGN0052374, FBGN0036427, FBGN0039101, FBGN0035678, FBGN0034661, FBGN0035795	473	210	10196	0.8211819188563375	1.0	0.9999999998719972	99.99999999998815
SMART	SM00020:Tryp_SPc	8	1.322314049586777	0.9270997339402679	FBGN0050289, FBGN0052376, FBGN0052374, FBGN0036427, FBGN0039101, FBGN0035678, FBGN0034661, FBGN0035795	213	248	4824	0.7305770104497955	1.0	0.999999904810633	99.99999999999648
SP_PIR_KEYWORDS	Serine protease	4	0.6611570247933884	0.9447147068451901	FBGN0050289, FBGN0036427, FBGN0039101, FBGN0034661	582	135	12980	0.6608120147639047	1.0	0.9995620302573711	99.99999999999999
INTERPRO	IPR001254:Peptidase S1 and S6, chymotrypsin/Hap	8	1.322314049586777	0.9453808094599079	FBGN0050289, FBGN0052376, FBGN0052374, FBGN0036427, FBGN0039101, FBGN0035678, FBGN0034661, FBGN0035795	473	248	10196	0.6953556570960923	1.0	0.999999999999619	100.0
GOTERM_MF_FAT	GO:0008236~serine-type peptidase activity	9	1.487603305785124	0.9482196314559539	FBGN0050289, FBGN0052376, FBGN0052374, FBGN0030778, FBGN0036427, FBGN0039101, FBGN0035678, FBGN0034661, FBGN0035795	331	308	7918	0.699003413504924	1.0	0.99999850749301	100.0
GOTERM_MF_FAT	GO:0004175~endopeptidase activity	14	2.3140495867768593	0.949389188794606	FBGN0050289, FBGN0039101, FBGN0035678, FBGN0034661, FBGN0052376, FBGN0030947, FBGN0052374, FBGN0260450, FBGN0036427, FBGN0039023, FBGN0051314, FBGN0034792, FBGN0039609, FBGN0035795	331	457	7918	0.7328234181943186	1.0	0.999998484830814	100.0
GOTERM_MF_FAT	GO:0017171~serine hydrolase activity	9	1.487603305785124	0.950547932772623	FBGN0050289, FBGN0052376, FBGN0052374, FBGN0030778, FBGN0036427, FBGN0039101, FBGN0035678, FBGN0034661, FBGN0035795	331	310	7918	0.6944937140629568	1.0	0.9999984643859487	100.0
GOTERM_MF_FAT	GO:0004252~serine-type endopeptidase activity	8	1.322314049586777	0.9514746090019465	FBGN0050289, FBGN0052376, FBGN0052374, FBGN0036427, FBGN0039101, FBGN0035678, FBGN0034661, FBGN0035795	331	280	7918	0.6834700043159257	1.0	0.9999984145986406	100.0
SP_PIR_KEYWORDS	Protease	7	1.1570247933884297	0.9802477784903345	FBGN0050289, FBGN0030947, FBGN0010288, FBGN0036427, FBGN0051314, FBGN0039101, FBGN0034661	582	264	12980	0.5913516609392899	1.0	0.9999051885259048	100.0
Annotation Cluster 96	Enrichment Score: 0.03959711902482462
Category	Term	Count	%	PValue	Genes	List Total	Pop Hits	Pop Total	Fold Enrichment	Bonferroni	Benjamini	FDR
GOTERM_CC_FAT	GO:0031224~intrinsic to membrane	46	7.6033057851239665	0.7697214113736348	FBGN0030897, FBGN0002577, FBGN0037212, FBGN0004841, FBGN0260856, FBGN0019940, FBGN0035091, FBGN0036279, FBGN0026207, FBGN0035078, FBGN0039004, FBGN0035486, FBGN0000658, FBGN0039736, FBGN0003292, FBGN0260937, FBGN0259210, FBGN0031937, FBGN0034247, FBGN0011823, FBGN0052255, FBGN0036286, FBGN0024889, FBGN0031529, FBGN0003996, FBGN0250820, FBGN0035871, FBGN0038260, FBGN0010473, FBGN0030947, FBGN00140…	170	1382	4786	0.9370732953094406	1.0	0.9982893482954672	99.99999963839855
GOTERM_CC_FAT	GO:0016021~integral to membrane	45	7.43801652892562	0.7825722531623293	FBGN0002577, FBGN0037212, FBGN0004841, FBGN0260856, FBGN0019940, FBGN0035091, FBGN0036279, FBGN0026207, FBGN0035078, FBGN0039004, FBGN0035486, FBGN0000658, FBGN0039736, FBGN0003292, FBGN0260937, FBGN0259210, FBGN0031937, FBGN0034247, FBGN0011823, FBGN0052255, FBGN0036286, FBGN0024889, FBGN0031529, FBGN0003996, FBGN0250820, FBGN0035871, FBGN0038260, FBGN0010473, FBGN0030947, FBGN0014033, FBGN00398…	170	1360	4786	0.931531141868512	1.0	0.998525897851063	99.99999983090876
UP_SEQ_FEATURE	topological domain:Extracellular	12	1.9834710743801653	0.871409622401824	FBGN0010473, FBGN0052475, FBGN0035486, FBGN0000658, FBGN0003366, FBGN0045477, FBGN0004841, FBGN0052255, FBGN0031529, FBGN0019940, FBGN0003892, FBGN0035976	140	309	2975	0.8252427184466019	1.0	0.9999999999999986	99.99999999995495
UP_SEQ_FEATURE	topological domain:Cytoplasmic	15	2.479338842975207	0.8994711252120138	FBGN0052255, FBGN0004841, FBGN0260856, FBGN0019940, FBGN0031529, FBGN0010473, FBGN0035486, FBGN0052475, FBGN0003366, FBGN0000658, FBGN0003089, FBGN0045477, FBGN0003892, FBGN0035976, FBGN0031681	140	394	2975	0.8090101522842639	1.0	0.9999999999999994	99.99999999999851
SP_PIR_KEYWORDS	receptor	11	1.8181818181818181	0.9516498924825598	FBGN0014033, FBGN0052475, FBGN0035486, FBGN0003366, FBGN0045477, FBGN0037212, FBGN0004841, FBGN0052255, FBGN0019940, FBGN0003892, FBGN0003651	582	347	12980	0.706992681501728	1.0	0.9995837051603671	100.0
SP_PIR_KEYWORDS	membrane	41	6.776859504132231	0.9612073185079499	FBGN0015714, FBGN0030897, FBGN0015286, FBGN0033395, FBGN0037212, FBGN0004841, FBGN0260856, FBGN0019940, FBGN0026207, FBGN0035078, FBGN0053958, FBGN0035486, FBGN0000658, FBGN0033753, FBGN0039736, FBGN0003292, FBGN0004574, FBGN0034247, FBGN0031688, FBGN0033524, FBGN0052255, FBGN0036286, FBGN0031529, FBGN0003996, FBGN0250820, FBGN0035871, FBGN0037601, FBGN0010473, FBGN0030369, FBGN0250757, FBGN00524…	582	1139	12980	0.8028082751795902	1.0	0.9997376067738982	100.0
UP_SEQ_FEATURE	transmembrane region	20	3.3057851239669422	0.9712351545253246	FBGN0052255, FBGN0004841, FBGN0260856, FBGN0036286, FBGN0031529, FBGN0019940, FBGN0003996, FBGN0035871, FBGN0250820, FBGN0010473, FBGN0052475, FBGN0035486, FBGN0003366, FBGN0000658, FBGN0003089, FBGN0045477, FBGN0003892, FBGN0003292, FBGN0035976, FBGN0031681	140	575	2975	0.7391304347826086	1.0	1.0	100.0
SP_PIR_KEYWORDS	glycoprotein	13	2.1487603305785123	0.9765890780742779	FBGN0004841, FBGN0019940, FBGN0003996, FBGN0035486, FBGN0052475, FBGN0003366, FBGN0000658, FBGN0003089, FBGN0003892, FBGN0003292, FBGN0040069, FBGN0035976, FBGN0031681	582	435	12980	0.6665086700635937	1.0	0.9998724184860392	100.0
SP_PIR_KEYWORDS	transmembrane	34	5.619834710743802	0.9887039329645629	FBGN0037212, FBGN0004841, FBGN0260856, FBGN0019940, FBGN0053958, FBGN0035078, FBGN0035486, FBGN0039736, FBGN0000658, FBGN0038717, FBGN0003292, FBGN0031937, FBGN0038720, FBGN0034247, FBGN0052255, FBGN0036286, FBGN0031529, FBGN0003996, FBGN0250820, FBGN0035871, FBGN0038260, FBGN0010473, FBGN0039844, FBGN0250757, FBGN0052475, FBGN0003366, FBGN0003089, FBGN0045477, FBGN0033644, FBGN0003892, FBGN00353…	582	1039	12980	0.7298188517243318	1.0	0.9999637820406192	100.0
UP_SEQ_FEATURE	glycosylation site:N-linked (GlcNAc...)	12	1.9834710743801653	0.9921205133354815	FBGN0052475, FBGN0035486, FBGN0000658, FBGN0003366, FBGN0003089, FBGN0004841, FBGN0019940, FBGN0003892, FBGN0003292, FBGN0040069, FBGN0035976, FBGN0031681	140	419	2975	0.6085918854415274	1.0	1.0	100.0
Annotation Cluster 97	Enrichment Score: 0.03939933457134844
Category	Term	Count	%	PValue	Genes	List Total	Pop Hits	Pop Total	Fold Enrichment	Bonferroni	Benjamini	FDR
GOTERM_BP_FAT	GO:0030707~ovarian follicle cell development	7	1.1570247933884297	0.7649291990099343	FBGN0041164, FBGN0015799, FBGN0002652, FBGN0011225, FBGN0020224, FBGN0010382, FBGN0003892	292	204	7937	0.9326987644372817	1.0	0.9994495030106432	99.99999999460289
GOTERM_BP_FAT	GO:0048610~reproductive cellular process	16	2.644628099173554	0.8262303034148257	FBGN0051232, FBGN0004606, FBGN0003480, FBGN0002781, FBGN0011823, FBGN0003124, FBGN0011225, FBGN0020224, FBGN0011202, FBGN0041164, FBGN0015799, FBGN0003089, FBGN0086251, FBGN0002652, FBGN0010382, FBGN0003892	292	500	7937	0.869808219178082	1.0	0.999775449254776	99.99999999996115
GOTERM_BP_FAT	GO:0007281~germ cell development	7	1.1570247933884297	0.8870175997190294	FBGN0051232, FBGN0041164, FBGN0011823, FBGN0003089, FBGN0011225, FBGN0086251, FBGN0003892	292	243	7937	0.7830063701448785	1.0	0.9999311781235455	99.99999999999997
GOTERM_BP_FAT	GO:0003006~reproductive developmental process	15	2.479338842975207	0.895592653845675	FBGN0051232, FBGN0004606, FBGN0003480, FBGN0011823, FBGN0011225, FBGN0011236, FBGN0020224, FBGN0011202, FBGN0041164, FBGN0015799, FBGN0003089, FBGN0086251, FBGN0002652, FBGN0010382, FBGN0003892	292	506	7937	0.8057758947425416	1.0	0.999944465395472	99.99999999999999
GOTERM_BP_FAT	GO:0019953~sexual reproduction	21	3.4710743801652892	0.9425339613877294	FBGN0051232, FBGN0004606, FBGN0003480, FBGN0011823, FBGN0002781, FBGN0003124, FBGN0011225, FBGN0020224, FBGN0005596, FBGN0011202, FBGN0020306, FBGN0041164, FBGN0014366, FBGN0015799, FBGN0003089, FBGN0002652, FBGN0086251, FBGN0003892, FBGN0010382, FBGN0031623, FBGN0033749	292	735	7937	0.7766144814090019	1.0	0.9999857722808314	100.0
GOTERM_BP_FAT	GO:0048477~oogenesis	14	2.3140495867768593	0.9642245924050881	FBGN0003480, FBGN0002781, FBGN0011823, FBGN0011225, FBGN0005596, FBGN0020224, FBGN0020306, FBGN0041164, FBGN0015799, FBGN0003089, FBGN0086251, FBGN0002652, FBGN0010382, FBGN0003892	292	539	7937	0.7060131649172744	1.0	0.9999968544220998	100.0
GOTERM_BP_FAT	GO:0007292~female gamete generation	14	2.3140495867768593	0.9684688841778638	FBGN0003480, FBGN0002781, FBGN0011823, FBGN0011225, FBGN0005596, FBGN0020224, FBGN0020306, FBGN0041164, FBGN0015799, FBGN0003089, FBGN0086251, FBGN0002652, FBGN0010382, FBGN0003892	292	546	7937	0.6969617140850017	1.0	0.999997978312904	100.0
GOTERM_BP_FAT	GO:0032504~multicellular organism reproduction	21	3.4710743801652892	0.9700327785806815	FBGN0051232, FBGN0004606, FBGN0003480, FBGN0011823, FBGN0002781, FBGN0011225, FBGN0020224, FBGN0011236, FBGN0005596, FBGN0011202, FBGN0020306, FBGN0041164, FBGN0052484, FBGN0015799, FBGN0003089, FBGN0002652, FBGN0086251, FBGN0003892, FBGN0010382, FBGN0031623, FBGN0033749	292	778	7937	0.733691058914674	1.0	0.9999981994226356	100.0
GOTERM_BP_FAT	GO:0048609~reproductive process in a multicellular organism	21	3.4710743801652892	0.9700327785806815	FBGN0051232, FBGN0004606, FBGN0003480, FBGN0011823, FBGN0002781, FBGN0011225, FBGN0020224, FBGN0011236, FBGN0005596, FBGN0011202, FBGN0020306, FBGN0041164, FBGN0052484, FBGN0015799, FBGN0003089, FBGN0002652, FBGN0086251, FBGN0003892, FBGN0010382, FBGN0031623, FBGN0033749	292	778	7937	0.733691058914674	1.0	0.9999981994226356	100.0
GOTERM_BP_FAT	GO:0007276~gamete generation	19	3.1404958677685952	0.9707509695191125	FBGN0051232, FBGN0004606, FBGN0003480, FBGN0011823, FBGN0002781, FBGN0011225, FBGN0020224, FBGN0005596, FBGN0011202, FBGN0020306, FBGN0041164, FBGN0015799, FBGN0003089, FBGN0002652, FBGN0086251, FBGN0003892, FBGN0010382, FBGN0031623, FBGN0033749	292	715	7937	0.7223057764153654	1.0	0.9999981568998515	100.0
Annotation Cluster 98	Enrichment Score: 0.028977417770044697
Category	Term	Count	%	PValue	Genes	List Total	Pop Hits	Pop Total	Fold Enrichment	Bonferroni	Benjamini	FDR
GOTERM_BP_FAT	GO:0012501~programmed cell death	4	0.6611570247933884	0.9239523911554455	FBGN0000276, FBGN0002781, FBGN0035091, FBGN0035871	292	153	7937	0.7106276300474527	1.0	0.9999678578403096	100.0
GOTERM_BP_FAT	GO:0008219~cell death	4	0.6611570247933884	0.9404523216760905	FBGN0000276, FBGN0002781, FBGN0035091, FBGN0035871	292	162	7937	0.6711483172670387	1.0	0.9999847035879937	100.0
GOTERM_BP_FAT	GO:0016265~death	4	0.6611570247933884	0.9420660868274043	FBGN0000276, FBGN0002781, FBGN0035091, FBGN0035871	292	163	7937	0.6670308429279771	1.0	0.999985798431469	100.0
Annotation Cluster 99	Enrichment Score: 0.02138528306399285
Category	Term	Count	%	PValue	Genes	List Total	Pop Hits	Pop Total	Fold Enrichment	Bonferroni	Benjamini	FDR
SMART	SM00389:HOX	3	0.49586776859504134	0.9437028696429258	FBGN0000061, FBGN0004606, FBGN0033749	213	102	4824	0.6661143330571665	1.0	0.9999999595383403	99.99999999999983
SP_PIR_KEYWORDS	Homeobox	3	0.49586776859504134	0.9504445557913624	FBGN0000061, FBGN0004606, FBGN0033749	582	104	12980	0.6433386201427439	1.0	0.9995983094161561	100.0
INTERPRO	IPR001356:Homeobox	3	0.49586776859504134	0.9534425570093968	FBGN0000061, FBGN0004606, FBGN0033749	473	102	10196	0.6340007461758487	1.0	0.9999999999997394	100.0
INTERPRO	IPR012287:Homeodomain-related	3	0.49586776859504134	0.9602897027327482	FBGN0000061, FBGN0004606, FBGN0033749	473	106	10196	0.6100761897163828	1.0	0.9999999999998733	100.0
Annotation Cluster 100	Enrichment Score: 0.009381126129885982
Category	Term	Count	%	PValue	Genes	List Total	Pop Hits	Pop Total	Fold Enrichment	Bonferroni	Benjamini	FDR
GOTERM_BP_FAT	GO:0044271~nitrogen compound biosynthetic process	5	0.8264462809917356	0.9743751597805819	FBGN0051477, FBGN0037305, FBGN0003996, FBGN0037402, FBGN0053958	292	233	7937	0.583294138397319	1.0	0.9999988309929608	100.0
GOTERM_BP_FAT	GO:0009165~nucleotide biosynthetic process	3	0.49586776859504134	0.9769315565459278	FBGN0051477, FBGN0037402, FBGN0053958	292	151	7937	0.5400299374036106	1.0	0.999999177558276	100.0
GOTERM_BP_FAT	GO:0034404~nucleobase, nucleoside and nucleotide biosynthetic process	3	0.49586776859504134	0.981618142950607	FBGN0051477, FBGN0037402, FBGN0053958	292	158	7937	0.5161045604300328	1.0	0.9999996152809257	100.0
GOTERM_BP_FAT	GO:0034654~nucleobase, nucleoside, nucleotide and nucleic acid biosynthetic process	3	0.49586776859504134	0.981618142950607	FBGN0051477, FBGN0037402, FBGN0053958	292	158	7937	0.5161045604300328	1.0	0.9999996152809257	100.0
Annotation Cluster 101	Enrichment Score: 0.009083761887641342
Category	Term	Count	%	PValue	Genes	List Total	Pop Hits	Pop Total	Fold Enrichment	Bonferroni	Benjamini	FDR
SP_PIR_KEYWORDS	transit peptide	3	0.49586776859504134	0.9662576731233008	FBGN0033753, FBGN0034001, FBGN0030092	582	114	12980	0.5869054078495206	1.0	0.9997951894935712	100.0
UP_SEQ_FEATURE	transit peptide:Mitochondrion	3	0.49586776859504134	0.973853476934567	FBGN0033753, FBGN0034001, FBGN0030092	140	114	2975	0.5592105263157895	1.0	1.0	100.0
SP_PIR_KEYWORDS	mitochondrion	3	0.49586776859504134	0.998072614654963	FBGN0033753, FBGN0034001, FBGN0030092	582	185	12980	0.3616606297018668	1.0	0.999998815210944	100.0
Annotation Cluster 102	Enrichment Score: 0.007605057272746039
Category	Term	Count	%	PValue	Genes	List Total	Pop Hits	Pop Total	Fold Enrichment	Bonferroni	Benjamini	FDR
GOTERM_BP_FAT	GO:0044271~nitrogen compound biosynthetic process	5	0.8264462809917356	0.9743751597805819	FBGN0051477, FBGN0037305, FBGN0003996, FBGN0037402, FBGN0053958	292	233	7937	0.583294138397319	1.0	0.9999988309929608	100.0
GOTERM_MF_FAT	GO:0043492~ATPase activity, coupled to movement of substances	3	0.49586776859504134	0.9795874927016858	FBGN0051477, FBGN0003996, FBGN0037402	331	136	7918	0.5276790474497957	1.0	0.9999999384977356	100.0
GOTERM_MF_FAT	GO:0042626~ATPase activity, coupled to transmembrane movement of substances	3	0.49586776859504134	0.9795874927016858	FBGN0051477, FBGN0003996, FBGN0037402	331	136	7918	0.5276790474497957	1.0	0.9999999384977356	100.0
GOTERM_MF_FAT	GO:0016820~hydrolase activity, acting on acid anhydrides, catalyzing transmembrane movement of substances	3	0.49586776859504134	0.9810416663390671	FBGN0051477, FBGN0003996, FBGN0037402	331	138	7918	0.520031525022987	1.0	0.9999999483969861	100.0
GOTERM_MF_FAT	GO:0015399~primary active transmembrane transporter activity	3	0.49586776859504134	0.9906831318053481	FBGN0051477, FBGN0003996, FBGN0037402	331	157	7918	0.45709777358708414	1.0	0.9999999964772665	100.0
GOTERM_MF_FAT	GO:0015405~P-P-bond-hydrolysis-driven transmembrane transporter activity	3	0.49586776859504134	0.9906831318053481	FBGN0051477, FBGN0003996, FBGN0037402	331	157	7918	0.45709777358708414	1.0	0.9999999964772665	100.0
