# Supplementary material for: Gene expression analysis of Drosophilaa Manf mutants reveals perturbations in membrane traffic and major metabolic changes
Source: BMC Genomics. 2012 Apr 11;13:134. doi: 10.1186/1471-2164-13-134 (PMC3364883; doi:10.1186/1471-2164-13-134)
Supplement: Additional file 13 — DAVID functional annotation clustering analysis of downregulated genes in Manf ectopic overexpression by 69B-GAL4. An Excel file; 340 genes were downregulated and grouped into 78 functional clusters. [file 1471-2164-13-134-S13.XLSX]

## Sheet: overexpr_downreg
	down 413 probes, 340 DAVID Ids/78 clusters	down 413 probes, 340 DAVID Ids/78 clusters	down 413 probes, 340 DAVID Ids/78 clusters	down 413 probes, 340 DAVID Ids/78 clusters	down 413 probes, 340 DAVID Ids/78 clusters	down 413 probes, 340 DAVID Ids/78 clusters	down 413 probes, 340 DAVID Ids/78 clusters	down 413 probes, 340 DAVID Ids/78 clusters	down 413 probes, 340 DAVID Ids/78 clusters	down 413 probes, 340 DAVID Ids/78 clusters	down 413 probes, 340 DAVID Ids/78 clusters	down 413 probes, 340 DAVID Ids/78 clusters	down 413 probes, 340 DAVID Ids/78 clusters	down 413 probes, 340 DAVID Ids/78 clusters	down 413 probes, 340 DAVID Ids/78 clusters	down 413 probes, 340 DAVID Ids/78 clusters	down 413 probes, 340 DAVID Ids/78 clusters	down 413 probes, 340 DAVID Ids/78 clusters	down 413 probes, 340 DAVID Ids/78 clusters	down 413 probes, 340 DAVID Ids/78 clusters	down 413 probes, 340 DAVID Ids/78 clusters	down 413 probes, 340 DAVID Ids/78 clusters	down 413 probes, 340 DAVID Ids/78 clusters	down 413 probes, 340 DAVID Ids/78 clusters	down 413 probes, 340 DAVID Ids/78 clusters	down 413 probes, 340 DAVID Ids/78 clusters	down 413 probes, 340 DAVID Ids/78 clusters	down 413 probes, 340 DAVID Ids/78 clusters	down 413 probes, 340 DAVID Ids/78 clusters	down 413 probes, 340 DAVID Ids/78 clusters	down 413 probes, 340 DAVID Ids/78 clusters	down 413 probes, 340 DAVID Ids/78 clusters	down 413 probes, 340 DAVID Ids/78 clusters	down 413 probes, 340 DAVID Ids/78 clusters	down 413 probes, 340 DAVID Ids/78 clusters	down 413 probes, 340 DAVID Ids/78 clusters	down 413 probes, 340 DAVID Ids/78 clusters	down 413 probes, 340 DAVID Ids/78 clusters	down 413 probes, 340 DAVID Ids/78 clusters	down 413 probes, 340 DAVID Ids/78 clusters	down 413 probes, 340 DAVID Ids/78 clusters	down 413 probes, 340 DAVID Ids/78 clusters	down 413 probes, 340 DAVID Ids/78 clusters	down 413 probes, 340 DAVID Ids/78 clusters	down 413 probes, 340 DAVID Ids/78 clusters	down 413 probes, 340 DAVID Ids/78 clusters	down 413 probes, 340 DAVID Ids/78 clusters	down 413 probes, 340 DAVID Ids/78 clusters	down 413 probes, 340 DAVID Ids/78 clusters
Annotation Cluster 1	Enrichment Score: 2.4444104444108414
Category	Term	Count	%	PValue	Genes	List Total	Pop Hits	Pop Total	Fold Enrichment	Bonferroni	Benjamini	FDR
GOTERM_CC_FAT	GO:0044459~plasma membrane part	27	7.941176470588235	3.644446198079342E-6	FBGN0085387, FBGN0024836, FBGN0038237, FBGN0004623, FBGN0024753, FBGN0003717, FBGN0004842, FBGN0005563, FBGN0000024, FBGN0016123, FBGN0034135, FBGN0004921, FBGN0038839, FBGN0004435, FBGN0015609, FBGN0040324, FBGN0024963, FBGN0004873, FBGN0004575, FBGN0004244, FBGN0039927, FBGN0259822, FBGN0004197, FBGN0013984, FBGN0014033, FBGN0000017, FBGN0001122	119	405	4786	2.6812324929971987	6.193650968425723E-4	6.193650968425723E-4	0.004446072815100788
GOTERM_CC_FAT	GO:0005886~plasma membrane	40	11.76470588235294	4.628485552224042E-6	FBGN0035623, FBGN0085387, FBGN0024836, FBGN0028956, FBGN0038237, FBGN0004623, FBGN0036474, FBGN0003717, FBGN0024753, FBGN0004842, FBGN0000024, FBGN0005563, FBGN0013343, FBGN0016123, FBGN0004921, FBGN0034135, FBGN0038839, FBGN0004435, FBGN0015609, FBGN0259111, FBGN0040324, FBGN0024963, FBGN0004873, FBGN0024189, FBGN0004575, FBGN0029114, FBGN0004244, FBGN0039927, FBGN0259822, FBGN0035540, FBGN00041…	119	781	4786	2.059845705247528	7.865348839856123E-4	3.9334480205943656E-4	0.005646528792724315
SP_PIR_KEYWORDS	signal	26	7.647058823529412	4.110605526902095E-5	FBGN0035623, FBGN0028956, FBGN0024836, FBGN0036170, FBGN0003717, FBGN0039298, FBGN0000024, FBGN0004648, FBGN0016123, FBGN0250907, FBGN0027109, FBGN0004009, FBGN0041182, FBGN0015609, FBGN0024963, FBGN0004244, FBGN0032048, FBGN0032358, FBGN0034475, FBGN0004197, FBGN0013984, FBGN0011746, FBGN0005672, FBGN0086677, FBGN0004919, FBGN0004369	316	425	12980	2.512881608339538	0.008432268726004333	0.004225059928702701	0.05175915202187964
UP_SEQ_FEATURE	signal peptide	26	7.647058823529412	5.063303741536301E-4	FBGN0035623, FBGN0028956, FBGN0024836, FBGN0036170, FBGN0003717, FBGN0039298, FBGN0000024, FBGN0004648, FBGN0016123, FBGN0250907, FBGN0027109, FBGN0004009, FBGN0041182, FBGN0015609, FBGN0024963, FBGN0004244, FBGN0032048, FBGN0032358, FBGN0034475, FBGN0004197, FBGN0013984, FBGN0011746, FBGN0005672, FBGN0086677, FBGN0004919, FBGN0004369	92	419	2975	2.006589187506485	0.18172564937996893	0.09541481848306232	0.7028962462583555
SP_PIR_KEYWORDS	glycoprotein	22	6.470588235294119	0.002176285558484196	FBGN0035623, FBGN0028956, FBGN0024836, FBGN0036170, FBGN0003717, FBGN0004244, FBGN0004842, FBGN0000024, FBGN0005563, FBGN0032358, FBGN0004648, FBGN0016123, FBGN0004197, FBGN0013984, FBGN0004009, FBGN0086365, FBGN0011746, FBGN0005672, FBGN0015609, FBGN0028481, FBGN0004369, FBGN0028704	316	435	12980	2.07740433580678	0.3616083832034188	0.08585006005580353	2.7066305071613117
SP_PIR_KEYWORDS	membrane	44	12.941176470588237	0.002335550976988424	FBGN0035623, FBGN0030872, FBGN0085387, FBGN0024836, FBGN0028956, FBGN0038237, FBGN0036474, FBGN0003717, FBGN0024753, FBGN0004842, FBGN0000024, FBGN0005563, FBGN0004648, FBGN0013343, FBGN0016123, FBGN0039873, FBGN0004009, FBGN0004921, FBGN0029090, FBGN0033981, FBGN0015609, FBGN0040324, FBGN0028704, FBGN0024963, FBGN0004873, FBGN0015037, FBGN0024189, FBGN0029114, FBGN0004244, FBGN0039927, FBGN00041…	316	1139	12980	1.586779431213256	0.3822591350487837	0.07714304698567531	2.9020347232519783
SP_PIR_KEYWORDS	cell membrane	17	5.0	0.0035221876221198686	FBGN0004873, FBGN0035623, FBGN0028956, FBGN0024836, FBGN0085387, FBGN0038237, FBGN0036474, FBGN0003717, FBGN0004244, FBGN0004842, FBGN0039927, FBGN0000024, FBGN0016123, FBGN0004921, FBGN0005672, FBGN0015609, FBGN0024963	316	308	12980	2.2671790235081373	0.5165713073298379	0.0868511996230209	4.346595616738247
SP_PIR_KEYWORDS	disulfide bond	15	4.411764705882353	0.005371859215168176	FBGN0035623, FBGN0028956, FBGN0024836, FBGN0003717, FBGN0004244, FBGN0000024, FBGN0034475, FBGN0016123, FBGN0250907, FBGN0004197, FBGN0013984, FBGN0004009, FBGN0086906, FBGN0005672, FBGN0015609	316	265	12980	2.325053737759733	0.6703045546468407	0.11599037381799948	6.558897152516585
UP_SEQ_FEATURE	topological domain:Extracellular	18	5.294117647058823	0.010807989986151944	FBGN0035623, FBGN0028956, FBGN0024836, FBGN0085387, FBGN0036474, FBGN0003717, FBGN0004244, FBGN0004842, FBGN0005563, FBGN0004648, FBGN0004197, FBGN0013984, FBGN0086365, FBGN0015609, FBGN0004369, FBGN0004919, FBGN0028704, FBGN0024963	92	309	2975	1.8837062051498523	0.9864756153525425	0.6589803702734701	14.04526418444344
UP_SEQ_FEATURE	glycosylation site:N-linked (GlcNAc...)	22	6.470588235294119	0.012848059911266578	FBGN0035623, FBGN0028956, FBGN0024836, FBGN0036170, FBGN0003717, FBGN0004244, FBGN0004842, FBGN0000024, FBGN0005563, FBGN0032358, FBGN0004648, FBGN0016123, FBGN0004197, FBGN0013984, FBGN0004009, FBGN0086365, FBGN0011746, FBGN0005672, FBGN0015609, FBGN0028481, FBGN0004369, FBGN0028704	92	419	2975	1.6978831586593337	0.9940287487736958	0.574064121778388	16.481569888929258
UP_SEQ_FEATURE	topological domain:Cytoplasmic	20	5.88235294117647	0.026361418009558733	FBGN0035623, FBGN0028956, FBGN0024836, FBGN0085387, FBGN0036474, FBGN0003717, FBGN0004244, FBGN0004842, FBGN0005563, FBGN0013343, FBGN0004648, FBGN0004197, FBGN0013984, FBGN0086365, FBGN0005672, FBGN0015609, FBGN0004369, FBGN0004919, FBGN0028704, FBGN0024963	92	394	2975	1.6414698741999556	0.9999745598908298	0.6528222397483442	31.070014738493423
GOTERM_CC_FAT	GO:0031224~intrinsic to membrane	44	12.941176470588237	0.04366638039822611	FBGN0035623, FBGN0031697, FBGN0030872, FBGN0085387, FBGN0024836, FBGN0028956, FBGN0036474, FBGN0037546, FBGN0003717, FBGN0004842, FBGN0000024, FBGN0005563, FBGN0004648, FBGN0013343, FBGN0016123, FBGN0039873, FBGN0004009, FBGN0038839, FBGN0029090, FBGN0034883, FBGN0053180, FBGN0015609, FBGN0259111, FBGN0040324, FBGN0028704, FBGN0031770, FBGN0024963, FBGN0029114, FBGN0004244, FBGN0039927, FBGN02598…	119	1382	4786	1.2804728258886768	0.9994946386782854	0.5697374413436709	41.99863659931894
GOTERM_CC_FAT	GO:0016021~integral to membrane	42	12.352941176470589	0.07676504386409126	FBGN0035623, FBGN0031697, FBGN0030872, FBGN0085387, FBGN0024836, FBGN0028956, FBGN0036474, FBGN0037546, FBGN0003717, FBGN0004842, FBGN0005563, FBGN0004648, FBGN0013343, FBGN0016123, FBGN0039873, FBGN0038839, FBGN0029090, FBGN0034883, FBGN0053180, FBGN0015609, FBGN0259111, FBGN0040324, FBGN0028704, FBGN0031770, FBGN0024963, FBGN0029114, FBGN0004244, FBGN0039927, FBGN0259822, FBGN0004197, FBGN00139…	119	1360	4786	1.2420415224913495	0.9999987321124311	0.6481230439146325	62.25885153511965
UP_SEQ_FEATURE	disulfide bond	13	3.823529411764706	0.09114818784317355	FBGN0035623, FBGN0028956, FBGN0024836, FBGN0004244, FBGN0000024, FBGN0034475, FBGN0016123, FBGN0250907, FBGN0004197, FBGN0013984, FBGN0086906, FBGN0005672, FBGN0015609	92	258	2975	1.6293815301651497	1.0	0.8778628716417475	73.58164349474671
SP_PIR_KEYWORDS	transmembrane	33	9.705882352941178	0.09626537629751149	FBGN0035623, FBGN0085387, FBGN0024836, FBGN0028956, FBGN0030872, FBGN0036474, FBGN0037546, FBGN0003717, FBGN0004842, FBGN0005563, FBGN0013343, FBGN0004648, FBGN0016123, FBGN0039873, FBGN0029090, FBGN0034883, FBGN0015609, FBGN0028704, FBGN0024963, FBGN0024189, FBGN0029114, FBGN0004244, FBGN0039927, FBGN0004197, FBGN0013984, FBGN0086365, FBGN0250757, FBGN0085400, FBGN0005672, FBGN0039354, FBGN00284…	316	1039	12980	1.3046259183002156	0.9999999991201072	0.5380355991756256	72.05189311543494
UP_SEQ_FEATURE	transmembrane region	22	6.470588235294119	0.21325548444613412	FBGN0035623, FBGN0085387, FBGN0028956, FBGN0024836, FBGN0036474, FBGN0003717, FBGN0004244, FBGN0004842, FBGN0005563, FBGN0013343, FBGN0004648, FBGN0016123, FBGN0004197, FBGN0013984, FBGN0086365, FBGN0005672, FBGN0015609, FBGN0028481, FBGN0004369, FBGN0004919, FBGN0028704, FBGN0024963	92	575	2975	1.2372400756143667	1.0	0.9891427045894814	96.45833255916331
Annotation Cluster 2	Enrichment Score: 2.257445358009427
Category	Term	Count	%	PValue	Genes	List Total	Pop Hits	Pop Total	Fold Enrichment	Bonferroni	Benjamini	FDR
INTERPRO	IPR000210:BTB/POZ-like	8	2.3529411764705883	0.0031107175517987177	FBGN0036170, FBGN0029822, FBGN0038839, FBGN0086758, FBGN0013263, FBGN0036980, FBGN0035903, FBGN0003870	275	72	10196	4.1195959595959595	0.7644006469859799	0.5146142224848155	4.342289818334399
INTERPRO	IPR013069:BTB/POZ	7	2.0588235294117645	0.0048705255672646	FBGN0036170, FBGN0029822, FBGN0086758, FBGN0013263, FBGN0036980, FBGN0035903, FBGN0003870	275	59	10196	4.398890600924499	0.8962161914287546	0.4324130507366569	6.720513626597969
INTERPRO	IPR011333:BTB/POZ fold	8	2.3529411764705883	0.005989542750319928	FBGN0036170, FBGN0029822, FBGN0038839, FBGN0086758, FBGN0013263, FBGN0036980, FBGN0035903, FBGN0003870	275	81	10196	3.6618630751964085	0.9384252953866302	0.4273616002229902	8.20404647395444
SMART	SM00225:BTB	8	2.3529411764705883	0.010289363065760743	FBGN0036170, FBGN0029822, FBGN0038839, FBGN0086758, FBGN0013263, FBGN0036980, FBGN0035903, FBGN0003870	164	72	4824	3.2682926829268295	0.7338941338419176	0.7338941338419176	11.317959355860886
Annotation Cluster 3	Enrichment Score: 2.081658243859442
Category	Term	Count	%	PValue	Genes	List Total	Pop Hits	Pop Total	Fold Enrichment	Bonferroni	Benjamini	FDR
GOTERM_MF_FAT	GO:0043167~ion binding	68	20.0	0.0015890478091611347	FBGN0024836, FBGN0029895, FBGN0000346, FBGN0035691, FBGN0035903, FBGN0026190, FBGN0050359, FBGN0052767, FBGN0033981, FBGN0017482, FBGN0003028, FBGN0039593, FBGN0036321, FBGN0058470, FBGN0037794, FBGN0053111, FBGN0030012, FBGN0004859, FBGN0052581, FBGN0086758, FBGN0028420, FBGN0039358, FBGN0041203, FBGN0004607, FBGN0036170, FBGN0004606, FBGN0250818, FBGN0005563, FBGN0004648, FBGN0016123, FBGN02509…	216	1772	7918	1.4067176657470113	0.46046139166690836	0.46046139166690836	2.1841366567022513
SP_PIR_KEYWORDS	metal-binding	34	10.0	0.0018199432082262358	FBGN0041203, FBGN0004607, FBGN0004606, FBGN0038237, FBGN0000346, FBGN0004648, FBGN0016123, FBGN0035903, FBGN0013998, FBGN0086917, FBGN0085413, FBGN0013263, FBGN0033981, FBGN0033636, FBGN0034728, FBGN0003028, FBGN0051140, FBGN0015037, FBGN0260866, FBGN0004395, FBGN0038007, FBGN0013984, FBGN0039486, FBGN0029822, FBGN0037817, FBGN0004859, FBGN0052581, FBGN0086758, FBGN0003388, FBGN0004919, FBGN00150…	316	796	12980	1.7545003498505185	0.312882433614714	0.11757659790128738	2.268118951738607
GOTERM_MF_FAT	GO:0043169~cation binding	66	19.411764705882355	0.003709103206563479	FBGN0024836, FBGN0029895, FBGN0000346, FBGN0035691, FBGN0035903, FBGN0026190, FBGN0050359, FBGN0052767, FBGN0033981, FBGN0017482, FBGN0003028, FBGN0039593, FBGN0036321, FBGN0058470, FBGN0037794, FBGN0053111, FBGN0030012, FBGN0004859, FBGN0052581, FBGN0086758, FBGN0028420, FBGN0039358, FBGN0041203, FBGN0004607, FBGN0036170, FBGN0004606, FBGN0250818, FBGN0005563, FBGN0004648, FBGN0016123, FBGN02509…	216	1764	7918	1.3715356512975563	0.763500126703409	0.5136874736379999	5.029245089741973
GOTERM_MF_FAT	GO:0046872~metal ion binding	63	18.529411764705884	0.007664499438913661	FBGN0024836, FBGN0029895, FBGN0000346, FBGN0035691, FBGN0035903, FBGN0026190, FBGN0052767, FBGN0033981, FBGN0017482, FBGN0003028, FBGN0039593, FBGN0036321, FBGN0058470, FBGN0037794, FBGN0053111, FBGN0030012, FBGN0004859, FBGN0052581, FBGN0086758, FBGN0028420, FBGN0039358, FBGN0041203, FBGN0004607, FBGN0004606, FBGN0250818, FBGN0005563, FBGN0004648, FBGN0016123, FBGN0035367, FBGN0013998, FBGN00337…	216	1718	7918	1.3442471866511447	0.9494746856553038	0.630311159229244	10.133136250482389
SP_PIR_KEYWORDS	zinc	24	7.0588235294117645	0.013535599128771513	FBGN0041203, FBGN0051140, FBGN0004607, FBGN0004606, FBGN0260866, FBGN0004395, FBGN0004648, FBGN0016123, FBGN0035903, FBGN0039486, FBGN0029822, FBGN0034711, FBGN0004859, FBGN0052581, FBGN0034710, FBGN0085413, FBGN0086758, FBGN0013263, FBGN0033636, FBGN0004919, FBGN0028420, FBGN0034728, FBGN0003028, FBGN0003870	316	577	12980	1.7085316894456266	0.9396368425201921	0.17068765565474042	15.77175768459349
GOTERM_MF_FAT	GO:0046914~transition metal ion binding	49	14.411764705882351	0.027195789639646292	FBGN0029895, FBGN0035691, FBGN0035903, FBGN0026190, FBGN0052767, FBGN0033981, FBGN0003028, FBGN0058470, FBGN0037794, FBGN0053111, FBGN0004859, FBGN0030012, FBGN0052581, FBGN0086758, FBGN0028420, FBGN0041203, FBGN0004607, FBGN0004606, FBGN0250818, FBGN0004648, FBGN0016123, FBGN0035367, FBGN0051782, FBGN0033774, FBGN0086917, FBGN0051014, FBGN0085413, FBGN0013263, FBGN0033636, FBGN0039656, FBGN00347…	216	1354	7918	1.3265974615679195	0.9999774123351051	0.7830961135433203	31.810323495002546
GOTERM_MF_FAT	GO:0008270~zinc ion binding	36	10.588235294117647	0.08860650806028486	FBGN0041203, FBGN0004607, FBGN0004606, FBGN0029895, FBGN0250818, FBGN0035691, FBGN0004648, FBGN0016123, FBGN0035903, FBGN0035367, FBGN0051782, FBGN0033774, FBGN0085413, FBGN0052767, FBGN0013263, FBGN0033636, FBGN0039656, FBGN0034728, FBGN0003028, FBGN0051140, FBGN0058470, FBGN0260866, FBGN0004395, FBGN0037794, FBGN0036725, FBGN0039486, FBGN0029822, FBGN0030012, FBGN0034711, FBGN0004859, FBGN00525…	216	1026	7918	1.2862248213125405	0.9999999999999998	0.8646560691023857	72.42804731894002
Annotation Cluster 4	Enrichment Score: 1.9228957927249988
Category	Term	Count	%	PValue	Genes	List Total	Pop Hits	Pop Total	Fold Enrichment	Bonferroni	Benjamini	FDR
GOTERM_BP_FAT	GO:0007522~visceral muscle development	4	1.1764705882352942	0.0014095802727942747	FBGN0004009, FBGN0086906, FBGN0024189, FBGN0086677	190	10	7937	16.709473684210526	0.8130984511366262	0.3424886938139774	2.2520713509607604
GOTERM_BP_FAT	GO:0007517~muscle organ development	9	2.6470588235294117	0.018440378287213264	FBGN0041203, FBGN0002922, FBGN0004009, FBGN0004606, FBGN0086906, FBGN0011802, FBGN0024189, FBGN0004516, FBGN0086677	190	140	7937	2.685451127819549	0.9999999997551287	0.43302682507363177	25.95949477126802
GOTERM_BP_FAT	GO:0007498~mesoderm development	6	1.7647058823529411	0.06553193363218161	FBGN0004009, FBGN0004606, FBGN0086906, FBGN0085432, FBGN0086677, FBGN0004919	190	91	7937	2.754308849045691	1.0	0.678590705431909	66.52886575333162
Annotation Cluster 5	Enrichment Score: 1.8947026050444582
Category	Term	Count	%	PValue	Genes	List Total	Pop Hits	Pop Total	Fold Enrichment	Bonferroni	Benjamini	FDR
GOTERM_BP_FAT	GO:0007411~axon guidance	12	3.5294117647058822	3.810758205981338E-4	FBGN0013984, FBGN0024836, FBGN0004606, FBGN0015589, FBGN0000017, FBGN0004435, FBGN0015609, FBGN0086677, FBGN0004369, FBGN0040324, FBGN0028644, FBGN0028645	190	136	7937	3.6859133126934984	0.36439978445274857	0.36439978445274857	0.6135941781396981
GOTERM_BP_FAT	GO:0030030~cell projection organization	20	5.88235294117647	0.0010695378199267822	FBGN0041203, FBGN0032891, FBGN0004606, FBGN0024836, FBGN0015589, FBGN0028644, FBGN0028645, FBGN0013984, FBGN0004009, FBGN0000017, FBGN0004859, FBGN0086758, FBGN0004435, FBGN0001122, FBGN0015609, FBGN0086677, FBGN0004369, FBGN0040324, FBGN0003028, FBGN0003870	190	365	7937	2.288968997837058	0.7198306419146787	0.4706897336293946	1.7131856423719394
GOTERM_BP_FAT	GO:0007409~axonogenesis	12	3.5294117647058822	0.007573097759993733	FBGN0013984, FBGN0024836, FBGN0004606, FBGN0015589, FBGN0000017, FBGN0004435, FBGN0015609, FBGN0086677, FBGN0004369, FBGN0040324, FBGN0028644, FBGN0028645	190	198	7937	2.5317384370015947	0.9998812727854545	0.4526018164649952	11.55214059616111
GOTERM_BP_FAT	GO:0048812~neuron projection morphogenesis	15	4.411764705882353	0.008231723441444534	FBGN0004606, FBGN0024836, FBGN0015589, FBGN0028644, FBGN0028645, FBGN0013984, FBGN0000017, FBGN0004859, FBGN0086758, FBGN0004435, FBGN0015609, FBGN0086677, FBGN0004369, FBGN0040324, FBGN0003870	190	286	7937	2.190927493559072	0.9999460808951453	0.45895434073968	12.495264386219207
GOTERM_BP_FAT	GO:0031175~neuron projection development	15	4.411764705882353	0.008476678105634699	FBGN0004606, FBGN0024836, FBGN0015589, FBGN0028644, FBGN0028645, FBGN0013984, FBGN0000017, FBGN0004859, FBGN0086758, FBGN0004435, FBGN0015609, FBGN0086677, FBGN0004369, FBGN0040324, FBGN0003870	190	287	7937	2.183293599853292	0.9999598034930796	0.4486557596776949	12.843615901114791
GOTERM_BP_FAT	GO:0048666~neuron development	17	5.0	0.008479245067343918	FBGN0004606, FBGN0024836, FBGN0015589, FBGN0028644, FBGN0028645, FBGN0033179, FBGN0013984, FBGN0000017, FBGN0004859, FBGN0086758, FBGN0005672, FBGN0004435, FBGN0015609, FBGN0086677, FBGN0004369, FBGN0040324, FBGN0003870	190	347	7937	2.046549370544517	0.9999599270363044	0.43021111886007213	12.847259495640573
GOTERM_BP_FAT	GO:0048667~cell morphogenesis involved in neuron differentiation	15	4.411764705882353	0.00872738530697665	FBGN0004606, FBGN0024836, FBGN0015589, FBGN0028644, FBGN0028645, FBGN0013984, FBGN0000017, FBGN0004859, FBGN0086758, FBGN0004435, FBGN0015609, FBGN0086677, FBGN0004369, FBGN0040324, FBGN0003870	190	288	7937	2.1757127192982457	0.9999702418572723	0.40614517266438666	13.19880076418941
GOTERM_BP_FAT	GO:0048858~cell projection morphogenesis	16	4.705882352941177	0.009265923034367098	FBGN0032891, FBGN0004606, FBGN0024836, FBGN0015589, FBGN0028644, FBGN0028645, FBGN0013984, FBGN0000017, FBGN0004859, FBGN0086758, FBGN0004435, FBGN0015609, FBGN0086677, FBGN0004369, FBGN0040324, FBGN0003870	190	320	7937	2.0886842105263157	0.99998440471885	0.39535607844267684	13.957178365082934
GOTERM_BP_FAT	GO:0007415~defasciculation of motor neuron axon	3	0.8823529411764706	0.010947788460577465	FBGN0004369, FBGN0028644, FBGN0028645	190	7	7937	17.903007518796993	0.9999979315232206	0.4075850277823836	16.285786821188786
GOTERM_BP_FAT	GO:0032990~cell part morphogenesis	16	4.705882352941177	0.012386060165209389	FBGN0032891, FBGN0004606, FBGN0024836, FBGN0015589, FBGN0028644, FBGN0028645, FBGN0013984, FBGN0000017, FBGN0004859, FBGN0086758, FBGN0004435, FBGN0015609, FBGN0086677, FBGN0004369, FBGN0040324, FBGN0003870	190	331	7937	2.0192717443154717	0.9999996333985799	0.42238718483610505	18.230103033668144
GOTERM_BP_FAT	GO:0000904~cell morphogenesis involved in differentiation	15	4.411764705882353	0.013241882962143245	FBGN0004606, FBGN0024836, FBGN0015589, FBGN0028644, FBGN0028645, FBGN0013984, FBGN0000017, FBGN0004859, FBGN0086758, FBGN0004435, FBGN0015609, FBGN0086677, FBGN0004369, FBGN0040324, FBGN0003870	190	303	7937	2.0680041688379363	0.9999998692230198	0.43224386951440974	19.366852741342434
GOTERM_BP_FAT	GO:0007414~axonal defasciculation	3	0.8823529411764706	0.02238344994040528	FBGN0004369, FBGN0028644, FBGN0028645	190	10	7937	12.532105263157895	0.9999999999979564	0.47316308960367826	30.61906508203055
GOTERM_BP_FAT	GO:0008038~neuron recognition	5	1.4705882352941175	0.028692321750262883	FBGN0004435, FBGN0015609, FBGN0004369, FBGN0028644, FBGN0028645	190	49	7937	4.262620837808808	0.9999999999999991	0.5137966555888368	37.50633338689771
GOTERM_BP_FAT	GO:0006928~cell motion	14	4.117647058823529	0.03002094760914937	FBGN0004606, FBGN0024836, FBGN0015589, FBGN0086897, FBGN0028644, FBGN0028645, FBGN0013984, FBGN0000017, FBGN0004435, FBGN0005672, FBGN0015609, FBGN0086677, FBGN0004369, FBGN0040324	190	305	7937	1.9174805867126832	0.9999999999999998	0.5227076201880152	38.87252323258308
GOTERM_BP_FAT	GO:0008037~cell recognition	5	1.4705882352941175	0.030625634212193234	FBGN0004435, FBGN0015609, FBGN0004369, FBGN0028644, FBGN0028645	190	50	7937	4.177368421052631	0.9999999999999999	0.5227250864130344	39.48498352886101
GOTERM_BP_FAT	GO:0000902~cell morphogenesis	18	5.294117647058823	0.0340818306824017	FBGN0032891, FBGN0004606, FBGN0024836, FBGN0015589, FBGN0086897, FBGN0028644, FBGN0028645, FBGN0013984, FBGN0004009, FBGN0000017, FBGN0004859, FBGN0086758, FBGN0004435, FBGN0015609, FBGN0086677, FBGN0004369, FBGN0040324, FBGN0003870	190	442	7937	1.7011907597046916	1.0	0.5474620795713765	42.87657889598604
GOTERM_BP_FAT	GO:0030182~neuron differentiation	17	5.0	0.03433766447831081	FBGN0004606, FBGN0024836, FBGN0015589, FBGN0028644, FBGN0028645, FBGN0033179, FBGN0013984, FBGN0000017, FBGN0004859, FBGN0086758, FBGN0005672, FBGN0004435, FBGN0015609, FBGN0086677, FBGN0004369, FBGN0040324, FBGN0003870	190	409	7937	1.7363145026380131	1.0	0.543362906604453	43.12040694936674
GOTERM_BP_FAT	GO:0032989~cellular component morphogenesis	19	5.588235294117648	0.06748995798181823	FBGN0032891, FBGN0004606, FBGN0024836, FBGN0015589, FBGN0086897, FBGN0028644, FBGN0028645, FBGN0013984, FBGN0004009, FBGN0000017, FBGN0086906, FBGN0004859, FBGN0086758, FBGN0004435, FBGN0015609, FBGN0086677, FBGN0004369, FBGN0040324, FBGN0003870	190	518	7937	1.5322393822393823	1.0	0.679574945149652	67.64359152908945
GOTERM_BP_FAT	GO:0016198~axon choice point recognition	3	0.8823529411764706	0.08098014598383774	FBGN0004435, FBGN0028644, FBGN0028645	190	20	7937	6.2660526315789475	1.0	0.6973974361998028	74.42799869407216
Annotation Cluster 6	Enrichment Score: 1.6871757824306823
Category	Term	Count	%	PValue	Genes	List Total	Pop Hits	Pop Total	Fold Enrichment	Bonferroni	Benjamini	FDR
INTERPRO	IPR007087:Zinc finger, C2H2-type	19	5.588235294117648	0.0025088289978037023	FBGN0004607, FBGN0004606, FBGN0029895, FBGN0250818, FBGN0035691, FBGN0037794, FBGN0035903, FBGN0036725, FBGN0051782, FBGN0036058, FBGN0029822, FBGN0030012, FBGN0004859, FBGN0086758, FBGN0052767, FBGN0013263, FBGN0028420, FBGN0003028, FBGN0003870	275	320	10196	2.2014090909090913	0.688251766759304	0.688251766759304	3.5160365436131436
INTERPRO	IPR015880:Zinc finger, C2H2-like	18	5.294117647058823	0.006645888690106967	FBGN0004607, FBGN0004606, FBGN0029895, FBGN0250818, FBGN0035691, FBGN0037794, FBGN0035903, FBGN0036725, FBGN0051782, FBGN0029822, FBGN0030012, FBGN0004859, FBGN0086758, FBGN0052767, FBGN0013263, FBGN0028420, FBGN0003028, FBGN0003870	275	324	10196	2.0597979797979797	0.9546790063462878	0.40289610542315346	9.063956245668814
GOTERM_MF_FAT	GO:0046914~transition metal ion binding	49	14.411764705882351	0.027195789639646292	FBGN0029895, FBGN0035691, FBGN0035903, FBGN0026190, FBGN0052767, FBGN0033981, FBGN0003028, FBGN0058470, FBGN0037794, FBGN0053111, FBGN0004859, FBGN0030012, FBGN0052581, FBGN0086758, FBGN0028420, FBGN0041203, FBGN0004607, FBGN0004606, FBGN0250818, FBGN0004648, FBGN0016123, FBGN0035367, FBGN0051782, FBGN0033774, FBGN0086917, FBGN0051014, FBGN0085413, FBGN0013263, FBGN0033636, FBGN0039656, FBGN00347…	216	1354	7918	1.3265974615679195	0.9999774123351051	0.7830961135433203	31.810323495002546
INTERPRO	IPR013087:Zinc finger, C2H2-type/integrase, DNA-binding	9	2.6470588235294117	0.04171648223288058	FBGN0051782, FBGN0004607, FBGN0004606, FBGN0004859, FBGN0052767, FBGN0013263, FBGN0035691, FBGN0028420, FBGN0003870	275	145	10196	2.3012915360501567	0.9999999974104484	0.6467644127506096	45.51121048085235
SMART	SM00355:ZnF_C2H2	18	5.294117647058823	0.04494135967212466	FBGN0004607, FBGN0004606, FBGN0029895, FBGN0250818, FBGN0035691, FBGN0037794, FBGN0035903, FBGN0036725, FBGN0051782, FBGN0029822, FBGN0030012, FBGN0004859, FBGN0086758, FBGN0052767, FBGN0013263, FBGN0028420, FBGN0003028, FBGN0003870	164	324	4824	1.6341463414634148	0.9972212795400377	0.8594119891359254	41.37508672681312
GOTERM_MF_FAT	GO:0008270~zinc ion binding	36	10.588235294117647	0.08860650806028486	FBGN0041203, FBGN0004607, FBGN0004606, FBGN0029895, FBGN0250818, FBGN0035691, FBGN0004648, FBGN0016123, FBGN0035903, FBGN0035367, FBGN0051782, FBGN0033774, FBGN0085413, FBGN0052767, FBGN0013263, FBGN0033636, FBGN0039656, FBGN0034728, FBGN0003028, FBGN0051140, FBGN0058470, FBGN0260866, FBGN0004395, FBGN0037794, FBGN0036725, FBGN0039486, FBGN0029822, FBGN0030012, FBGN0034711, FBGN0004859, FBGN00525…	216	1026	7918	1.2862248213125405	0.9999999999999998	0.8646560691023857	72.42804731894002
Annotation Cluster 7	Enrichment Score: 1.624361794280753
Category	Term	Count	%	PValue	Genes	List Total	Pop Hits	Pop Total	Fold Enrichment	Bonferroni	Benjamini	FDR
SP_PIR_KEYWORDS	GTP binding	4	1.1764705882352942	0.008814642272432024	FBGN0004921, FBGN0004623, FBGN0004435, FBGN0001122	316	18	12980	9.127988748241913	0.83859951774638	0.1527894641218438	10.551683254915378
GOTERM_CC_FAT	GO:0019897~extrinsic to plasma membrane	5	1.4705882352941175	0.011252865939721692	FBGN0004921, FBGN0000017, FBGN0004623, FBGN0004435, FBGN0001122	119	36	4786	5.585901027077498	0.8539537515146134	0.47338066310841787	12.895474410953511
GOTERM_CC_FAT	GO:0005834~heterotrimeric G-protein complex	4	1.1764705882352942	0.012263504863176504	FBGN0004921, FBGN0004623, FBGN0004435, FBGN0001122	119	20	4786	8.043697478991596	0.8772597276008895	0.4081021387622188	13.975467708497503
GOTERM_CC_FAT	GO:0019898~extrinsic to membrane	10	2.941176470588235	0.0131493880569553	FBGN0038007, FBGN0004921, FBGN0015037, FBGN0000017, FBGN0004623, FBGN0004435, FBGN0033981, FBGN0001122, FBGN0015040, FBGN0013771	119	154	4786	2.6115900905816876	0.8946242912212228	0.3624003033572991	14.912018897722202
GOTERM_MF_FAT	GO:0003924~GTPase activity	5	1.4705882352941175	0.47228379238437945	FBGN0004921, FBGN0004623, FBGN0004435, FBGN0001122, FBGN0036980	216	130	7918	1.4099002849002849	1.0	0.990715432911652	99.98603017598134
Annotation Cluster 8	Enrichment Score: 1.6174915553903775
Category	Term	Count	%	PValue	Genes	List Total	Pop Hits	Pop Total	Fold Enrichment	Bonferroni	Benjamini	FDR
SP_PIR_KEYWORDS	lipoprotein	7	2.0588235294117645	0.0029778856312027003	FBGN0004009, FBGN0004921, FBGN0038237, FBGN0004435, FBGN0001122, FBGN0000024, FBGN0016123	316	59	12980	4.8734177215189876	0.4590127895999714	0.08402450148470453	3.686459806268083
SP_PIR_KEYWORDS	palmitate	3	0.8823529411764706	0.06283067102825118	FBGN0004009, FBGN0004435, FBGN0001122	316	17	12980	7.248696947133284	0.9999984349732144	0.4270653689881091	55.83691062818525
UP_SEQ_FEATURE	lipid moiety-binding region:S-palmitoyl cysteine	3	0.8823529411764706	0.07506640569894424	FBGN0004009, FBGN0004435, FBGN0001122	92	15	2975	6.467391304347825	0.999999999999962	0.8376040292785916	66.27131605044225
Annotation Cluster 9	Enrichment Score: 1.578466239688426
Category	Term	Count	%	PValue	Genes	List Total	Pop Hits	Pop Total	Fold Enrichment	Bonferroni	Benjamini	FDR
GOTERM_BP_FAT	GO:0009991~response to extracellular stimulus	4	1.1764705882352942	0.02079328046685265	FBGN0013984, FBGN0004921, FBGN0039298, FBGN0061515	190	25	7937	6.683789473684211	0.9999999999858862	0.4645226626382386	28.77406490165726
GOTERM_BP_FAT	GO:0031667~response to nutrient levels	4	1.1764705882352942	0.02079328046685265	FBGN0013984, FBGN0004921, FBGN0039298, FBGN0061515	190	25	7937	6.683789473684211	0.9999999999858862	0.4645226626382386	28.77406490165726
GOTERM_BP_FAT	GO:0007584~response to nutrient	3	0.8823529411764706	0.04253586391777789	FBGN0013984, FBGN0004921, FBGN0061515	190	14	7937	8.951503759398497	1.0	0.5961479452357723	50.43632922070513
Annotation Cluster 10	Enrichment Score: 1.5705460187478157
Category	Term	Count	%	PValue	Genes	List Total	Pop Hits	Pop Total	Fold Enrichment	Bonferroni	Benjamini	FDR
GOTERM_BP_FAT	GO:0007186~G-protein coupled receptor protein signaling pathway	17	5.0	0.00327960089247248	FBGN0051140, FBGN0035623, FBGN0028956, FBGN0024836, FBGN0036474, FBGN0004623, FBGN0037546, FBGN0004842, FBGN0032048, FBGN0027109, FBGN0004921, FBGN0085413, FBGN0037315, FBGN0004435, FBGN0001122, FBGN0039354, FBGN0031770	190	314	7937	2.261632584646329	0.9798762342864866	0.3862893546572853	5.166411961640449
GOTERM_BP_FAT	GO:0007166~cell surface receptor linked signal transduction	27	7.941176470588235	0.0037505347730277063	FBGN0002732, FBGN0035623, FBGN0024836, FBGN0028956, FBGN0004623, FBGN0036474, FBGN0003717, FBGN0037546, FBGN0004842, FBGN0027109, FBGN0004009, FBGN0004921, FBGN0037315, FBGN0085413, FBGN0085432, FBGN0004435, FBGN0031770, FBGN0051140, FBGN0015589, FBGN0032048, FBGN0004197, FBGN0013984, FBGN0004859, FBGN0003659, FBGN0005672, FBGN0001122, FBGN0039354	190	628	7937	1.7960023466309085	0.9885271207427128	0.391293349101536	5.887383587019479
SP_PIR_KEYWORDS	receptor	15	4.411764705882353	0.044358143038543824	FBGN0035623, FBGN0028956, FBGN0024836, FBGN0036474, FBGN0037546, FBGN0029114, FBGN0004842, FBGN0039927, FBGN0013984, FBGN0014033, FBGN0014073, FBGN0004368, FBGN0039354, FBGN0031770, FBGN0024963	316	347	12980	1.7756174077992195	0.9999127423151644	0.35922591753591626	43.52903597210048
SP_PIR_KEYWORDS	transducer	11	3.2352941176470593	0.059505954328460196	FBGN0035623, FBGN0024836, FBGN0004921, FBGN0028956, FBGN0036474, FBGN0004623, FBGN0037546, FBGN0004435, FBGN0004842, FBGN0001122, FBGN0039354	316	234	12980	1.9309206967434815	0.9999967540160221	0.43699047258465207	53.82257052561823
SP_PIR_KEYWORDS	g-protein coupled receptor	7	2.0588235294117645	0.43233652982763593	FBGN0035623, FBGN0024836, FBGN0028956, FBGN0036474, FBGN0037546, FBGN0004842, FBGN0039354	316	217	12980	1.3250306247447938	1.0	0.8754321449405162	99.92004041228104
Annotation Cluster 11	Enrichment Score: 1.5656312781509243
Category	Term	Count	%	PValue	Genes	List Total	Pop Hits	Pop Total	Fold Enrichment	Bonferroni	Benjamini	FDR
GOTERM_BP_FAT	GO:0035017~cuticle pattern formation	5	1.4705882352941175	0.0026622214601470144	FBGN0004197, FBGN0004009, FBGN0015589, FBGN0004859, FBGN0003028	190	25	7937	8.354736842105263	0.9579796931973986	0.4694921143352221	4.213390813391616
GOTERM_BP_FAT	GO:0042335~cuticle development	7	2.0588235294117645	0.004014126791078309	FBGN0004197, FBGN0004009, FBGN0015589, FBGN0004859, FBGN0004648, FBGN0013343, FBGN0003028	190	64	7937	4.568996710526315	0.9916241421168629	0.38012670037561425	6.288679551753173
GOTERM_BP_FAT	GO:0002164~larval development	7	2.0588235294117645	0.005419644182467364	FBGN0004197, FBGN0004009, FBGN0015589, FBGN0024189, FBGN0004924, FBGN0004395, FBGN0034728	190	68	7937	4.300232198142414	0.9984375220042527	0.4442337451690366	8.401498000285823
GOTERM_BP_FAT	GO:0002168~instar larval development	5	1.4705882352941175	0.02683378648490655	FBGN0004197, FBGN0004009, FBGN0015589, FBGN0004924, FBGN0034728	190	48	7937	4.351425438596491	0.999999999999991	0.5049372891212124	35.547136562654956
GOTERM_BP_FAT	GO:0007447~imaginal disc pattern formation	4	1.1764705882352942	0.401583126548678	FBGN0004197, FBGN0004009, FBGN0015589, FBGN0004859	190	96	7937	1.7405701754385965	1.0	0.9624592467355699	99.97493755681543
GOTERM_BP_FAT	GO:0003002~regionalization	11	3.2352941176470593	0.647066437363871	FBGN0004197, FBGN0004009, FBGN0024836, FBGN0015589, FBGN0086906, FBGN0004859, FBGN0003717, FBGN0085432, FBGN0005672, FBGN0086897, FBGN0003028	190	454	7937	1.012137723162532	1.0	0.9944999675716657	99.99999503320727
Annotation Cluster 12	Enrichment Score: 1.4595150755128454
Category	Term	Count	%	PValue	Genes	List Total	Pop Hits	Pop Total	Fold Enrichment	Bonferroni	Benjamini	FDR
GOTERM_BP_FAT	GO:0060284~regulation of cell development	11	3.2352941176470593	0.0010991424107767273	FBGN0013998, FBGN0041203, FBGN0004009, FBGN0015589, FBGN0000017, FBGN0011746, FBGN0005672, FBGN0004435, FBGN0015609, FBGN0005563, FBGN0013343	190	131	7937	3.5077139413419043	0.7295313481150276	0.353295853635609	1.7602123396532332
GOTERM_BP_FAT	GO:0046669~regulation of compound eye retinal cell programmed cell death	4	1.1764705882352942	0.0031869125740862404	FBGN0004009, FBGN0015589, FBGN0005672, FBGN0004435	190	13	7937	12.853441295546558	0.9775236109537604	0.41852323854438556	5.023902843897455
GOTERM_BP_FAT	GO:0046668~regulation of retinal cell programmed cell death	4	1.1764705882352942	0.007064770324785355	FBGN0004009, FBGN0015589, FBGN0005672, FBGN0004435	190	17	7937	9.829102167182661	0.9997817402060329	0.47714339881905754	10.817726697986407
GOTERM_BP_FAT	GO:0046673~negative regulation of compound eye retinal cell programmed cell death	3	0.8823529411764706	0.010947788460577465	FBGN0015589, FBGN0005672, FBGN0004435	190	7	7937	17.903007518796993	0.9999979315232206	0.4075850277823836	16.285786821188786
GOTERM_BP_FAT	GO:0046671~negative regulation of retinal cell programmed cell death	3	0.8823529411764706	0.010947788460577465	FBGN0015589, FBGN0005672, FBGN0004435	190	7	7937	17.903007518796993	0.9999979315232206	0.4075850277823836	16.285786821188786
GOTERM_BP_FAT	GO:0043069~negative regulation of programmed cell death	4	1.1764705882352942	0.11579134333437806	FBGN0004009, FBGN0015589, FBGN0005672, FBGN0004435	190	50	7937	3.3418947368421055	1.0	0.7518031243734938	86.29250655700844
GOTERM_BP_FAT	GO:0060548~negative regulation of cell death	4	1.1764705882352942	0.13707652466970552	FBGN0004009, FBGN0015589, FBGN0005672, FBGN0004435	190	54	7937	3.0943469785575046	1.0	0.7764754776647274	90.75151604169498
GOTERM_BP_FAT	GO:0043067~regulation of programmed cell death	5	1.4705882352941175	0.27186768173977605	FBGN0004009, FBGN0015589, FBGN0037007, FBGN0005672, FBGN0004435	190	111	7937	1.8816974869606449	1.0	0.903969257931853	99.40440538851621
GOTERM_BP_FAT	GO:0010941~regulation of cell death	5	1.4705882352941175	0.2932145916683846	FBGN0004009, FBGN0015589, FBGN0037007, FBGN0005672, FBGN0004435	190	115	7937	1.8162471395881006	1.0	0.9192142208814509	99.63163999223752
GOTERM_BP_FAT	GO:0042981~regulation of apoptosis	3	0.8823529411764706	0.6768492428199171	FBGN0004009, FBGN0037007, FBGN0005672	190	97	7937	1.291969614758546	1.0	0.995746056738922	99.99999880381317
Annotation Cluster 13	Enrichment Score: 1.4246124267236704
Category	Term	Count	%	PValue	Genes	List Total	Pop Hits	Pop Total	Fold Enrichment	Bonferroni	Benjamini	FDR
GOTERM_BP_FAT	GO:0007155~cell adhesion	11	3.2352941176470593	0.008543287730939502	FBGN0024836, FBGN0004921, FBGN0015589, FBGN0024753, FBGN0024189, FBGN0003717, FBGN0260660, FBGN0015609, FBGN0037941, FBGN0028644, FBGN0028645	190	174	7937	2.640865093768905	0.9999628894428216	0.4154580869382558	12.938116637621766
GOTERM_BP_FAT	GO:0022610~biological adhesion	11	3.2352941176470593	0.01412701802414135	FBGN0024836, FBGN0004921, FBGN0015589, FBGN0024753, FBGN0024189, FBGN0003717, FBGN0260660, FBGN0015609, FBGN0037941, FBGN0028644, FBGN0028645	190	188	7937	2.444204927211646	0.9999999550088372	0.4310105150595792	20.52693073504318
SP_PIR_KEYWORDS	cell adhesion	4	1.1764705882352942	0.10032653677922031	FBGN0024836, FBGN0024753, FBGN0003717, FBGN0015609	316	46	12980	3.5718216840946617	0.9999999996520702	0.5405945649977377	73.59311345831046
GOTERM_BP_FAT	GO:0016337~cell-cell adhesion	4	1.1764705882352942	0.1653708427670842	FBGN0024836, FBGN0015589, FBGN0024189, FBGN0015609	190	59	7937	2.832114183764496	1.0	0.8085885325870499	94.60159136825162
Annotation Cluster 14	Enrichment Score: 1.3519353765404187
Category	Term	Count	%	PValue	Genes	List Total	Pop Hits	Pop Total	Fold Enrichment	Bonferroni	Benjamini	FDR
GOTERM_MF_FAT	GO:0003730~mRNA 3'-UTR binding	4	1.1764705882352942	0.011919406135509774	FBGN0027835, FBGN0003659, FBGN0024698, FBGN0086897	216	18	7918	8.146090534979423	0.9904623922758574	0.687492917764586	15.338551851573555
GOTERM_MF_FAT	GO:0003729~mRNA binding	11	3.2352941176470593	0.03007757227325615	FBGN0052423, FBGN0027835, FBGN0004587, FBGN0003659, FBGN0024698, FBGN0024987, FBGN0086897, FBGN0010258, FBGN0036317, FBGN0015903, FBGN0085383	216	186	7918	2.167911190760653	0.9999928557495252	0.7726240199263045	34.562444255234745
GOTERM_BP_FAT	GO:0006417~regulation of translation	4	1.1764705882352942	0.24529939292467678	FBGN0027835, FBGN0003659, FBGN0086897, FBGN0015903	190	72	7937	2.320760233918129	1.0	0.8893608914659074	98.93760269411615
Annotation Cluster 15	Enrichment Score: 1.3368434474204538
Category	Term	Count	%	PValue	Genes	List Total	Pop Hits	Pop Total	Fold Enrichment	Bonferroni	Benjamini	FDR
INTERPRO	IPR004272:Odorant binding protein	4	1.1764705882352942	0.03489343820586837	FBGN0037288, FBGN0038849, FBGN0039299, FBGN0039298	275	27	10196	5.492794612794612	0.9999999303494509	0.6206888916527583	39.7146099251823
INTERPRO	IPR013053:Hormone binding	4	1.1764705882352942	0.04568790162036861	FBGN0037288, FBGN0038849, FBGN0039299, FBGN0039298	275	30	10196	4.943515151515151	0.9999999996229844	0.6441596375294492	48.642045836442584
SMART	SM00700:JHBP	4	1.1764705882352942	0.06122442022906023	FBGN0037288, FBGN0038849, FBGN0039299, FBGN0039298	164	27	4824	4.357723577235773	0.999692455240594	0.8675728347031204	51.98787774277849
Annotation Cluster 16	Enrichment Score: 1.2582617392058308
Category	Term	Count	%	PValue	Genes	List Total	Pop Hits	Pop Total	Fold Enrichment	Bonferroni	Benjamini	FDR
GOTERM_BP_FAT	GO:0006955~immune response	11	3.2352941176470593	0.006917676653343568	FBGN0041182, FBGN0034092, FBGN0014033, FBGN0028430, FBGN0004606, FBGN0003717, FBGN0032773, FBGN0029114, FBGN0014000, FBGN0016675, FBGN0034538	190	169	7937	2.7189971971348488	0.9997397059955331	0.4973233867353023	10.604146069896892
GOTERM_BP_FAT	GO:0006959~humoral immune response	7	2.0588235294117645	0.013960061751646251	FBGN0041182, FBGN0034092, FBGN0004606, FBGN0003717, FBGN0032773, FBGN0016675, FBGN0034538	190	83	7937	3.5230818008877614	0.9999999449740659	0.43807967800814307	20.309319257994662
GOTERM_BP_FAT	GO:0019730~antimicrobial humoral response	6	1.7647058823529411	0.025256125239423475	FBGN0041182, FBGN0034092, FBGN0004606, FBGN0003717, FBGN0016675, FBGN0034538	190	70	7937	3.580601503759399	0.9999999999999383	0.49905342588321633	33.838961077065065
GOTERM_BP_FAT	GO:0006952~defense response	9	2.6470588235294117	0.05395859291334796	FBGN0041182, FBGN0014033, FBGN0028430, FBGN0003717, FBGN0032773, FBGN0029114, FBGN0014000, FBGN0016675, FBGN0034538	190	173	7937	2.173197444478248	1.0	0.6489638918348393	59.16869078680025
GOTERM_BP_FAT	GO:0045087~innate immune response	5	1.4705882352941175	0.17593812871806513	FBGN0028430, FBGN0003717, FBGN0032773, FBGN0029114, FBGN0014000	190	92	7937	2.270308924485126	1.0	0.8181036865031439	95.60553316712313
GOTERM_BP_FAT	GO:0042742~defense response to bacterium	4	1.1764705882352942	0.22624253726079566	FBGN0041182, FBGN0014033, FBGN0003717, FBGN0016675	190	69	7937	2.4216628527841344	1.0	0.8744006088426934	98.41081697012962
GOTERM_BP_FAT	GO:0009617~response to bacterium	4	1.1764705882352942	0.2971383163840486	FBGN0041182, FBGN0014033, FBGN0003717, FBGN0016675	190	80	7937	2.0886842105263157	1.0	0.9211984079766431	99.66330941124795
Annotation Cluster 17	Enrichment Score: 1.2371062883833281
Category	Term	Count	%	PValue	Genes	List Total	Pop Hits	Pop Total	Fold Enrichment	Bonferroni	Benjamini	FDR
INTERPRO	IPR018299:Alkaline phosphatase, active site	3	0.8823529411764706	0.01810276008140815	FBGN0034711, FBGN0034710, FBGN0016123	275	8	10196	13.903636363636364	0.9997917225709716	0.5372663209364575	22.91879102084442
GOTERM_MF_FAT	GO:0000287~magnesium ion binding	8	2.3529411764705883	0.018763085375686037	FBGN0013998, FBGN0000017, FBGN0034711, FBGN0034710, FBGN0000346, FBGN0036723, FBGN0039358, FBGN0016123	216	100	7918	2.9325925925925924	0.9993569203770506	0.77003965597288	23.12763344245552
SP_PIR_KEYWORDS	magnesium	6	1.7647058823529411	0.04092536470658939	FBGN0013998, FBGN0034711, FBGN0034710, FBGN0000346, FBGN0036723, FBGN0016123	316	78	12980	3.15968841285297	0.9998173601684262	0.3643151395894658	40.92033006863053
INTERPRO	IPR017849:Alkaline phosphatase-like, alpha/beta/alpha	4	1.1764705882352942	0.04192553050088542	FBGN0036768, FBGN0034711, FBGN0034710, FBGN0016123	275	29	10196	5.11398119122257	0.9999999976597619	0.6297773349173464	45.680339613137676
INTERPRO	IPR001952:Alkaline phosphatase	3	0.8823529411764706	0.04617491151397135	FBGN0034711, FBGN0034710, FBGN0016123	275	13	10196	8.556083916083915	0.9999999997024938	0.6310418622435217	49.014243510909175
GOTERM_MF_FAT	GO:0004035~alkaline phosphatase activity	3	0.8823529411764706	0.0611004060172947	FBGN0034711, FBGN0034710, FBGN0016123	216	15	7918	7.3314814814814815	0.999999999976219	0.8476694620176048	58.333840612286835
SMART	SM00098:alkPPc	3	0.8823529411764706	0.06934600056159462	FBGN0034711, FBGN0034710, FBGN0016123	164	13	4824	6.7879924953095685	0.9998988663341422	0.7841513724367708	56.5962171830918
KEGG_PATHWAY	dme00790:Folate biosynthesis	3	0.8823529411764706	0.1156780293352962	FBGN0034711, FBGN0034710, FBGN0016123	56	22	2054	5.001623376623376	0.9983260534673121	0.6554198436760558	69.71095482692655
GOTERM_MF_FAT	GO:0016791~phosphatase activity	6	1.7647058823529411	0.5569301903077579	FBGN0034711, FBGN0034710, FBGN0036876, FBGN0004368, FBGN0004369, FBGN0016123	216	182	7918	1.2084859584859584	1.0	0.992809858091137	99.99876736610143
Annotation Cluster 18	Enrichment Score: 1.1765934671326022
Category	Term	Count	%	PValue	Genes	List Total	Pop Hits	Pop Total	Fold Enrichment	Bonferroni	Benjamini	FDR
SP_PIR_KEYWORDS	DNA binding	9	2.6470588235294117	0.010186738625994993	FBGN0085424, FBGN0004607, FBGN0002922, FBGN0004606, FBGN0004859, FBGN0004924, FBGN0013263, FBGN0004919, FBGN0003870	316	123	12980	3.005557270762581	0.8786685928347864	0.13985926293031015	12.098733805284635
UP_SEQ_FEATURE	zinc finger region:C2H2-type 1	6	1.7647058823529411	0.015819283815890917	FBGN0004607, FBGN0004606, FBGN0004859, FBGN0028420, FBGN0003028, FBGN0003870	92	49	2975	3.9596273291925463	0.9981901560935265	0.5942724993050559	19.915420335107157
UP_SEQ_FEATURE	zinc finger region:C2H2-type 2	6	1.7647058823529411	0.017162569820302655	FBGN0004607, FBGN0004606, FBGN0004859, FBGN0028420, FBGN0003028, FBGN0003870	92	50	2975	3.880434782608696	0.9989462239318607	0.5755333816147097	21.424433490146466
UP_SEQ_FEATURE	zinc finger region:C2H2-type 4	5	1.4705882352941175	0.029772599293291624	FBGN0004607, FBGN0004606, FBGN0004859, FBGN0028420, FBGN0003028	92	39	2975	4.145763656633222	0.9999936624689632	0.6631416773871064	34.35840900180504
SP_PIR_KEYWORDS	zinc finger	5	1.4705882352941175	0.034836686023769575	FBGN0004607, FBGN0004606, FBGN0004859, FBGN0004919, FBGN0003870	316	51	12980	4.027053859518491	0.999327385811789	0.33355428627893635	36.018693580478754
UP_SEQ_FEATURE	zinc finger region:C2H2-type 8	3	0.8823529411764706	0.03549792570324426	FBGN0004607, FBGN0004606, FBGN0028420	92	10	2975	9.701086956521738	0.999999391789753	0.6966077535109663	39.552287453076296
INTERPRO	IPR013087:Zinc finger, C2H2-type/integrase, DNA-binding	9	2.6470588235294117	0.04171648223288058	FBGN0051782, FBGN0004607, FBGN0004606, FBGN0004859, FBGN0052767, FBGN0013263, FBGN0035691, FBGN0028420, FBGN0003870	275	145	10196	2.3012915360501567	0.9999999974104484	0.6467644127506096	45.51121048085235
UP_SEQ_FEATURE	zinc finger region:C2H2-type 3	5	1.4705882352941175	0.0503074725388561	FBGN0004607, FBGN0004606, FBGN0004859, FBGN0028420, FBGN0003028	92	46	2975	3.5148865784499055	0.9999999986729837	0.7677692461807901	51.27139368831819
UP_SEQ_FEATURE	zinc finger region:C2H2-type 7	3	0.8823529411764706	0.07506640569894424	FBGN0004607, FBGN0004606, FBGN0028420	92	15	2975	6.467391304347825	0.999999999999962	0.8376040292785916	66.27131605044225
UP_SEQ_FEATURE	zinc finger region:C2H2-type 6	3	0.8823529411764706	0.11309772438205298	FBGN0004607, FBGN0004606, FBGN0028420	92	19	2975	5.105835240274599	1.0	0.9180363490447664	81.20546598203957
SP_PIR_KEYWORDS	dna-binding	15	4.411764705882353	0.13442953435378596	FBGN0029504, FBGN0004607, FBGN0002922, FBGN0004606, FBGN0028550, FBGN0004395, FBGN0085424, FBGN0004859, FBGN0085432, FBGN0004924, FBGN0013263, FBGN0004919, FBGN0028420, FBGN0003028, FBGN0003870	316	417	12980	1.4775521355067844	0.9999999999998785	0.6051934139059103	83.76888577439554
SP_PIR_KEYWORDS	zinc-finger	12	3.5294117647058822	0.14314651291979325	FBGN0004607, FBGN0004606, FBGN0004859, FBGN0052581, FBGN0085413, FBGN0260866, FBGN0004395, FBGN0013263, FBGN0004919, FBGN0028420, FBGN0003028, FBGN0003870	316	314	12980	1.5697815044747239	0.9999999999999849	0.6078134111707248	85.71158136962603
UP_SEQ_FEATURE	zinc finger region:C2H2-type 5	3	0.8823529411764706	0.21047598824007702	FBGN0004606, FBGN0004859, FBGN0028420	92	28	2975	3.4646739130434785	1.0	0.9907138908106584	96.28002827699444
GOTERM_MF_FAT	GO:0003702~RNA polymerase II transcription factor activity	9	2.6470588235294117	0.39814584938750386	FBGN0085424, FBGN0004607, FBGN0004606, FBGN0004859, FBGN0013263, FBGN0260401, FBGN0015903, FBGN0003028, FBGN0003870	216	257	7918	1.283722438391699	1.0	0.9861943546023585	99.91331043892744
GOTERM_MF_FAT	GO:0030528~transcription regulator activity	17	5.0	0.767144629079034	FBGN0029504, FBGN0004607, FBGN0002922, FBGN0004606, FBGN0028550, FBGN0260401, FBGN0039209, FBGN0085424, FBGN0004859, FBGN0085432, FBGN0086758, FBGN0013263, FBGN0004919, FBGN0028420, FBGN0015903, FBGN0003028, FBGN0003870	216	682	7918	0.9137476919734985	1.0	0.9989878673765068	99.99999983736289
Annotation Cluster 19	Enrichment Score: 1.175666665697177
Category	Term	Count	%	PValue	Genes	List Total	Pop Hits	Pop Total	Fold Enrichment	Bonferroni	Benjamini	FDR
INTERPRO	IPR002401:Cytochrome P450, E-class, group I	8	2.3529411764705883	0.004534369966159364	FBGN0038007, FBGN0015037, FBGN0037817, FBGN0086917, FBGN0033981, FBGN0003388, FBGN0015040, FBGN0013771	275	77	10196	3.8520897284533646	0.8786082271351482	0.5048580173101391	6.270521177666066
INTERPRO	IPR001128:Cytochrome P450	8	2.3529411764705883	0.008267991189712639	FBGN0038007, FBGN0015037, FBGN0037817, FBGN0086917, FBGN0033981, FBGN0003388, FBGN0015040, FBGN0013771	275	86	10196	3.4489640591966175	0.9787690513583284	0.3821668952474291	11.157125694460602
SP_PIR_KEYWORDS	Monooxygenase	8	2.3529411764705883	0.00976953901131134	FBGN0038007, FBGN0015037, FBGN0037817, FBGN0086917, FBGN0033981, FBGN0003388, FBGN0015040, FBGN0013771	316	98	12980	3.353138723843968	0.8676652071374606	0.14407351545063685	11.630964094719598
INTERPRO	IPR017972:Cytochrome P450, conserved site	8	2.3529411764705883	0.01112875089660808	FBGN0038007, FBGN0015037, FBGN0037817, FBGN0086917, FBGN0033981, FBGN0003388, FBGN0015040, FBGN0013771	275	91	10196	3.2594605394605396	0.994442952720079	0.43839997130299213	14.739866304099214
GOTERM_CC_FAT	GO:0019898~extrinsic to membrane	10	2.941176470588235	0.0131493880569553	FBGN0038007, FBGN0004921, FBGN0015037, FBGN0000017, FBGN0004623, FBGN0004435, FBGN0033981, FBGN0001122, FBGN0015040, FBGN0013771	119	154	4786	2.6115900905816876	0.8946242912212228	0.3624003033572991	14.912018897722202
SP_PIR_KEYWORDS	heme	8	2.3529411764705883	0.01842355988177315	FBGN0038007, FBGN0015037, FBGN0037817, FBGN0086917, FBGN0033981, FBGN0003388, FBGN0015040, FBGN0013771	316	111	12980	2.9604287832135934	0.9783044867156403	0.212912309142399	20.87977981935365
COG_ONTOLOGY	Secondary metabolites biosynthesis, transport, and catabolism	8	2.3529411764705883	0.02033286042456628	FBGN0038007, FBGN0015037, FBGN0037817, FBGN0086917, FBGN0033981, FBGN0003388, FBGN0015040, FBGN0013771	40	91	1237	2.718681318681319	0.3091023142650182	0.3091023142650182	14.051585915594567
KEGG_PATHWAY	dme00903:Limonene and pinene degradation	7	2.0588235294117645	0.025218859443568387	FBGN0038007, FBGN0015037, FBGN0042175, FBGN0033981, FBGN0030796, FBGN0015040, FBGN0013771	56	86	2054	2.9854651162790695	0.7350462056406686	0.48526337379264395	21.976493556029386
INTERPRO	IPR017973:Cytochrome P450, C-terminal region	7	2.0588235294117645	0.02662518290133374	FBGN0038007, FBGN0015037, FBGN0037817, FBGN0033981, FBGN0003388, FBGN0015040, FBGN0013771	275	85	10196	3.0533475935828878	0.9999963527189546	0.5911450777023427	31.922667623211854
PIR_SUPERFAMILY	PIRSF000051:cytochrome P450 CYP3A5	4	1.1764705882352942	0.046036473349670926	FBGN0038007, FBGN0033981, FBGN0015040, FBGN0013771	58	37	2596	4.838769804287045	0.943579361554713	0.943579361554713	37.74797912309242
SP_PIR_KEYWORDS	chromoprotein	3	0.8823529411764706	0.06283067102825118	FBGN0015037, FBGN0015040, FBGN0013771	316	17	12980	7.248696947133284	0.9999984349732144	0.4270653689881091	55.83691062818525
UP_SEQ_FEATURE	metal ion-binding site:Iron (heme axial ligand)	7	2.0588235294117645	0.07128979435162809	FBGN0038007, FBGN0015037, FBGN0037817, FBGN0033981, FBGN0003388, FBGN0015040, FBGN0013771	92	96	2975	2.357903079710145	0.9999999999998092	0.8396623932103833	64.30177060891931
GOTERM_MF_FAT	GO:0046906~tetrapyrrole binding	8	2.3529411764705883	0.08635017769135189	FBGN0038007, FBGN0015037, FBGN0037817, FBGN0086917, FBGN0033981, FBGN0003388, FBGN0015040, FBGN0013771	216	140	7918	2.0947089947089945	0.9999999999999994	0.8726919047233258	71.46490926845541
GOTERM_MF_FAT	GO:0020037~heme binding	8	2.3529411764705883	0.08635017769135189	FBGN0038007, FBGN0015037, FBGN0037817, FBGN0086917, FBGN0033981, FBGN0003388, FBGN0015040, FBGN0013771	216	140	7918	2.0947089947089945	0.9999999999999994	0.8726919047233258	71.46490926845541
SP_PIR_KEYWORDS	microsome	5	1.4705882352941175	0.12117150317306921	FBGN0038007, FBGN0015037, FBGN0033981, FBGN0015040, FBGN0013771	316	78	12980	2.633073677377475	0.9999999999972187	0.600491618358217	80.34404211447045
SP_PIR_KEYWORDS	iron	8	2.3529411764705883	0.13974978630962218	FBGN0038007, FBGN0015037, FBGN0037817, FBGN0086917, FBGN0033981, FBGN0003388, FBGN0015040, FBGN0013771	316	177	12980	1.8565400843881856	0.9999999999999659	0.6092489091649168	84.98157150119594
GOTERM_BP_FAT	GO:0055114~oxidation reduction	20	5.88235294117647	0.15260180041241617	FBGN0033204, FBGN0015037, FBGN0036321, FBGN0030588, FBGN0037973, FBGN0026190, FBGN0038007, FBGN0053111, FBGN0039782, FBGN0037817, FBGN0086917, FBGN0051371, FBGN0051014, FBGN0000565, FBGN0033981, FBGN0015040, FBGN0003388, FBGN0017482, FBGN0013771, FBGN0039358	190	620	7937	1.3475382003395586	1.0	0.7982348333291501	93.10163076954294
GOTERM_CC_FAT	GO:0005783~endoplasmic reticulum	11	3.2352941176470593	0.16079879422845517	FBGN0038007, FBGN0026190, FBGN0015037, FBGN0039782, FBGN0051014, FBGN0051371, FBGN0005672, FBGN0033981, FBGN0038861, FBGN0015040, FBGN0013771	119	284	4786	1.557758314593443	0.9999999999998859	0.7746477788093615	88.219082545889
GOTERM_MF_FAT	GO:0005506~iron ion binding	11	3.2352941176470593	0.16949712488023888	FBGN0038007, FBGN0026190, FBGN0015037, FBGN0039782, FBGN0037817, FBGN0051014, FBGN0086917, FBGN0033981, FBGN0003388, FBGN0015040, FBGN0013771	216	260	7918	1.5508903133903134	1.0	0.9503390410940612	92.41504144569996
GOTERM_CC_FAT	GO:0042598~vesicular fraction	5	1.4705882352941175	0.1759850066822593	FBGN0038007, FBGN0015037, FBGN0033981, FBGN0015040, FBGN0013771	119	89	4786	2.2594655839864037	0.9999999999999949	0.7913229291663006	90.57193829080671
GOTERM_CC_FAT	GO:0005792~microsome	5	1.4705882352941175	0.1759850066822593	FBGN0038007, FBGN0015037, FBGN0033981, FBGN0015040, FBGN0013771	119	89	4786	2.2594655839864037	0.9999999999999949	0.7913229291663006	90.57193829080671
SP_PIR_KEYWORDS	oxidoreductase	18	5.294117647058823	0.20455381854721394	FBGN0033204, FBGN0015037, FBGN0036321, FBGN0030588, FBGN0037973, FBGN0026190, FBGN0038007, FBGN0039782, FBGN0037817, FBGN0086917, FBGN0051014, FBGN0000565, FBGN0033981, FBGN0015040, FBGN0003388, FBGN0017482, FBGN0013771, FBGN0039358	316	561	12980	1.3179448994787788	1.0	0.701447195037908	94.39943988657006
GOTERM_CC_FAT	GO:0005624~membrane fraction	5	1.4705882352941175	0.26482809258042217	FBGN0038007, FBGN0015037, FBGN0033981, FBGN0015040, FBGN0013771	119	106	4786	1.8970984620263203	1.0	0.876563231799094	97.65594977134519
SP_PIR_KEYWORDS	endoplasmic reticulum	6	1.7647058823529411	0.2717816092464262	FBGN0038007, FBGN0015037, FBGN0005672, FBGN0033981, FBGN0015040, FBGN0013771	316	144	12980	1.7114978902953588	1.0	0.7658660411956875	98.15821626607436
GOTERM_CC_FAT	GO:0005626~insoluble fraction	5	1.4705882352941175	0.286934941976261	FBGN0038007, FBGN0015037, FBGN0033981, FBGN0015040, FBGN0013771	119	110	4786	1.8281130634071812	1.0	0.8904302598269378	98.384897081375
GOTERM_CC_FAT	GO:0000267~cell fraction	5	1.4705882352941175	0.3036935801926114	FBGN0038007, FBGN0015037, FBGN0033981, FBGN0015040, FBGN0013771	119	113	4786	1.7795790882724771	1.0	0.8889358613251912	98.79165458002025
GOTERM_MF_FAT	GO:0009055~electron carrier activity	8	2.3529411764705883	0.31154505257892984	FBGN0038007, FBGN0015037, FBGN0037817, FBGN0086917, FBGN0033981, FBGN0003388, FBGN0015040, FBGN0013771	216	202	7918	1.4517785111844517	1.0	0.9800527107054393	99.4393347476777
Annotation Cluster 20	Enrichment Score: 1.1353924066162706
Category	Term	Count	%	PValue	Genes	List Total	Pop Hits	Pop Total	Fold Enrichment	Bonferroni	Benjamini	FDR
UP_SEQ_FEATURE	domain:PDZ	3	0.8823529411764706	0.022982144781691558	FBGN0041203, FBGN0024728, FBGN0039883	92	8	2975	12.126358695652174	0.9998996793712746	0.6404907845991055	27.66216838151758
INTERPRO	IPR001478:PDZ/DHR/GLGF	5	1.4705882352941175	0.0970133283294928	FBGN0041203, FBGN0034135, FBGN0024728, FBGN0039883, FBGN0035367	275	65	10196	2.852027972027972	1.0	0.8381613018047064	76.63849816474638
SMART	SM00228:PDZ	5	1.4705882352941175	0.17603572744819243	FBGN0041203, FBGN0034135, FBGN0024728, FBGN0039883, FBGN0035367	164	65	4824	2.2626641651031894	0.9999999999827704	0.9548628540879601	89.44602255992338
Annotation Cluster 21	Enrichment Score: 1.0905865463766378
Category	Term	Count	%	PValue	Genes	List Total	Pop Hits	Pop Total	Fold Enrichment	Bonferroni	Benjamini	FDR
GOTERM_BP_FAT	GO:0007517~muscle organ development	9	2.6470588235294117	0.018440378287213264	FBGN0041203, FBGN0002922, FBGN0004009, FBGN0004606, FBGN0086906, FBGN0011802, FBGN0024189, FBGN0004516, FBGN0086677	190	140	7937	2.685451127819549	0.9999999997551287	0.43302682507363177	25.95949477126802
GOTERM_BP_FAT	GO:0007519~skeletal muscle tissue development	4	1.1764705882352942	0.0498261193800379	FBGN0041203, FBGN0086906, FBGN0011802, FBGN0004516	190	35	7937	4.7741353383458645	1.0	0.6307315903431309	56.19125278452597
GOTERM_BP_FAT	GO:0051146~striated muscle cell differentiation	5	1.4705882352941175	0.0686884172137127	FBGN0041203, FBGN0086906, FBGN0011802, FBGN0024189, FBGN0004516	190	65	7937	3.213360323886639	1.0	0.6812634305450387	68.308605097896
GOTERM_BP_FAT	GO:0014706~striated muscle tissue development	4	1.1764705882352942	0.0690787126923745	FBGN0041203, FBGN0086906, FBGN0011802, FBGN0004516	190	40	7937	4.177368421052631	1.0	0.6736741620704345	68.5223938172209
GOTERM_BP_FAT	GO:0060537~muscle tissue development	4	1.1764705882352942	0.07327945417613965	FBGN0041203, FBGN0086906, FBGN0011802, FBGN0004516	190	41	7937	4.075481386392811	1.0	0.6865408589476443	70.73934922589102
GOTERM_BP_FAT	GO:0050808~synapse organization	4	1.1764705882352942	0.07759159011748534	FBGN0041203, FBGN0011802, FBGN0003717, FBGN0004516	190	42	7937	3.9784461152882207	1.0	0.6944319019776978	72.86215956653224
GOTERM_BP_FAT	GO:0043062~extracellular structure organization	5	1.4705882352941175	0.08165434216250538	FBGN0004873, FBGN0041203, FBGN0011802, FBGN0003717, FBGN0004516	190	69	7937	3.0270785659801676	1.0	0.6962462153187174	74.72925597517421
GOTERM_BP_FAT	GO:0055002~striated muscle cell development	4	1.1764705882352942	0.09117145190523476	FBGN0041203, FBGN0086906, FBGN0011802, FBGN0004516	190	45	7937	3.7132163742690056	1.0	0.7132337514278753	78.64201458810392
GOTERM_BP_FAT	GO:0055001~muscle cell development	4	1.1764705882352942	0.09117145190523476	FBGN0041203, FBGN0086906, FBGN0011802, FBGN0004516	190	45	7937	3.7132163742690056	1.0	0.7132337514278753	78.64201458810392
GOTERM_BP_FAT	GO:0007416~synaptogenesis	3	0.8823529411764706	0.09549602457467943	FBGN0041203, FBGN0003717, FBGN0004516	190	22	7937	5.696411483253589	1.0	0.722852905389586	80.2253094460979
GOTERM_BP_FAT	GO:0042692~muscle cell differentiation	5	1.4705882352941175	0.09942664053709689	FBGN0041203, FBGN0086906, FBGN0011802, FBGN0024189, FBGN0004516	190	74	7937	2.822546230440967	1.0	0.71933001830639	81.56821782875718
GOTERM_BP_FAT	GO:0048741~skeletal muscle fiber development	3	0.8823529411764706	0.10301230039820952	FBGN0041203, FBGN0011802, FBGN0004516	190	23	7937	5.448741418764302	1.0	0.7254437480111164	82.71820269081283
GOTERM_BP_FAT	GO:0007528~neuromuscular junction development	3	0.8823529411764706	0.10301230039820952	FBGN0041203, FBGN0011802, FBGN0004516	190	23	7937	5.448741418764302	1.0	0.7254437480111164	82.71820269081283
GOTERM_BP_FAT	GO:0060538~skeletal muscle organ development	4	1.1764705882352942	0.15384810478875596	FBGN0041203, FBGN0086906, FBGN0011802, FBGN0004516	190	57	7937	2.931486611265005	1.0	0.7984776985576872	93.26365303724613
GOTERM_BP_FAT	GO:0048747~muscle fiber development	3	0.8823529411764706	0.16783977358756225	FBGN0041203, FBGN0011802, FBGN0004516	190	31	7937	4.042614601018676	1.0	0.8113001655431351	94.85376546962723
Annotation Cluster 22	Enrichment Score: 1.089300247454656
Category	Term	Count	%	PValue	Genes	List Total	Pop Hits	Pop Total	Fold Enrichment	Bonferroni	Benjamini	FDR
GOTERM_BP_FAT	GO:0043085~positive regulation of catalytic activity	6	1.7647058823529411	0.017817809705625784	FBGN0051140, FBGN0004623, FBGN0085413, FBGN0037315, FBGN0004435, FBGN0039883	190	64	7937	3.916282894736842	0.9999999994795808	0.4477688198566765	25.19750287827547
GOTERM_BP_FAT	GO:0007205~activation of protein kinase C activity by G-protein coupled receptor protein signaling pathway	3	0.8823529411764706	0.018188676006382607	FBGN0051140, FBGN0085413, FBGN0037315	190	9	7937	13.924561403508772	0.9999999996678488	0.44560425698295425	25.6523052226737
INTERPRO	IPR001206:Diacylglycerol kinase, catalytic region	3	0.8823529411764706	0.022866452995418222	FBGN0051140, FBGN0085413, FBGN0037315	275	9	10196	12.358787878787881	0.9999781917595846	0.5911615634227054	28.079473552503064
GOTERM_MF_FAT	GO:0004143~diacylglycerol kinase activity	3	0.8823529411764706	0.023297915801859657	FBGN0051140, FBGN0085413, FBGN0037315	216	9	7918	12.219135802469134	0.9998934139388971	0.782254058610572	27.9167342359233
GOTERM_BP_FAT	GO:0044093~positive regulation of molecular function	6	1.7647058823529411	0.028118509501780024	FBGN0051140, FBGN0004623, FBGN0085413, FBGN0037315, FBGN0004435, FBGN0039883	190	72	7937	3.481140350877193	0.9999999999999981	0.5139923286422565	36.90748593887621
SMART	SM00046:DAGKc	3	0.8823529411764706	0.03494708492762894	FBGN0051140, FBGN0085413, FBGN0037315	164	9	4824	9.804878048780488	0.9894671901275929	0.8973705214258244	33.8412764518591
GOTERM_BP_FAT	GO:0032147~activation of protein kinase activity	3	0.8823529411764706	0.048326701144272996	FBGN0051140, FBGN0085413, FBGN0037315	190	15	7937	8.354736842105265	1.0	0.6252845697727629	55.06145213654619
GOTERM_BP_FAT	GO:0042325~regulation of phosphorylation	5	1.4705882352941175	0.0686884172137127	FBGN0051140, FBGN0004009, FBGN0035001, FBGN0085413, FBGN0037315	190	65	7937	3.213360323886639	1.0	0.6812634305450387	68.308605097896
GOTERM_BP_FAT	GO:0051174~regulation of phosphorus metabolic process	5	1.4705882352941175	0.0921149152926102	FBGN0051140, FBGN0004009, FBGN0035001, FBGN0085413, FBGN0037315	190	72	7937	2.9009502923976607	1.0	0.7131896896580858	78.99724883955743
GOTERM_BP_FAT	GO:0019220~regulation of phosphate metabolic process	5	1.4705882352941175	0.0921149152926102	FBGN0051140, FBGN0004009, FBGN0035001, FBGN0085413, FBGN0037315	190	72	7937	2.9009502923976607	1.0	0.7131896896580858	78.99724883955743
GOTERM_BP_FAT	GO:0051345~positive regulation of hydrolase activity	3	0.8823529411764706	0.10301230039820952	FBGN0004623, FBGN0004435, FBGN0039883	190	23	7937	5.448741418764302	1.0	0.7254437480111164	82.71820269081283
GOTERM_BP_FAT	GO:0045860~positive regulation of protein kinase activity	3	0.8823529411764706	0.13452350452501813	FBGN0051140, FBGN0085413, FBGN0037315	190	27	7937	4.641520467836258	1.0	0.7754701255347314	90.29962480502714
GOTERM_BP_FAT	GO:0051347~positive regulation of transferase activity	3	0.8823529411764706	0.13452350452501813	FBGN0051140, FBGN0085413, FBGN0037315	190	27	7937	4.641520467836258	1.0	0.7754701255347314	90.29962480502714
GOTERM_BP_FAT	GO:0033674~positive regulation of kinase activity	3	0.8823529411764706	0.13452350452501813	FBGN0051140, FBGN0085413, FBGN0037315	190	27	7937	4.641520467836258	1.0	0.7754701255347314	90.29962480502714
GOTERM_BP_FAT	GO:0045859~regulation of protein kinase activity	3	0.8823529411764706	0.34373126896352624	FBGN0051140, FBGN0085413, FBGN0037315	190	51	7937	2.4572755417956658	1.0	0.9437583095140618	99.88877376782015
GOTERM_BP_FAT	GO:0051338~regulation of transferase activity	3	0.8823529411764706	0.34373126896352624	FBGN0051140, FBGN0085413, FBGN0037315	190	51	7937	2.4572755417956658	1.0	0.9437583095140618	99.88877376782015
GOTERM_BP_FAT	GO:0043549~regulation of kinase activity	3	0.8823529411764706	0.34373126896352624	FBGN0051140, FBGN0085413, FBGN0037315	190	51	7937	2.4572755417956658	1.0	0.9437583095140618	99.88877376782015
GOTERM_BP_FAT	GO:0051336~regulation of hydrolase activity	3	0.8823529411764706	0.5073991263719588	FBGN0004623, FBGN0004435, FBGN0039883	190	71	7937	1.7650852483320978	1.0	0.9818474775535726	99.9989176577306
Annotation Cluster 23	Enrichment Score: 1.089287440029844
Category	Term	Count	%	PValue	Genes	List Total	Pop Hits	Pop Total	Fold Enrichment	Bonferroni	Benjamini	FDR
GOTERM_BP_FAT	GO:0006575~cellular amino acid derivative metabolic process	7	2.0588235294117645	0.003152544751888043	FBGN0026190, FBGN0030882, FBGN0039782, FBGN0051014, FBGN0004516, FBGN0000024, FBGN0032482	190	61	7937	4.793701466781708	0.9765830841522565	0.46512173661401923	4.971010975261503
INTERPRO	IPR013547:Prolyl 4-hydroxylase alpha-subunit, N-terminal	4	1.1764705882352942	0.02560264254845775	FBGN0026190, FBGN0039782, FBGN0051014, FBGN0051371	275	24	10196	6.179393939393939	0.9999940632435055	0.6037536033937718	30.89651053114285
GOTERM_MF_FAT	GO:0004656~procollagen-proline 4-dioxygenase activity	4	1.1764705882352942	0.032417629846387686	FBGN0026190, FBGN0039782, FBGN0051014, FBGN0051371	216	26	7918	5.639601139601139	0.9999972015128487	0.7584586553341829	36.72099256425304
GOTERM_MF_FAT	GO:0019798~procollagen-proline dioxygenase activity	4	1.1764705882352942	0.032417629846387686	FBGN0026190, FBGN0039782, FBGN0051014, FBGN0051371	216	26	7918	5.639601139601139	0.9999972015128487	0.7584586553341829	36.72099256425304
GOTERM_MF_FAT	GO:0031543~peptidyl-proline dioxygenase activity	4	1.1764705882352942	0.035759819791948214	FBGN0026190, FBGN0039782, FBGN0051014, FBGN0051371	216	27	7918	5.430727023319616	0.9999992690844676	0.7565629261470203	39.689555643229134
GOTERM_MF_FAT	GO:0031545~peptidyl-proline 4-dioxygenase activity	4	1.1764705882352942	0.035759819791948214	FBGN0026190, FBGN0039782, FBGN0051014, FBGN0051371	216	27	7918	5.430727023319616	0.9999992690844676	0.7565629261470203	39.689555643229134
GOTERM_BP_FAT	GO:0019471~4-hydroxyproline metabolic process	3	0.8823529411764706	0.048326701144272996	FBGN0026190, FBGN0039782, FBGN0051014	190	15	7937	8.354736842105265	1.0	0.6252845697727629	55.06145213654619
GOTERM_BP_FAT	GO:0018401~peptidyl-proline hydroxylation to 4-hydroxy-L-proline	3	0.8823529411764706	0.048326701144272996	FBGN0026190, FBGN0039782, FBGN0051014	190	15	7937	8.354736842105265	1.0	0.6252845697727629	55.06145213654619
GOTERM_BP_FAT	GO:0018208~peptidyl-proline modification	3	0.8823529411764706	0.048326701144272996	FBGN0026190, FBGN0039782, FBGN0051014	190	15	7937	8.354736842105265	1.0	0.6252845697727629	55.06145213654619
KEGG_PATHWAY	dme00330:Arginine and proline metabolism	5	1.4705882352941175	0.05720293163303787	FBGN0026190, FBGN0039782, FBGN0051014, FBGN0032076, FBGN0000116	56	55	2054	3.3344155844155847	0.953253659570919	0.5350171828652037	43.576962536404466
GOTERM_CC_FAT	GO:0016222~procollagen-proline 4-dioxygenase complex	3	0.8823529411764706	0.06442200742319779	FBGN0026190, FBGN0039782, FBGN0051014	119	17	4786	7.097380128521998	0.9999878772942665	0.6426823198199578	55.62066462328035
GOTERM_MF_FAT	GO:0016702~oxidoreductase activity, acting on single donors with incorporation of molecular oxygen, incorporation of two atoms of oxygen	4	1.1764705882352942	0.07816507078866028	FBGN0026190, FBGN0039782, FBGN0051014, FBGN0051371	216	37	7918	3.9629629629629632	0.9999999999999807	0.8781865985583949	67.70271979707866
GOTERM_MF_FAT	GO:0016701~oxidoreductase activity, acting on single donors with incorporation of molecular oxygen	4	1.1764705882352942	0.08324008448116733	FBGN0026190, FBGN0039782, FBGN0051014, FBGN0051371	216	38	7918	3.858674463937622	0.9999999999999978	0.8784657498227715	70.0860940338963
GOTERM_MF_FAT	GO:0016706~oxidoreductase activity, acting on paired donors, with incorporation or reduction of molecular oxygen, 2-oxoglutarate as one donor, and incorporation of one atom each of oxygen into both donors	4	1.1764705882352942	0.09379969146245594	FBGN0026190, FBGN0039782, FBGN0051014, FBGN0051371	216	40	7918	3.6657407407407403	1.0	0.8661947193047613	74.53135453778773
INTERPRO	IPR006620:Prolyl 4-hydroxylase, alpha subunit	3	0.8823529411764706	0.13508297776524925	FBGN0026190, FBGN0039782, FBGN0051014	275	24	10196	4.634545454545455	1.0	0.8780647018797678	87.35423572161439
INTERPRO	IPR005123:Oxoglutarate and iron-dependent oxygenase	3	0.8823529411764706	0.15374185670433055	FBGN0026190, FBGN0039782, FBGN0051014	275	26	10196	4.278041958041958	1.0	0.8975227938104978	90.73204493904832
GOTERM_MF_FAT	GO:0031418~L-ascorbic acid binding	3	0.8823529411764706	0.16589057434043414	FBGN0026190, FBGN0039782, FBGN0051014	216	27	7918	4.073045267489712	1.0	0.9531114559184762	91.94462924854882
SMART	SM00702:P4Hc	3	0.8823529411764706	0.19371824969694332	FBGN0026190, FBGN0039782, FBGN0051014	164	24	4824	3.676829268292683	0.9999999999989277	0.9364623097717768	91.79647383157693
GOTERM_MF_FAT	GO:0019842~vitamin binding	5	1.4705882352941175	0.281856735984392	FBGN0026190, FBGN0039782, FBGN0051014, FBGN0004516, FBGN0036381	216	99	7918	1.8513842124953237	1.0	0.9771379691610148	98.9923368623386
INTERPRO	IPR011990:Tetratricopeptide-like helical	4	1.1764705882352942	0.5130701530064394	FBGN0026190, FBGN0051014, FBGN0051371, FBGN0028481	275	101	10196	1.4683708370837085	1.0	0.9971432857408783	99.99647880603771
GOTERM_MF_FAT	GO:0031406~carboxylic acid binding	3	0.8823529411764706	0.530773267431177	FBGN0026190, FBGN0039782, FBGN0051014	216	65	7918	1.6918803418803419	1.0	0.9930988125332869	99.99726631766079
GOTERM_CC_FAT	GO:0044432~endoplasmic reticulum part	3	0.8823529411764706	0.7696925096219795	FBGN0026190, FBGN0039782, FBGN0051014	119	112	4786	1.077280912364946	1.0	0.9983392005309113	99.99999833940102
Annotation Cluster 24	Enrichment Score: 1.0857558857776475
Category	Term	Count	%	PValue	Genes	List Total	Pop Hits	Pop Total	Fold Enrichment	Bonferroni	Benjamini	FDR
GOTERM_BP_FAT	GO:0009791~post-embryonic development	20	5.88235294117647	0.007332276782295449	FBGN0041203, FBGN0004607, FBGN0015589, FBGN0024189, FBGN0004395, FBGN0004648, FBGN0004197, FBGN0004009, FBGN0086917, FBGN0000565, FBGN0037315, FBGN0259236, FBGN0085432, FBGN0004924, FBGN0005672, FBGN0013263, FBGN0001122, FBGN0003388, FBGN0028420, FBGN0034728	190	434	7937	1.9250545719136551	0.9998415697096793	0.4647460601219173	11.204920873454382
GOTERM_BP_FAT	GO:0002165~instar larval or pupal development	19	5.588235294117648	0.010552621888674169	FBGN0041203, FBGN0004607, FBGN0015589, FBGN0004395, FBGN0004648, FBGN0004197, FBGN0004009, FBGN0086917, FBGN0000565, FBGN0037315, FBGN0259236, FBGN0085432, FBGN0004924, FBGN0005672, FBGN0013263, FBGN0001122, FBGN0003388, FBGN0028420, FBGN0034728	190	418	7937	1.8988038277511963	0.9999966739964516	0.40878318223876253	15.744038211545186
GOTERM_BP_FAT	GO:0007552~metamorphosis	15	4.411764705882353	0.04991893350066269	FBGN0041203, FBGN0004607, FBGN0004395, FBGN0004648, FBGN0004197, FBGN0004009, FBGN0037315, FBGN0259236, FBGN0032773, FBGN0000565, FBGN0085432, FBGN0005672, FBGN0001122, FBGN0013263, FBGN0028420	190	362	7937	1.7309537656295433	1.0	0.6254524881465462	56.26030433187371
GOTERM_BP_FAT	GO:0048737~imaginal disc-derived appendage development	11	3.2352941176470593	0.06454744757600483	FBGN0004197, FBGN0041203, FBGN0004607, FBGN0004009, FBGN0085432, FBGN0005672, FBGN0004395, FBGN0013263, FBGN0001122, FBGN0004648, FBGN0013343	190	243	7937	1.8909898202295863	1.0	0.6832982942178443	65.95487187072965
GOTERM_BP_FAT	GO:0048736~appendage development	11	3.2352941176470593	0.06879207833595807	FBGN0004197, FBGN0041203, FBGN0004607, FBGN0004009, FBGN0085432, FBGN0005672, FBGN0004395, FBGN0013263, FBGN0001122, FBGN0004648, FBGN0013343	190	246	7937	1.8679289687633718	1.0	0.6769376023952483	68.3655190915682
GOTERM_BP_FAT	GO:0007476~imaginal disc-derived wing morphogenesis	10	2.941176470588235	0.07630272329025672	FBGN0004197, FBGN0041203, FBGN0004607, FBGN0004009, FBGN0085432, FBGN0005672, FBGN0004395, FBGN0013263, FBGN0001122, FBGN0004648	190	218	7937	1.9162240463544182	1.0	0.6971694992166355	72.24330994710397
GOTERM_BP_FAT	GO:0007472~wing disc morphogenesis	10	2.941176470588235	0.07947208102474859	FBGN0004197, FBGN0041203, FBGN0004607, FBGN0004009, FBGN0085432, FBGN0005672, FBGN0004395, FBGN0013263, FBGN0001122, FBGN0004648	190	220	7937	1.898803827751196	1.0	0.6946353995494076	73.741896690752
GOTERM_BP_FAT	GO:0035120~post-embryonic appendage morphogenesis	10	2.941176470588235	0.09599544473581656	FBGN0004197, FBGN0041203, FBGN0004607, FBGN0004009, FBGN0085432, FBGN0005672, FBGN0004395, FBGN0013263, FBGN0001122, FBGN0004648	190	229	7937	1.8241783498046427	1.0	0.7172252069708323	80.40088857494888
GOTERM_BP_FAT	GO:0007444~imaginal disc development	15	4.411764705882353	0.11360831415836267	FBGN0041203, FBGN0004607, FBGN0015589, FBGN0004395, FBGN0004648, FBGN0013343, FBGN0004197, FBGN0004009, FBGN0013984, FBGN0004859, FBGN0003659, FBGN0085432, FBGN0005672, FBGN0001122, FBGN0013263	190	412	7937	1.5208865610628512	1.0	0.7481044797944802	85.73567291358466
GOTERM_BP_FAT	GO:0035114~imaginal disc-derived appendage morphogenesis	10	2.941176470588235	0.11722170437407428	FBGN0004197, FBGN0041203, FBGN0004607, FBGN0004009, FBGN0085432, FBGN0005672, FBGN0004395, FBGN0013263, FBGN0001122, FBGN0004648	190	239	7937	1.7478528958379211	1.0	0.749795334832615	86.64622582810247
GOTERM_BP_FAT	GO:0035107~appendage morphogenesis	10	2.941176470588235	0.12293046366530291	FBGN0004197, FBGN0041203, FBGN0004607, FBGN0004009, FBGN0085432, FBGN0005672, FBGN0004395, FBGN0013263, FBGN0001122, FBGN0004648	190	242	7937	1.7261852979556327	1.0	0.7546438677877144	87.97445792870025
GOTERM_BP_FAT	GO:0048707~instar larval or pupal morphogenesis	13	3.823529411764706	0.12431576085990638	FBGN0041203, FBGN0004607, FBGN0004395, FBGN0004648, FBGN0004197, FBGN0004009, FBGN0037315, FBGN0259236, FBGN0000565, FBGN0085432, FBGN0005672, FBGN0001122, FBGN0013263	190	347	7937	1.5650083421811012	1.0	0.7556809705949655	88.27753192536231
GOTERM_BP_FAT	GO:0035220~wing disc development	11	3.2352941176470593	0.13317719967715735	FBGN0004197, FBGN0041203, FBGN0004607, FBGN0004009, FBGN0004859, FBGN0085432, FBGN0005672, FBGN0004395, FBGN0013263, FBGN0001122, FBGN0004648	190	281	7937	1.6352687769245178	1.0	0.7747710607024261	90.05306414433973
GOTERM_BP_FAT	GO:0009886~post-embryonic morphogenesis	13	3.823529411764706	0.13585295456090268	FBGN0041203, FBGN0004607, FBGN0004395, FBGN0004648, FBGN0004197, FBGN0004009, FBGN0037315, FBGN0259236, FBGN0000565, FBGN0085432, FBGN0005672, FBGN0001122, FBGN0013263	190	353	7937	1.538407633815417	1.0	0.7761158201485563	90.53746355281356
GOTERM_BP_FAT	GO:0048569~post-embryonic organ development	11	3.2352941176470593	0.1706007087688431	FBGN0004197, FBGN0041203, FBGN0004607, FBGN0004009, FBGN0024189, FBGN0085432, FBGN0005672, FBGN0004395, FBGN0013263, FBGN0001122, FBGN0004648	190	297	7937	1.5471734892787525	1.0	0.8121724319090295	95.12266002882512
GOTERM_BP_FAT	GO:0048563~post-embryonic organ morphogenesis	10	2.941176470588235	0.23571623899808766	FBGN0004197, FBGN0041203, FBGN0004607, FBGN0004009, FBGN0085432, FBGN0005672, FBGN0004395, FBGN0013263, FBGN0001122, FBGN0004648	190	284	7937	1.4709043736100813	1.0	0.8795721671402066	98.69749991192379
GOTERM_BP_FAT	GO:0007560~imaginal disc morphogenesis	10	2.941176470588235	0.23571623899808766	FBGN0004197, FBGN0041203, FBGN0004607, FBGN0004009, FBGN0085432, FBGN0005672, FBGN0004395, FBGN0013263, FBGN0001122, FBGN0004648	190	284	7937	1.4709043736100813	1.0	0.8795721671402066	98.69749991192379
Annotation Cluster 25	Enrichment Score: 0.974901983100851
Category	Term	Count	%	PValue	Genes	List Total	Pop Hits	Pop Total	Fold Enrichment	Bonferroni	Benjamini	FDR
GOTERM_BP_FAT	GO:0048332~mesoderm morphogenesis	4	1.1764705882352942	0.025545553256918804	FBGN0004009, FBGN0085432, FBGN0086677, FBGN0004919	190	27	7937	6.188693957115009	0.9999999999999566	0.49527483437947195	34.15547938131396
GOTERM_BP_FAT	GO:0007498~mesoderm development	6	1.7647058823529411	0.06553193363218161	FBGN0004009, FBGN0004606, FBGN0086906, FBGN0085432, FBGN0086677, FBGN0004919	190	91	7937	2.754308849045691	1.0	0.678590705431909	66.52886575333162
GOTERM_BP_FAT	GO:0001707~mesoderm formation	3	0.8823529411764706	0.12645106369051565	FBGN0085432, FBGN0086677, FBGN0004919	190	26	7937	4.820040485829959	1.0	0.7588889818368176	88.73069150598319
GOTERM_BP_FAT	GO:0001704~formation of primary germ layer	3	0.8823529411764706	0.15937563035565006	FBGN0085432, FBGN0086677, FBGN0004919	190	30	7937	4.177368421052632	1.0	0.8006468773178345	93.94016136643963
GOTERM_BP_FAT	GO:0048598~embryonic morphogenesis	9	2.6470588235294117	0.17091450828999868	FBGN0004009, FBGN0013984, FBGN0015589, FBGN0086365, FBGN0000017, FBGN0085432, FBGN0086677, FBGN0003388, FBGN0004919	190	226	7937	1.6635537959944109	1.0	0.810451308221724	95.15237329933939
GOTERM_BP_FAT	GO:0007369~gastrulation	4	1.1764705882352942	0.24529939292467678	FBGN0000017, FBGN0085432, FBGN0086677, FBGN0004919	190	72	7937	2.320760233918129	1.0	0.8893608914659074	98.93760269411615
Annotation Cluster 26	Enrichment Score: 0.9557874360666274
Category	Term	Count	%	PValue	Genes	List Total	Pop Hits	Pop Total	Fold Enrichment	Bonferroni	Benjamini	FDR
GOTERM_BP_FAT	GO:0008544~epidermis development	5	1.4705882352941175	0.02683378648490655	FBGN0041203, FBGN0004009, FBGN0004859, FBGN0001122, FBGN0003028	190	48	7937	4.351425438596491	0.999999999999991	0.5049372891212124	35.547136562654956
GOTERM_BP_FAT	GO:0007398~ectoderm development	5	1.4705882352941175	0.07830615449632627	FBGN0041203, FBGN0004009, FBGN0004859, FBGN0001122, FBGN0003028	190	68	7937	3.0715944272445816	1.0	0.6934460125559766	73.19965657912111
GOTERM_BP_FAT	GO:0035315~hair cell differentiation	3	0.8823529411764706	0.19365084260257795	FBGN0041203, FBGN0001122, FBGN0003028	190	34	7937	3.6859133126934984	1.0	0.8392635575877052	96.90599390282014
GOTERM_BP_FAT	GO:0035316~non-sensory hair organization	3	0.8823529411764706	0.19365084260257795	FBGN0041203, FBGN0001122, FBGN0003028	190	34	7937	3.6859133126934984	1.0	0.8392635575877052	96.90599390282014
GOTERM_BP_FAT	GO:0009913~epidermal cell differentiation	3	0.8823529411764706	0.21112816882464464	FBGN0041203, FBGN0001122, FBGN0003028	190	36	7937	3.481140350877193	1.0	0.8569615224310305	97.82807802081243
Annotation Cluster 27	Enrichment Score: 0.9520851979792211
Category	Term	Count	%	PValue	Genes	List Total	Pop Hits	Pop Total	Fold Enrichment	Bonferroni	Benjamini	FDR
GOTERM_BP_FAT	GO:0016202~regulation of striated muscle tissue development	4	1.1764705882352942	0.03367268768799154	FBGN0013998, FBGN0002922, FBGN0000017, FBGN0005563	190	30	7937	5.569824561403509	1.0	0.5500223368731638	42.4845972333434
GOTERM_BP_FAT	GO:0048634~regulation of muscle development	4	1.1764705882352942	0.042980799516463816	FBGN0013998, FBGN0002922, FBGN0000017, FBGN0005563	190	33	7937	5.0634768740031895	1.0	0.5936751852260167	50.80695282652119
GOTERM_BP_FAT	GO:0051960~regulation of nervous system development	6	1.7647058823529411	0.06309164507921705	FBGN0013998, FBGN0041203, FBGN0000017, FBGN0011746, FBGN0015609, FBGN0005563	190	90	7937	2.784912280701754	1.0	0.6800252742051415	65.0891366918255
GOTERM_BP_FAT	GO:0048641~regulation of skeletal muscle tissue development	3	0.8823529411764706	0.09549602457467943	FBGN0013998, FBGN0000017, FBGN0005563	190	22	7937	5.696411483253589	1.0	0.722852905389586	80.2253094460979
GOTERM_BP_FAT	GO:0048742~regulation of skeletal muscle fiber development	3	0.8823529411764706	0.09549602457467943	FBGN0013998, FBGN0000017, FBGN0005563	190	22	7937	5.696411483253589	1.0	0.722852905389586	80.2253094460979
GOTERM_BP_FAT	GO:0008582~regulation of synaptic growth at neuromuscular junction	3	0.8823529411764706	0.09549602457467943	FBGN0013998, FBGN0000017, FBGN0005563	190	22	7937	5.696411483253589	1.0	0.722852905389586	80.2253094460979
GOTERM_BP_FAT	GO:0051147~regulation of muscle cell differentiation	3	0.8823529411764706	0.09549602457467943	FBGN0013998, FBGN0000017, FBGN0005563	190	22	7937	5.696411483253589	1.0	0.722852905389586	80.2253094460979
GOTERM_BP_FAT	GO:0051153~regulation of striated muscle cell differentiation	3	0.8823529411764706	0.09549602457467943	FBGN0013998, FBGN0000017, FBGN0005563	190	22	7937	5.696411483253589	1.0	0.722852905389586	80.2253094460979
GOTERM_BP_FAT	GO:0051963~regulation of synaptogenesis	3	0.8823529411764706	0.10301230039820952	FBGN0013998, FBGN0000017, FBGN0005563	190	23	7937	5.448741418764302	1.0	0.7254437480111164	82.71820269081283
GOTERM_BP_FAT	GO:0050807~regulation of synapse organization	3	0.8823529411764706	0.15099543417861777	FBGN0013998, FBGN0000017, FBGN0005563	190	29	7937	4.3214156079854815	1.0	0.797155094802171	92.8874044556459
GOTERM_BP_FAT	GO:0040008~regulation of growth	5	1.4705882352941175	0.23014233199345643	FBGN0013998, FBGN0013984, FBGN0086365, FBGN0000017, FBGN0005563	190	103	7937	2.0278487480838017	1.0	0.875957486810217	98.5353352400958
GOTERM_BP_FAT	GO:0048638~regulation of developmental growth	3	0.8823529411764706	0.2464758008925445	FBGN0013998, FBGN0000017, FBGN0005563	190	40	7937	3.1330263157894738	1.0	0.8891099316586063	98.96403123291846
GOTERM_BP_FAT	GO:0050803~regulation of synapse structure and activity	3	0.8823529411764706	0.2464758008925445	FBGN0013998, FBGN0000017, FBGN0005563	190	40	7937	3.1330263157894738	1.0	0.8891099316586063	98.96403123291846
GOTERM_BP_FAT	GO:0044087~regulation of cellular component biogenesis	4	1.1764705882352942	0.2971383163840486	FBGN0013998, FBGN0000017, FBGN0005563, FBGN0013343	190	80	7937	2.0886842105263157	1.0	0.9211984079766431	99.66330941124795
Annotation Cluster 28	Enrichment Score: 0.8947586299715481
Category	Term	Count	%	PValue	Genes	List Total	Pop Hits	Pop Total	Fold Enrichment	Bonferroni	Benjamini	FDR
UP_SEQ_FEATURE	domain:RRM 2	5	1.4705882352941175	0.0027264443535394743	FBGN0052423, FBGN0004587, FBGN0003659, FBGN0086897, FBGN0260943	92	20	2975	8.084239130434781	0.6607935898841543	0.3025902463915586	3.7310975716946637
UP_SEQ_FEATURE	domain:RRM 1	5	1.4705882352941175	0.0027264443535394743	FBGN0052423, FBGN0004587, FBGN0003659, FBGN0086897, FBGN0260943	92	20	2975	8.084239130434781	0.6607935898841543	0.3025902463915586	3.7310975716946637
INTERPRO	IPR012677:Nucleotide-binding, alpha-beta plait	9	2.6470588235294117	0.027967940750058304	FBGN0052423, FBGN0004587, FBGN0003659, FBGN0024987, FBGN0086897, FBGN0010258, FBGN0260943, FBGN0036317, FBGN0085383	275	134	10196	2.4902035278154684	0.9999980778235118	0.5841664262037785	33.248662307985
GOTERM_MF_FAT	GO:0003729~mRNA binding	11	3.2352941176470593	0.03007757227325615	FBGN0052423, FBGN0027835, FBGN0004587, FBGN0003659, FBGN0024698, FBGN0024987, FBGN0086897, FBGN0010258, FBGN0036317, FBGN0015903, FBGN0085383	216	186	7918	2.167911190760653	0.9999928557495252	0.7726240199263045	34.562444255234745
INTERPRO	IPR000504:RNA recognition motif, RNP-1	9	2.6470588235294117	0.03628410497839711	FBGN0052423, FBGN0004587, FBGN0003659, FBGN0024987, FBGN0086897, FBGN0010258, FBGN0260943, FBGN0036317, FBGN0085383	275	141	10196	2.3665764023210833	0.9999999643264574	0.6143072656577411	40.94065125953019
SMART	SM00360:RRM	9	2.6470588235294117	0.10314729261612426	FBGN0052423, FBGN0004587, FBGN0003659, FBGN0024987, FBGN0086897, FBGN0010258, FBGN0260943, FBGN0036317, FBGN0085383	164	141	4824	1.8775298391281785	0.9999991122231641	0.8633933086501208	71.75544477271166
SP_PIR_KEYWORDS	rna-binding	6	1.7647058823529411	0.2442199040249426	FBGN0052423, FBGN0004587, FBGN0003659, FBGN0024698, FBGN0086897, FBGN0260943	316	138	12980	1.7859108420473309	1.0	0.7385254848301082	97.05938814408181
GOTERM_BP_FAT	GO:0050684~regulation of mRNA processing	3	0.8823529411764706	0.4448971523742377	FBGN0004587, FBGN0003659, FBGN0086897	190	63	7937	1.9892230576441103	1.0	0.9713478276655831	99.99255091276935
GOTERM_BP_FAT	GO:0048024~regulation of nuclear mRNA splicing, via spliceosome	3	0.8823529411764706	0.4448971523742377	FBGN0004587, FBGN0003659, FBGN0086897	190	63	7937	1.9892230576441103	1.0	0.9713478276655831	99.99255091276935
GOTERM_BP_FAT	GO:0043484~regulation of RNA splicing	3	0.8823529411764706	0.46885967694932934	FBGN0004587, FBGN0003659, FBGN0086897	190	66	7937	1.8988038277511963	1.0	0.9763137315506363	99.99634710750757
GOTERM_BP_FAT	GO:0016071~mRNA metabolic process	5	1.4705882352941175	0.7712370539494258	FBGN0004587, FBGN0003659, FBGN0024698, FBGN0086897, FBGN0010258	190	219	7937	0.9537370824321075	1.0	0.998854196020421	99.99999999547873
GOTERM_BP_FAT	GO:0006397~mRNA processing	4	1.1764705882352942	0.8461058604018221	FBGN0004587, FBGN0003659, FBGN0024698, FBGN0010258	190	194	7937	0.8613130765056972	1.0	0.9997283721012367	99.9999999999925
GOTERM_MF_FAT	GO:0003723~RNA binding	13	3.823529411764706	0.910615585261523	FBGN0052423, FBGN0027835, FBGN0004587, FBGN0024698, FBGN0086897, FBGN0003659, FBGN0010406, FBGN0024987, FBGN0010258, FBGN0036317, FBGN0260943, FBGN0015903, FBGN0085383	216	610	7918	0.7812234365513053	1.0	0.9999295545667846	99.99999999999972
GOTERM_BP_FAT	GO:0006396~RNA processing	5	1.4705882352941175	0.9436642983606515	FBGN0004587, FBGN0003659, FBGN0024698, FBGN0010258, FBGN0038861	190	312	7937	0.6694500674763832	1.0	0.9999921329149859	100.0
Annotation Cluster 29	Enrichment Score: 0.8934849413743402
Category	Term	Count	%	PValue	Genes	List Total	Pop Hits	Pop Total	Fold Enrichment	Bonferroni	Benjamini	FDR
INTERPRO	IPR008957:Fibronectin, type III-like fold	6	1.7647058823529411	0.008246367223719308	FBGN0013984, FBGN0086906, FBGN0024189, FBGN0085400, FBGN0004368, FBGN0004369	275	47	10196	4.733152804642167	0.9785531663880176	0.42240515067032336	11.12951911723109
INTERPRO	IPR003961:Fibronectin, type III	6	1.7647058823529411	0.02843021938196311	FBGN0013984, FBGN0086906, FBGN0024189, FBGN0085400, FBGN0004368, FBGN0004369	275	64	10196	3.475909090909091	0.9999984585297003	0.5667426414764587	33.69958457050733
SMART	SM00060:FN3	6	1.7647058823529411	0.06390676661676419	FBGN0013984, FBGN0086906, FBGN0024189, FBGN0085400, FBGN0004368, FBGN0004369	164	64	4824	2.757621951219512	0.9997867713494294	0.815596520407897	53.55710612823069
INTERPRO	IPR007110:Immunoglobulin-like	8	2.3529411764705883	0.06507016887535927	FBGN0032233, FBGN0086906, FBGN0024189, FBGN0085400, FBGN0004369, FBGN0085382, FBGN0028644, FBGN0028645	275	132	10196	2.2470523415977963	0.9999999999999724	0.7426652516932251	61.662087236691576
UP_SEQ_FEATURE	domain:Fibronectin type-III 2	3	0.8823529411764706	0.07506640569894424	FBGN0013984, FBGN0086906, FBGN0004369	92	15	2975	6.467391304347825	0.999999999999962	0.8376040292785916	66.27131605044225
UP_SEQ_FEATURE	domain:Fibronectin type-III 1	3	0.8823529411764706	0.07506640569894424	FBGN0013984, FBGN0086906, FBGN0004369	92	15	2975	6.467391304347825	0.999999999999962	0.8376040292785916	66.27131605044225
INTERPRO	IPR003599:Immunoglobulin subtype	6	1.7647058823529411	0.11985040049522884	FBGN0032233, FBGN0086906, FBGN0024189, FBGN0085400, FBGN0004369, FBGN0085382	275	97	10196	2.293383317713215	1.0	0.8611730443587704	83.78256429741032
INTERPRO	IPR013151:Immunoglobulin	5	1.4705882352941175	0.17853335288897498	FBGN0032233, FBGN0086906, FBGN0024189, FBGN0085400, FBGN0085382	275	82	10196	2.2607538802660754	1.0	0.9207208175308403	93.93282018258826
SMART	SM00409:IG	6	1.7647058823529411	0.22961895508090213	FBGN0032233, FBGN0086906, FBGN0024189, FBGN0085400, FBGN0004369, FBGN0085382	164	97	4824	1.8194619059592658	0.9999999999999969	0.9233546530287808	95.16635828118933
INTERPRO	IPR003598:Immunoglobulin subtype 2	5	1.4705882352941175	0.24609708061266644	FBGN0032233, FBGN0086906, FBGN0024189, FBGN0085400, FBGN0085382	275	94	10196	1.9721470019342358	1.0	0.955880807704568	98.21408765212276
SP_PIR_KEYWORDS	Immunoglobulin domain	3	0.8823529411764706	0.3165013280331246	FBGN0086906, FBGN0024189, FBGN0085400	316	47	12980	2.6218691085375707	1.0	0.8046788876772855	99.17094202405178
INTERPRO	IPR013106:Immunoglobulin V-set	3	0.8823529411764706	0.35172143386752586	FBGN0032233, FBGN0024189, FBGN0085400	275	46	10196	2.41802371541502	1.0	0.9834994585517397	99.79213534234161
UP_SEQ_FEATURE	compositionally biased region:Gln-rich	7	2.0588235294117645	0.3532678459537808	FBGN0013984, FBGN0086906, FBGN0013263, FBGN0004369, FBGN0028420, FBGN0039209, FBGN0003028	92	158	2975	1.4326499724821136	1.0	0.998995672521382	99.76888134388611
INTERPRO	IPR013783:Immunoglobulin-like fold	5	1.4705882352941175	0.3856124735861349	FBGN0032233, FBGN0086906, FBGN0024189, FBGN0085400, FBGN0085382	275	117	10196	1.5844599844599845	1.0	0.9881083924907657	99.90328297352819
SMART	SM00408:IGc2	5	1.4705882352941175	0.39315189309300297	FBGN0032233, FBGN0086906, FBGN0024189, FBGN0085400, FBGN0085382	164	94	4824	1.564608199273482	1.0	0.9713280131849313	99.69742281722122
Annotation Cluster 30	Enrichment Score: 0.8293368496844165
Category	Term	Count	%	PValue	Genes	List Total	Pop Hits	Pop Total	Fold Enrichment	Bonferroni	Benjamini	FDR
GOTERM_BP_FAT	GO:0016079~synaptic vesicle exocytosis	6	1.7647058823529411	0.008933914562416802	FBGN0013998, FBGN0000346, FBGN0004575, FBGN0039900, FBGN0013343, FBGN0035540	190	54	7937	4.641520467836258	0.9999767721564767	0.3983640809370863	13.490376842711537
GOTERM_BP_FAT	GO:0007267~cell-cell signaling	12	3.5294117647058822	0.011900604736475827	FBGN0013998, FBGN0004197, FBGN0000017, FBGN0000346, FBGN0004575, FBGN0004516, FBGN0039900, FBGN0000024, FBGN0005563, FBGN0013343, FBGN0015903, FBGN0035540	190	211	7937	2.375754552257421	0.9999993424129849	0.4215990862988185	17.578630501591686
GOTERM_BP_FAT	GO:0007268~synaptic transmission	11	3.2352941176470593	0.014685405462067105	FBGN0013998, FBGN0000017, FBGN0000346, FBGN0004575, FBGN0004516, FBGN0039900, FBGN0000024, FBGN0005563, FBGN0013343, FBGN0015903, FBGN0035540	190	189	7937	2.431272626009468	0.9999999770609891	0.42287756283844513	21.250692221620927
GOTERM_BP_FAT	GO:0001505~regulation of neurotransmitter levels	8	2.3529411764705883	0.0157585346756325	FBGN0013998, FBGN0000346, FBGN0004575, FBGN0004516, FBGN0039900, FBGN0000024, FBGN0013343, FBGN0035540	190	110	7937	3.038086124401914	0.9999999937212838	0.41702027248004403	22.624316099986963
GOTERM_BP_FAT	GO:0051259~protein oligomerization	3	0.8823529411764706	0.018188676006382607	FBGN0013984, FBGN0085413, FBGN0013263	190	9	7937	13.924561403508772	0.9999999996678488	0.44560425698295425	25.6523052226737
GOTERM_BP_FAT	GO:0019226~transmission of nerve impulse	11	3.2352941176470593	0.01825655947849178	FBGN0013998, FBGN0000017, FBGN0000346, FBGN0004575, FBGN0004516, FBGN0039900, FBGN0000024, FBGN0005563, FBGN0013343, FBGN0015903, FBGN0035540	190	196	7937	2.3444414607948443	0.9999999996940632	0.4381480543445363	25.735271002082715
GOTERM_BP_FAT	GO:0006887~exocytosis	6	1.7647058823529411	0.021325784513300135	FBGN0013998, FBGN0000346, FBGN0004575, FBGN0039900, FBGN0013343, FBGN0035540	190	67	7937	3.7409269442262376	0.9999999999926081	0.46481215022234257	29.396969710959052
GOTERM_BP_FAT	GO:0048489~synaptic vesicle transport	6	1.7647058823529411	0.06309164507921705	FBGN0013998, FBGN0000346, FBGN0004575, FBGN0039900, FBGN0013343, FBGN0035540	190	90	7937	2.784912280701754	1.0	0.6800252742051415	65.0891366918255
GOTERM_BP_FAT	GO:0046903~secretion	7	2.0588235294117645	0.07755511920038108	FBGN0013998, FBGN0000346, FBGN0004575, FBGN0039900, FBGN0032048, FBGN0013343, FBGN0035540	190	125	7937	2.3393263157894735	1.0	0.6987499919431847	72.84482744706624
GOTERM_BP_FAT	GO:0007269~neurotransmitter secretion	6	1.7647058823529411	0.09578150311937883	FBGN0013998, FBGN0000346, FBGN0004575, FBGN0039900, FBGN0013343, FBGN0035540	190	102	7937	2.4572755417956658	1.0	0.720163177526375	80.32585380293838
GOTERM_BP_FAT	GO:0003001~generation of a signal involved in cell-cell signaling	6	1.7647058823529411	0.09883362442046342	FBGN0013998, FBGN0000346, FBGN0004575, FBGN0039900, FBGN0013343, FBGN0035540	190	103	7937	2.433418497700562	1.0	0.7207381918718934	81.37124561539628
GOTERM_BP_FAT	GO:0032940~secretion by cell	6	1.7647058823529411	0.1501733322514654	FBGN0013998, FBGN0000346, FBGN0004575, FBGN0039900, FBGN0013343, FBGN0035540	190	118	7937	2.124085637823372	1.0	0.7978989676606661	92.77536921268435
GOTERM_BP_FAT	GO:0050877~neurological system process	18	5.294117647058823	0.15418327884516397	FBGN0030985, FBGN0036474, FBGN0004623, FBGN0033573, FBGN0000346, FBGN0004575, FBGN0004516, FBGN0000024, FBGN0005563, FBGN0013343, FBGN0035540, FBGN0034475, FBGN0013998, FBGN0000017, FBGN0039900, FBGN0004435, FBGN0015903, FBGN0003870	190	546	7937	1.3771544245228458	1.0	0.7940594291203675	93.30661329836735
GOTERM_BP_FAT	GO:0006836~neurotransmitter transport	6	1.7647058823529411	0.18136546367315365	FBGN0013998, FBGN0000346, FBGN0004575, FBGN0039900, FBGN0013343, FBGN0035540	190	126	7937	1.9892230576441103	1.0	0.8239146422826112	96.05029278888456
GOTERM_BP_FAT	GO:0022618~ribonucleoprotein complex assembly	3	0.8823529411764706	0.20236749249969369	FBGN0011802, FBGN0004587, FBGN0034915	190	35	7937	3.580601503759399	1.0	0.8474115856085748	97.4040449115786
GOTERM_BP_FAT	GO:0065003~macromolecular complex assembly	9	2.6470588235294117	0.2317354671825809	FBGN0013998, FBGN0013984, FBGN0011802, FBGN0004587, FBGN0000346, FBGN0085413, FBGN0034915, FBGN0053180, FBGN0013263	190	246	7937	1.5283055198973041	1.0	0.8762679665667004	98.58351997009122
GOTERM_BP_FAT	GO:0043933~macromolecular complex subunit organization	9	2.6470588235294117	0.353916176600382	FBGN0013998, FBGN0013984, FBGN0011802, FBGN0004587, FBGN0000346, FBGN0085413, FBGN0034915, FBGN0053180, FBGN0013263	190	281	7937	1.33794718112006	1.0	0.9477156214477988	99.91359968637268
GOTERM_BP_FAT	GO:0034622~cellular macromolecular complex assembly	6	1.7647058823529411	0.35692570349839214	FBGN0013998, FBGN0011802, FBGN0004587, FBGN0000346, FBGN0034915, FBGN0053180	190	165	7937	1.519043062200957	1.0	0.9484781349563797	99.91987437188502
GOTERM_BP_FAT	GO:0070271~protein complex biogenesis	6	1.7647058823529411	0.3632841606778265	FBGN0013998, FBGN0013984, FBGN0000346, FBGN0085413, FBGN0053180, FBGN0013263	190	167	7937	1.5008509297195085	1.0	0.9501440243309786	99.93175291189749
GOTERM_BP_FAT	GO:0006461~protein complex assembly	6	1.7647058823529411	0.3632841606778265	FBGN0013998, FBGN0013984, FBGN0000346, FBGN0085413, FBGN0053180, FBGN0013263	190	167	7937	1.5008509297195085	1.0	0.9501440243309786	99.93175291189749
GOTERM_BP_FAT	GO:0022613~ribonucleoprotein complex biogenesis	4	1.1764705882352942	0.3886621959165901	FBGN0011802, FBGN0004587, FBGN0034915, FBGN0038861	190	94	7937	1.7776035834266517	1.0	0.9598410388997844	99.96461357838832
GOTERM_BP_FAT	GO:0034621~cellular macromolecular complex subunit organization	6	1.7647058823529411	0.5377566326680495	FBGN0013998, FBGN0011802, FBGN0004587, FBGN0000346, FBGN0034915, FBGN0053180	190	203	7937	1.2346901737101375	1.0	0.9857032520480029	99.99961249251528
GOTERM_BP_FAT	GO:0016192~vesicle-mediated transport	10	2.941176470588235	0.5907119601482624	FBGN0013998, FBGN0029504, FBGN0041182, FBGN0014033, FBGN0000346, FBGN0004575, FBGN0039900, FBGN0004648, FBGN0013343, FBGN0035540	190	391	7937	1.0683806703459415	1.0	0.991091817832678	99.99994567681554
GOTERM_BP_FAT	GO:0043623~cellular protein complex assembly	3	0.8823529411764706	0.5921900384535188	FBGN0013998, FBGN0000346, FBGN0053180	190	83	7937	1.5098922003804693	1.0	0.9910752817809304	99.99994875955953
SP_PIR_KEYWORDS	protein transport	3	0.8823529411764706	0.7074629389240618	FBGN0013998, FBGN0000346, FBGN0053180	316	101	12980	1.220077703972929	1.0	0.9771595090180684	99.99998108724857
GOTERM_BP_FAT	GO:0046907~intracellular transport	7	2.0588235294117645	0.7621570611193547	FBGN0013998, FBGN0030872, FBGN0000017, FBGN0000346, FBGN0086897, FBGN0053180, FBGN0013343	190	313	7937	0.9342357491172019	1.0	0.9987318791782472	99.99999999152307
GOTERM_BP_FAT	GO:0008104~protein localization	7	2.0588235294117645	0.9114327692393845	FBGN0013998, FBGN0004921, FBGN0000346, FBGN0011747, FBGN0053180, FBGN0034728, FBGN0013343	190	392	7937	0.7459586466165413	1.0	0.9999608589331235	100.0
GOTERM_BP_FAT	GO:0015031~protein transport	4	1.1764705882352942	0.964516856147641	FBGN0013998, FBGN0000346, FBGN0053180, FBGN0013343	190	278	7937	0.6010602044680046	1.0	0.9999984325045561	100.0
GOTERM_BP_FAT	GO:0045184~establishment of protein localization	4	1.1764705882352942	0.968854033620773	FBGN0013998, FBGN0000346, FBGN0053180, FBGN0013343	190	285	7937	0.5862973222530009	1.0	0.9999989793454608	100.0
Annotation Cluster 31	Enrichment Score: 0.8146305003985467
Category	Term	Count	%	PValue	Genes	List Total	Pop Hits	Pop Total	Fold Enrichment	Bonferroni	Benjamini	FDR
GOTERM_BP_FAT	GO:0030001~metal ion transport	8	2.3529411764705883	0.0987001942645054	FBGN0039873, FBGN0038839, FBGN0250757, FBGN0036461, FBGN0259111, FBGN0005563, FBGN0028704, FBGN0259822	190	165	7937	2.025390749601276	1.0	0.7239185693051291	81.32665506503926
GOTERM_BP_FAT	GO:0006816~calcium ion transport	3	0.8823529411764706	0.15937563035565006	FBGN0005563, FBGN0028704, FBGN0259822	190	30	7937	4.177368421052632	1.0	0.8006468773178345	93.94016136643963
GOTERM_BP_FAT	GO:0015674~di-, tri-valent inorganic cation transport	3	0.8823529411764706	0.2287539362485109	FBGN0005563, FBGN0028704, FBGN0259822	190	38	7937	3.29792243767313	1.0	0.875911185498341	98.49209320794553
Annotation Cluster 32	Enrichment Score: 0.8113853214471809
Category	Term	Count	%	PValue	Genes	List Total	Pop Hits	Pop Total	Fold Enrichment	Bonferroni	Benjamini	FDR
SP_PIR_KEYWORDS	synapse	6	1.7647058823529411	0.008341487238252341	FBGN0004009, FBGN0004575, FBGN0004244, FBGN0039927, FBGN0000024, FBGN0024963	316	52	12980	4.739532619279455	0.8219254967482178	0.15848826984193642	10.012411294497326
SP_PIR_KEYWORDS	cell junction	7	2.0588235294117645	0.009057302677628942	FBGN0004009, FBGN0085387, FBGN0004575, FBGN0004244, FBGN0039927, FBGN0000024, FBGN0024963	316	74	12980	3.885562777967841	0.8465384601894748	0.1446051537735641	10.82709646187422
GOTERM_CC_FAT	GO:0030054~cell junction	9	2.6470588235294117	0.01693495146155269	FBGN0013984, FBGN0085387, FBGN0000017, FBGN0004575, FBGN0004244, FBGN0015609, FBGN0039927, FBGN0000024, FBGN0024963	119	134	4786	2.701241690706133	0.9451743912496374	0.38364549151828164	18.809585851317824
GOTERM_CC_FAT	GO:0034702~ion channel complex	5	1.4705882352941175	0.03834155031461099	FBGN0038839, FBGN0004244, FBGN0005563, FBGN0259822, FBGN0024963	119	52	4786	3.867162249515191	0.9987011923857007	0.5642944387070209	37.933504194010006
GOTERM_BP_FAT	GO:0006811~ion transport	14	4.117647058823529	0.06909584394907738	FBGN0030872, FBGN0036461, FBGN0004244, FBGN0039927, FBGN0005563, FBGN0259822, FBGN0039873, FBGN0038839, FBGN0086365, FBGN0250757, FBGN0029090, FBGN0259111, FBGN0028704, FBGN0024963	190	346	7937	1.690264679038637	1.0	0.6689875984734861	68.53174658870397
SP_PIR_KEYWORDS	ion transport	9	2.6470588235294117	0.07597972783498239	FBGN0039873, FBGN0086365, FBGN0250757, FBGN0029090, FBGN0004244, FBGN0039927, FBGN0005563, FBGN0028704, FBGN0024963	316	182	12980	2.0312282654054807	0.9999999148099513	0.4785465385908354	63.0366137429027
GOTERM_MF_FAT	GO:0022836~gated channel activity	7	2.0588235294117645	0.09541054515792907	FBGN0038839, FBGN0029090, FBGN0004244, FBGN0039927, FBGN0005563, FBGN0259822, FBGN0024963	216	116	7918	2.2120849297573435	1.0	0.857058116122454	75.15287340885025
GOTERM_MF_FAT	GO:0015267~channel activity	9	2.6470588235294117	0.13685909440352292	FBGN0085387, FBGN0038839, FBGN0029090, FBGN0004244, FBGN0034883, FBGN0039927, FBGN0005563, FBGN0259822, FBGN0024963	216	187	7918	1.764260249554367	1.0	0.925404333199687	87.04562938988876
GOTERM_MF_FAT	GO:0022803~passive transmembrane transporter activity	9	2.6470588235294117	0.13685909440352292	FBGN0085387, FBGN0038839, FBGN0029090, FBGN0004244, FBGN0034883, FBGN0039927, FBGN0005563, FBGN0259822, FBGN0024963	216	187	7918	1.764260249554367	1.0	0.925404333199687	87.04562938988876
GOTERM_CC_FAT	GO:0034703~cation channel complex	3	0.8823529411764706	0.15074097487507218	FBGN0038839, FBGN0005563, FBGN0259822	119	28	4786	4.309123649459784	0.9999999999991354	0.8048351022490727	86.37608504639466
SP_PIR_KEYWORDS	transport	16	4.705882352941177	0.16141709121571346	FBGN0030872, FBGN0000346, FBGN0004244, FBGN0039927, FBGN0005563, FBGN0013343, FBGN0034475, FBGN0013998, FBGN0039873, FBGN0086365, FBGN0250757, FBGN0029090, FBGN0034883, FBGN0053180, FBGN0028704, FBGN0024963	316	465	12980	1.41336599972778	0.9999999999999998	0.6451754669900202	89.10840435637255
GOTERM_CC_FAT	GO:0045202~synapse	6	1.7647058823529411	0.19449822068096415	FBGN0004575, FBGN0039900, FBGN0004244, FBGN0039927, FBGN0000024, FBGN0024963	119	125	4786	1.9304873949579833	0.9999999999999999	0.7978336159778807	92.85459214967314
SP_PIR_KEYWORDS	rna editing	3	0.8823529411764706	0.20827364862927286	FBGN0004244, FBGN0005563, FBGN0024963	316	35	12980	3.5207956600361663	1.0	0.699626396316366	94.72050246472575
GOTERM_MF_FAT	GO:0022838~substrate specific channel activity	8	2.3529411764705883	0.2185435760167258	FBGN0038839, FBGN0029090, FBGN0004244, FBGN0034883, FBGN0039927, FBGN0005563, FBGN0259822, FBGN0024963	216	180	7918	1.6292181069958847	1.0	0.9710930801986305	96.7427442472011
SP_PIR_KEYWORDS	postsynaptic cell membrane	3	0.8823529411764706	0.23521717833526795	FBGN0004244, FBGN0039927, FBGN0024963	316	38	12980	3.2428381079280477	1.0	0.7316001745304367	96.58643877765401
GOTERM_CC_FAT	GO:0044456~synapse part	5	1.4705882352941175	0.2539022333696061	FBGN0004575, FBGN0039900, FBGN0004244, FBGN0039927, FBGN0024963	119	104	4786	1.9335811247575956	1.0	0.8744057303399944	97.19373130381379
GOTERM_MF_FAT	GO:0022834~ligand-gated channel activity	4	1.1764705882352942	0.2959323406158367	FBGN0029090, FBGN0004244, FBGN0039927, FBGN0024963	216	70	7918	2.0947089947089945	1.0	0.9795498389838422	99.2345095868959
GOTERM_MF_FAT	GO:0015276~ligand-gated ion channel activity	4	1.1764705882352942	0.2959323406158367	FBGN0029090, FBGN0004244, FBGN0039927, FBGN0024963	216	70	7918	2.0947089947089945	1.0	0.9795498389838422	99.2345095868959
GOTERM_CC_FAT	GO:0045211~postsynaptic membrane	3	0.8823529411764706	0.30507495487119374	FBGN0004244, FBGN0039927, FBGN0024963	119	45	4786	2.6812324929971987	1.0	0.8815788037487979	98.82057716238748
GOTERM_MF_FAT	GO:0022843~voltage-gated cation channel activity	3	0.8823529411764706	0.3064681760041233	FBGN0038839, FBGN0005563, FBGN0259822	216	41	7918	2.682249322493225	1.0	0.9806335991790844	99.37911273052332
SP_PIR_KEYWORDS	ionic channel	5	1.4705882352941175	0.31618728857588574	FBGN0029090, FBGN0004244, FBGN0039927, FBGN0005563, FBGN0024963	316	117	12980	1.7553824515849834	1.0	0.8109689587579948	99.16613171012028
GOTERM_MF_FAT	GO:0005216~ion channel activity	7	2.0588235294117645	0.3394051776830793	FBGN0038839, FBGN0029090, FBGN0004244, FBGN0039927, FBGN0005563, FBGN0259822, FBGN0024963	216	175	7918	1.4662962962962962	1.0	0.9838346263234007	99.68407802792785
GOTERM_MF_FAT	GO:0022832~voltage-gated channel activity	3	0.8823529411764706	0.39554987577051093	FBGN0038839, FBGN0005563, FBGN0259822	216	50	7918	2.1994444444444445	1.0	0.9869730905037588	99.9079713427844
GOTERM_MF_FAT	GO:0005244~voltage-gated ion channel activity	3	0.8823529411764706	0.39554987577051093	FBGN0038839, FBGN0005563, FBGN0259822	216	50	7918	2.1994444444444445	1.0	0.9869730905037588	99.9079713427844
GOTERM_MF_FAT	GO:0005230~extracellular ligand-gated ion channel activity	3	0.8823529411764706	0.41468269824570214	FBGN0004244, FBGN0039927, FBGN0024963	216	52	7918	2.114850427350427	1.0	0.9879845108520284	99.9411230993427
GOTERM_MF_FAT	GO:0046873~metal ion transmembrane transporter activity	5	1.4705882352941175	0.5854402769052038	FBGN0038839, FBGN0029090, FBGN0036461, FBGN0005563, FBGN0259822	216	150	7918	1.2219135802469137	1.0	0.9934234668429532	99.99951052573502
GOTERM_MF_FAT	GO:0005261~cation channel activity	4	1.1764705882352942	0.6262703948108629	FBGN0038839, FBGN0029090, FBGN0005563, FBGN0259822	216	118	7918	1.2426239799121155	1.0	0.9950276708191481	99.9998840051207
Annotation Cluster 33	Enrichment Score: 0.7877675592293488
Category	Term	Count	%	PValue	Genes	List Total	Pop Hits	Pop Total	Fold Enrichment	Bonferroni	Benjamini	FDR
GOTERM_BP_FAT	GO:0048729~tissue morphogenesis	13	3.823529411764706	0.014787144276376745	FBGN0041203, FBGN0024836, FBGN0086897, FBGN0004009, FBGN0013984, FBGN0000017, FBGN0085432, FBGN0015609, FBGN0001122, FBGN0086677, FBGN0004919, FBGN0003388, FBGN0015903	190	247	7937	2.1986149584487533	0.9999999797113367	0.4153627703780157	21.381894623140784
GOTERM_BP_FAT	GO:0008544~epidermis development	5	1.4705882352941175	0.02683378648490655	FBGN0041203, FBGN0004009, FBGN0004859, FBGN0001122, FBGN0003028	190	48	7937	4.351425438596491	0.999999999999991	0.5049372891212124	35.547136562654956
GOTERM_BP_FAT	GO:0048589~developmental growth	6	1.7647058823529411	0.04158116760688146	FBGN0041203, FBGN0004009, FBGN0013984, FBGN0003659, FBGN0015609, FBGN0003388	190	80	7937	3.1330263157894738	1.0	0.5941361994194699	49.63222564345979
GOTERM_BP_FAT	GO:0001736~establishment of planar polarity	5	1.4705882352941175	0.05688475254543472	FBGN0041203, FBGN0004009, FBGN0024836, FBGN0001122, FBGN0015609	190	61	7937	3.4240724762726487	1.0	0.6574445534371047	61.161011150071445
GOTERM_BP_FAT	GO:0007164~establishment of tissue polarity	5	1.4705882352941175	0.059724715491380274	FBGN0041203, FBGN0004009, FBGN0024836, FBGN0001122, FBGN0015609	190	62	7937	3.368845500848896	1.0	0.670249741259425	63.00713722111785
GOTERM_BP_FAT	GO:0007398~ectoderm development	5	1.4705882352941175	0.07830615449632627	FBGN0041203, FBGN0004009, FBGN0004859, FBGN0001122, FBGN0003028	190	68	7937	3.0715944272445816	1.0	0.6934460125559766	73.19965657912111
GOTERM_BP_FAT	GO:0001738~morphogenesis of a polarized epithelium	5	1.4705882352941175	0.08507241591542691	FBGN0041203, FBGN0004009, FBGN0024836, FBGN0001122, FBGN0015609	190	70	7937	2.9838345864661653	1.0	0.7074844402218636	76.20603547402513
GOTERM_BP_FAT	GO:0002009~morphogenesis of an epithelium	10	2.941176470588235	0.08837457805930052	FBGN0041203, FBGN0004009, FBGN0013984, FBGN0024836, FBGN0000017, FBGN0086897, FBGN0001122, FBGN0015609, FBGN0003388, FBGN0015903	190	225	7937	1.8566081871345028	1.0	0.71353923930858	77.5555243349738
GOTERM_BP_FAT	GO:0007446~imaginal disc growth	3	0.8823529411764706	0.09549602457467943	FBGN0004009, FBGN0013984, FBGN0003659	190	22	7937	5.696411483253589	1.0	0.722852905389586	80.2253094460979
GOTERM_BP_FAT	GO:0035265~organ growth	3	0.8823529411764706	0.10301230039820952	FBGN0004009, FBGN0013984, FBGN0003659	190	23	7937	5.448741418764302	1.0	0.7254437480111164	82.71820269081283
GOTERM_BP_FAT	GO:0060429~epithelium development	10	2.941176470588235	0.10765440029679844	FBGN0041203, FBGN0004009, FBGN0013984, FBGN0024836, FBGN0000017, FBGN0086897, FBGN0001122, FBGN0015609, FBGN0003388, FBGN0015903	190	235	7937	1.7776035834266515	1.0	0.7349236524520353	84.1071920053096
GOTERM_BP_FAT	GO:0051301~cell division	9	2.6470588235294117	0.11607845521137243	FBGN0004873, FBGN0013984, FBGN0004921, FBGN0086906, FBGN0035001, FBGN0003717, FBGN0013263, FBGN0001122, FBGN0013343	190	205	7937	1.8339666238767651	1.0	0.7494330980070112	86.36420497360251
GOTERM_BP_FAT	GO:0016318~ommatidial rotation	3	0.8823529411764706	0.11850118227062317	FBGN0004009, FBGN0024836, FBGN0015609	190	25	7937	5.012842105263158	1.0	0.7505796584682115	86.95535995063999
GOTERM_BP_FAT	GO:0040007~growth	6	1.7647058823529411	0.12153614811530182	FBGN0041203, FBGN0004009, FBGN0013984, FBGN0003659, FBGN0015609, FBGN0003388	190	110	7937	2.2785645933014353	1.0	0.7535626849776289	87.66199997736143
GOTERM_BP_FAT	GO:0022604~regulation of cell morphogenesis	6	1.7647058823529411	0.15393997485983127	FBGN0041203, FBGN0004009, FBGN0004921, FBGN0000017, FBGN0015609, FBGN0003028	190	119	7937	2.1062361786819994	1.0	0.7960893143508467	93.27545395978642
GOTERM_BP_FAT	GO:0009792~embryonic development ending in birth or egg hatching	9	2.6470588235294117	0.1652041931708954	FBGN0004009, FBGN0013984, FBGN0004606, FBGN0015589, FBGN0086365, FBGN0086906, FBGN0000017, FBGN0024189, FBGN0003388	190	224	7937	1.678406954887218	1.0	0.8106780402703353	94.58415900473503
GOTERM_BP_FAT	GO:0048598~embryonic morphogenesis	9	2.6470588235294117	0.17091450828999868	FBGN0004009, FBGN0013984, FBGN0015589, FBGN0086365, FBGN0000017, FBGN0085432, FBGN0086677, FBGN0003388, FBGN0004919	190	226	7937	1.6635537959944109	1.0	0.810451308221724	95.15237329933939
GOTERM_BP_FAT	GO:0032535~regulation of cellular component size	5	1.4705882352941175	0.20993199782428118	FBGN0004009, FBGN0013984, FBGN0086365, FBGN0000017, FBGN0015609	190	99	7937	2.1097820308346624	1.0	0.8571036155626364	97.7742821853616
GOTERM_BP_FAT	GO:0001700~embryonic development via the syncytial blastoderm	8	2.3529411764705883	0.24832287587367682	FBGN0004009, FBGN0013984, FBGN0004606, FBGN0015589, FBGN0086365, FBGN0000017, FBGN0024189, FBGN0003388	190	214	7937	1.5616330545991146	1.0	0.8896263776789829	99.00428552626447
GOTERM_BP_FAT	GO:0030036~actin cytoskeleton organization	6	1.7647058823529411	0.2543666729956914	FBGN0004873, FBGN0041203, FBGN0004009, FBGN0004921, FBGN0086906, FBGN0001122	190	143	7937	1.752741994847258	1.0	0.8947684969460535	99.12598471330803
GOTERM_BP_FAT	GO:0030029~actin filament-based process	6	1.7647058823529411	0.2588822365313977	FBGN0004873, FBGN0041203, FBGN0004009, FBGN0004921, FBGN0086906, FBGN0001122	190	144	7937	1.7405701754385965	1.0	0.898068808278743	99.20764688334546
GOTERM_BP_FAT	GO:0008361~regulation of cell size	4	1.1764705882352942	0.264600431291231	FBGN0004009, FBGN0013984, FBGN0086365, FBGN0015609	190	75	7937	2.2279298245614036	1.0	0.9010203016174295	99.30080426632682
GOTERM_BP_FAT	GO:0042067~establishment of ommatidial polarity	3	0.8823529411764706	0.2997609525963923	FBGN0004009, FBGN0024836, FBGN0015609	190	46	7937	2.724370709382151	1.0	0.9208973745303907	99.68303322538145
GOTERM_BP_FAT	GO:0016049~cell growth	3	0.8823529411764706	0.31743024507787	FBGN0004009, FBGN0013984, FBGN0015609	190	48	7937	2.6108552631578945	1.0	0.9308161240428221	99.79021193098053
GOTERM_BP_FAT	GO:0007391~dorsal closure	4	1.1764705882352942	0.39513146958850487	FBGN0004009, FBGN0013984, FBGN0000017, FBGN0003388	190	95	7937	1.7588919667590028	1.0	0.9618589197131654	99.97019919934661
GOTERM_BP_FAT	GO:0007163~establishment or maintenance of cell polarity	4	1.1764705882352942	0.4832656025698585	FBGN0004009, FBGN0024836, FBGN0086897, FBGN0015609	190	109	7937	1.5329792370835347	1.0	0.9786794425121993	99.99765686546681
GOTERM_BP_FAT	GO:0016331~morphogenesis of embryonic epithelium	4	1.1764705882352942	0.5480711529799858	FBGN0004009, FBGN0013984, FBGN0000017, FBGN0003388	190	120	7937	1.3924561403508773	1.0	0.9868565970087831	99.99973083530523
GOTERM_BP_FAT	GO:0001745~compound eye morphogenesis	7	2.0588235294117645	0.5510651648979106	FBGN0004009, FBGN0024836, FBGN0005672, FBGN0015609, FBGN0086677, FBGN0033179, FBGN0003870	190	250	7937	1.1696631578947367	1.0	0.986811091165256	99.99975823007081
GOTERM_BP_FAT	GO:0007015~actin filament organization	3	0.8823529411764706	0.5921900384535188	FBGN0004873, FBGN0004009, FBGN0004921	190	83	7937	1.5098922003804693	1.0	0.9910752817809304	99.99994875955953
GOTERM_BP_FAT	GO:0007010~cytoskeleton organization	11	3.2352941176470593	0.6767357017623283	FBGN0004873, FBGN0041203, FBGN0004009, FBGN0004921, FBGN0086906, FBGN0011747, FBGN0086897, FBGN0001122, FBGN0033897, FBGN0061515, FBGN0003028	190	465	7937	0.9881946802490096	1.0	0.9958327102241887	99.99999879700822
UP_SEQ_FEATURE	mutagenesis site	6	1.7647058823529411	0.7480386826730325	FBGN0041203, FBGN0004009, FBGN0013984, FBGN0038237, FBGN0003388, FBGN0000024	92	201	2975	0.9652822842310188	1.0	0.9999999345354113	99.9999995408198
Annotation Cluster 34	Enrichment Score: 0.7828386021391093
Category	Term	Count	%	PValue	Genes	List Total	Pop Hits	Pop Total	Fold Enrichment	Bonferroni	Benjamini	FDR
GOTERM_BP_FAT	GO:0030178~negative regulation of Wnt receptor signaling pathway	3	0.8823529411764706	0.08098014598383774	FBGN0024836, FBGN0015589, FBGN0085432	190	20	7937	6.2660526315789475	1.0	0.6973974361998028	74.42799869407216
GOTERM_BP_FAT	GO:0016055~Wnt receptor signaling pathway	5	1.4705882352941175	0.08855955941502901	FBGN0004009, FBGN0024836, FBGN0015589, FBGN0085432, FBGN0001122	190	71	7937	2.9418087472201626	1.0	0.7102735723347203	77.62895484690513
GOTERM_BP_FAT	GO:0030111~regulation of Wnt receptor signaling pathway	3	0.8823529411764706	0.16783977358756225	FBGN0024836, FBGN0015589, FBGN0085432	190	31	7937	4.042614601018676	1.0	0.8113001655431351	94.85376546962723
GOTERM_BP_FAT	GO:0010648~negative regulation of cell communication	5	1.4705882352941175	0.23014233199345643	FBGN0004197, FBGN0024836, FBGN0015589, FBGN0085432, FBGN0004244	190	103	7937	2.0278487480838017	1.0	0.875957486810217	98.5353352400958
GOTERM_BP_FAT	GO:0009968~negative regulation of signal transduction	4	1.1764705882352942	0.4398469575763759	FBGN0004197, FBGN0024836, FBGN0015589, FBGN0085432	190	102	7937	1.6381836945304438	1.0	0.9702733307205426	99.99137780798056
Annotation Cluster 35	Enrichment Score: 0.7741946086557782
Category	Term	Count	%	PValue	Genes	List Total	Pop Hits	Pop Total	Fold Enrichment	Bonferroni	Benjamini	FDR
INTERPRO	IPR017983:GPCR, family 2, secretin-like, conserved site	3	0.8823529411764706	0.06741270741472474	FBGN0035623, FBGN0024836, FBGN0028956	275	16	10196	6.951818181818182	0.9999999999999913	0.7405839311724115	63.008343794569186
INTERPRO	IPR017981:GPCR, family 2-like	3	0.8823529411764706	0.16324973018424313	FBGN0035623, FBGN0024836, FBGN0028956	275	27	10196	4.1195959595959595	1.0	0.9058452417797203	92.11024011740085
SP_PIR_KEYWORDS	g-protein coupled receptor	7	2.0588235294117645	0.43233652982763593	FBGN0035623, FBGN0024836, FBGN0028956, FBGN0036474, FBGN0037546, FBGN0004842, FBGN0039354	316	217	12980	1.3250306247447938	1.0	0.8754321449405162	99.92004041228104
Annotation Cluster 36	Enrichment Score: 0.7465773723931582
Category	Term	Count	%	PValue	Genes	List Total	Pop Hits	Pop Total	Fold Enrichment	Bonferroni	Benjamini	FDR
GOTERM_BP_FAT	GO:0042051~compound eye photoreceptor development	5	1.4705882352941175	0.03687768681414916	FBGN0024836, FBGN0005672, FBGN0086677, FBGN0033179, FBGN0003870	190	53	7937	3.9409136047666333	1.0	0.5627905061896499	45.48883738195856
GOTERM_BP_FAT	GO:0042462~eye photoreceptor cell development	5	1.4705882352941175	0.039113188594440365	FBGN0024836, FBGN0005672, FBGN0086677, FBGN0033179, FBGN0003870	190	54	7937	3.867933723196881	1.0	0.5779098936296491	47.49646633293065
GOTERM_BP_FAT	GO:0042461~photoreceptor cell development	5	1.4705882352941175	0.06263897437283718	FBGN0024836, FBGN0005672, FBGN0086677, FBGN0033179, FBGN0003870	190	63	7937	3.3153717627401833	1.0	0.6827130865848792	64.8157617191187
GOTERM_BP_FAT	GO:0001654~eye development	12	3.5294117647058822	0.1679784891732226	FBGN0004197, FBGN0041203, FBGN0004009, FBGN0024836, FBGN0004859, FBGN0005672, FBGN0004395, FBGN0015609, FBGN0086677, FBGN0028704, FBGN0033179, FBGN0003870	190	332	7937	1.5098922003804693	1.0	0.8091878830954057	94.86760057728283
GOTERM_BP_FAT	GO:0048749~compound eye development	11	3.2352941176470593	0.19896421142755594	FBGN0004197, FBGN0041203, FBGN0004009, FBGN0024836, FBGN0005672, FBGN0004395, FBGN0015609, FBGN0086677, FBGN0028704, FBGN0033179, FBGN0003870	190	308	7937	1.4919172932330826	1.0	0.8459956967601866	97.21928604741777
GOTERM_BP_FAT	GO:0007423~sensory organ development	13	3.823529411764706	0.2711573158248348	FBGN0041203, FBGN0002732, FBGN0024836, FBGN0004395, FBGN0033179, FBGN0004197, FBGN0004009, FBGN0004859, FBGN0005672, FBGN0015609, FBGN0086677, FBGN0028704, FBGN0003870	190	410	7937	1.3245314505776637	1.0	0.9046770623627851	99.3949526534192
GOTERM_BP_FAT	GO:0001751~compound eye photoreceptor cell differentiation	5	1.4705882352941175	0.27186768173977605	FBGN0024836, FBGN0005672, FBGN0086677, FBGN0033179, FBGN0003870	190	111	7937	1.8816974869606449	1.0	0.903969257931853	99.40440538851621
GOTERM_BP_FAT	GO:0001754~eye photoreceptor cell differentiation	5	1.4705882352941175	0.2985879450769371	FBGN0024836, FBGN0005672, FBGN0086677, FBGN0033179, FBGN0003870	190	116	7937	1.800589836660617	1.0	0.9211575643875648	99.67434942401371
GOTERM_BP_FAT	GO:0046530~photoreceptor cell differentiation	5	1.4705882352941175	0.3636811701981103	FBGN0024836, FBGN0005672, FBGN0086677, FBGN0033179, FBGN0003870	190	128	7937	1.631784539473684	1.0	0.9495149466999943	99.93243684316867
GOTERM_BP_FAT	GO:0048592~eye morphogenesis	8	2.3529411764705883	0.4603771730472246	FBGN0004009, FBGN0024836, FBGN0004859, FBGN0005672, FBGN0015609, FBGN0086677, FBGN0033179, FBGN0003870	190	269	7937	1.242340050870671	1.0	0.9744567055666776	99.9952820538685
GOTERM_BP_FAT	GO:0001745~compound eye morphogenesis	7	2.0588235294117645	0.5510651648979106	FBGN0004009, FBGN0024836, FBGN0005672, FBGN0015609, FBGN0086677, FBGN0033179, FBGN0003870	190	250	7937	1.1696631578947367	1.0	0.986811091165256	99.99975823007081
Annotation Cluster 37	Enrichment Score: 0.7334531600131882
Category	Term	Count	%	PValue	Genes	List Total	Pop Hits	Pop Total	Fold Enrichment	Bonferroni	Benjamini	FDR
GOTERM_BP_FAT	GO:0048732~gland development	10	2.941176470588235	0.015696882334598636	FBGN0004197, FBGN0004009, FBGN0004606, FBGN0051014, FBGN0259236, FBGN0000565, FBGN0037315, FBGN0085432, FBGN0005672, FBGN0086677	190	163	7937	2.5628027123022274	0.9999999932358169	0.4249412495766203	22.546012565088958
GOTERM_BP_FAT	GO:0007431~salivary gland development	8	2.3529411764705883	0.04791482982046658	FBGN0004197, FBGN0051014, FBGN0259236, FBGN0000565, FBGN0037315, FBGN0085432, FBGN0005672, FBGN0086677	190	139	7937	2.4042408178720183	1.0	0.6282395651211721	54.746358398074634
GOTERM_BP_FAT	GO:0035272~exocrine system development	8	2.3529411764705883	0.04791482982046658	FBGN0004197, FBGN0051014, FBGN0259236, FBGN0000565, FBGN0037315, FBGN0085432, FBGN0005672, FBGN0086677	190	139	7937	2.4042408178720183	1.0	0.6282395651211721	54.746358398074634
GOTERM_BP_FAT	GO:0007552~metamorphosis	15	4.411764705882353	0.04991893350066269	FBGN0041203, FBGN0004607, FBGN0004395, FBGN0004648, FBGN0004197, FBGN0004009, FBGN0037315, FBGN0259236, FBGN0032773, FBGN0000565, FBGN0085432, FBGN0005672, FBGN0001122, FBGN0013263, FBGN0028420	190	362	7937	1.7309537656295433	1.0	0.6254524881465462	56.26030433187371
GOTERM_BP_FAT	GO:0022612~gland morphogenesis	7	2.0588235294117645	0.05434728631006763	FBGN0004197, FBGN0051014, FBGN0259236, FBGN0000565, FBGN0037315, FBGN0085432, FBGN0086677	190	114	7937	2.565050784856879	1.0	0.6458885329520581	59.438752022414974
GOTERM_BP_FAT	GO:0007435~salivary gland morphogenesis	7	2.0588235294117645	0.05434728631006763	FBGN0004197, FBGN0051014, FBGN0259236, FBGN0000565, FBGN0037315, FBGN0085432, FBGN0086677	190	114	7937	2.565050784856879	1.0	0.6458885329520581	59.438752022414974
GOTERM_BP_FAT	GO:0048707~instar larval or pupal morphogenesis	13	3.823529411764706	0.12431576085990638	FBGN0041203, FBGN0004607, FBGN0004395, FBGN0004648, FBGN0004197, FBGN0004009, FBGN0037315, FBGN0259236, FBGN0000565, FBGN0085432, FBGN0005672, FBGN0001122, FBGN0013263	190	347	7937	1.5650083421811012	1.0	0.7556809705949655	88.27753192536231
GOTERM_BP_FAT	GO:0009886~post-embryonic morphogenesis	13	3.823529411764706	0.13585295456090268	FBGN0041203, FBGN0004607, FBGN0004395, FBGN0004648, FBGN0004197, FBGN0004009, FBGN0037315, FBGN0259236, FBGN0000565, FBGN0085432, FBGN0005672, FBGN0001122, FBGN0013263	190	353	7937	1.538407633815417	1.0	0.7761158201485563	90.53746355281356
GOTERM_BP_FAT	GO:0035070~salivary gland histolysis	3	0.8823529411764706	0.48449097128512697	FBGN0259236, FBGN0000565, FBGN0037315	190	68	7937	1.8429566563467492	1.0	0.9785725544205351	99.99774499803597
GOTERM_BP_FAT	GO:0048102~autophagic cell death	3	0.8823529411764706	0.48449097128512697	FBGN0259236, FBGN0000565, FBGN0037315	190	68	7937	1.8429566563467492	1.0	0.9785725544205351	99.99774499803597
GOTERM_BP_FAT	GO:0035071~salivary gland cell autophagic cell death	3	0.8823529411764706	0.48449097128512697	FBGN0259236, FBGN0000565, FBGN0037315	190	68	7937	1.8429566563467492	1.0	0.9785725544205351	99.99774499803597
GOTERM_BP_FAT	GO:0016271~tissue death	3	0.8823529411764706	0.4998362412984846	FBGN0259236, FBGN0000565, FBGN0037315	190	70	7937	1.7903007518796994	1.0	0.9809444584237137	99.99861574008996
GOTERM_BP_FAT	GO:0007559~histolysis	3	0.8823529411764706	0.4998362412984846	FBGN0259236, FBGN0000565, FBGN0037315	190	70	7937	1.7903007518796994	1.0	0.9809444584237137	99.99861574008996
GOTERM_BP_FAT	GO:0012501~programmed cell death	3	0.8823529411764706	0.8839293741554803	FBGN0259236, FBGN0000565, FBGN0037315	190	153	7937	0.8190918472652219	1.0	0.9998966822179594	99.99999999999993
GOTERM_BP_FAT	GO:0008219~cell death	3	0.8823529411764706	0.902549420940435	FBGN0259236, FBGN0000565, FBGN0037315	190	162	7937	0.7735867446393763	1.0	0.999945499614366	100.0
GOTERM_BP_FAT	GO:0016265~death	3	0.8823529411764706	0.9044378405006479	FBGN0259236, FBGN0000565, FBGN0037315	190	163	7937	0.7688408136906684	1.0	0.9999480291619116	100.0
Annotation Cluster 38	Enrichment Score: 0.7123957787096485
Category	Term	Count	%	PValue	Genes	List Total	Pop Hits	Pop Total	Fold Enrichment	Bonferroni	Benjamini	FDR
GOTERM_MF_FAT	GO:0042165~neurotransmitter binding	6	1.7647058823529411	0.04105689422859363	FBGN0037546, FBGN0004244, FBGN0004842, FBGN0039354, FBGN0031770, FBGN0024963	216	70	7918	3.142063492063492	0.999999913777149	0.7720792566684151	44.130940473752624
GOTERM_MF_FAT	GO:0030594~neurotransmitter receptor activity	6	1.7647058823529411	0.04105689422859363	FBGN0037546, FBGN0004244, FBGN0004842, FBGN0039354, FBGN0031770, FBGN0024963	216	70	7918	3.142063492063492	0.999999913777149	0.7720792566684151	44.130940473752624
INTERPRO	IPR017452:GPCR, rhodopsin-like superfamily	5	1.4705882352941175	0.14749014219400364	FBGN0035623, FBGN0037546, FBGN0004842, FBGN0039354, FBGN0031770	275	76	10196	2.4392344497607654	1.0	0.8939302126783515	89.70724265937314
GOTERM_MF_FAT	GO:0042277~peptide binding	4	1.1764705882352942	0.2368935512933526	FBGN0013984, FBGN0004842, FBGN0039354, FBGN0031770	216	62	7918	2.3649940262843487	1.0	0.9731422312725158	97.65819340248575
GOTERM_MF_FAT	GO:0008188~neuropeptide receptor activity	3	0.8823529411764706	0.34656353393855016	FBGN0004842, FBGN0039354, FBGN0031770	216	45	7918	2.443827160493827	1.0	0.9838760046992462	99.72843547568232
GOTERM_MF_FAT	GO:0042923~neuropeptide binding	3	0.8823529411764706	0.34656353393855016	FBGN0004842, FBGN0039354, FBGN0031770	216	45	7918	2.443827160493827	1.0	0.9838760046992462	99.72843547568232
GOTERM_MF_FAT	GO:0008528~peptide receptor activity, G-protein coupled	3	0.8823529411764706	0.3663367281027552	FBGN0004842, FBGN0039354, FBGN0031770	216	47	7918	2.33983451536643	1.0	0.9866676973137544	99.8227591821135
GOTERM_MF_FAT	GO:0001653~peptide receptor activity	3	0.8823529411764706	0.3663367281027552	FBGN0004842, FBGN0039354, FBGN0031770	216	47	7918	2.33983451536643	1.0	0.9866676973137544	99.8227591821135
INTERPRO	IPR000276:7TM GPCR, rhodopsin-like	4	1.1764705882352942	0.4083409356759362	FBGN0037546, FBGN0004842, FBGN0039354, FBGN0031770	275	86	10196	1.7244820295983088	1.0	0.9898946656717074	99.94347592499646
Annotation Cluster 39	Enrichment Score: 0.7109218145448051
Category	Term	Count	%	PValue	Genes	List Total	Pop Hits	Pop Total	Fold Enrichment	Bonferroni	Benjamini	FDR
INTERPRO	IPR006209:EGF	4	1.1764705882352942	0.09170590760461898	FBGN0004197, FBGN0024836, FBGN0005672, FBGN0015609	275	40	10196	3.707636363636364	1.0	0.832241843329813	74.603916523782
INTERPRO	IPR013111:EGF, extracellular	3	0.8823529411764706	0.09959396116709511	FBGN0004197, FBGN0027929, FBGN0015609	275	20	10196	5.561454545454546	1.0	0.8351778972240761	77.57202734162382
INTERPRO	IPR006210:EGF-like	5	1.4705882352941175	0.11881983293099889	FBGN0004197, FBGN0024836, FBGN0027929, FBGN0005672, FBGN0015609	275	70	10196	2.648311688311688	1.0	0.8678596596366219	83.50988002863558
SP_PIR_KEYWORDS	egf-like domain	4	1.1764705882352942	0.12633145768395382	FBGN0004197, FBGN0024836, FBGN0005672, FBGN0015609	316	51	12980	3.2216430876147926	0.9999999999991732	0.5923951415078512	81.74909762504934
INTERPRO	IPR000742:EGF-like, type 3	4	1.1764705882352942	0.1902928544434242	FBGN0004197, FBGN0024836, FBGN0005672, FBGN0015609	275	56	10196	2.648311688311688	1.0	0.9240310212443118	95.05962656210379
INTERPRO	IPR001881:EGF-like calcium-binding	3	0.8823529411764706	0.2021773738641156	FBGN0004197, FBGN0024836, FBGN0015609	275	31	10196	3.588035190615836	1.0	0.9319329276508485	95.99817876696339
SMART	SM00181:EGF	5	1.4705882352941175	0.210714592078694	FBGN0004197, FBGN0024836, FBGN0027929, FBGN0005672, FBGN0015609	164	70	4824	2.1010452961672472	0.9999999999999298	0.9362942969423933	93.59461491077072
INTERPRO	IPR013032:EGF-like region, conserved site	5	1.4705882352941175	0.27577293457228863	FBGN0004197, FBGN0024836, FBGN0027929, FBGN0005672, FBGN0015609	275	99	10196	1.8725436179981634	1.0	0.9640951606285375	98.99226363602327
SMART	SM00179:EGF_CA	3	0.8823529411764706	0.28198152788548747	FBGN0004197, FBGN0024836, FBGN0015609	164	31	4824	2.8465774980330445	1.0	0.9407951524211121	97.8657010530979
GOTERM_MF_FAT	GO:0005509~calcium ion binding	5	1.4705882352941175	0.8997651066646742	FBGN0004197, FBGN0024836, FBGN0015609, FBGN0005563, FBGN0028704	216	242	7918	0.7573844505662687	1.0	0.9999247431160333	99.99999999999865
Annotation Cluster 40	Enrichment Score: 0.7103801136164175
Category	Term	Count	%	PValue	Genes	List Total	Pop Hits	Pop Total	Fold Enrichment	Bonferroni	Benjamini	FDR
GOTERM_BP_FAT	GO:0006811~ion transport	14	4.117647058823529	0.06909584394907738	FBGN0030872, FBGN0036461, FBGN0004244, FBGN0039927, FBGN0005563, FBGN0259822, FBGN0039873, FBGN0038839, FBGN0086365, FBGN0250757, FBGN0029090, FBGN0259111, FBGN0028704, FBGN0024963	190	346	7937	1.690264679038637	1.0	0.6689875984734861	68.53174658870397
GOTERM_MF_FAT	GO:0015293~symporter activity	6	1.7647058823529411	0.07773416045473461	FBGN0039873, FBGN0250757, FBGN0034783, FBGN0250818, FBGN0259111, FBGN0028704	216	84	7918	2.6183862433862433	0.9999999999999769	0.8938273771692657	67.49244256200495
GOTERM_BP_FAT	GO:0030001~metal ion transport	8	2.3529411764705883	0.0987001942645054	FBGN0039873, FBGN0038839, FBGN0250757, FBGN0036461, FBGN0259111, FBGN0005563, FBGN0028704, FBGN0259822	190	165	7937	2.025390749601276	1.0	0.7239185693051291	81.32665506503926
GOTERM_BP_FAT	GO:0006812~cation transport	10	2.941176470588235	0.1474589540176791	FBGN0039873, FBGN0030872, FBGN0086365, FBGN0038839, FBGN0250757, FBGN0036461, FBGN0259111, FBGN0005563, FBGN0028704, FBGN0259822	190	252	7937	1.6576858813700917	1.0	0.7968881793249106	92.39358670800509
GOTERM_MF_FAT	GO:0015294~solute:cation symporter activity	5	1.4705882352941175	0.1721230752397102	FBGN0039873, FBGN0250757, FBGN0034783, FBGN0250818, FBGN0259111	216	80	7918	2.291087962962963	1.0	0.9466875218058123	92.74137059641726
GOTERM_MF_FAT	GO:0008509~anion transmembrane transporter activity	5	1.4705882352941175	0.23984519114722785	FBGN0250757, FBGN0034783, FBGN0004244, FBGN0259111, FBGN0024963	216	92	7918	1.9922504025764896	1.0	0.9711818247622422	97.78088681324948
GOTERM_MF_FAT	GO:0015296~anion:cation symporter activity	3	0.8823529411764706	0.2659405774553705	FBGN0250757, FBGN0034783, FBGN0259111	216	37	7918	2.9722222222222223	1.0	0.9764499943841043	98.63380102297072
GOTERM_BP_FAT	GO:0006814~sodium ion transport	4	1.1764705882352942	0.27107716211317223	FBGN0039873, FBGN0250757, FBGN0259111, FBGN0028704	190	76	7937	2.1986149584487533	1.0	0.9059985802627084	99.39387726865586
SP_PIR_KEYWORDS	Sodium transport	3	0.8823529411764706	0.32546004171827136	FBGN0039873, FBGN0250757, FBGN0028704	316	48	12980	2.5672468354430378	1.0	0.8089555902110861	99.29786948705147
GOTERM_BP_FAT	GO:0015672~monovalent inorganic cation transport	6	1.7647058823529411	0.4008722963573007	FBGN0039873, FBGN0030872, FBGN0038839, FBGN0250757, FBGN0259111, FBGN0028704	190	175	7937	1.4322406015037594	1.0	0.962836964306397	99.97445246948054
GOTERM_MF_FAT	GO:0015370~solute:sodium symporter activity	3	0.8823529411764706	0.5053757349584598	FBGN0039873, FBGN0250757, FBGN0034783	216	62	7918	1.7737455197132614	1.0	0.9923833255082626	99.99431617429903
Annotation Cluster 41	Enrichment Score: 0.6958839127601765
Category	Term	Count	%	PValue	Genes	List Total	Pop Hits	Pop Total	Fold Enrichment	Bonferroni	Benjamini	FDR
GOTERM_BP_FAT	GO:0048542~lymph gland development	3	0.8823529411764706	0.1106845501273394	FBGN0004197, FBGN0004009, FBGN0004606	190	24	7937	5.221710526315789	1.0	0.7418236760099143	84.95660741488142
GOTERM_BP_FAT	GO:0002520~immune system development	4	1.1764705882352942	0.15384810478875596	FBGN0004197, FBGN0004009, FBGN0004606, FBGN0003717	190	57	7937	2.931486611265005	1.0	0.7984776985576872	93.26365303724613
GOTERM_BP_FAT	GO:0048534~hemopoietic or lymphoid organ development	4	1.1764705882352942	0.15384810478875596	FBGN0004197, FBGN0004009, FBGN0004606, FBGN0003717	190	57	7937	2.931486611265005	1.0	0.7984776985576872	93.26365303724613
GOTERM_BP_FAT	GO:0009953~dorsal/ventral pattern formation	4	1.1764705882352942	0.6283375920827292	FBGN0004197, FBGN0004009, FBGN0003717, FBGN0086897	190	135	7937	1.237738791423002	1.0	0.9934560387324516	99.99998855294511
Annotation Cluster 42	Enrichment Score: 0.6719530962052414
Category	Term	Count	%	PValue	Genes	List Total	Pop Hits	Pop Total	Fold Enrichment	Bonferroni	Benjamini	FDR
INTERPRO	IPR001452:Src homology-3 domain	5	1.4705882352941175	0.12808885975261458	FBGN0003969, FBGN0086906, FBGN0000017, FBGN0259822, FBGN0034020	275	72	10196	2.5747474747474746	1.0	0.8714702538660665	85.81644197574741
SMART	SM00326:SH3	5	1.4705882352941175	0.2251016982088625	FBGN0003969, FBGN0086906, FBGN0000017, FBGN0259822, FBGN0034020	164	72	4824	2.042682926829268	0.9999999999999933	0.9341417432781123	94.8267662123451
SP_PIR_KEYWORDS	sh3 domain	3	0.8823529411764706	0.3343879204160005	FBGN0003969, FBGN0000017, FBGN0034020	316	49	12980	2.514854042882976	1.0	0.8068243964951414	99.40633795101492
Annotation Cluster 43	Enrichment Score: 0.6700173094666303
Category	Term	Count	%	PValue	Genes	List Total	Pop Hits	Pop Total	Fold Enrichment	Bonferroni	Benjamini	FDR
GOTERM_BP_FAT	GO:0007602~phototransduction	4	1.1764705882352942	0.09117145190523476	FBGN0085387, FBGN0004623, FBGN0004435, FBGN0005563	190	45	7937	3.7132163742690056	1.0	0.7132337514278753	78.64201458810392
GOTERM_BP_FAT	GO:0009583~detection of light stimulus	4	1.1764705882352942	0.12098867062947888	FBGN0085387, FBGN0004623, FBGN0004435, FBGN0005563	190	51	7937	3.2763673890608875	1.0	0.7550500694260578	87.53724403827219
GOTERM_BP_FAT	GO:0009582~detection of abiotic stimulus	4	1.1764705882352942	0.14818638398195327	FBGN0085387, FBGN0004623, FBGN0004435, FBGN0005563	190	56	7937	2.9838345864661653	1.0	0.7959057078302194	92.49771632482083
GOTERM_BP_FAT	GO:0009581~detection of external stimulus	4	1.1764705882352942	0.17714038780885177	FBGN0085387, FBGN0004623, FBGN0004435, FBGN0005563	190	61	7937	2.739257981018119	1.0	0.8181459873231163	95.7079272440257
GOTERM_BP_FAT	GO:0009416~response to light stimulus	5	1.4705882352941175	0.2149364486768873	FBGN0085387, FBGN0004623, FBGN0004435, FBGN0000024, FBGN0005563	190	100	7937	2.0886842105263157	1.0	0.8606451508347815	97.99133872097786
GOTERM_BP_FAT	GO:0009314~response to radiation	5	1.4705882352941175	0.2825093392428743	FBGN0085387, FBGN0004623, FBGN0004435, FBGN0000024, FBGN0005563	190	113	7937	1.8483931066604564	1.0	0.9112323445522217	99.53043191951477
GOTERM_BP_FAT	GO:0051606~detection of stimulus	4	1.1764705882352942	0.427185966187426	FBGN0085387, FBGN0004623, FBGN0004435, FBGN0005563	190	100	7937	1.6709473684210527	1.0	0.9682715314034679	99.98763007617288
GOTERM_BP_FAT	GO:0009628~response to abiotic stimulus	6	1.7647058823529411	0.580994741206152	FBGN0085387, FBGN0052423, FBGN0004623, FBGN0004435, FBGN0000024, FBGN0005563	190	214	7937	1.1712247909493358	1.0	0.9903231230048524	99.99992065095707
Annotation Cluster 44	Enrichment Score: 0.6367281719589091
Category	Term	Count	%	PValue	Genes	List Total	Pop Hits	Pop Total	Fold Enrichment	Bonferroni	Benjamini	FDR
GOTERM_BP_FAT	GO:0035277~spiracle morphogenesis, open tracheal system	4	1.1764705882352942	0.009722085298951653	FBGN0004009, FBGN0004859, FBGN0085432, FBGN0005672	190	19	7937	8.794459833795013	0.9999909804652706	0.3965237544232869	14.594686775368759
GOTERM_BP_FAT	GO:0007507~heart development	6	1.7647058823529411	0.02389810491799113	FBGN0004009, FBGN0004921, FBGN0004606, FBGN0085432, FBGN0001122, FBGN0015903	190	69	7937	3.6324942791762016	0.9999999999996766	0.48769470216465083	32.334677630825894
GOTERM_BP_FAT	GO:0007367~segment polarity determination	4	1.1764705882352942	0.06499174696575599	FBGN0004009, FBGN0024836, FBGN0004859, FBGN0085432	190	39	7937	4.284480431848853	1.0	0.680640768227345	66.21504964752768
SP_PIR_KEYWORDS	Segmentation polarity protein	3	0.8823529411764706	0.09112733766867506	FBGN0004009, FBGN0004859, FBGN0085432	316	21	12980	5.867992766726944	0.9999999971710428	0.5309529608873731	69.98337650258321
GOTERM_BP_FAT	GO:0007365~periodic partitioning	4	1.1764705882352942	0.13707652466970552	FBGN0004009, FBGN0024836, FBGN0004859, FBGN0085432	190	54	7937	3.0943469785575046	1.0	0.7764754776647274	90.75151604169498
GOTERM_BP_FAT	GO:0035215~genital disc development	3	0.8823529411764706	0.1427082435859028	FBGN0004009, FBGN0004859, FBGN0005672	190	28	7937	4.475751879699248	1.0	0.7880730836318097	91.67946847802865
GOTERM_BP_FAT	GO:0001709~cell fate determination	6	1.7647058823529411	0.19364523340593265	FBGN0004873, FBGN0085424, FBGN0004009, FBGN0085432, FBGN0005672, FBGN0003870	190	129	7937	1.9429620563035497	1.0	0.8413541242651069	96.90564633106867
GOTERM_BP_FAT	GO:0007389~pattern specification process	13	3.823529411764706	0.47404442005347636	FBGN0024836, FBGN0015589, FBGN0003717, FBGN0086897, FBGN0085424, FBGN0004197, FBGN0004009, FBGN0086906, FBGN0004859, FBGN0085432, FBGN0005672, FBGN0015609, FBGN0003028	190	480	7937	1.1313706140350879	1.0	0.9772245205647722	99.99688224187794
GOTERM_BP_FAT	GO:0007424~open tracheal system development	5	1.4705882352941175	0.4968759677406226	FBGN0004009, FBGN0004859, FBGN0085432, FBGN0005672, FBGN0015903	190	153	7937	1.3651530787753696	1.0	0.9806610412220482	99.99847734043492
GOTERM_BP_FAT	GO:0060541~respiratory system development	5	1.4705882352941175	0.4968759677406226	FBGN0004009, FBGN0004859, FBGN0085432, FBGN0005672, FBGN0015903	190	153	7937	1.3651530787753696	1.0	0.9806610412220482	99.99847734043492
GOTERM_BP_FAT	GO:0035282~segmentation	7	2.0588235294117645	0.5898217402820339	FBGN0004197, FBGN0004009, FBGN0024836, FBGN0086906, FBGN0004859, FBGN0085432, FBGN0086897	190	260	7937	1.1246761133603236	1.0	0.9911764176985465	99.99994373706755
GOTERM_BP_FAT	GO:0003002~regionalization	11	3.2352941176470593	0.647066437363871	FBGN0004197, FBGN0004009, FBGN0024836, FBGN0015589, FBGN0086906, FBGN0004859, FBGN0003717, FBGN0085432, FBGN0005672, FBGN0086897, FBGN0003028	190	454	7937	1.012137723162532	1.0	0.9944999675716657	99.99999503320727
GOTERM_BP_FAT	GO:0009880~embryonic pattern specification	6	1.7647058823529411	0.6488482631206716	FBGN0004009, FBGN0024836, FBGN0004859, FBGN0003717, FBGN0085432, FBGN0086897	190	231	7937	1.0850307587149692	1.0	0.994518691115525	99.99999542300809
GOTERM_BP_FAT	GO:0030707~ovarian follicle cell development	5	1.4705882352941175	0.721328045440806	FBGN0004009, FBGN0004859, FBGN0005672, FBGN0086897, FBGN0003870	190	204	7937	1.0238648090815272	1.0	0.9975911537040942	99.99999989053374
GOTERM_BP_FAT	GO:0007350~blastoderm segmentation	5	1.4705882352941175	0.768139788630988	FBGN0004009, FBGN0024836, FBGN0004859, FBGN0085432, FBGN0086897	190	218	7937	0.9581120231772091	1.0	0.9988432351709884	99.99999999438208
GOTERM_BP_FAT	GO:0009952~anterior/posterior pattern formation	4	1.1764705882352942	0.775531796904512	FBGN0004009, FBGN0086906, FBGN0004859, FBGN0086897	190	170	7937	0.9829102167182662	1.0	0.99889299449387	99.99999999667074
Annotation Cluster 45	Enrichment Score: 0.5915362848491027
Category	Term	Count	%	PValue	Genes	List Total	Pop Hits	Pop Total	Fold Enrichment	Bonferroni	Benjamini	FDR
SP_PIR_KEYWORDS	leucine-rich repeat	5	1.4705882352941175	0.12534813368835787	FBGN0043458, FBGN0038866, FBGN0003717, FBGN0029114, FBGN0039354	316	79	12980	2.599743630828393	0.9999999999989575	0.601340706105751	81.48868928925776
INTERPRO	IPR003591:Leucine-rich repeat, typical subtype	4	1.1764705882352942	0.2323540799130077	FBGN0038866, FBGN0003717, FBGN0029114, FBGN0039354	275	62	10196	2.3920234604105572	1.0	0.9534556495080699	97.68979010958128
SMART	SM00369:LRR_TYP	4	1.1764705882352942	0.3495274758132747	FBGN0038866, FBGN0003717, FBGN0029114, FBGN0039354	164	62	4824	1.8977183320220299	1.0	0.960760459788537	99.32241156702337
INTERPRO	IPR001611:Leucine-rich repeat	4	1.1764705882352942	0.4227711712979422	FBGN0038866, FBGN0003717, FBGN0029114, FBGN0039354	275	88	10196	1.6852892561983472	1.0	0.991100600463337	99.96024117536554
Annotation Cluster 46	Enrichment Score: 0.5868013376001593
Category	Term	Count	%	PValue	Genes	List Total	Pop Hits	Pop Total	Fold Enrichment	Bonferroni	Benjamini	FDR
KEGG_PATHWAY	dme00150:Androgen and estrogen metabolism	4	1.1764705882352942	0.04810993473464377	FBGN0040257, FBGN0026314, FBGN0038861, FBGN0032713	56	31	2054	4.732718894009216	0.9229959978962774	0.5745605429523963	38.06204979575699
KEGG_PATHWAY	dme00040:Pentose and glucuronate interconversions	4	1.1764705882352942	0.08947777244096053	FBGN0040257, FBGN0026314, FBGN0038463, FBGN0032713	56	40	2054	3.6678571428571423	0.9923597298548507	0.6227565196117535	59.7763633578185
KEGG_PATHWAY	dme00983:Drug metabolism	4	1.1764705882352942	0.21528258838211228	FBGN0040257, FBGN0026314, FBGN0032713, FBGN0015570	56	60	2054	2.445238095238095	0.9999966496434431	0.8348532060708387	90.51425661707772
KEGG_PATHWAY	dme00053:Ascorbate and aldarate metabolism	3	0.8823529411764706	0.22049302356237027	FBGN0040257, FBGN0026314, FBGN0032713	56	33	2054	3.334415584415584	0.9999976305893701	0.8019248280720207	91.10878205629427
GOTERM_MF_FAT	GO:0015020~glucuronosyltransferase activity	3	0.8823529411764706	0.23552240043037037	FBGN0040257, FBGN0026314, FBGN0032713	216	34	7918	3.2344771241830066	1.0	0.9758025902812332	97.59908220896428
INTERPRO	IPR002213:UDP-glucuronosyl/UDP-glucosyltransferase	3	0.8823529411764706	0.24201034764451448	FBGN0040257, FBGN0026314, FBGN0032713	275	35	10196	3.1779740259740263	1.0	0.9565349183393265	98.07107730896143
KEGG_PATHWAY	dme00830:Retinol metabolism	3	0.8823529411764706	0.2505687225555402	FBGN0040257, FBGN0026314, FBGN0032713	56	36	2054	3.0565476190476186	0.9999996937653369	0.7768456100800911	93.93349728333817
KEGG_PATHWAY	dme00860:Porphyrin and chlorophyll metabolism	3	0.8823529411764706	0.33093440922447304	FBGN0040257, FBGN0026314, FBGN0032713	56	44	2054	2.500811688311688	0.9999999991598204	0.8503960973718137	97.98481339014224
KEGG_PATHWAY	dme00500:Starch and sucrose metabolism	3	0.8823529411764706	0.48266983765735033	FBGN0040257, FBGN0026314, FBGN0032713	56	60	2054	1.8339285714285714	0.9999999999999987	0.9425009767231153	99.83439681483758
KEGG_PATHWAY	dme00980:Metabolism of xenobiotics by cytochrome P450	3	0.8823529411764706	0.5174072863371925	FBGN0040257, FBGN0026314, FBGN0032713	56	64	2054	1.7193080357142856	1.0	0.9332073708277091	99.91570883965379
KEGG_PATHWAY	dme00982:Drug metabolism	3	0.8823529411764706	0.5342080453292429	FBGN0040257, FBGN0026314, FBGN0032713	56	66	2054	1.667207792207792	1.0	0.9292490610849802	99.94025933042869
SP_PIR_KEYWORDS	glycosyltransferase	4	1.1764705882352942	0.7051835842958512	FBGN0031765, FBGN0040257, FBGN0026314, FBGN0032713	316	149	12980	1.1027100501231841	1.0	0.9779017329631245	99.9999791450942
Annotation Cluster 47	Enrichment Score: 0.5232214746624698
Category	Term	Count	%	PValue	Genes	List Total	Pop Hits	Pop Total	Fold Enrichment	Bonferroni	Benjamini	FDR
GOTERM_BP_FAT	GO:0007622~rhythmic behavior	3	0.8823529411764706	0.2464758008925445	FBGN0027109, FBGN0004244, FBGN0039298	190	40	7937	3.1330263157894738	1.0	0.8891099316586063	98.96403123291846
GOTERM_BP_FAT	GO:0007623~circadian rhythm	3	0.8823529411764706	0.3262280682385196	FBGN0027109, FBGN0004244, FBGN0039298	190	49	7937	2.557572502685285	1.0	0.9357884441890996	99.82986249625394
GOTERM_BP_FAT	GO:0048511~rhythmic process	3	0.8823529411764706	0.3349962651109094	FBGN0027109, FBGN0004244, FBGN0039298	190	50	7937	2.506421052631579	1.0	0.9394241338745918	99.86229936543043
Annotation Cluster 48	Enrichment Score: 0.45625493428192837
Category	Term	Count	%	PValue	Genes	List Total	Pop Hits	Pop Total	Fold Enrichment	Bonferroni	Benjamini	FDR
SP_PIR_KEYWORDS	kinase	11	3.2352941176470593	0.034238290979537477	FBGN0041203, FBGN0025803, FBGN0013984, FBGN0000017, FBGN0035001, FBGN0085413, FBGN0032187, FBGN0036723, FBGN0014073, FBGN0000116, FBGN0017558	316	212	12980	2.131299259613088	0.9992357836023096	0.3443685389271146	35.51729081871699
INTERPRO	IPR001245:Tyrosine protein kinase	4	1.1764705882352942	0.11391394515357744	FBGN0041203, FBGN0013984, FBGN0000017, FBGN0014073	275	44	10196	3.3705785123966945	1.0	0.8652276947197282	82.15235265127305
SP_PIR_KEYWORDS	transferase	27	7.941176470588235	0.16216454832513497	FBGN0041203, FBGN0031697, FBGN0040257, FBGN0026314, FBGN0039958, FBGN0000116, FBGN0017558, FBGN0025803, FBGN0085413, FBGN0038463, FBGN0014073, FBGN0032482, FBGN0051140, FBGN0011802, FBGN0031765, FBGN0051683, FBGN0042175, FBGN0038861, FBGN0036723, FBGN0013984, FBGN0017549, FBGN0000017, FBGN0035001, FBGN0032187, FBGN0032713, FBGN0030796, FBGN0036381	316	873	12980	1.270390186610988	0.9999999999999999	0.6366734008102739	89.23004360948491
SMART	SM00219:TyrKc	4	1.1764705882352942	0.18494006101879956	FBGN0041203, FBGN0013984, FBGN0000017, FBGN0014073	164	44	4824	2.674057649667406	0.9999999999957119	0.9454345160955173	90.69717637396364
SP_PIR_KEYWORDS	tyrosine-protein kinase	3	0.8823529411764706	0.2262074584311069	FBGN0013984, FBGN0000017, FBGN0014073	316	37	12980	3.3304823811152926	1.0	0.7243193894168644	96.04388300649663
INTERPRO	IPR008266:Tyrosine protein kinase, active site	3	0.8823529411764706	0.24201034764451448	FBGN0013984, FBGN0000017, FBGN0014073	275	35	10196	3.1779740259740263	1.0	0.9565349183393265	98.07107730896143
GOTERM_MF_FAT	GO:0004713~protein tyrosine kinase activity	4	1.1764705882352942	0.2441729180376099	FBGN0041203, FBGN0013984, FBGN0000017, FBGN0014073	216	63	7918	2.3274544385655496	1.0	0.9699171010757913	97.95003142348327
SP_PIR_KEYWORDS	atp-binding	18	5.294117647058823	0.2528999687838536	FBGN0041203, FBGN0051739, FBGN0017456, FBGN0031955, FBGN0011802, FBGN0000346, FBGN0000116, FBGN0017558, FBGN0013998, FBGN0013984, FBGN0035001, FBGN0000017, FBGN0085413, FBGN0032187, FBGN0004924, FBGN0014073, FBGN0034728, FBGN0031362	316	585	12980	1.2638753651411878	1.0	0.7446226648148486	97.4575386436949
SP_PIR_KEYWORDS	nucleotide-binding	21	6.176470588235294	0.3462130842520448	FBGN0041203, FBGN0051739, FBGN0017456, FBGN0031955, FBGN0000346, FBGN0036980, FBGN0000116, FBGN0017558, FBGN0013998, FBGN0013984, FBGN0017549, FBGN0035001, FBGN0000017, FBGN0085413, FBGN0032187, FBGN0004924, FBGN0004435, FBGN0001122, FBGN0014073, FBGN0034728, FBGN0031362	316	743	12980	1.1609622297562054	1.0	0.8082925848808963	99.52631394820878
UP_SEQ_FEATURE	binding site:ATP	5	1.4705882352941175	0.38743653957522284	FBGN0041203, FBGN0013984, FBGN0000017, FBGN0000116, FBGN0017558	92	103	2975	1.56975517095821	1.0	0.9992445322154649	99.89147913869705
GOTERM_BP_FAT	GO:0006468~protein amino acid phosphorylation	8	2.3529411764705883	0.4222313524719318	FBGN0041203, FBGN0025803, FBGN0013984, FBGN0000017, FBGN0035001, FBGN0032187, FBGN0014073, FBGN0017558	190	259	7937	1.290306848201585	1.0	0.9677090047521336	99.98578436322252
GOTERM_MF_FAT	GO:0004672~protein kinase activity	9	2.6470588235294117	0.5059928015003425	FBGN0041203, FBGN0025803, FBGN0013984, FBGN0086906, FBGN0000017, FBGN0035001, FBGN0032187, FBGN0014073, FBGN0017558	216	283	7918	1.165783274440518	1.0	0.99177308432483	99.99441385162386
GOTERM_BP_FAT	GO:0016310~phosphorylation	11	3.2352941176470593	0.5624903385503501	FBGN0051140, FBGN0041203, FBGN0025803, FBGN0013984, FBGN0000017, FBGN0035001, FBGN0085413, FBGN0032187, FBGN0014073, FBGN0000116, FBGN0017558	190	425	7937	1.0812012383900929	1.0	0.9882920446917778	99.99984055420505
GOTERM_BP_FAT	GO:0006793~phosphorus metabolic process	13	3.823529411764706	0.6691514343544478	FBGN0041203, FBGN0051140, FBGN0000116, FBGN0017558, FBGN0013984, FBGN0025803, FBGN0000017, FBGN0035001, FBGN0032187, FBGN0085413, FBGN0014073, FBGN0004368, FBGN0004369	190	551	7937	0.9855860158563379	1.0	0.9954377719536099	99.99999825056017
GOTERM_BP_FAT	GO:0006796~phosphate metabolic process	13	3.823529411764706	0.6691514343544478	FBGN0041203, FBGN0051140, FBGN0000116, FBGN0017558, FBGN0013984, FBGN0025803, FBGN0000017, FBGN0035001, FBGN0032187, FBGN0085413, FBGN0014073, FBGN0004368, FBGN0004369	190	551	7937	0.9855860158563379	1.0	0.9954377719536099	99.99999825056017
INTERPRO	IPR000719:Protein kinase, core	6	1.7647058823529411	0.6941899424440711	FBGN0041203, FBGN0013984, FBGN0000017, FBGN0035001, FBGN0032187, FBGN0014073	275	216	10196	1.0298989898989899	1.0	0.9998780843879259	99.99999534230164
INTERPRO	IPR017441:Protein kinase, ATP binding site	5	1.4705882352941175	0.7255822305521863	FBGN0041203, FBGN0013984, FBGN0000017, FBGN0035001, FBGN0014073	275	182	10196	1.0185814185814186	1.0	0.9999269094040424	99.99999900481869
UP_SEQ_FEATURE	domain:Protein kinase	3	0.8823529411764706	0.7358064285204791	FBGN0041203, FBGN0013984, FBGN0000017	92	84	2975	1.154891304347826	1.0	0.9999999298079716	99.9999991113495
GOTERM_MF_FAT	GO:0004674~protein serine/threonine kinase activity	5	1.4705882352941175	0.807197226155324	FBGN0041203, FBGN0025803, FBGN0086906, FBGN0035001, FBGN0032187	216	203	7918	0.9028918080642219	1.0	0.9994047531391662	99.99999998817164
SP_PIR_KEYWORDS	serine/threonine-protein kinase	3	0.8823529411764706	0.8780663739020304	FBGN0041203, FBGN0035001, FBGN0032187	316	148	12980	0.8326205952788232	1.0	0.9964100895078307	99.99999999969091
Annotation Cluster 49	Enrichment Score: 0.4420115501743417
Category	Term	Count	%	PValue	Genes	List Total	Pop Hits	Pop Total	Fold Enrichment	Bonferroni	Benjamini	FDR
SP_PIR_KEYWORDS	DNA binding	9	2.6470588235294117	0.010186738625994993	FBGN0085424, FBGN0004607, FBGN0002922, FBGN0004606, FBGN0004859, FBGN0004924, FBGN0013263, FBGN0004919, FBGN0003870	316	123	12980	3.005557270762581	0.8786685928347864	0.13985926293031015	12.098733805284635
SP_PIR_KEYWORDS	dna-binding	15	4.411764705882353	0.13442953435378596	FBGN0029504, FBGN0004607, FBGN0002922, FBGN0004606, FBGN0028550, FBGN0004395, FBGN0085424, FBGN0004859, FBGN0085432, FBGN0004924, FBGN0013263, FBGN0004919, FBGN0028420, FBGN0003028, FBGN0003870	316	417	12980	1.4775521355067844	0.9999999999998785	0.6051934139059103	83.76888577439554
SP_PIR_KEYWORDS	zinc-finger	12	3.5294117647058822	0.14314651291979325	FBGN0004607, FBGN0004606, FBGN0004859, FBGN0052581, FBGN0085413, FBGN0260866, FBGN0004395, FBGN0013263, FBGN0004919, FBGN0028420, FBGN0003028, FBGN0003870	316	314	12980	1.5697815044747239	0.9999999999999849	0.6078134111707248	85.71158136962603
SP_PIR_KEYWORDS	transcription regulation	12	3.5294117647058822	0.3427154458064291	FBGN0029504, FBGN0085424, FBGN0004607, FBGN0002922, FBGN0004606, FBGN0003659, FBGN0085432, FBGN0013263, FBGN0004919, FBGN0260401, FBGN0003028, FBGN0003870	316	387	12980	1.273672848591895	1.0	0.8103192795536381	99.4933887153268
GOTERM_MF_FAT	GO:0003702~RNA polymerase II transcription factor activity	9	2.6470588235294117	0.39814584938750386	FBGN0085424, FBGN0004607, FBGN0004606, FBGN0004859, FBGN0013263, FBGN0260401, FBGN0015903, FBGN0003028, FBGN0003870	216	257	7918	1.283722438391699	1.0	0.9861943546023585	99.91331043892744
GOTERM_MF_FAT	GO:0043565~sequence-specific DNA binding	8	2.3529411764705883	0.4340215117629346	FBGN0029504, FBGN0085424, FBGN0004607, FBGN0004606, FBGN0027835, FBGN0028550, FBGN0039209, FBGN0003028	216	230	7918	1.2750402576489532	1.0	0.9889699115169612	99.96307461657771
GOTERM_BP_FAT	GO:0051252~regulation of RNA metabolic process	18	5.294117647058823	0.44907142688735024	FBGN0029504, FBGN0004607, FBGN0002922, FBGN0004606, FBGN0028550, FBGN0004587, FBGN0086897, FBGN0039209, FBGN0085424, FBGN0004009, FBGN0004859, FBGN0003659, FBGN0085432, FBGN0013263, FBGN0004919, FBGN0015903, FBGN0003028, FBGN0003870	190	678	7937	1.1090358639962739	1.0	0.9721218351040574	99.99340572803453
GOTERM_MF_FAT	GO:0003677~DNA binding	24	7.0588235294117645	0.49206888491738454	FBGN0029504, FBGN0002922, FBGN0004607, FBGN0004606, FBGN0027835, FBGN0028550, FBGN0004395, FBGN0036248, FBGN0039209, FBGN0085424, FBGN0004859, FBGN0085432, FBGN0086758, FBGN0004924, FBGN0033182, FBGN0013263, FBGN0033636, FBGN0004919, FBGN0028420, FBGN0034728, FBGN0028953, FBGN0015903, FBGN0003028, FBGN0003870	216	830	7918	1.0599732262382864	1.0	0.991594051690597	99.99178248412696
GOTERM_BP_FAT	GO:0006355~regulation of transcription, DNA-dependent	15	4.411764705882353	0.6031732370843538	FBGN0029504, FBGN0004607, FBGN0002922, FBGN0004606, FBGN0028550, FBGN0039209, FBGN0085424, FBGN0004009, FBGN0004859, FBGN0085432, FBGN0013263, FBGN0004919, FBGN0003028, FBGN0015903, FBGN0003870	190	612	7937	1.0238648090815272	1.0	0.9919324960429856	99.99996702793156
SP_PIR_KEYWORDS	Transcription	10	2.941176470588235	0.6179690468128525	FBGN0029504, FBGN0085424, FBGN0002922, FBGN0003659, FBGN0085432, FBGN0013263, FBGN0004919, FBGN0260401, FBGN0003028, FBGN0003870	316	393	12980	1.04518955132541	1.0	0.9612094213833112	99.99945462803615
GOTERM_BP_FAT	GO:0045449~regulation of transcription	19	5.588235294117648	0.6353645731568747	FBGN0029504, FBGN0002922, FBGN0004607, FBGN0004606, FBGN0028550, FBGN0041210, FBGN0260401, FBGN0039209, FBGN0085424, FBGN0004009, FBGN0004859, FBGN0003659, FBGN0085432, FBGN0013263, FBGN0004919, FBGN0028420, FBGN0015903, FBGN0003028, FBGN0003870	190	799	7937	0.9933667083854819	1.0	0.9939299498378462	99.9999915893571
GOTERM_MF_FAT	GO:0003700~transcription factor activity	10	2.941176470588235	0.7367785007604638	FBGN0029504, FBGN0085424, FBGN0004607, FBGN0002922, FBGN0004606, FBGN0028550, FBGN0004859, FBGN0086758, FBGN0028420, FBGN0039209	216	389	7918	0.942349804817671	1.0	0.9984563153404893	99.99999910781685
GOTERM_MF_FAT	GO:0030528~transcription regulator activity	17	5.0	0.767144629079034	FBGN0029504, FBGN0004607, FBGN0002922, FBGN0004606, FBGN0028550, FBGN0260401, FBGN0039209, FBGN0085424, FBGN0004859, FBGN0085432, FBGN0086758, FBGN0013263, FBGN0004919, FBGN0028420, FBGN0015903, FBGN0003028, FBGN0003870	216	682	7918	0.9137476919734985	1.0	0.9989878673765068	99.99999983736289
SP_PIR_KEYWORDS	nucleus	19	5.588235294117648	0.7907583952981768	FBGN0029504, FBGN0002922, FBGN0004607, FBGN0004606, FBGN0028550, FBGN0004587, FBGN0024698, FBGN0086897, FBGN0260401, FBGN0085424, FBGN0086906, FBGN0004859, FBGN0085432, FBGN0004924, FBGN0053180, FBGN0013263, FBGN0034728, FBGN0003028, FBGN0003870	316	869	12980	0.8980932542861721	1.0	0.9863840915672755	99.99999972214086
GOTERM_BP_FAT	GO:0006350~transcription	9	2.6470588235294117	0.8629743300094637	FBGN0085424, FBGN0002922, FBGN0003659, FBGN0085432, FBGN0013263, FBGN0004919, FBGN0260401, FBGN0003028, FBGN0003870	190	459	7937	0.8190918472652219	1.0	0.9998204338580001	99.99999999999885
Annotation Cluster 50	Enrichment Score: 0.43635757443822665
Category	Term	Count	%	PValue	Genes	List Total	Pop Hits	Pop Total	Fold Enrichment	Bonferroni	Benjamini	FDR
SP_PIR_KEYWORDS	kinase	11	3.2352941176470593	0.034238290979537477	FBGN0041203, FBGN0025803, FBGN0013984, FBGN0000017, FBGN0035001, FBGN0085413, FBGN0032187, FBGN0036723, FBGN0014073, FBGN0000116, FBGN0017558	316	212	12980	2.131299259613088	0.9992357836023096	0.3443685389271146	35.51729081871699
GOTERM_MF_FAT	GO:0000166~nucleotide binding	39	11.470588235294118	0.17917824202466803	FBGN0017456, FBGN0041203, FBGN0004587, FBGN0000346, FBGN0086897, FBGN0036980, FBGN0000116, FBGN0017558, FBGN0039932, FBGN0013998, FBGN0085413, FBGN0004924, FBGN0004435, FBGN0024987, FBGN0010258, FBGN0014073, FBGN0036317, FBGN0034728, FBGN0085383, FBGN0050104, FBGN0051739, FBGN0031955, FBGN0030882, FBGN0052423, FBGN0011802, FBGN0004575, FBGN0030588, FBGN0013984, FBGN0017549, FBGN0035001, FBGN00000…	216	1206	7918	1.185438548000737	1.0	0.9474794649735785	93.55473645050039
SP_PIR_KEYWORDS	atp-binding	18	5.294117647058823	0.2528999687838536	FBGN0041203, FBGN0051739, FBGN0017456, FBGN0031955, FBGN0011802, FBGN0000346, FBGN0000116, FBGN0017558, FBGN0013998, FBGN0013984, FBGN0035001, FBGN0000017, FBGN0085413, FBGN0032187, FBGN0004924, FBGN0014073, FBGN0034728, FBGN0031362	316	585	12980	1.2638753651411878	1.0	0.7446226648148486	97.4575386436949
SP_PIR_KEYWORDS	nucleotide-binding	21	6.176470588235294	0.3462130842520448	FBGN0041203, FBGN0051739, FBGN0017456, FBGN0031955, FBGN0000346, FBGN0036980, FBGN0000116, FBGN0017558, FBGN0013998, FBGN0013984, FBGN0017549, FBGN0035001, FBGN0000017, FBGN0085413, FBGN0032187, FBGN0004924, FBGN0004435, FBGN0001122, FBGN0014073, FBGN0034728, FBGN0031362	316	743	12980	1.1609622297562054	1.0	0.8082925848808963	99.52631394820878
UP_SEQ_FEATURE	nucleotide phosphate-binding region:ATP	8	2.3529411764705883	0.3926577018435154	FBGN0013998, FBGN0041203, FBGN0013984, FBGN0000017, FBGN0000346, FBGN0034728, FBGN0000116, FBGN0017558	92	196	2975	1.3198757763975153	1.0	0.9991347704741425	99.90367559314
GOTERM_MF_FAT	GO:0005524~ATP binding	22	6.470588235294119	0.4700883416997411	FBGN0041203, FBGN0051739, FBGN0017456, FBGN0030882, FBGN0031955, FBGN0011802, FBGN0000346, FBGN0004575, FBGN0000116, FBGN0017558, FBGN0013998, FBGN0013984, FBGN0035001, FBGN0000017, FBGN0085413, FBGN0032187, FBGN0004924, FBGN0014073, FBGN0028481, FBGN0028962, FBGN0034728, FBGN0031362	216	748	7918	1.0781590413943354	1.0	0.9912474698408748	99.98520113633273
GOTERM_MF_FAT	GO:0032559~adenyl ribonucleotide binding	22	6.470588235294119	0.4752163945460621	FBGN0041203, FBGN0051739, FBGN0017456, FBGN0030882, FBGN0031955, FBGN0011802, FBGN0000346, FBGN0004575, FBGN0000116, FBGN0017558, FBGN0013998, FBGN0013984, FBGN0035001, FBGN0000017, FBGN0085413, FBGN0032187, FBGN0004924, FBGN0014073, FBGN0028481, FBGN0028962, FBGN0034728, FBGN0031362	216	750	7918	1.075283950617284	1.0	0.990272386535986	99.9870704364231
GOTERM_MF_FAT	GO:0032555~purine ribonucleotide binding	26	7.647058823529412	0.5379492135406232	FBGN0017456, FBGN0041203, FBGN0000346, FBGN0036980, FBGN0000116, FBGN0017558, FBGN0013998, FBGN0085413, FBGN0004924, FBGN0004435, FBGN0014073, FBGN0034728, FBGN0051739, FBGN0030882, FBGN0031955, FBGN0011802, FBGN0004575, FBGN0013984, FBGN0017549, FBGN0000017, FBGN0035001, FBGN0032187, FBGN0001122, FBGN0028481, FBGN0028962, FBGN0031362	216	923	7918	1.032603025560772	1.0	0.9932132766033185	99.99779297571605
GOTERM_MF_FAT	GO:0032553~ribonucleotide binding	26	7.647058823529412	0.5379492135406232	FBGN0017456, FBGN0041203, FBGN0000346, FBGN0036980, FBGN0000116, FBGN0017558, FBGN0013998, FBGN0085413, FBGN0004924, FBGN0004435, FBGN0014073, FBGN0034728, FBGN0051739, FBGN0030882, FBGN0031955, FBGN0011802, FBGN0004575, FBGN0013984, FBGN0017549, FBGN0000017, FBGN0035001, FBGN0032187, FBGN0001122, FBGN0028481, FBGN0028962, FBGN0031362	216	923	7918	1.032603025560772	1.0	0.9932132766033185	99.99779297571605
GOTERM_MF_FAT	GO:0030554~adenyl nucleotide binding	23	6.764705882352941	0.5384679818932103	FBGN0041203, FBGN0051739, FBGN0017456, FBGN0030882, FBGN0031955, FBGN0011802, FBGN0000346, FBGN0004575, FBGN0030588, FBGN0000116, FBGN0017558, FBGN0013998, FBGN0013984, FBGN0035001, FBGN0000017, FBGN0085413, FBGN0032187, FBGN0004924, FBGN0014073, FBGN0028481, FBGN0028962, FBGN0034728, FBGN0031362	216	812	7918	1.0383255792738553	1.0	0.9926868669497044	99.99782713713347
GOTERM_MF_FAT	GO:0001883~purine nucleoside binding	23	6.764705882352941	0.5506986490456125	FBGN0041203, FBGN0051739, FBGN0017456, FBGN0030882, FBGN0031955, FBGN0011802, FBGN0000346, FBGN0004575, FBGN0030588, FBGN0000116, FBGN0017558, FBGN0013998, FBGN0013984, FBGN0035001, FBGN0000017, FBGN0085413, FBGN0032187, FBGN0004924, FBGN0014073, FBGN0028481, FBGN0028962, FBGN0034728, FBGN0031362	216	817	7918	1.0319710775647128	1.0	0.9933079579296878	99.99850355108289
GOTERM_BP_FAT	GO:0016310~phosphorylation	11	3.2352941176470593	0.5624903385503501	FBGN0051140, FBGN0041203, FBGN0025803, FBGN0013984, FBGN0000017, FBGN0035001, FBGN0085413, FBGN0032187, FBGN0014073, FBGN0000116, FBGN0017558	190	425	7937	1.0812012383900929	1.0	0.9882920446917778	99.99984055420505
GOTERM_MF_FAT	GO:0001882~nucleoside binding	23	6.764705882352941	0.5676642087881789	FBGN0041203, FBGN0051739, FBGN0017456, FBGN0030882, FBGN0031955, FBGN0011802, FBGN0000346, FBGN0004575, FBGN0030588, FBGN0000116, FBGN0017558, FBGN0013998, FBGN0013984, FBGN0035001, FBGN0000017, FBGN0085413, FBGN0032187, FBGN0004924, FBGN0014073, FBGN0028481, FBGN0028962, FBGN0034728, FBGN0031362	216	824	7918	1.0232043329737506	1.0	0.9927711364313213	99.999123135672
GOTERM_MF_FAT	GO:0017076~purine nucleotide binding	27	7.941176470588235	0.6026377175556068	FBGN0017456, FBGN0041203, FBGN0000346, FBGN0036980, FBGN0000116, FBGN0017558, FBGN0013998, FBGN0085413, FBGN0004924, FBGN0004435, FBGN0014073, FBGN0034728, FBGN0051739, FBGN0031955, FBGN0030882, FBGN0011802, FBGN0004575, FBGN0030588, FBGN0013984, FBGN0017549, FBGN0000017, FBGN0035001, FBGN0032187, FBGN0001122, FBGN0028481, FBGN0028962, FBGN0031362	216	989	7918	1.0007583417593529	1.0	0.9944262052774651	99.99972822034354
Annotation Cluster 51	Enrichment Score: 0.4200590964489162
Category	Term	Count	%	PValue	Genes	List Total	Pop Hits	Pop Total	Fold Enrichment	Bonferroni	Benjamini	FDR
GOTERM_BP_FAT	GO:0032268~regulation of cellular protein metabolic process	7	2.0588235294117645	0.08970292727018417	FBGN0043458, FBGN0027835, FBGN0035001, FBGN0003659, FBGN0029114, FBGN0086897, FBGN0015903	190	130	7937	2.249352226720647	1.0	0.7110890457590563	78.0778503621628
GOTERM_BP_FAT	GO:0017148~negative regulation of translation	3	0.8823529411764706	0.19365084260257795	FBGN0003659, FBGN0086897, FBGN0015903	190	34	7937	3.6859133126934984	1.0	0.8392635575877052	96.90599390282014
GOTERM_BP_FAT	GO:0006417~regulation of translation	4	1.1764705882352942	0.24529939292467678	FBGN0027835, FBGN0003659, FBGN0086897, FBGN0015903	190	72	7937	2.320760233918129	1.0	0.8893608914659074	98.93760269411615
GOTERM_BP_FAT	GO:0010608~posttranscriptional regulation of gene expression	5	1.4705882352941175	0.3527956836293019	FBGN0027835, FBGN0000017, FBGN0003659, FBGN0086897, FBGN0015903	190	126	7937	1.6576858813700917	1.0	0.9479810816334059	99.91114795786844
GOTERM_BP_FAT	GO:0032269~negative regulation of cellular protein metabolic process	3	0.8823529411764706	0.36108834812994794	FBGN0003659, FBGN0086897, FBGN0015903	190	53	7937	2.3645481628599803	1.0	0.9498364432561507	99.92785136565058
GOTERM_BP_FAT	GO:0051248~negative regulation of protein metabolic process	3	0.8823529411764706	0.36970418749561174	FBGN0003659, FBGN0086897, FBGN0015903	190	54	7937	2.320760233918129	1.0	0.9517835619019254	99.94205548228388
GOTERM_BP_FAT	GO:0010558~negative regulation of macromolecule biosynthetic process	6	1.7647058823529411	0.7026948013496672	FBGN0004859, FBGN0003659, FBGN0086897, FBGN0015903, FBGN0003028, FBGN0003870	190	246	7937	1.0188703465982027	1.0	0.9968771501332712	99.99999968869031
GOTERM_BP_FAT	GO:0009890~negative regulation of biosynthetic process	6	1.7647058823529411	0.7127536404604833	FBGN0004859, FBGN0003659, FBGN0086897, FBGN0015903, FBGN0003028, FBGN0003870	190	249	7937	1.0065948002536462	1.0	0.9972852886061587	99.99999982142917
GOTERM_BP_FAT	GO:0031327~negative regulation of cellular biosynthetic process	6	1.7647058823529411	0.7127536404604833	FBGN0004859, FBGN0003659, FBGN0086897, FBGN0015903, FBGN0003028, FBGN0003870	190	249	7937	1.0065948002536462	1.0	0.9972852886061587	99.99999982142917
GOTERM_BP_FAT	GO:0010605~negative regulation of macromolecule metabolic process	6	1.7647058823529411	0.8795283027386489	FBGN0004859, FBGN0003659, FBGN0086897, FBGN0015903, FBGN0003028, FBGN0003870	190	317	7937	0.7906691017765234	1.0	0.9998865580602244	99.99999999999986
Annotation Cluster 52	Enrichment Score: 0.4033254839727018
Category	Term	Count	%	PValue	Genes	List Total	Pop Hits	Pop Total	Fold Enrichment	Bonferroni	Benjamini	FDR
INTERPRO	IPR000215:Protease inhibitor I4, serpin	3	0.8823529411764706	0.2520371791806923	FBGN0041182, FBGN0028988, FBGN0024293	275	36	10196	3.0896969696969703	1.0	0.9564410576669878	98.40445625214211
SMART	SM00093:SERPIN	3	0.8823529411764706	0.3448708267178819	FBGN0041182, FBGN0028988, FBGN0024293	164	36	4824	2.451219512195122	1.0	0.9660675268605993	99.26388802889036
GOTERM_MF_FAT	GO:0004866~endopeptidase inhibitor activity	4	1.1764705882352942	0.37066582395302644	FBGN0041182, FBGN0028988, FBGN0024293, FBGN0031563	216	80	7918	1.8328703703703701	1.0	0.9861309584159249	99.83885329588807
GOTERM_MF_FAT	GO:0030414~peptidase inhibitor activity	4	1.1764705882352942	0.3928987779883551	FBGN0041182, FBGN0028988, FBGN0024293, FBGN0031563	216	83	7918	1.7666220437304774	1.0	0.987732472650268	99.9022052060607
GOTERM_MF_FAT	GO:0004867~serine-type endopeptidase inhibitor activity	3	0.8823529411764706	0.530773267431177	FBGN0028988, FBGN0024293, FBGN0031563	216	65	7918	1.6918803418803419	1.0	0.9930988125332869	99.99726631766079
GOTERM_MF_FAT	GO:0004857~enzyme inhibitor activity	4	1.1764705882352942	0.5659183329656094	FBGN0041182, FBGN0028988, FBGN0024293, FBGN0031563	216	108	7918	1.357681755829904	1.0	0.9931359519739442	99.99907266464906
Annotation Cluster 53	Enrichment Score: 0.37024087671080386
Category	Term	Count	%	PValue	Genes	List Total	Pop Hits	Pop Total	Fold Enrichment	Bonferroni	Benjamini	FDR
INTERPRO	IPR004119:Protein of unknown function DUF227	3	0.8823529411764706	0.3904773594681484	FBGN0053301, FBGN0051288, FBGN0039323	275	50	10196	2.2245818181818184	1.0	0.9879372085130549	99.91364104581838
INTERPRO	IPR015897:CHK kinase-like	3	0.8823529411764706	0.3904773594681484	FBGN0053301, FBGN0051288, FBGN0039323	275	50	10196	2.2245818181818184	1.0	0.9879372085130549	99.91364104581838
SMART	SM00587:CHK	3	0.8823529411764706	0.5082596747707315	FBGN0053301, FBGN0051288, FBGN0039323	164	50	4824	1.7648780487804878	1.0	0.9867853260589441	99.97369574693552
Annotation Cluster 54	Enrichment Score: 0.34885957614718066
Category	Term	Count	%	PValue	Genes	List Total	Pop Hits	Pop Total	Fold Enrichment	Bonferroni	Benjamini	FDR
GOTERM_BP_FAT	GO:0030261~chromosome condensation	3	0.8823529411764706	0.15937563035565006	FBGN0086906, FBGN0027835, FBGN0004924	190	30	7937	4.177368421052632	1.0	0.8006468773178345	93.94016136643963
GOTERM_CC_FAT	GO:0005700~polytene chromosome	5	1.4705882352941175	0.19087416544181146	FBGN0027835, FBGN0004924, FBGN0086897, FBGN0013263, FBGN0003870	119	92	4786	2.1857873584216296	0.9999999999999998	0.8053676301377698	92.4523565351673
GOTERM_BP_FAT	GO:0006323~DNA packaging	4	1.1764705882352942	0.2013303203646785	FBGN0086906, FBGN0027835, FBGN0004924, FBGN0013263	190	65	7937	2.5706882591093114	1.0	0.847771079840671	97.34899578293079
GOTERM_BP_FAT	GO:0051276~chromosome organization	7	2.0588235294117645	0.6685663148077787	FBGN0086906, FBGN0027835, FBGN0041210, FBGN0004924, FBGN0013263, FBGN0033636, FBGN0034728	190	282	7937	1.0369354236655466	1.0	0.9954991056999218	99.99999819992361
GOTERM_CC_FAT	GO:0005694~chromosome	7	2.0588235294117645	0.770363668720026	FBGN0086906, FBGN0027835, FBGN0004924, FBGN0086897, FBGN0013263, FBGN0034728, FBGN0003870	119	304	4786	0.9260835913312694	1.0	0.9980750362768454	99.99999839748564
GOTERM_BP_FAT	GO:0007059~chromosome segregation	3	0.8823529411764706	0.7724821984013931	FBGN0086906, FBGN0027835, FBGN0004924	190	117	7937	1.0711201079622132	1.0	0.9988529512271122	99.99999999586015
GOTERM_CC_FAT	GO:0000785~chromatin	3	0.8823529411764706	0.7739794210045684	FBGN0027835, FBGN0086897, FBGN0013263	119	113	4786	1.0677474529634863	1.0	0.9979006879280056	99.99999867957678
GOTERM_CC_FAT	GO:0044427~chromosomal part	5	1.4705882352941175	0.8581969405524283	FBGN0027835, FBGN0004924, FBGN0086897, FBGN0013263, FBGN0034728	119	243	4786	0.8275408929003701	1.0	0.9994722580223451	99.9999999955259
Annotation Cluster 55	Enrichment Score: 0.34534612542565973
Category	Term	Count	%	PValue	Genes	List Total	Pop Hits	Pop Total	Fold Enrichment	Bonferroni	Benjamini	FDR
GOTERM_BP_FAT	GO:0008049~male courtship behavior	3	0.8823529411764706	0.2820208863093294	FBGN0027109, FBGN0039298, FBGN0005563	190	44	7937	2.8482057416267943	1.0	0.9121115620368212	99.5252430984921
GOTERM_BP_FAT	GO:0060179~male mating behavior	3	0.8823529411764706	0.2820208863093294	FBGN0027109, FBGN0039298, FBGN0005563	190	44	7937	2.8482057416267943	1.0	0.9121115620368212	99.5252430984921
GOTERM_BP_FAT	GO:0007619~courtship behavior	3	0.8823529411764706	0.4285948884398841	FBGN0027109, FBGN0039298, FBGN0005563	190	61	7937	2.0544434857635894	1.0	0.9681855321690377	99.9881123471384
GOTERM_BP_FAT	GO:0033057~reproductive behavior in a multicellular organism	3	0.8823529411764706	0.48449097128512697	FBGN0027109, FBGN0039298, FBGN0005563	190	68	7937	1.8429566563467492	1.0	0.9785725544205351	99.99774499803597
GOTERM_BP_FAT	GO:0007617~mating behavior	3	0.8823529411764706	0.5223011692154795	FBGN0027109, FBGN0039298, FBGN0005563	190	73	7937	1.716726748377794	1.0	0.9841313772413415	99.99934092915605
GOTERM_BP_FAT	GO:0051705~behavioral interaction between organisms	3	0.8823529411764706	0.5296388778517553	FBGN0027109, FBGN0039298, FBGN0005563	190	74	7937	1.6935277382645804	1.0	0.9848642318636291	99.9994866992198
GOTERM_BP_FAT	GO:0007618~mating	3	0.8823529411764706	0.6116247559910504	FBGN0027109, FBGN0039298, FBGN0005563	190	86	7937	1.4572215422276622	1.0	0.9924732230969106	99.99997670995155
GOTERM_BP_FAT	GO:0019098~reproductive behavior	3	0.8823529411764706	0.6179450599205454	FBGN0027109, FBGN0039298, FBGN0005563	190	87	7937	1.4404718693284935	1.0	0.9929348106206657	99.99998213087972
Annotation Cluster 56	Enrichment Score: 0.3342603421143793
Category	Term	Count	%	PValue	Genes	List Total	Pop Hits	Pop Total	Fold Enrichment	Bonferroni	Benjamini	FDR
GOTERM_BP_FAT	GO:0043039~tRNA aminoacylation	3	0.8823529411764706	0.308606554089933	FBGN0051739, FBGN0028481, FBGN0028962	190	47	7937	2.666405375139978	1.0	0.9254604819018064	99.74185797748831
GOTERM_BP_FAT	GO:0006418~tRNA aminoacylation for protein translation	3	0.8823529411764706	0.308606554089933	FBGN0051739, FBGN0028481, FBGN0028962	190	47	7937	2.666405375139978	1.0	0.9254604819018064	99.74185797748831
GOTERM_BP_FAT	GO:0043038~amino acid activation	3	0.8823529411764706	0.31743024507787	FBGN0051739, FBGN0028481, FBGN0028962	190	48	7937	2.6108552631578945	1.0	0.9308161240428221	99.79021193098053
GOTERM_MF_FAT	GO:0004812~aminoacyl-tRNA ligase activity	3	0.8823529411764706	0.3761380995598599	FBGN0051739, FBGN0028481, FBGN0028962	216	48	7918	2.291087962962963	1.0	0.985841058410064	99.85725758775978
GOTERM_MF_FAT	GO:0016876~ligase activity, forming aminoacyl-tRNA and related compounds	3	0.8823529411764706	0.3761380995598599	FBGN0051739, FBGN0028481, FBGN0028962	216	48	7918	2.291087962962963	1.0	0.985841058410064	99.85725758775978
GOTERM_MF_FAT	GO:0016875~ligase activity, forming carbon-oxygen bonds	3	0.8823529411764706	0.3761380995598599	FBGN0051739, FBGN0028481, FBGN0028962	216	48	7918	2.291087962962963	1.0	0.985841058410064	99.85725758775978
GOTERM_BP_FAT	GO:0034660~ncRNA metabolic process	4	1.1764705882352942	0.6182180823896436	FBGN0051739, FBGN0038861, FBGN0028481, FBGN0028962	190	133	7937	1.256351404827859	1.0	0.9928087614697539	99.99998233597212
GOTERM_BP_FAT	GO:0006399~tRNA metabolic process	3	0.8823529411764706	0.659991144830523	FBGN0051739, FBGN0028481, FBGN0028962	190	94	7937	1.333202687569989	1.0	0.9950099264562401	99.99999728085847
SP_PIR_KEYWORDS	ligase	5	1.4705882352941175	0.6930113602598524	FBGN0017456, FBGN0051739, FBGN0030882, FBGN0028481, FBGN0028962	316	193	12980	1.0641437659867516	1.0	0.9763096091121501	99.9999652860779
GOTERM_BP_FAT	GO:0006412~translation	5	1.4705882352941175	0.998793804892642	FBGN0051739, FBGN0034915, FBGN0044511, FBGN0028481, FBGN0028962	190	520	7937	0.4016700404858299	1.0	0.9999999999950291	100.0
Annotation Cluster 57	Enrichment Score: 0.3222596488412814
Category	Term	Count	%	PValue	Genes	List Total	Pop Hits	Pop Total	Fold Enrichment	Bonferroni	Benjamini	FDR
GOTERM_MF_FAT	GO:0030246~carbohydrate binding	7	2.0588235294117645	0.4195593160088516	FBGN0014033, FBGN0053986, FBGN0053258, FBGN0040104, FBGN0016675, FBGN0053983, FBGN0250907	216	191	7918	1.3434651929416326	1.0	0.9876866587547884	99.94758095275597
GOTERM_MF_FAT	GO:0030247~polysaccharide binding	5	1.4705882352941175	0.43611635427617557	FBGN0014033, FBGN0053986, FBGN0053258, FBGN0053983, FBGN0250907	216	124	7918	1.478121266427718	1.0	0.9882718229926858	99.96492785856928
GOTERM_MF_FAT	GO:0001871~pattern binding	5	1.4705882352941175	0.43611635427617557	FBGN0014033, FBGN0053986, FBGN0053258, FBGN0053983, FBGN0250907	216	124	7918	1.478121266427718	1.0	0.9882718229926858	99.96492785856928
GOTERM_BP_FAT	GO:0006022~aminoglycan metabolic process	5	1.4705882352941175	0.43928476045461884	FBGN0036170, FBGN0053986, FBGN0053258, FBGN0053983, FBGN0250907	190	142	7937	1.4709043736100813	1.0	0.9706253537379312	99.99123700009946
INTERPRO	IPR002557:Chitin binding protein, peritrophin-A	4	1.1764705882352942	0.4512569938172685	FBGN0053986, FBGN0053258, FBGN0053983, FBGN0250907	275	92	10196	1.6120158102766797	1.0	0.9936726465757022	99.98066904826692
GOTERM_BP_FAT	GO:0005976~polysaccharide metabolic process	5	1.4705882352941175	0.4968759677406226	FBGN0036170, FBGN0053986, FBGN0053258, FBGN0053983, FBGN0250907	190	153	7937	1.3651530787753696	1.0	0.9806610412220482	99.99847734043492
GOTERM_BP_FAT	GO:0006030~chitin metabolic process	4	1.1764705882352942	0.5132894621293639	FBGN0053986, FBGN0053258, FBGN0053983, FBGN0250907	190	114	7937	1.4657433056325024	1.0	0.9827118532407052	99.99910874958952
GOTERM_MF_FAT	GO:0008061~chitin binding	4	1.1764705882352942	0.5136099112995789	FBGN0053986, FBGN0053258, FBGN0053983, FBGN0250907	216	100	7918	1.4662962962962962	1.0	0.9919455536974688	99.9954980521677
SMART	SM00494:ChtBD2	4	1.1764705882352942	0.6070874106369709	FBGN0053986, FBGN0053258, FBGN0053983, FBGN0250907	164	92	4824	1.2788971367974549	1.0	0.9956394623597418	99.99805721670465
Annotation Cluster 58	Enrichment Score: 0.32182880259567487
Category	Term	Count	%	PValue	Genes	List Total	Pop Hits	Pop Total	Fold Enrichment	Bonferroni	Benjamini	FDR
UP_SEQ_FEATURE	zinc finger region:C2H2-type 1	6	1.7647058823529411	0.015819283815890917	FBGN0004607, FBGN0004606, FBGN0004859, FBGN0028420, FBGN0003028, FBGN0003870	92	49	2975	3.9596273291925463	0.9981901560935265	0.5942724993050559	19.915420335107157
UP_SEQ_FEATURE	zinc finger region:C2H2-type 2	6	1.7647058823529411	0.017162569820302655	FBGN0004607, FBGN0004606, FBGN0004859, FBGN0028420, FBGN0003028, FBGN0003870	92	50	2975	3.880434782608696	0.9989462239318607	0.5755333816147097	21.424433490146466
GOTERM_BP_FAT	GO:0006357~regulation of transcription from RNA polymerase II promoter	7	2.0588235294117645	0.3058255197485835	FBGN0085424, FBGN0004009, FBGN0004859, FBGN0013263, FBGN0015903, FBGN0003028, FBGN0003870	190	192	7937	1.5229989035087717	1.0	0.9244884823146726	99.72457004814672
GOTERM_BP_FAT	GO:0007292~female gamete generation	15	4.411764705882353	0.4269980045073742	FBGN0004873, FBGN0015589, FBGN0086897, FBGN0004009, FBGN0013984, FBGN0000017, FBGN0004859, FBGN0003659, FBGN0004924, FBGN0005672, FBGN0013263, FBGN0061515, FBGN0003388, FBGN0003028, FBGN0003870	190	546	7937	1.1476286871023713	1.0	0.9687758746509274	99.9875643671079
GOTERM_BP_FAT	GO:0000122~negative regulation of transcription from RNA polymerase II promoter	3	0.8823529411764706	0.4285948884398841	FBGN0004859, FBGN0003028, FBGN0003870	190	61	7937	2.0544434857635894	1.0	0.9681855321690377	99.9881123471384
GOTERM_BP_FAT	GO:0048609~reproductive process in a multicellular organism	20	5.88235294117647	0.48988639608983553	FBGN0004873, FBGN0004606, FBGN0015589, FBGN0002842, FBGN0086897, FBGN0039298, FBGN0005563, FBGN0027109, FBGN0013984, FBGN0004009, FBGN0000017, FBGN0004859, FBGN0003659, FBGN0004924, FBGN0005672, FBGN0013263, FBGN0061515, FBGN0003388, FBGN0003028, FBGN0003870	190	778	7937	1.0738736300906506	1.0	0.9794553479553275	99.99809734509215
GOTERM_BP_FAT	GO:0032504~multicellular organism reproduction	20	5.88235294117647	0.48988639608983553	FBGN0004873, FBGN0004606, FBGN0015589, FBGN0002842, FBGN0086897, FBGN0039298, FBGN0005563, FBGN0027109, FBGN0013984, FBGN0004009, FBGN0000017, FBGN0004859, FBGN0003659, FBGN0004924, FBGN0005672, FBGN0013263, FBGN0061515, FBGN0003388, FBGN0003028, FBGN0003870	190	778	7937	1.0738736300906506	1.0	0.9794553479553275	99.99809734509215
GOTERM_BP_FAT	GO:0048477~oogenesis	14	4.117647058823529	0.5229833840495577	FBGN0004873, FBGN0015589, FBGN0086897, FBGN0004009, FBGN0000017, FBGN0004859, FBGN0003659, FBGN0004924, FBGN0005672, FBGN0013263, FBGN0061515, FBGN0003388, FBGN0003028, FBGN0003870	190	539	7937	1.085030758714969	1.0	0.9839482375940489	99.99935596509538
GOTERM_BP_FAT	GO:0003006~reproductive developmental process	13	3.823529411764706	0.5493665455732137	FBGN0004873, FBGN0004606, FBGN0015589, FBGN0002842, FBGN0086897, FBGN0004009, FBGN0013984, FBGN0004859, FBGN0003659, FBGN0005672, FBGN0003388, FBGN0003028, FBGN0003870	190	506	7937	1.0732369461202416	1.0	0.9868013368061428	99.99974302713717
GOTERM_MF_FAT	GO:0016564~transcription repressor activity	4	1.1764705882352942	0.5722133792489581	FBGN0004859, FBGN0085432, FBGN0003028, FBGN0003870	216	109	7918	1.345225959904859	1.0	0.9926815318108048	99.99924292448182
GOTERM_BP_FAT	GO:0007276~gamete generation	17	5.0	0.6418245654976917	FBGN0004873, FBGN0004606, FBGN0015589, FBGN0002842, FBGN0086897, FBGN0004009, FBGN0013984, FBGN0000017, FBGN0004859, FBGN0003659, FBGN0004924, FBGN0005672, FBGN0013263, FBGN0061515, FBGN0003388, FBGN0003028, FBGN0003870	190	715	7937	0.9932204637467795	1.0	0.9942063377646295	99.99999369812149
GOTERM_BP_FAT	GO:0051253~negative regulation of RNA metabolic process	5	1.4705882352941175	0.6799438237811767	FBGN0004859, FBGN0003659, FBGN0086897, FBGN0003028, FBGN0003870	190	193	7937	1.0822197982001636	1.0	0.9958478296029084	99.99999897596115
GOTERM_BP_FAT	GO:0019953~sexual reproduction	17	5.0	0.6856199385269097	FBGN0004873, FBGN0004606, FBGN0015589, FBGN0002842, FBGN0086897, FBGN0004009, FBGN0013984, FBGN0000017, FBGN0004859, FBGN0003659, FBGN0004924, FBGN0005672, FBGN0013263, FBGN0061515, FBGN0003388, FBGN0003028, FBGN0003870	190	735	7937	0.9661940565699964	1.0	0.9961039822989203	99.99999923294659
GOTERM_BP_FAT	GO:0010558~negative regulation of macromolecule biosynthetic process	6	1.7647058823529411	0.7026948013496672	FBGN0004859, FBGN0003659, FBGN0086897, FBGN0015903, FBGN0003028, FBGN0003870	190	246	7937	1.0188703465982027	1.0	0.9968771501332712	99.99999968869031
GOTERM_BP_FAT	GO:0009890~negative regulation of biosynthetic process	6	1.7647058823529411	0.7127536404604833	FBGN0004859, FBGN0003659, FBGN0086897, FBGN0015903, FBGN0003028, FBGN0003870	190	249	7937	1.0065948002536462	1.0	0.9972852886061587	99.99999982142917
GOTERM_BP_FAT	GO:0031327~negative regulation of cellular biosynthetic process	6	1.7647058823529411	0.7127536404604833	FBGN0004859, FBGN0003659, FBGN0086897, FBGN0015903, FBGN0003028, FBGN0003870	190	249	7937	1.0065948002536462	1.0	0.9972852886061587	99.99999982142917
GOTERM_BP_FAT	GO:0030707~ovarian follicle cell development	5	1.4705882352941175	0.721328045440806	FBGN0004009, FBGN0004859, FBGN0005672, FBGN0086897, FBGN0003870	190	204	7937	1.0238648090815272	1.0	0.9975911537040942	99.99999989053374
GOTERM_BP_FAT	GO:0051172~negative regulation of nitrogen compound metabolic process	5	1.4705882352941175	0.7833049373828747	FBGN0004859, FBGN0003659, FBGN0086897, FBGN0003028, FBGN0003870	190	223	7937	0.9366296908189757	1.0	0.9990058967737417	99.99999999811554
GOTERM_BP_FAT	GO:0045934~negative regulation of nucleobase, nucleoside, nucleotide and nucleic acid metabolic process	5	1.4705882352941175	0.7833049373828747	FBGN0004859, FBGN0003659, FBGN0086897, FBGN0003028, FBGN0003870	190	223	7937	0.9366296908189757	1.0	0.9990058967737417	99.99999999811554
GOTERM_BP_FAT	GO:0048610~reproductive cellular process	10	2.941176470588235	0.8503718088817617	FBGN0004873, FBGN0004009, FBGN0013984, FBGN0004606, FBGN0004859, FBGN0003659, FBGN0002842, FBGN0005672, FBGN0086897, FBGN0003870	190	500	7937	0.8354736842105261	1.0	0.9997524193057998	99.99999999999524
GOTERM_BP_FAT	GO:0010605~negative regulation of macromolecule metabolic process	6	1.7647058823529411	0.8795283027386489	FBGN0004859, FBGN0003659, FBGN0086897, FBGN0015903, FBGN0003028, FBGN0003870	190	317	7937	0.7906691017765234	1.0	0.9998865580602244	99.99999999999986
GOTERM_BP_FAT	GO:0045892~negative regulation of transcription, DNA-dependent	3	0.8823529411764706	0.9407077178980927	FBGN0004859, FBGN0003028, FBGN0003870	190	187	7937	0.6701660568533634	1.0	0.9999906826484598	100.0
GOTERM_BP_FAT	GO:0016481~negative regulation of transcription	3	0.8823529411764706	0.9605619177858574	FBGN0004859, FBGN0003028, FBGN0003870	190	207	7937	0.6054157131960336	1.0	0.9999977094197419	100.0
GOTERM_BP_FAT	GO:0010629~negative regulation of gene expression	3	0.8823529411764706	0.9859217620113627	FBGN0004859, FBGN0003028, FBGN0003870	190	256	7937	0.4895353618421053	1.0	0.9999999394138234	100.0
Annotation Cluster 59	Enrichment Score: 0.3158972416853095
Category	Term	Count	%	PValue	Genes	List Total	Pop Hits	Pop Total	Fold Enrichment	Bonferroni	Benjamini	FDR
INTERPRO	IPR006625:Insect pheromone/odorant binding protein PhBP	3	0.8823529411764706	0.18255798335016646	FBGN0030985, FBGN0033573, FBGN0034475	275	29	10196	3.8354858934169282	1.0	0.9201705904365791	94.34289902152145
INTERPRO	IPR006170:Pheromone/general odorant binding protein, PBP/GOBP	3	0.8823529411764706	0.24201034764451448	FBGN0030985, FBGN0033573, FBGN0034475	275	35	10196	3.1779740259740263	1.0	0.9565349183393265	98.07107730896143
SMART	SM00708:PhBP	3	0.8823529411764706	0.2566172562781657	FBGN0030985, FBGN0033573, FBGN0034475	164	29	4824	3.042893187552565	1.0	0.9335470810835175	96.80590520508136
SP_PIR_KEYWORDS	sensory transduction	4	1.1764705882352942	0.640290488686266	FBGN0036474, FBGN0004623, FBGN0004435, FBGN0034475	316	135	12980	1.217065166432255	1.0	0.9665331799418173	99.99974450282484
GOTERM_MF_FAT	GO:0005549~odorant binding	4	1.1764705882352942	0.6596249135906331	FBGN0030985, FBGN0036474, FBGN0033573, FBGN0034475	216	124	7918	1.1824970131421744	1.0	0.9962098054552246	99.99996832899302
GOTERM_BP_FAT	GO:0007600~sensory perception	6	1.7647058823529411	0.7925731131742264	FBGN0030985, FBGN0036474, FBGN0004623, FBGN0033573, FBGN0004435, FBGN0034475	190	276	7937	0.9081235697940504	1.0	0.9991160287634544	99.99999999906967
GOTERM_BP_FAT	GO:0007606~sensory perception of chemical stimulus	4	1.1764705882352942	0.8461058604018221	FBGN0030985, FBGN0036474, FBGN0033573, FBGN0034475	190	194	7937	0.8613130765056972	1.0	0.9997283721012367	99.9999999999925
GOTERM_BP_FAT	GO:0050890~cognition	6	1.7647058823529411	0.9250459470469401	FBGN0030985, FBGN0036474, FBGN0004623, FBGN0033573, FBGN0004435, FBGN0034475	190	350	7937	0.7161203007518797	1.0	0.999977373211697	100.0
Annotation Cluster 60	Enrichment Score: 0.271315184963463
Category	Term	Count	%	PValue	Genes	List Total	Pop Hits	Pop Total	Fold Enrichment	Bonferroni	Benjamini	FDR
GOTERM_CC_FAT	GO:0016604~nuclear body	3	0.8823529411764706	0.15942553311588165	FBGN0011802, FBGN0004587, FBGN0086897	119	29	4786	4.160533178788757	0.9999999999998493	0.788575448257079	87.98172466849611
GOTERM_CC_FAT	GO:0044451~nucleoplasm part	8	2.3529411764705883	0.3797449593106462	FBGN0011802, FBGN0004587, FBGN0041210, FBGN0024698, FBGN0085432, FBGN0004924, FBGN0086897, FBGN0260401	119	240	4786	1.3406162464985993	1.0	0.9332325104927063	99.70529174645765
GOTERM_CC_FAT	GO:0005654~nucleoplasm	8	2.3529411764705883	0.48211167641222874	FBGN0011802, FBGN0004587, FBGN0041210, FBGN0024698, FBGN0085432, FBGN0004924, FBGN0086897, FBGN0260401	119	265	4786	1.2141430156968447	1.0	0.9729038397718976	99.9673616393547
GOTERM_CC_FAT	GO:0031981~nuclear lumen	9	2.6470588235294117	0.7498525190100551	FBGN0011802, FBGN0004587, FBGN0041210, FBGN0024698, FBGN0085432, FBGN0002842, FBGN0004924, FBGN0086897, FBGN0260401	119	387	4786	0.9353136603478599	1.0	0.9982822687779922	99.99999544914242
GOTERM_CC_FAT	GO:0043233~organelle lumen	12	3.5294117647058822	0.8237654712559783	FBGN0011802, FBGN0004587, FBGN0041210, FBGN0024698, FBGN0085432, FBGN0002842, FBGN0004924, FBGN0044511, FBGN0086897, FBGN0260401, FBGN0039358, FBGN0017558	119	556	4786	0.8680249078048486	1.0	0.9991118965080419	99.99999993654936
GOTERM_CC_FAT	GO:0070013~intracellular organelle lumen	12	3.5294117647058822	0.8237654712559783	FBGN0011802, FBGN0004587, FBGN0041210, FBGN0024698, FBGN0085432, FBGN0002842, FBGN0004924, FBGN0044511, FBGN0086897, FBGN0260401, FBGN0039358, FBGN0017558	119	556	4786	0.8680249078048486	1.0	0.9991118965080419	99.99999993654936
GOTERM_CC_FAT	GO:0031974~membrane-enclosed lumen	12	3.5294117647058822	0.8492061611537246	FBGN0011802, FBGN0004587, FBGN0041210, FBGN0024698, FBGN0085432, FBGN0002842, FBGN0004924, FBGN0044511, FBGN0086897, FBGN0260401, FBGN0039358, FBGN0017558	119	571	4786	0.8452221519080487	1.0	0.9994353892975348	99.99999999052854
Annotation Cluster 61	Enrichment Score: 0.23911076252550337
Category	Term	Count	%	PValue	Genes	List Total	Pop Hits	Pop Total	Fold Enrichment	Bonferroni	Benjamini	FDR
GOTERM_BP_FAT	GO:0006357~regulation of transcription from RNA polymerase II promoter	7	2.0588235294117645	0.3058255197485835	FBGN0085424, FBGN0004009, FBGN0004859, FBGN0013263, FBGN0015903, FBGN0003028, FBGN0003870	190	192	7937	1.5229989035087717	1.0	0.9244884823146726	99.72457004814672
GOTERM_BP_FAT	GO:0010604~positive regulation of macromolecule metabolic process	5	1.4705882352941175	0.43928476045461884	FBGN0027835, FBGN0035001, FBGN0004859, FBGN0013263, FBGN0003028	190	142	7937	1.4709043736100813	1.0	0.9706253537379312	99.99123700009946
GOTERM_MF_FAT	GO:0016563~transcription activator activity	4	1.1764705882352942	0.4652543629362299	FBGN0004859, FBGN0085432, FBGN0013263, FBGN0003028	216	93	7918	1.576662684189566	1.0	0.9914535270824701	99.98321224932687
GOTERM_BP_FAT	GO:0009891~positive regulation of biosynthetic process	5	1.4705882352941175	0.4968759677406226	FBGN0027835, FBGN0004859, FBGN0003717, FBGN0013263, FBGN0003028	190	153	7937	1.3651530787753696	1.0	0.9806610412220482	99.99847734043492
GOTERM_BP_FAT	GO:0031328~positive regulation of cellular biosynthetic process	5	1.4705882352941175	0.4968759677406226	FBGN0027835, FBGN0004859, FBGN0003717, FBGN0013263, FBGN0003028	190	153	7937	1.3651530787753696	1.0	0.9806610412220482	99.99847734043492
GOTERM_BP_FAT	GO:0010557~positive regulation of macromolecule biosynthetic process	4	1.1764705882352942	0.5974312180176086	FBGN0027835, FBGN0004859, FBGN0013263, FBGN0003028	190	129	7937	1.2953080375356998	1.0	0.9914847447464631	99.99995841882301
GOTERM_BP_FAT	GO:0045893~positive regulation of transcription, DNA-dependent	3	0.8823529411764706	0.6241865449485315	FBGN0004859, FBGN0013263, FBGN0003028	190	88	7937	1.4241028708133971	1.0	0.9932223061212195	99.99998630419911
GOTERM_BP_FAT	GO:0051254~positive regulation of RNA metabolic process	3	0.8823529411764706	0.6364336934942574	FBGN0004859, FBGN0013263, FBGN0003028	190	90	7937	1.392456140350877	1.0	0.9938883181720136	99.99999197885187
GOTERM_BP_FAT	GO:0045941~positive regulation of transcription	3	0.8823529411764706	0.7683518775499139	FBGN0004859, FBGN0013263, FBGN0003028	190	116	7937	1.0803539019963704	1.0	0.9988175134214163	99.99999999446449
GOTERM_BP_FAT	GO:0010628~positive regulation of gene expression	3	0.8823529411764706	0.7724821984013931	FBGN0004859, FBGN0013263, FBGN0003028	190	117	7937	1.0711201079622132	1.0	0.9988529512271122	99.99999999586015
GOTERM_BP_FAT	GO:0051173~positive regulation of nitrogen compound metabolic process	3	0.8823529411764706	0.7883702333691113	FBGN0004859, FBGN0013263, FBGN0003028	190	121	7937	1.0357111787733797	1.0	0.9990826379813964	99.99999999871379
GOTERM_BP_FAT	GO:0045935~positive regulation of nucleobase, nucleoside, nucleotide and nucleic acid metabolic process	3	0.8823529411764706	0.7883702333691113	FBGN0004859, FBGN0013263, FBGN0003028	190	121	7937	1.0357111787733797	1.0	0.9990826379813964	99.99999999871379
Annotation Cluster 62	Enrichment Score: 0.19502744832878027
Category	Term	Count	%	PValue	Genes	List Total	Pop Hits	Pop Total	Fold Enrichment	Bonferroni	Benjamini	FDR
GOTERM_BP_FAT	GO:0016568~chromatin modification	4	1.1764705882352942	0.501387560851597	FBGN0027835, FBGN0041210, FBGN0013263, FBGN0033636	190	112	7937	1.4919172932330826	1.0	0.9809201141321165	99.99868346628406
GOTERM_BP_FAT	GO:0051276~chromosome organization	7	2.0588235294117645	0.6685663148077787	FBGN0086906, FBGN0027835, FBGN0041210, FBGN0004924, FBGN0013263, FBGN0033636, FBGN0034728	190	282	7937	1.0369354236655466	1.0	0.9954991056999218	99.99999819992361
GOTERM_BP_FAT	GO:0006325~chromatin organization	4	1.1764705882352942	0.775531796904512	FBGN0027835, FBGN0041210, FBGN0013263, FBGN0033636	190	170	7937	0.9829102167182662	1.0	0.99889299449387	99.99999999667074
Annotation Cluster 63	Enrichment Score: 0.1842773858552059
Category	Term	Count	%	PValue	Genes	List Total	Pop Hits	Pop Total	Fold Enrichment	Bonferroni	Benjamini	FDR
GOTERM_BP_FAT	GO:0008340~determination of adult life span	3	0.8823529411764706	0.6542181884728462	FBGN0035623, FBGN0013984, FBGN0028956	190	93	7937	1.3475382003395586	1.0	0.9946956805571759	99.99999643133498
GOTERM_BP_FAT	GO:0010259~multicellular organismal aging	3	0.8823529411764706	0.6542181884728462	FBGN0035623, FBGN0013984, FBGN0028956	190	93	7937	1.3475382003395586	1.0	0.9946956805571759	99.99999643133498
GOTERM_BP_FAT	GO:0007568~aging	3	0.8823529411764706	0.6542181884728462	FBGN0035623, FBGN0013984, FBGN0028956	190	93	7937	1.3475382003395586	1.0	0.9946956805571759	99.99999643133498
Annotation Cluster 64	Enrichment Score: 0.16281748717912117
Category	Term	Count	%	PValue	Genes	List Total	Pop Hits	Pop Total	Fold Enrichment	Bonferroni	Benjamini	FDR
INTERPRO	IPR017907:Zinc finger, RING-type, conserved site	3	0.8823529411764706	0.5573173259452535	FBGN0052581, FBGN0004395, FBGN0004919	275	69	10196	1.61201581027668	1.0	0.9983528708558533	99.99909395206147
INTERPRO	IPR001841:Zinc finger, RING-type	4	1.1764705882352942	0.6983244532936281	FBGN0052581, FBGN0260866, FBGN0004395, FBGN0004919	275	133	10196	1.1150786056049213	1.0	0.9998726657227042	99.99999616349456
SMART	SM00184:RING	4	1.1764705882352942	0.834425838391841	FBGN0052581, FBGN0260866, FBGN0004395, FBGN0004919	164	133	4824	0.8846506510177884	1.0	0.9999549677301529	99.99999991490543
Annotation Cluster 65	Enrichment Score: 0.15337885315323851
Category	Term	Count	%	PValue	Genes	List Total	Pop Hits	Pop Total	Fold Enrichment	Bonferroni	Benjamini	FDR
GOTERM_MF_FAT	GO:0043565~sequence-specific DNA binding	8	2.3529411764705883	0.4340215117629346	FBGN0029504, FBGN0085424, FBGN0004607, FBGN0004606, FBGN0027835, FBGN0028550, FBGN0039209, FBGN0003028	216	230	7918	1.2750402576489532	1.0	0.9889699115169612	99.96307461657771
SP_PIR_KEYWORDS	Homeobox	3	0.8823529411764706	0.7225778179326063	FBGN0085424, FBGN0004607, FBGN0004606	316	104	12980	1.1848831548198637	1.0	0.9770256065745586	99.99999030431572
INTERPRO	IPR017970:Homeobox, conserved site	3	0.8823529411764706	0.7395695489482375	FBGN0085424, FBGN0004607, FBGN0004606	275	97	10196	1.1466916588566074	1.0	0.9999419549375753	99.99999952776636
INTERPRO	IPR001356:Homeobox	3	0.8823529411764706	0.7644093067167124	FBGN0085424, FBGN0004607, FBGN0004606	275	102	10196	1.09048128342246	1.0	0.9999670257474303	99.99999988680074
INTERPRO	IPR012287:Homeodomain-related	3	0.8823529411764706	0.7827803643744079	FBGN0085424, FBGN0004607, FBGN0004606	275	106	10196	1.0493310463121783	1.0	0.999978212891373	99.99999996440121
SMART	SM00389:HOX	3	0.8823529411764706	0.8657372220506719	FBGN0085424, FBGN0004607, FBGN0004606	164	102	4824	0.8651362984218076	1.0	0.999965712736995	99.99999999254136
Annotation Cluster 66	Enrichment Score: 0.13571971832387306
Category	Term	Count	%	PValue	Genes	List Total	Pop Hits	Pop Total	Fold Enrichment	Bonferroni	Benjamini	FDR
GOTERM_CC_FAT	GO:0016023~cytoplasmic membrane-bounded vesicle	3	0.8823529411764706	0.7020098991967718	FBGN0004009, FBGN0004575, FBGN0039900	119	98	4786	1.2311781855599382	1.0	0.9980441173365908	99.99996150980226
GOTERM_CC_FAT	GO:0031988~membrane-bounded vesicle	3	0.8823529411764706	0.7228597056456528	FBGN0004009, FBGN0004575, FBGN0039900	119	102	4786	1.1828966880869995	1.0	0.9983650729869886	99.99998411347147
GOTERM_CC_FAT	GO:0031410~cytoplasmic vesicle	3	0.8823529411764706	0.7376865666096819	FBGN0004009, FBGN0004575, FBGN0039900	119	105	4786	1.1490996398559423	1.0	0.9981988851760003	99.99999187716821
GOTERM_CC_FAT	GO:0031982~vesicle	3	0.8823529411764706	0.765335747492067	FBGN0004009, FBGN0004575, FBGN0039900	119	111	4786	1.0869861458096752	1.0	0.9984739161361053	99.99999791283075
Annotation Cluster 67	Enrichment Score: 0.12940619527258942
Category	Term	Count	%	PValue	Genes	List Total	Pop Hits	Pop Total	Fold Enrichment	Bonferroni	Benjamini	FDR
GOTERM_MF_FAT	GO:0003924~GTPase activity	5	1.4705882352941175	0.47228379238437945	FBGN0004921, FBGN0004623, FBGN0004435, FBGN0001122, FBGN0036980	216	130	7918	1.4099002849002849	1.0	0.990715432911652	99.98603017598134
SP_PIR_KEYWORDS	gtp-binding	4	1.1764705882352942	0.7178650272901433	FBGN0017549, FBGN0004435, FBGN0001122, FBGN0036980	316	152	12980	1.080946035976016	1.0	0.9771263662529766	99.99998801281014
GOTERM_MF_FAT	GO:0005525~GTP binding	4	1.1764705882352942	0.8671349758801381	FBGN0017549, FBGN0004435, FBGN0001122, FBGN0036980	216	178	7918	0.8237619642114024	1.0	0.9998336870746621	99.99999999993278
GOTERM_MF_FAT	GO:0032561~guanyl ribonucleotide binding	4	1.1764705882352942	0.8744472328475936	FBGN0017549, FBGN0004435, FBGN0001122, FBGN0036980	216	181	7918	0.8101084509924289	1.0	0.999856241686882	99.99999999996938
GOTERM_MF_FAT	GO:0019001~guanyl nucleotide binding	4	1.1764705882352942	0.8768047099663134	FBGN0017549, FBGN0004435, FBGN0001122, FBGN0036980	216	182	7918	0.8056573056573056	1.0	0.999853890153847	99.99999999997647
Annotation Cluster 68	Enrichment Score: 0.11815619771339363
Category	Term	Count	%	PValue	Genes	List Total	Pop Hits	Pop Total	Fold Enrichment	Bonferroni	Benjamini	FDR
GOTERM_BP_FAT	GO:0009953~dorsal/ventral pattern formation	4	1.1764705882352942	0.6283375920827292	FBGN0004197, FBGN0004009, FBGN0003717, FBGN0086897	190	135	7937	1.237738791423002	1.0	0.9934560387324516	99.99998855294511
GOTERM_BP_FAT	GO:0009880~embryonic pattern specification	6	1.7647058823529411	0.6488482631206716	FBGN0004009, FBGN0024836, FBGN0004859, FBGN0003717, FBGN0085432, FBGN0086897	190	231	7937	1.0850307587149692	1.0	0.994518691115525	99.99999542300809
GOTERM_BP_FAT	GO:0000578~embryonic axis specification	3	0.8823529411764706	0.8646844181382981	FBGN0004009, FBGN0003717, FBGN0086897	190	145	7937	0.8642831215970963	1.0	0.9998245053824169	99.99999999999906
GOTERM_BP_FAT	GO:0009798~axis specification	3	0.8823529411764706	0.9553915292407217	FBGN0004009, FBGN0003717, FBGN0086897	190	201	7937	0.6234878240377063	1.0	0.9999965489623334	100.0
Annotation Cluster 69	Enrichment Score: 0.11666224799299178
Category	Term	Count	%	PValue	Genes	List Total	Pop Hits	Pop Total	Fold Enrichment	Bonferroni	Benjamini	FDR
GOTERM_BP_FAT	GO:0016192~vesicle-mediated transport	10	2.941176470588235	0.5907119601482624	FBGN0013998, FBGN0029504, FBGN0041182, FBGN0014033, FBGN0000346, FBGN0004575, FBGN0039900, FBGN0004648, FBGN0013343, FBGN0035540	190	391	7937	1.0683806703459415	1.0	0.991091817832678	99.99994567681554
GOTERM_BP_FAT	GO:0006909~phagocytosis	5	1.4705882352941175	0.6954646755387635	FBGN0029504, FBGN0041182, FBGN0014033, FBGN0000346, FBGN0004648	190	197	7937	1.0602457921453379	1.0	0.9965777001523713	99.99999954111759
GOTERM_BP_FAT	GO:0016044~membrane organization	7	2.0588235294117645	0.7778319275438844	FBGN0029504, FBGN0041182, FBGN0014033, FBGN0000346, FBGN0004648, FBGN0013343, FBGN0033179	190	319	7937	0.916663916845405	1.0	0.9989157445923132	99.99999999718088
GOTERM_BP_FAT	GO:0006911~phagocytosis, engulfment	4	1.1764705882352942	0.8277956482305219	FBGN0029504, FBGN0041182, FBGN0000346, FBGN0004648	190	187	7937	0.8935547424711511	1.0	0.9996037545622308	99.99999999995391
GOTERM_BP_FAT	GO:0010324~membrane invagination	5	1.4705882352941175	0.8685271195170685	FBGN0029504, FBGN0041182, FBGN0014033, FBGN0000346, FBGN0004648	190	258	7937	0.8095675234598123	1.0	0.9998400545845195	99.99999999999942
GOTERM_BP_FAT	GO:0006897~endocytosis	5	1.4705882352941175	0.8685271195170685	FBGN0029504, FBGN0041182, FBGN0014033, FBGN0000346, FBGN0004648	190	258	7937	0.8095675234598123	1.0	0.9998400545845195	99.99999999999942
Annotation Cluster 70	Enrichment Score: 0.10726164900392497
Category	Term	Count	%	PValue	Genes	List Total	Pop Hits	Pop Total	Fold Enrichment	Bonferroni	Benjamini	FDR
GOTERM_MF_FAT	GO:0016881~acid-amino acid ligase activity	4	1.1764705882352942	0.6028314934445431	FBGN0017456, FBGN0043458, FBGN0030882, FBGN0035207	216	114	7918	1.2862248213125405	1.0	0.9940134773910857	99.99973005498018
GOTERM_BP_FAT	GO:0009057~macromolecule catabolic process	7	2.0588235294117645	0.6515227853774654	FBGN0017456, FBGN0043458, FBGN0036170, FBGN0035207, FBGN0010406, FBGN0086897, FBGN0250907	190	277	7937	1.0556526695800872	1.0	0.9946066872162291	99.99999595460194
GOTERM_MF_FAT	GO:0004842~ubiquitin-protein ligase activity	3	0.8823529411764706	0.6639627939463235	FBGN0017456, FBGN0043458, FBGN0035207	216	83	7918	1.3249665327978581	1.0	0.9961798284651245	99.99997349608246
SP_PIR_KEYWORDS	ubl conjugation pathway	3	0.8823529411764706	0.6916689139341521	FBGN0017456, FBGN0043458, FBGN0035207	316	98	12980	1.257427021441488	1.0	0.9773392397920557	99.99996332496136
GOTERM_MF_FAT	GO:0019787~small conjugating protein ligase activity	3	0.8823529411764706	0.7010732205210376	FBGN0017456, FBGN0043458, FBGN0035207	216	89	7918	1.2356429463171035	1.0	0.9975380956710884	99.99999478112373
GOTERM_MF_FAT	GO:0016879~ligase activity, forming carbon-nitrogen bonds	4	1.1764705882352942	0.7379101052753667	FBGN0017456, FBGN0043458, FBGN0030882, FBGN0035207	216	140	7918	1.0473544973544973	1.0	0.9983620334533335	99.99999915962765
GOTERM_BP_FAT	GO:0044265~cellular macromolecule catabolic process	5	1.4705882352941175	0.7891481678516139	FBGN0017456, FBGN0043458, FBGN0035207, FBGN0010406, FBGN0086897	190	225	7937	0.9283040935672514	1.0	0.9990735397160403	99.99999999878806
GOTERM_BP_FAT	GO:0019941~modification-dependent protein catabolic process	3	0.8823529411764706	0.9150720058716132	FBGN0017456, FBGN0043458, FBGN0035207	190	169	7937	0.7415446901276861	1.0	0.9999659532728191	100.0
GOTERM_BP_FAT	GO:0043632~modification-dependent macromolecule catabolic process	3	0.8823529411764706	0.916733198835616	FBGN0017456, FBGN0043458, FBGN0035207	190	170	7937	0.7371826625386997	1.0	0.9999674888972749	100.0
GOTERM_BP_FAT	GO:0051603~proteolysis involved in cellular protein catabolic process	3	0.8823529411764706	0.9357364163712116	FBGN0017456, FBGN0043458, FBGN0035207	190	183	7937	0.6848144952545298	1.0	0.9999875334859605	100.0
GOTERM_BP_FAT	GO:0044257~cellular protein catabolic process	3	0.8823529411764706	0.9357364163712116	FBGN0017456, FBGN0043458, FBGN0035207	190	183	7937	0.6848144952545298	1.0	0.9999875334859605	100.0
GOTERM_BP_FAT	GO:0030163~protein catabolic process	3	0.8823529411764706	0.9544693546689523	FBGN0017456, FBGN0043458, FBGN0035207	190	200	7937	0.6266052631578948	1.0	0.9999964077267102	100.0
Annotation Cluster 71	Enrichment Score: 0.09130465529370814
Category	Term	Count	%	PValue	Genes	List Total	Pop Hits	Pop Total	Fold Enrichment	Bonferroni	Benjamini	FDR
GOTERM_BP_FAT	GO:0051056~regulation of small GTPase mediated signal transduction	3	0.8823529411764706	0.659991144830523	FBGN0003969, FBGN0086906, FBGN0039883	190	94	7937	1.333202687569989	1.0	0.9950099264562401	99.99999728085847
GOTERM_MF_FAT	GO:0005083~small GTPase regulator activity	3	0.8823529411764706	0.7967366967182516	FBGN0003969, FBGN0086906, FBGN0039883	216	108	7918	1.018261316872428	1.0	0.999363363586785	99.99999997536493
GOTERM_MF_FAT	GO:0030695~GTPase regulator activity	3	0.8823529411764706	0.9025036367661581	FBGN0003969, FBGN0086906, FBGN0039883	216	142	7918	0.774452269170579	1.0	0.9999257295856245	99.99999999999909
GOTERM_MF_FAT	GO:0060589~nucleoside-triphosphatase regulator activity	3	0.8823529411764706	0.9088233756111787	FBGN0003969, FBGN0086906, FBGN0039883	216	145	7918	0.7584291187739463	1.0	0.999930891090911	99.99999999999964
Annotation Cluster 72	Enrichment Score: 0.07799928953404257
Category	Term	Count	%	PValue	Genes	List Total	Pop Hits	Pop Total	Fold Enrichment	Bonferroni	Benjamini	FDR
INTERPRO	IPR001254:Peptidase S1 and S6, chymotrypsin/Hap	7	2.0588235294117645	0.6604480000513427	FBGN0053459, FBGN0053461, FBGN0039798, FBGN0031389, FBGN0053460, FBGN0054043, FBGN0085465	275	248	10196	1.0465102639296189	1.0	0.9997643095435034	99.99997930546577
GOTERM_MF_FAT	GO:0008237~metallopeptidase activity	5	1.4705882352941175	0.6743203436324888	FBGN0033774, FBGN0039478, FBGN0058470, FBGN0039656, FBGN0004648	216	168	7918	1.0909942680776015	1.0	0.9964927156893326	99.99998284057179
GOTERM_MF_FAT	GO:0004252~serine-type endopeptidase activity	7	2.0588235294117645	0.7783290413119144	FBGN0053459, FBGN0053461, FBGN0039798, FBGN0031389, FBGN0053460, FBGN0054043, FBGN0085465	216	280	7918	0.9164351851851851	1.0	0.9991262529681024	99.9999999178954
GOTERM_BP_FAT	GO:0006508~proteolysis	15	4.411764705882353	0.8403473565846018	FBGN0043458, FBGN0017456, FBGN0053461, FBGN0031389, FBGN0058470, FBGN0053460, FBGN0039478, FBGN0004648, FBGN0033774, FBGN0053459, FBGN0039798, FBGN0035207, FBGN0054043, FBGN0039656, FBGN0085465	190	731	7937	0.8571891424868601	1.0	0.9996994067811367	99.99999999998643
GOTERM_MF_FAT	GO:0008236~serine-type peptidase activity	7	2.0588235294117645	0.8487202645008584	FBGN0053459, FBGN0053461, FBGN0039798, FBGN0031389, FBGN0053460, FBGN0054043, FBGN0085465	216	308	7918	0.8331228956228955	1.0	0.9997802085823729	99.99999999959238
SMART	SM00020:Tryp_SPc	7	2.0588235294117645	0.8526166898631689	FBGN0053459, FBGN0053461, FBGN0039798, FBGN0031389, FBGN0053460, FBGN0054043, FBGN0085465	164	248	4824	0.8302517702596381	1.0	0.9999632668955701	99.99999997797507
GOTERM_MF_FAT	GO:0017171~serine hydrolase activity	7	2.0588235294117645	0.8529702455543721	FBGN0053459, FBGN0053461, FBGN0039798, FBGN0031389, FBGN0053460, FBGN0054043, FBGN0085465	216	310	7918	0.827747909199522	1.0	0.9997654361879311	99.99999999972559
GOTERM_MF_FAT	GO:0008233~peptidase activity	14	4.117647058823529	0.9053180113570074	FBGN0053461, FBGN0024293, FBGN0028988, FBGN0031389, FBGN0058470, FBGN0053460, FBGN0039478, FBGN0004648, FBGN0033774, FBGN0053459, FBGN0039798, FBGN0054043, FBGN0039656, FBGN0085465	216	648	7918	0.7919810242341105	1.0	0.999927152616459	99.99999999999939
INTERPRO	IPR001314:Peptidase S1A, chymotrypsin	4	1.1764705882352942	0.9249425200194032	FBGN0053459, FBGN0053461, FBGN0039798, FBGN0053460	275	210	10196	0.7062164502164503	1.0	0.9999999788057653	99.99999999999999
GOTERM_MF_FAT	GO:0070011~peptidase activity, acting on L-amino acid peptides	12	3.5294117647058822	0.9505106476685702	FBGN0033774, FBGN0053459, FBGN0053461, FBGN0039798, FBGN0031389, FBGN0039478, FBGN0053460, FBGN0058470, FBGN0054043, FBGN0039656, FBGN0085465, FBGN0004648	216	612	7918	0.7187726942628904	1.0	0.9999923521197484	100.0
GOTERM_MF_FAT	GO:0004175~endopeptidase activity	8	2.3529411764705883	0.9690711738891342	FBGN0053459, FBGN0053461, FBGN0039798, FBGN0031389, FBGN0039478, FBGN0053460, FBGN0054043, FBGN0085465	216	457	7918	0.6417051624929087	1.0	0.9999986112945655	100.0
Annotation Cluster 73	Enrichment Score: 0.061481774454531964
Category	Term	Count	%	PValue	Genes	List Total	Pop Hits	Pop Total	Fold Enrichment	Bonferroni	Benjamini	FDR
SP_PIR_KEYWORDS	transit peptide	4	1.1764705882352942	0.5256033087163271	FBGN0037817, FBGN0003388, FBGN0017482, FBGN0017558	316	114	12980	1.4412613813013546	1.0	0.9259985308276705	99.99166070590073
UP_SEQ_FEATURE	transit peptide:Mitochondrion	4	1.1764705882352942	0.6864031988246261	FBGN0037817, FBGN0003388, FBGN0017482, FBGN0017558	92	114	2975	1.1346300533943554	1.0	0.9999997750399305	99.99999032532384
SP_PIR_KEYWORDS	mitochondrion	4	1.1764705882352942	0.8306946821776071	FBGN0037817, FBGN0003388, FBGN0017482, FBGN0017558	316	185	12980	0.8881286349640779	1.0	0.9918849469839977	99.9999999807068
GOTERM_CC_FAT	GO:0044429~mitochondrial part	7	2.0588235294117645	0.9476994401325831	FBGN0030872, FBGN0037007, FBGN0037817, FBGN0044511, FBGN0003388, FBGN0039358, FBGN0017558	119	411	4786	0.6849864033204522	1.0	0.9999816327066664	99.99999999999997
GOTERM_CC_FAT	GO:0005739~mitochondrion	10	2.941176470588235	0.9529735435565581	FBGN0030872, FBGN0037007, FBGN0037817, FBGN0044511, FBGN0036381, FBGN0003388, FBGN0017482, FBGN0028962, FBGN0039358, FBGN0017558	119	571	4786	0.7043517932567073	1.0	0.9999801445918342	99.99999999999999
GOTERM_CC_FAT	GO:0005740~mitochondrial envelope	4	1.1764705882352942	0.958208027432824	FBGN0030872, FBGN0037007, FBGN0037817, FBGN0003388	119	258	4786	0.6235424402319067	1.0	0.9999835549011479	100.0
GOTERM_CC_FAT	GO:0031967~organelle envelope	5	1.4705882352941175	0.9748872695056969	FBGN0030872, FBGN0037007, FBGN0037817, FBGN0053180, FBGN0003388	119	344	4786	0.5845710377174126	1.0	0.9999963722330324	100.0
GOTERM_CC_FAT	GO:0031975~envelope	5	1.4705882352941175	0.9753499209286913	FBGN0030872, FBGN0037007, FBGN0037817, FBGN0053180, FBGN0003388	119	345	4786	0.5828766289124345	1.0	0.9999956409245208	100.0
GOTERM_CC_FAT	GO:0031966~mitochondrial membrane	3	0.8823529411764706	0.9845482969033961	FBGN0030872, FBGN0037817, FBGN0003388	119	241	4786	0.5006450713065309	1.0	0.9999984474119763	100.0
GOTERM_CC_FAT	GO:0031090~organelle membrane	3	0.8823529411764706	0.99986251173385	FBGN0030872, FBGN0037817, FBGN0003388	119	438	4786	0.2754690917462876	1.0	0.9999999999969623	100.0
Annotation Cluster 74	Enrichment Score: 0.0601707464910592
Category	Term	Count	%	PValue	Genes	List Total	Pop Hits	Pop Total	Fold Enrichment	Bonferroni	Benjamini	FDR
GOTERM_BP_FAT	GO:0007281~germ cell development	5	1.4705882352941175	0.8362547790110015	FBGN0004873, FBGN0013984, FBGN0003659, FBGN0002842, FBGN0086897	190	243	7937	0.8595408273770846	1.0	0.9996737080468177	99.99999999997956
GOTERM_BP_FAT	GO:0048232~male gamete generation	3	0.8823529411764706	0.8883305009453611	FBGN0004873, FBGN0013984, FBGN0002842	190	155	7937	0.8085229202037352	1.0	0.9999094012621824	99.99999999999996
GOTERM_BP_FAT	GO:0007283~spermatogenesis	3	0.8823529411764706	0.8883305009453611	FBGN0004873, FBGN0013984, FBGN0002842	190	155	7937	0.8085229202037352	1.0	0.9999094012621824	99.99999999999996
Annotation Cluster 75	Enrichment Score: 0.0435517527565855
Category	Term	Count	%	PValue	Genes	List Total	Pop Hits	Pop Total	Fold Enrichment	Bonferroni	Benjamini	FDR
GOTERM_BP_FAT	GO:0051674~localization of cell	4	1.1764705882352942	0.8510193898856366	FBGN0004606, FBGN0015589, FBGN0005672, FBGN0086897	190	196	7937	0.8525241675617616	1.0	0.9997495490956408	99.99999999999557
GOTERM_BP_FAT	GO:0016477~cell migration	3	0.8823529411764706	0.9245929535358852	FBGN0004606, FBGN0005672, FBGN0086897	190	175	7937	0.7161203007518797	1.0	0.9999776499757498	100.0
GOTERM_BP_FAT	GO:0048870~cell motility	3	0.8823529411764706	0.9407077178980927	FBGN0004606, FBGN0005672, FBGN0086897	190	187	7937	0.6701660568533634	1.0	0.9999906826484598	100.0
Annotation Cluster 76	Enrichment Score: 0.040104740187806374
Category	Term	Count	%	PValue	Genes	List Total	Pop Hits	Pop Total	Fold Enrichment	Bonferroni	Benjamini	FDR
GOTERM_CC_FAT	GO:0005694~chromosome	7	2.0588235294117645	0.770363668720026	FBGN0086906, FBGN0027835, FBGN0004924, FBGN0086897, FBGN0013263, FBGN0034728, FBGN0003870	119	304	4786	0.9260835913312694	1.0	0.9980750362768454	99.99999839748564
GOTERM_CC_FAT	GO:0043232~intracellular non-membrane-bounded organelle	15	4.411764705882353	0.991961903587847	FBGN0041203, FBGN0004873, FBGN0031955, FBGN0015589, FBGN0027835, FBGN0002842, FBGN0044511, FBGN0260866, FBGN0086897, FBGN0086906, FBGN0011747, FBGN0004924, FBGN0013263, FBGN0034728, FBGN0003870	119	943	4786	0.6397426414892574	1.0	0.9999997458372151	100.0
GOTERM_CC_FAT	GO:0043228~non-membrane-bounded organelle	15	4.411764705882353	0.991961903587847	FBGN0041203, FBGN0004873, FBGN0031955, FBGN0015589, FBGN0027835, FBGN0002842, FBGN0044511, FBGN0260866, FBGN0086897, FBGN0086906, FBGN0011747, FBGN0004924, FBGN0013263, FBGN0034728, FBGN0003870	119	943	4786	0.6397426414892574	1.0	0.9999997458372151	100.0
Annotation Cluster 77	Enrichment Score: 0.03663935175084784
Category	Term	Count	%	PValue	Genes	List Total	Pop Hits	Pop Total	Fold Enrichment	Bonferroni	Benjamini	FDR
GOTERM_CC_FAT	GO:0031980~mitochondrial lumen	3	0.8823529411764706	0.9051189557499627	FBGN0044511, FBGN0039358, FBGN0017558	119	157	4786	0.7685061285660763	1.0	0.9998632235657177	99.99999999996675
GOTERM_CC_FAT	GO:0005759~mitochondrial matrix	3	0.8823529411764706	0.9051189557499627	FBGN0044511, FBGN0039358, FBGN0017558	119	157	4786	0.7685061285660763	1.0	0.9998632235657177	99.99999999996675
GOTERM_CC_FAT	GO:0044429~mitochondrial part	7	2.0588235294117645	0.9476994401325831	FBGN0030872, FBGN0037007, FBGN0037817, FBGN0044511, FBGN0003388, FBGN0039358, FBGN0017558	119	411	4786	0.6849864033204522	1.0	0.9999816327066664	99.99999999999997
Annotation Cluster 78	Enrichment Score: 0.01948077722533892
Category	Term	Count	%	PValue	Genes	List Total	Pop Hits	Pop Total	Fold Enrichment	Bonferroni	Benjamini	FDR
GOTERM_BP_FAT	GO:0051321~meiotic cell cycle	4	1.1764705882352942	0.8837166003309151	FBGN0004873, FBGN0003659, FBGN0002842, FBGN0034728	190	211	7937	0.7919181840858069	1.0	0.9998992512982312	99.99999999999993
GOTERM_BP_FAT	GO:0022402~cell cycle process	9	2.6470588235294117	0.9543291762766766	FBGN0004873, FBGN0086906, FBGN0003659, FBGN0002842, FBGN0005672, FBGN0013263, FBGN0033897, FBGN0061515, FBGN0034728	190	547	7937	0.6873183873761186	1.0	0.9999965153469652	100.0
GOTERM_BP_FAT	GO:0007126~meiosis	3	0.8823529411764706	0.9544693546689523	FBGN0003659, FBGN0002842, FBGN0034728	190	200	7937	0.6266052631578948	1.0	0.9999964077267102	100.0
GOTERM_BP_FAT	GO:0051327~M phase of meiotic cell cycle	3	0.8823529411764706	0.9544693546689523	FBGN0003659, FBGN0002842, FBGN0034728	190	200	7937	0.6266052631578948	1.0	0.9999964077267102	100.0
GOTERM_BP_FAT	GO:0022403~cell cycle phase	8	2.3529411764705883	0.9560269967229518	FBGN0004873, FBGN0086906, FBGN0003659, FBGN0002842, FBGN0005672, FBGN0013263, FBGN0061515, FBGN0034728	190	496	7937	0.6737691001697793	1.0	0.9999966010076186	100.0
GOTERM_BP_FAT	GO:0000279~M phase	7	2.0588235294117645	0.974922952868051	FBGN0004873, FBGN0086906, FBGN0003659, FBGN0002842, FBGN0013263, FBGN0061515, FBGN0034728	190	478	7937	0.6117485135432724	1.0	0.9999995473122071	100.0
GOTERM_BP_FAT	GO:0007049~cell cycle	9	2.6470588235294117	0.9828199262303604	FBGN0004873, FBGN0086906, FBGN0003659, FBGN0002842, FBGN0005672, FBGN0013263, FBGN0033897, FBGN0061515, FBGN0034728	190	616	7937	0.6103298017771702	1.0	0.9999998750150436	100.0
GOTERM_BP_FAT	GO:0000278~mitotic cell cycle	4	1.1764705882352942	0.9924398286410283	FBGN0086906, FBGN0005672, FBGN0013263, FBGN0061515	190	358	7937	0.4667450749779477	1.0	0.9999999942881319	100.0
[truncated: 5,000 more columns]
