# Supplementary material for: Gene expression analysis of Drosophilaa Manf mutants reveals perturbations in membrane traffic and major metabolic changes
Source: BMC Genomics. 2012 Apr 11;13:134. doi: 10.1186/1471-2164-13-134 (PMC3364883; doi:10.1186/1471-2164-13-134)
Supplement: Additional file 14 — DAVID functional annotation clustering analysis of common upregulated genes in ManfmzΔ96 paternally rescued embryos and in Manf ectopically overexpressing larvae. An Excel file; 57 genes were upregulated in both Manf mutants and grouped into 9 functional clusters, 14 GO terms remained unclustered. [file 1471-2164-13-134-S14.XLSX]

## Sheet: overexp_patres_common_upreg
Annotation Cluster 1	Enrichment Score: 1.2434400234272607
Category	Term	Count	%	PValue	Genes	List Total	Pop Hits	Pop Total	Fold Enrichment	Bonferroni	Benjamini	FDR
GOTERM_BP_FAT	GO:0006396~RNA processing	5	8.333333333333332	0.03540004523246743	FBGN0030789, FBGN0036734, FBGN0032051, FBGN0029148, FBGN0032819	33	312	7937	3.8544094794094796	0.9999967946145261	0.9999967946145261	38.92975624215984
GOTERM_BP_FAT	GO:0034470~ncRNA processing	3	5.0	0.05265281103510698	FBGN0032051, FBGN0029148, FBGN0032819	33	92	7937	7.842885375494072	0.9999999943151509	0.9982152681173697	52.29272634309241
GOTERM_BP_FAT	GO:0034660~ncRNA metabolic process	3	5.0	0.09982850112805174	FBGN0032051, FBGN0029148, FBGN0032819	33	133	7937	5.425153793574847	0.9999999999999999	0.9978717256698479	76.28346695657517
Annotation Cluster 2	Enrichment Score: 0.7137794762188328
Category	Term	Count	%	PValue	Genes	List Total	Pop Hits	Pop Total	Fold Enrichment	Bonferroni	Benjamini	FDR
GOTERM_BP_FAT	GO:0030534~adult behavior	3	5.0	0.08382679122917423	FBGN0086912, FBGN0052484, FBGN0023094	33	120	7937	6.012878787878789	0.9999999999999549	0.99953917787174	69.8175218063936
GOTERM_BP_FAT	GO:0007626~locomotory behavior	3	5.0	0.1648736076082878	FBGN0086912, FBGN0052484, FBGN0023094	33	181	7937	3.9864389753892517	1.0	0.9982073210011407	91.501006442718
GOTERM_BP_FAT	GO:0007610~behavior	3	5.0	0.522549682478294	FBGN0086912, FBGN0052484, FBGN0023094	33	429	7937	1.6819241364695912	1.0	0.9999999693154638	99.99595511863623
Annotation Cluster 3	Enrichment Score: 0.640692986284968
Category	Term	Count	%	PValue	Genes	List Total	Pop Hits	Pop Total	Fold Enrichment	Bonferroni	Benjamini	FDR
GOTERM_BP_FAT	GO:0055114~oxidation reduction	6	10.0	0.10005115753820214	FBGN0039004, FBGN0039776, FBGN0030041, FBGN0086917, FBGN0013771, FBGN0032819	33	620	7937	2.327565982404692	0.9999999999999999	0.994937665669054	76.36360678512172
GOTERM_MF_FAT	GO:0046872~metal ion binding	10	16.666666666666664	0.15882070674570184	FBGN0050104, FBGN0039776, FBGN0086912, FBGN0086917, FBGN0260866, FBGN0015553, FBGN0004919, FBGN0013771, FBGN0023511, FBGN0032819	30	1718	7918	1.5362824990298796	0.999999999969493	0.999999999969493	87.00549292901924
GOTERM_MF_FAT	GO:0043169~cation binding	10	16.666666666666664	0.1787695494349708	FBGN0050104, FBGN0039776, FBGN0086912, FBGN0086917, FBGN0260866, FBGN0015553, FBGN0004919, FBGN0013771, FBGN0023511, FBGN0032819	30	1764	7918	1.4962207105064247	0.9999999999989405	0.9999989706736273	90.21022918672743
GOTERM_MF_FAT	GO:0043167~ion binding	10	16.666666666666664	0.18236519885218855	FBGN0050104, FBGN0039776, FBGN0086912, FBGN0086917, FBGN0260866, FBGN0015553, FBGN0004919, FBGN0013771, FBGN0023511, FBGN0032819	30	1772	7918	1.4894657637321294	0.9999999999994268	0.9999169313447375	90.70418568527296
SP_PIR_KEYWORDS	oxidoreductase	5	8.333333333333332	0.20417686310406283	FBGN0039004, FBGN0039776, FBGN0030041, FBGN0086917, FBGN0013771	55	561	12980	2.1033868092691623	0.9999999853947722	0.9998791479094642	91.12448826346721
SP_PIR_KEYWORDS	metal-binding	6	10.0	0.23511389086602974	FBGN0013984, FBGN0086917, FBGN0260866, FBGN0015553, FBGN0004919, FBGN0013771	55	796	12980	1.778894472361809	0.9999999993629917	0.9991395709868615	94.17114272246565
GOTERM_MF_FAT	GO:0005506~iron ion binding	3	5.0	0.24629879091117934	FBGN0039776, FBGN0086917, FBGN0013771	30	260	7918	3.045384615384616	1.0	0.9999496531366437	96.44309114153296
GOTERM_MF_FAT	GO:0046914~transition metal ion binding	7	11.666666666666666	0.3755597129404624	FBGN0039776, FBGN0086912, FBGN0086917, FBGN0260866, FBGN0004919, FBGN0013771, FBGN0032819	30	1354	7918	1.3645002461841458	1.0	0.9999981217836721	99.6136365560273
GOTERM_MF_FAT	GO:0008270~zinc ion binding	4	6.666666666666667	0.7446844364048921	FBGN0086912, FBGN0260866, FBGN0004919, FBGN0032819	30	1026	7918	1.0289798570500326	1.0	0.9999999999986147	99.99998990511804
Annotation Cluster 4	Enrichment Score: 0.5965360089413079
Category	Term	Count	%	PValue	Genes	List Total	Pop Hits	Pop Total	Fold Enrichment	Bonferroni	Benjamini	FDR
GOTERM_CC_FAT	GO:0005730~nucleolus	3	5.0	0.10436282001020139	FBGN0043853, FBGN0035336, FBGN0029148	22	126	4786	5.179653679653679	0.9996423055531609	0.9996423055531609	68.24922194431723
SP_PIR_KEYWORDS	nucleus	7	11.666666666666666	0.150778597104997	FBGN0024332, FBGN0023094, FBGN0015553, FBGN0035336, FBGN0029148, FBGN0086695, FBGN0260937	55	869	12980	1.9010356731875717	0.9999975302467818	0.9999975302467818	82.32777865307163
GOTERM_CC_FAT	GO:0043228~non-membrane-bounded organelle	7	11.666666666666666	0.21953111787419421	FBGN0043853, FBGN0030500, FBGN0037351, FBGN0260866, FBGN0035336, FBGN0029148, FBGN0011202	22	943	4786	1.6148655162440952	0.9999999822334693	0.9998667088498016	92.42200102262824
GOTERM_CC_FAT	GO:0043232~intracellular non-membrane-bounded organelle	7	11.666666666666666	0.21953111787419421	FBGN0043853, FBGN0030500, FBGN0037351, FBGN0260866, FBGN0035336, FBGN0029148, FBGN0011202	22	943	4786	1.6148655162440952	0.9999999822334693	0.9998667088498016	92.42200102262824
GOTERM_CC_FAT	GO:0031981~nuclear lumen	4	6.666666666666667	0.2384231234890226	FBGN0043853, FBGN0024332, FBGN0035336, FBGN0029148	22	387	4786	2.248531829927179	0.9999999969563834	0.992572417463612	94.12799941993384
GOTERM_CC_FAT	GO:0070013~intracellular organelle lumen	4	6.666666666666667	0.4477703311117069	FBGN0043853, FBGN0024332, FBGN0035336, FBGN0029148	22	556	4786	1.565075212557227	1.0	0.9991956652574053	99.7930884845553
GOTERM_CC_FAT	GO:0043233~organelle lumen	4	6.666666666666667	0.4477703311117069	FBGN0043853, FBGN0024332, FBGN0035336, FBGN0029148	22	556	4786	1.565075212557227	1.0	0.9991956652574053	99.7930884845553
GOTERM_CC_FAT	GO:0031974~membrane-enclosed lumen	4	6.666666666666667	0.46598854956123026	FBGN0043853, FBGN0024332, FBGN0035336, FBGN0029148	22	571	4786	1.523961152682694	1.0	0.9933869081419565	99.85407234002483
Annotation Cluster 5	Enrichment Score: 0.5484269398645167
Category	Term	Count	%	PValue	Genes	List Total	Pop Hits	Pop Total	Fold Enrichment	Bonferroni	Benjamini	FDR
SP_PIR_KEYWORDS	nucleus	7	11.666666666666666	0.150778597104997	FBGN0024332, FBGN0023094, FBGN0015553, FBGN0035336, FBGN0029148, FBGN0086695, FBGN0260937	55	869	12980	1.9010356731875717	0.9999975302467818	0.9999975302467818	82.32777865307163
SP_PIR_KEYWORDS	dna-binding	4	6.666666666666667	0.2506427264976899	FBGN0024332, FBGN0023094, FBGN0015553, FBGN0004919	55	417	12980	2.2637889688249397	0.9999999998739841	0.9966495255567689	95.31058423759362
GOTERM_MF_FAT	GO:0003677~DNA binding	4	6.666666666666667	0.5988587177332502	FBGN0024332, FBGN0023094, FBGN0015553, FBGN0004919	30	830	7918	1.2719678714859437	1.0	0.9999999994458785	99.99791405400337
Annotation Cluster 6	Enrichment Score: 0.45844842723553164
Category	Term	Count	%	PValue	Genes	List Total	Pop Hits	Pop Total	Fold Enrichment	Bonferroni	Benjamini	FDR
GOTERM_BP_FAT	GO:0051301~cell division	4	6.666666666666667	0.04864514546001235	FBGN0051232, FBGN0013984, FBGN0086695, FBGN0011202	33	205	7937	4.692978566149298	0.9999999749832403	0.999841833127072	49.45597536557473
GOTERM_BP_FAT	GO:0048232~male gamete generation	3	5.0	0.1286451707857163	FBGN0051232, FBGN0013984, FBGN0011202	33	155	7937	4.655131964809384	1.0	0.9953483539981364	84.80456126075872
GOTERM_BP_FAT	GO:0007283~spermatogenesis	3	5.0	0.1286451707857163	FBGN0051232, FBGN0013984, FBGN0011202	33	155	7937	4.655131964809384	1.0	0.9953483539981364	84.80456126075872
GOTERM_BP_FAT	GO:0007166~cell surface receptor linked signal transduction	5	8.333333333333332	0.2446486460561493	FBGN0051232, FBGN0013984, FBGN0037351, FBGN0052484, FBGN0044048	33	628	7937	1.9149295502798689	1.0	0.9997271910580884	97.84839371593092
SP_PIR_KEYWORDS	transferase	5	8.333333333333332	0.4964468761900217	FBGN0051232, FBGN0013984, FBGN0051683, FBGN0052484, FBGN0032713	55	873	12980	1.3516609392898054	1.0	0.9998806205123766	99.93077040373318
GOTERM_BP_FAT	GO:0048610~reproductive cellular process	3	5.0	0.6076816103390938	FBGN0051232, FBGN0013984, FBGN0011202	33	500	7937	1.443090909090909	1.0	0.9999999959277576	99.99972462520559
GOTERM_BP_FAT	GO:0003006~reproductive developmental process	3	5.0	0.6143546370462022	FBGN0051232, FBGN0013984, FBGN0011202	33	506	7937	1.4259791591807405	1.0	0.9999999914755137	99.9997822383842
GOTERM_BP_FAT	GO:0032504~multicellular organism reproduction	4	6.666666666666667	0.6197566450647956	FBGN0051232, FBGN0013984, FBGN0052484, FBGN0011202	33	778	7937	1.2365817558619614	1.0	0.9999999825340898	99.99982046248735
GOTERM_BP_FAT	GO:0048609~reproductive process in a multicellular organism	4	6.666666666666667	0.6197566450647956	FBGN0051232, FBGN0013984, FBGN0052484, FBGN0011202	33	778	7937	1.2365817558619614	1.0	0.9999999825340898	99.99982046248735
GOTERM_BP_FAT	GO:0007276~gamete generation	3	5.0	0.7973719909269485	FBGN0051232, FBGN0013984, FBGN0011202	33	715	7937	1.0091544818817546	1.0	0.9999999999913163	99.9999999673523
GOTERM_BP_FAT	GO:0019953~sexual reproduction	3	5.0	0.8102641510756582	FBGN0051232, FBGN0013984, FBGN0011202	33	735	7937	0.9816944959802102	1.0	0.999999999972271	99.99999998671953
Annotation Cluster 7	Enrichment Score: 0.2281399429870053
Category	Term	Count	%	PValue	Genes	List Total	Pop Hits	Pop Total	Fold Enrichment	Bonferroni	Benjamini	FDR
GOTERM_BP_FAT	GO:0000278~mitotic cell cycle	3	5.0	0.4268021859561672	FBGN0030500, FBGN0086695, FBGN0011202	33	358	7937	2.0154900964956832	1.0	0.9999997019959349	99.95068491947286
GOTERM_BP_FAT	GO:0022403~cell cycle phase	3	5.0	0.6031872648377655	FBGN0030500, FBGN0086695, FBGN0011202	33	496	7937	1.4547287390029326	1.0	0.9999999984369544	99.99967818144133
GOTERM_BP_FAT	GO:0022402~cell cycle process	3	5.0	0.6577541553384805	FBGN0030500, FBGN0086695, FBGN0011202	33	547	7937	1.319095894964268	1.0	0.9999999932758851	99.99995748521742
GOTERM_BP_FAT	GO:0007049~cell cycle	3	5.0	0.7222670936018518	FBGN0030500, FBGN0086695, FBGN0011202	33	616	7937	1.171340023612751	1.0	0.999999999498087	99.99999756005184
Annotation Cluster 8	Enrichment Score: 0.21897539322803514
Category	Term	Count	%	PValue	Genes	List Total	Pop Hits	Pop Total	Fold Enrichment	Bonferroni	Benjamini	FDR
GOTERM_CC_FAT	GO:0031967~organelle envelope	3	5.0	0.45197424249029305	FBGN0039004, FBGN0037007, FBGN0260937	22	344	4786	1.897198731501057	1.0	0.997942303037779	99.80890891913916
GOTERM_CC_FAT	GO:0031975~envelope	3	5.0	0.4535048130781419	FBGN0039004, FBGN0037007, FBGN0260937	22	345	4786	1.8916996047430827	1.0	0.9956521247718209	99.81439160252422
GOTERM_CC_FAT	GO:0016021~integral to membrane	7	11.666666666666666	0.5760142140382583	FBGN0039004, FBGN0013984, FBGN0037007, FBGN0034247, FBGN0004919, FBGN0250820, FBGN0260937	22	1360	4786	1.1197192513368983	1.0	0.9979254240455984	99.98678135813438
SP_PIR_KEYWORDS	transport	3	5.0	0.5812784522372887	FBGN0034247, FBGN0250820, FBGN0260937	55	465	12980	1.5225806451612904	1.0	0.9998152806284225	99.99021306620801
GOTERM_CC_FAT	GO:0031224~intrinsic to membrane	7	11.666666666666666	0.594314936500971	FBGN0039004, FBGN0013984, FBGN0037007, FBGN0034247, FBGN0004919, FBGN0250820, FBGN0260937	22	1382	4786	1.1018944875674253	1.0	0.9972746704326951	99.99164914088432
SP_PIR_KEYWORDS	membrane	5	8.333333333333332	0.709274738009221	FBGN0013984, FBGN0034247, FBGN0004919, FBGN0013771, FBGN0250820	55	1139	12980	1.035996488147498	1.0	0.9998597732699733	99.99979562985114
UP_SEQ_FEATURE	transmembrane region	3	5.0	0.7484330244489248	FBGN0013984, FBGN0004919, FBGN0250820	14	575	2975	1.1086956521739129	1.0	1.0	99.99991052647773
SP_PIR_KEYWORDS	transmembrane	4	6.666666666666667	0.81789916309312	FBGN0013984, FBGN0034247, FBGN0004919, FBGN0250820	55	1039	12980	0.9085659287776707	1.0	0.9999864983467619	99.99999856827371
Annotation Cluster 9	Enrichment Score: 0.07773979442406463
Category	Term	Count	%	PValue	Genes	List Total	Pop Hits	Pop Total	Fold Enrichment	Bonferroni	Benjamini	FDR
GOTERM_MF_FAT	GO:0030554~adenyl nucleotide binding	3	5.0	0.8134006714066748	FBGN0013984, FBGN0024332, FBGN0032819	30	812	7918	0.9751231527093597	1.0	0.9999999999998258	99.99999975027417
GOTERM_MF_FAT	GO:0001883~purine nucleoside binding	3	5.0	0.8162128296421425	FBGN0013984, FBGN0024332, FBGN0032819	30	817	7918	0.969155446756426	1.0	0.9999999999964024	99.99999979123852
GOTERM_MF_FAT	GO:0001882~nucleoside binding	3	5.0	0.820089258947087	FBGN0013984, FBGN0024332, FBGN0032819	30	824	7918	0.9609223300970874	1.0	0.999999999962778	99.99999983766432
GOTERM_MF_FAT	GO:0000166~nucleotide binding	4	6.666666666666667	0.8402374837029094	FBGN0050104, FBGN0013984, FBGN0024332, FBGN0032819	30	1206	7918	0.8754007739082366	1.0	0.9999999999271537	99.99999996002438
GOTERM_MF_FAT	GO:0017076~purine nucleotide binding	3	5.0	0.8931613237538307	FBGN0013984, FBGN0024332, FBGN0032819	30	989	7918	0.8006066734074824	1.0	0.9999999999953388	99.99999999965328
14 GO terms unclustered
Category	Term	Count	%	PValue	Genes	List Total	Pop Hits	Pop Total	Fold Enrichment	Bonferroni	Benjamini	FDR
SMART	SM00718:DM4_12	3	5.0	0.004267769850770142	FBGN0035865, FBGN0039192, FBGN0039193	21	24	4824	28.71428571428571	0.10140475090249967	0.10140475090249967	3.4104341760268886
INTERPRO	IPR006631:Protein of unknown function DM4/12	3	5.0	0.004729432262435108	FBGN0035865, FBGN0039192, FBGN0039193	45	24	10196	28.32222222222222	0.4006984305898793	0.4006984305898793	5.1980066392817275
GOTERM_BP_FAT	GO:0010033~response to organic substance	3	5.0	0.08623225119895797	FBGN0013984, FBGN0023094, FBGN0044048	33	122	7937	5.914307004470939	0.9999999999999821	0.9982189547127318	70.88393820999916
GOTERM_BP_FAT	GO:0007167~enzyme linked receptor protein signaling pathway	3	5.0	0.11530278114471004	FBGN0051232, FBGN0013984, FBGN0044048	33	145	7937	4.976175548589342	1.0	0.9953696289287963	81.2926127242362
GOTERM_BP_FAT	GO:0006259~DNA metabolic process	3	5.0	0.22353548542295715	FBGN0024332, FBGN0015553, FBGN0086695	33	221	7937	3.264911559029206	1.0	0.9996881968123226	96.86253421011627
GOTERM_CC_FAT	GO:0030529~ribonucleoprotein complex	4	6.666666666666667	0.22888845049270798	FBGN0037351, FBGN0036734, FBGN0032051, FBGN0029148	22	379	4786	2.2959942432237948	0.9999999925451489	0.9980465019135452	93.31610795151408
GOTERM_CC_FAT	GO:0005783~endoplasmic reticulum	3	5.0	0.35677749368318123	FBGN0039776, FBGN0013771, FBGN0250820	22	284	4786	2.298015364916773	0.9999999999999841	0.9982605908913166	98.98777537478263
SP_PIR_KEYWORDS	hydrolase	8	13.333333333333334	0.4132118589704812	FBGN0050104, FBGN0050289, FBGN0032057, FBGN0052374, FBGN0051683, FBGN0024332, FBGN0030789, FBGN0015553	55	1470	12980	1.2843537414965986	1.0	0.9997802114897817	99.64939079381156
GOTERM_BP_FAT	GO:0008104~protein localization	3	5.0	0.4738686475719153	FBGN0051232, FBGN0260937, FBGN0011202	33	392	7937	1.8406771799628945	1.0	0.9999998982738248	99.98472976038647
SP_PIR_KEYWORDS	signal	3	5.0	0.531935978023321	FBGN0013984, FBGN0004919, FBGN0044048	55	425	12980	1.6658823529411764	1.0	0.9998098223992881	99.96810669386153
UP_SEQ_FEATURE	signal peptide	3	5.0	0.5653174499495478	FBGN0013984, FBGN0004919, FBGN0044048	14	419	2975	1.5214797136038185	1.0	1.0	99.97768412715645
SP_PIR_KEYWORDS	developmental protein	3	5.0	0.6635221687162098	FBGN0013984, FBGN0004919, FBGN0086695	55	540	12980	1.3111111111111111	1.0	0.999929574669613	99.99903720398302
SP_PIR_KEYWORDS	phosphoprotein	4	6.666666666666667	0.6677261451118955	FBGN0013984, FBGN0015553, FBGN0023522, FBGN0029148	55	815	12980	1.1582822085889568	1.0	0.9998341101773712	99.99915738379134
GOTERM_BP_FAT	GO:0006508~proteolysis	3	5.0	0.8077430072324914	FBGN0050289, FBGN0052374, FBGN0023511	33	731	7937	0.9870662852878996	1.0	0.9999999999882125	99.99999998409065
