# Supplementary material for: Gene expression analysis of Drosophilaa Manf mutants reveals perturbations in membrane traffic and major metabolic changes
Source: BMC Genomics. 2012 Apr 11;13:134. doi: 10.1186/1471-2164-13-134 (PMC3364883; doi:10.1186/1471-2164-13-134)
Supplement: Additional file 15 — Complete list and DAVID functional annotation clustering analysis of genes downregulated in ManfΔ96 mutants and upregulated in Manf ectopic overexpression and vice versa. An Excel file; 46 genes were downregulated in larval ManfΔ96 mutants and upregulated in Manf ectopic overexpression, vice versa 16 genes were upregulated in ManfΔ96 mutants and downregulated in Manf ectopic overexpression. In the first sheet complete list of genes together with fold change logarithmic (FClog) results is presented. In the second sheet results of DAVID functional annotation clustering analysis with 9 clusters is shown. [file 1471-2164-13-134-S15.XLSX]

## Sheet: genelist
	comparisons, logFC
Gene name	l_ov.ex/wt	l_mut/wt	l_mut/ov.ex.	e_pat.res/wt	e_mut/wt	e_mut/pat.res.
CG12540	1.34167	-2.01389	-3.35556
CG7201	1.80842	-1.6715	-3.47991
TweedleU	1.63572	-1.34542	-2.6243		-2.19398	-1.3763
CG9004	0.629085	-1.27093	-1.90053		-1.82412	-1.18589
CG40115	1.5743	-1.24962	-2.3983		-2.53725	-0.922089
no optic lobe	1.11119	-1.13035	-1.90666
Rrp45	0.938651	-1.084	-1.87078		-2.21969	-0.765745
CG41136	0.55349	-1.07489	-1.62838
NHP2	1.02437	-1.04325	-2.06762			-0.657479
CG4738	0.59853	-1.02663	-0.842461
Ribosomal protein S29	0.825607	-1.01897	-1.03923
insulin-like peptide 5	1.4535	-1.0061	-2.29366
CG14422	1.21117	-0.974404	-2.0112
Lamin B receptor	1.33578	-0.96314	-1.76837			-1.42288
CG6484	0.897181	-0.921762	-1.81894		-1.86191	-0.718269
CG17784	0.83995	-0.89277	-1.91171
CG32374	0.799167	-0.845429	-1.09867
CG15506	0.832921	-0.797861	-1.30094
CG30289	0.947686	-0.758428	-1.27658
Ribosomal protein L13A	1.15308	-0.746656	-1.46898		-1.51797
CG13097	0.549745	-0.743469	-1.25203		-1.58146	-0.865851
CG13613	0.811645	-0.727127	-1.3869
mushroom body miniature	0.881544	-0.678777	-1.56032
CG1910	0.881378	-0.673304	-1.55468
CG15226	0.741634	-0.639661	-1.23654
CG9667	0.356688	-0.633045	-0.828921
tosca	0.624029	-0.629293	-1.25332
CG7564	0.498761	-0.616715	-1.01014
Minichromosome maintenance 3	0.598733	-0.615747	-1.05754			-1.06496
CG12116	1.37729	-0.612282	-1.21096
Edem1	0.700737	-0.606837	-0.963579
snoRNA:U85	1.2926	-0.605715	-1.89831
CG1575	0.765392	-0.583589	-0.875817		-1.59027	-0.792559
CG5802	1.16053	-0.575143	-1.59323
CG11367	0.581653	-0.573175	-1.15483
Sphingosine kinase 2	0.606931	-0.549248	-1.61018
CG34261	0.53007	-0.514826	-0.550992		1.37377
kokopelli	0.618215	-0.513243	-1.08054
CG9287	0.725259	-0.486216	-1.12833
prolyl-4-hydroxylase-alpha EFB	0.471575	-0.479382	-0.573041
CG5850	0.562093	-0.477321	-1.03354
cycle	0.533995	-0.450279	-0.853468			-0.664432
Nup133	0.460287	-0.423425	-0.705914
Ndc80	0.509187	-0.417245	-0.665406
CG12182	0.546853	-0.376054	-0.951786			-0.604545
CG11596	0.504459	-0.373813	-0.878271			-1.16226
CG10463	0.807127	-0.345746	-1.02622	0.588833
CG31683	-0.687833	0.457452	1.14528		-1.47055
CG17323	-0.565873	0.521521	0.808729
CG9005	-0.543606	0.63968	1.08329
spookier	-0.869337	0.687005	1.46483
CG13822	-1.22272	0.702706	1.92543
CG5810	-1.21102	0.809815	1.76499		-3.62487	-1.35221
goliath	-0.906861	0.873139	1.30492		2.36495	0.780668
Insulin-like receptor	-1.0339	0.977762	2.17669		2.31422
CG10006	-0.745756	1.00245	1.29162
CG30104	-0.99816	1.14167	2.13983
GH14618	-1.14782	1.28533	2.43315
CG13656	-0.74048	1.3311	2.07158	1.66258	2.52862
Defense repressor 1	-0.527098	1.39956	1.96085
CG5059	-1.36003	1.50125	2.86129
SD03311	-0.978667	1.77053	2.74919			0.817453
Cytochrome P450-6a9	-1.49241	1.80003	3.25101

## Sheet: func.clusters
Annotation Cluster 1	Enrichment Score: 1.2434400234272607
Category	Term	Count	%	PValue	Genes	List Total	Pop Hits	Pop Total	Fold Enrichment	Bonferroni	Benjamini	FDR
GOTERM_BP_FAT	GO:0006396~RNA processing	5	8.333333333333332	0.03540004523246743	FBGN0030789, FBGN0036734, FBGN0032051, FBGN0029148, FBGN0032819	33	312	7937	3.8544094794094796	0.9999967946145261	0.9999967946145261	38.92975624215984
GOTERM_BP_FAT	GO:0034470~ncRNA processing	3	5.0	0.05265281103510698	FBGN0032051, FBGN0029148, FBGN0032819	33	92	7937	7.842885375494072	0.9999999943151509	0.9982152681173697	52.29272634309241
GOTERM_BP_FAT	GO:0034660~ncRNA metabolic process	3	5.0	0.09982850112805174	FBGN0032051, FBGN0029148, FBGN0032819	33	133	7937	5.425153793574847	0.9999999999999999	0.9978717256698479	76.28346695657517
Annotation Cluster 2	Enrichment Score: 0.7137794762188328
Category	Term	Count	%	PValue	Genes	List Total	Pop Hits	Pop Total	Fold Enrichment	Bonferroni	Benjamini	FDR
GOTERM_BP_FAT	GO:0030534~adult behavior	3	5.0	0.08382679122917423	FBGN0086912, FBGN0052484, FBGN0023094	33	120	7937	6.012878787878789	0.9999999999999549	0.99953917787174	69.8175218063936
GOTERM_BP_FAT	GO:0007626~locomotory behavior	3	5.0	0.1648736076082878	FBGN0086912, FBGN0052484, FBGN0023094	33	181	7937	3.9864389753892517	1.0	0.9982073210011407	91.501006442718
GOTERM_BP_FAT	GO:0007610~behavior	3	5.0	0.522549682478294	FBGN0086912, FBGN0052484, FBGN0023094	33	429	7937	1.6819241364695912	1.0	0.9999999693154638	99.99595511863623
Annotation Cluster 3	Enrichment Score: 0.640692986284968
Category	Term	Count	%	PValue	Genes	List Total	Pop Hits	Pop Total	Fold Enrichment	Bonferroni	Benjamini	FDR
GOTERM_BP_FAT	GO:0055114~oxidation reduction	6	10.0	0.10005115753820214	FBGN0039004, FBGN0039776, FBGN0030041, FBGN0086917, FBGN0013771, FBGN0032819	33	620	7937	2.327565982404692	0.9999999999999999	0.994937665669054	76.36360678512172
GOTERM_MF_FAT	GO:0046872~metal ion binding	10	16.666666666666664	0.15882070674570184	FBGN0050104, FBGN0039776, FBGN0086912, FBGN0086917, FBGN0260866, FBGN0015553, FBGN0004919, FBGN0013771, FBGN0023511, FBGN0032819	30	1718	7918	1.5362824990298796	0.999999999969493	0.999999999969493	87.00549292901924
GOTERM_MF_FAT	GO:0043169~cation binding	10	16.666666666666664	0.1787695494349708	FBGN0050104, FBGN0039776, FBGN0086912, FBGN0086917, FBGN0260866, FBGN0015553, FBGN0004919, FBGN0013771, FBGN0023511, FBGN0032819	30	1764	7918	1.4962207105064247	0.9999999999989405	0.9999989706736273	90.21022918672743
GOTERM_MF_FAT	GO:0043167~ion binding	10	16.666666666666664	0.18236519885218855	FBGN0050104, FBGN0039776, FBGN0086912, FBGN0086917, FBGN0260866, FBGN0015553, FBGN0004919, FBGN0013771, FBGN0023511, FBGN0032819	30	1772	7918	1.4894657637321294	0.9999999999994268	0.9999169313447375	90.70418568527296
SP_PIR_KEYWORDS	oxidoreductase	5	8.333333333333332	0.20417686310406283	FBGN0039004, FBGN0039776, FBGN0030041, FBGN0086917, FBGN0013771	55	561	12980	2.1033868092691623	0.9999999853947722	0.9998791479094642	91.12448826346721
SP_PIR_KEYWORDS	metal-binding	6	10.0	0.23511389086602974	FBGN0013984, FBGN0086917, FBGN0260866, FBGN0015553, FBGN0004919, FBGN0013771	55	796	12980	1.778894472361809	0.9999999993629917	0.9991395709868615	94.17114272246565
GOTERM_MF_FAT	GO:0005506~iron ion binding	3	5.0	0.24629879091117934	FBGN0039776, FBGN0086917, FBGN0013771	30	260	7918	3.045384615384616	1.0	0.9999496531366437	96.44309114153296
GOTERM_MF_FAT	GO:0046914~transition metal ion binding	7	11.666666666666666	0.3755597129404624	FBGN0039776, FBGN0086912, FBGN0086917, FBGN0260866, FBGN0004919, FBGN0013771, FBGN0032819	30	1354	7918	1.3645002461841458	1.0	0.9999981217836721	99.6136365560273
GOTERM_MF_FAT	GO:0008270~zinc ion binding	4	6.666666666666667	0.7446844364048921	FBGN0086912, FBGN0260866, FBGN0004919, FBGN0032819	30	1026	7918	1.0289798570500326	1.0	0.9999999999986147	99.99998990511804
Annotation Cluster 4	Enrichment Score: 0.5965360089413079
Category	Term	Count	%	PValue	Genes	List Total	Pop Hits	Pop Total	Fold Enrichment	Bonferroni	Benjamini	FDR
GOTERM_CC_FAT	GO:0005730~nucleolus	3	5.0	0.10436282001020139	FBGN0043853, FBGN0035336, FBGN0029148	22	126	4786	5.179653679653679	0.9996423055531609	0.9996423055531609	68.24922194431723
SP_PIR_KEYWORDS	nucleus	7	11.666666666666666	0.150778597104997	FBGN0024332, FBGN0023094, FBGN0015553, FBGN0035336, FBGN0029148, FBGN0086695, FBGN0260937	55	869	12980	1.9010356731875717	0.9999975302467818	0.9999975302467818	82.32777865307163
GOTERM_CC_FAT	GO:0043228~non-membrane-bounded organelle	7	11.666666666666666	0.21953111787419421	FBGN0043853, FBGN0030500, FBGN0037351, FBGN0260866, FBGN0035336, FBGN0029148, FBGN0011202	22	943	4786	1.6148655162440952	0.9999999822334693	0.9998667088498016	92.42200102262824
GOTERM_CC_FAT	GO:0043232~intracellular non-membrane-bounded organelle	7	11.666666666666666	0.21953111787419421	FBGN0043853, FBGN0030500, FBGN0037351, FBGN0260866, FBGN0035336, FBGN0029148, FBGN0011202	22	943	4786	1.6148655162440952	0.9999999822334693	0.9998667088498016	92.42200102262824
GOTERM_CC_FAT	GO:0031981~nuclear lumen	4	6.666666666666667	0.2384231234890226	FBGN0043853, FBGN0024332, FBGN0035336, FBGN0029148	22	387	4786	2.248531829927179	0.9999999969563834	0.992572417463612	94.12799941993384
GOTERM_CC_FAT	GO:0070013~intracellular organelle lumen	4	6.666666666666667	0.4477703311117069	FBGN0043853, FBGN0024332, FBGN0035336, FBGN0029148	22	556	4786	1.565075212557227	1.0	0.9991956652574053	99.7930884845553
GOTERM_CC_FAT	GO:0043233~organelle lumen	4	6.666666666666667	0.4477703311117069	FBGN0043853, FBGN0024332, FBGN0035336, FBGN0029148	22	556	4786	1.565075212557227	1.0	0.9991956652574053	99.7930884845553
GOTERM_CC_FAT	GO:0031974~membrane-enclosed lumen	4	6.666666666666667	0.46598854956123026	FBGN0043853, FBGN0024332, FBGN0035336, FBGN0029148	22	571	4786	1.523961152682694	1.0	0.9933869081419565	99.85407234002483
Annotation Cluster 5	Enrichment Score: 0.5484269398645167
Category	Term	Count	%	PValue	Genes	List Total	Pop Hits	Pop Total	Fold Enrichment	Bonferroni	Benjamini	FDR
SP_PIR_KEYWORDS	nucleus	7	11.666666666666666	0.150778597104997	FBGN0024332, FBGN0023094, FBGN0015553, FBGN0035336, FBGN0029148, FBGN0086695, FBGN0260937	55	869	12980	1.9010356731875717	0.9999975302467818	0.9999975302467818	82.32777865307163
SP_PIR_KEYWORDS	dna-binding	4	6.666666666666667	0.2506427264976899	FBGN0024332, FBGN0023094, FBGN0015553, FBGN0004919	55	417	12980	2.2637889688249397	0.9999999998739841	0.9966495255567689	95.31058423759362
GOTERM_MF_FAT	GO:0003677~DNA binding	4	6.666666666666667	0.5988587177332502	FBGN0024332, FBGN0023094, FBGN0015553, FBGN0004919	30	830	7918	1.2719678714859437	1.0	0.9999999994458785	99.99791405400337
Annotation Cluster 6	Enrichment Score: 0.45844842723553164
Category	Term	Count	%	PValue	Genes	List Total	Pop Hits	Pop Total	Fold Enrichment	Bonferroni	Benjamini	FDR
GOTERM_BP_FAT	GO:0051301~cell division	4	6.666666666666667	0.04864514546001235	FBGN0051232, FBGN0013984, FBGN0086695, FBGN0011202	33	205	7937	4.692978566149298	0.9999999749832403	0.999841833127072	49.45597536557473
GOTERM_BP_FAT	GO:0048232~male gamete generation	3	5.0	0.1286451707857163	FBGN0051232, FBGN0013984, FBGN0011202	33	155	7937	4.655131964809384	1.0	0.9953483539981364	84.80456126075872
GOTERM_BP_FAT	GO:0007283~spermatogenesis	3	5.0	0.1286451707857163	FBGN0051232, FBGN0013984, FBGN0011202	33	155	7937	4.655131964809384	1.0	0.9953483539981364	84.80456126075872
GOTERM_BP_FAT	GO:0007166~cell surface receptor linked signal transduction	5	8.333333333333332	0.2446486460561493	FBGN0051232, FBGN0013984, FBGN0037351, FBGN0052484, FBGN0044048	33	628	7937	1.9149295502798689	1.0	0.9997271910580884	97.84839371593092
SP_PIR_KEYWORDS	transferase	5	8.333333333333332	0.4964468761900217	FBGN0051232, FBGN0013984, FBGN0051683, FBGN0052484, FBGN0032713	55	873	12980	1.3516609392898054	1.0	0.9998806205123766	99.93077040373318
GOTERM_BP_FAT	GO:0048610~reproductive cellular process	3	5.0	0.6076816103390938	FBGN0051232, FBGN0013984, FBGN0011202	33	500	7937	1.443090909090909	1.0	0.9999999959277576	99.99972462520559
GOTERM_BP_FAT	GO:0003006~reproductive developmental process	3	5.0	0.6143546370462022	FBGN0051232, FBGN0013984, FBGN0011202	33	506	7937	1.4259791591807405	1.0	0.9999999914755137	99.9997822383842
GOTERM_BP_FAT	GO:0032504~multicellular organism reproduction	4	6.666666666666667	0.6197566450647956	FBGN0051232, FBGN0013984, FBGN0052484, FBGN0011202	33	778	7937	1.2365817558619614	1.0	0.9999999825340898	99.99982046248735
GOTERM_BP_FAT	GO:0048609~reproductive process in a multicellular organism	4	6.666666666666667	0.6197566450647956	FBGN0051232, FBGN0013984, FBGN0052484, FBGN0011202	33	778	7937	1.2365817558619614	1.0	0.9999999825340898	99.99982046248735
GOTERM_BP_FAT	GO:0007276~gamete generation	3	5.0	0.7973719909269485	FBGN0051232, FBGN0013984, FBGN0011202	33	715	7937	1.0091544818817546	1.0	0.9999999999913163	99.9999999673523
GOTERM_BP_FAT	GO:0019953~sexual reproduction	3	5.0	0.8102641510756582	FBGN0051232, FBGN0013984, FBGN0011202	33	735	7937	0.9816944959802102	1.0	0.999999999972271	99.99999998671953
Annotation Cluster 7	Enrichment Score: 0.2281399429870053
Category	Term	Count	%	PValue	Genes	List Total	Pop Hits	Pop Total	Fold Enrichment	Bonferroni	Benjamini	FDR
GOTERM_BP_FAT	GO:0000278~mitotic cell cycle	3	5.0	0.4268021859561672	FBGN0030500, FBGN0086695, FBGN0011202	33	358	7937	2.0154900964956832	1.0	0.9999997019959349	99.95068491947286
GOTERM_BP_FAT	GO:0022403~cell cycle phase	3	5.0	0.6031872648377655	FBGN0030500, FBGN0086695, FBGN0011202	33	496	7937	1.4547287390029326	1.0	0.9999999984369544	99.99967818144133
GOTERM_BP_FAT	GO:0022402~cell cycle process	3	5.0	0.6577541553384805	FBGN0030500, FBGN0086695, FBGN0011202	33	547	7937	1.319095894964268	1.0	0.9999999932758851	99.99995748521742
GOTERM_BP_FAT	GO:0007049~cell cycle	3	5.0	0.7222670936018518	FBGN0030500, FBGN0086695, FBGN0011202	33	616	7937	1.171340023612751	1.0	0.999999999498087	99.99999756005184
Annotation Cluster 8	Enrichment Score: 0.21897539322803514
Category	Term	Count	%	PValue	Genes	List Total	Pop Hits	Pop Total	Fold Enrichment	Bonferroni	Benjamini	FDR
GOTERM_CC_FAT	GO:0031967~organelle envelope	3	5.0	0.45197424249029305	FBGN0039004, FBGN0037007, FBGN0260937	22	344	4786	1.897198731501057	1.0	0.997942303037779	99.80890891913916
GOTERM_CC_FAT	GO:0031975~envelope	3	5.0	0.4535048130781419	FBGN0039004, FBGN0037007, FBGN0260937	22	345	4786	1.8916996047430827	1.0	0.9956521247718209	99.81439160252422
GOTERM_CC_FAT	GO:0016021~integral to membrane	7	11.666666666666666	0.5760142140382583	FBGN0039004, FBGN0013984, FBGN0037007, FBGN0034247, FBGN0004919, FBGN0250820, FBGN0260937	22	1360	4786	1.1197192513368983	1.0	0.9979254240455984	99.98678135813438
SP_PIR_KEYWORDS	transport	3	5.0	0.5812784522372887	FBGN0034247, FBGN0250820, FBGN0260937	55	465	12980	1.5225806451612904	1.0	0.9998152806284225	99.99021306620801
GOTERM_CC_FAT	GO:0031224~intrinsic to membrane	7	11.666666666666666	0.594314936500971	FBGN0039004, FBGN0013984, FBGN0037007, FBGN0034247, FBGN0004919, FBGN0250820, FBGN0260937	22	1382	4786	1.1018944875674253	1.0	0.9972746704326951	99.99164914088432
SP_PIR_KEYWORDS	membrane	5	8.333333333333332	0.709274738009221	FBGN0013984, FBGN0034247, FBGN0004919, FBGN0013771, FBGN0250820	55	1139	12980	1.035996488147498	1.0	0.9998597732699733	99.99979562985114
UP_SEQ_FEATURE	transmembrane region	3	5.0	0.7484330244489248	FBGN0013984, FBGN0004919, FBGN0250820	14	575	2975	1.1086956521739129	1.0	1.0	99.99991052647773
SP_PIR_KEYWORDS	transmembrane	4	6.666666666666667	0.81789916309312	FBGN0013984, FBGN0034247, FBGN0004919, FBGN0250820	55	1039	12980	0.9085659287776707	1.0	0.9999864983467619	99.99999856827371
Annotation Cluster 9	Enrichment Score: 0.07773979442406463
Category	Term	Count	%	PValue	Genes	List Total	Pop Hits	Pop Total	Fold Enrichment	Bonferroni	Benjamini	FDR
GOTERM_MF_FAT	GO:0030554~adenyl nucleotide binding	3	5.0	0.8134006714066748	FBGN0013984, FBGN0024332, FBGN0032819	30	812	7918	0.9751231527093597	1.0	0.9999999999998258	99.99999975027417
GOTERM_MF_FAT	GO:0001883~purine nucleoside binding	3	5.0	0.8162128296421425	FBGN0013984, FBGN0024332, FBGN0032819	30	817	7918	0.969155446756426	1.0	0.9999999999964024	99.99999979123852
GOTERM_MF_FAT	GO:0001882~nucleoside binding	3	5.0	0.820089258947087	FBGN0013984, FBGN0024332, FBGN0032819	30	824	7918	0.9609223300970874	1.0	0.999999999962778	99.99999983766432
GOTERM_MF_FAT	GO:0000166~nucleotide binding	4	6.666666666666667	0.8402374837029094	FBGN0050104, FBGN0013984, FBGN0024332, FBGN0032819	30	1206	7918	0.8754007739082366	1.0	0.9999999999271537	99.99999996002438
GOTERM_MF_FAT	GO:0017076~purine nucleotide binding	3	5.0	0.8931613237538307	FBGN0013984, FBGN0024332, FBGN0032819	30	989	7918	0.8006066734074824	1.0	0.9999999999953388	99.99999999965328
